# Supplementary material for: Transcriptome profiling revealed candidate genes, pathways and transcription factors related to nitrogen utilization and excessive nitrogen stress in perennial ryegrass
Source: Sci Rep. 2022 Mar 1;12:3353. doi: 10.1038/s41598-022-07329-7 (PMC8888628; doi:10.1038/s41598-022-07329-7)
Supplement: Supplementary file 1 — Supplementary Table S1. [file 41598_2022_7329_MOESM1_ESM.xlsx]

## Sheet: Sheet1
table S1 The quality of data output
sample name	raw reads	clean reads	clean bases	error rates(%)	Q20(%)	Q30(%)	GC content(%)
N0-1	47998843	45485596	6.82G	0.02	97.15	92.77	56.97
N0-2	47176568	44904976	6.74G	0.02	97.04	92.57	56.28
N0-3	49547944	47256102	7.09G	0.02	96.94	92.37	56.86
N0.5-1	54794370	50431494	7.56G	0.02	96.19	90.71	57.98
N0.5-2	43075714	40100296	6.02G	0.02	96.19	90.73	57.48
N0.5-3	49243666	46931610	7.04G	0.02	97.11	92.77	57.8
N1-1	44771448	42722914	6.41G	0.02	96.79	92.09	57.43
N1-2	43030474	40771060	6.12G	0.02	97.04	92.58	57.83
N1-3	44284084	42177912	6.33G	0.02	96.97	92.43	58.26
N10-1	44732806	42186470	6.33G	0.01	97.18	92.89	58
N10-2	50344184	47966936	7.2G	0.02	97.05	92.63	57.79
N10-3	48567430	46142526	6.92G	0.02	97.05	92.64	58.29
(1) Sample name
(2) Raw reads: the number of the original sequence data is counted in a unit of four.
(3) Clean reads: the calculation method is the same as Raw reads, but the statistical files are the filtered sequencing data.Subsequent bioinformatics analysis was based on Clean reads.
(4) Clean bases: number of Clean reads multiplied by length and converted into units in G.
(5) Error rate: it is calculated by formula(Qphred = -10log10(e)).
(6) Q20 and Q30: the percentage of bases with Phred value greater than 20 and 30 in the total base was calculated respectively.
(7) GC content: it calculates the percentage of the total number of bases G and C in the total number of bases.
