# Supplementary material for: Transcriptome profiling revealed candidate genes, pathways and transcription factors related to nitrogen utilization and excessive nitrogen stress in perennial ryegrass
Source: Sci Rep. 2022 Mar 1;12:3353. doi: 10.1038/s41598-022-07329-7 (PMC8888628; doi:10.1038/s41598-022-07329-7)
Supplement: Supplementary file 2 — Supplementary Table S2. [file 41598_2022_7329_MOESM2_ESM.xlsx]

## Sheet: Sheet1
table S2 Information on reads mapped to the genome
sample name	N0-1	N0-2	N0-3	N0.5-1	N0.5-2	N0.5-3	N1-1	N1-2	N1-3	N10-1	N10-2	N10-3
total reads	45485596	44904976	47256102	50431494	40100296	46931610	42722914	40771060	42177912	42186470	47966436	46142526
total mapped	30500602(67.06%)	29605584(65.93%)	32190156(68.12%)	33187017(65.81%)	27282440(68.04%)	33132288(70.6%)	27741467(64.93%)	26303845(64.52%)	28237399(66.95%)	26089969(61.84%)	32731717(68.24%)	31195252(67.61%)
multiple mapped	365639(0.8%)	345189(0.77%)	383168(0.81%)	331386(0.66%)	315460(0.79%)	401421(0.86%)	334530(0.78%)	270696(0.66%)	299712(0.71%)	306943(0.73%)	381095(0.79%)	343320(0.74%)
uniquely mapped	30134963(66.25%)	29260395(65.16%)	31806988(67.31%)	32855631(65.15%)	26966980(67.25%)	32730867(69.74%)	27406937(64.15%)	26033149(63.85%)	27937687(66.24%)	25783026(61.12%)	32350622(67.44%)	30851932(66.86%)
reads map to"+"	15064916(33.12%)	14622300(32.56%)	15893007(33.63%)	16432879(32.58%)	13476771(33.61%)	16365292(34.87%)	13696576(32.06%)	13022846(3.94%)	13977336(33.14%)	12896247(30.57%)	16176664(33.72%)	15418440(33.41%)
reads map to"-"	15070047(33.13%)	14638095(32.6%)	15913981(33.68%)	16422752(32.56)	13490209(33.64%)	16365575(34.87%)	13710361(32.09%)	13010303(31.91%)	13960351(33.1%)	12886779(30.55%)	16173958(33.72%)	15433492(33.45%)
non-splice reads	19710992(43.33%)	19033249(42.39%)	20987678(44.1%)	23272334(46.15%)	17624823(43.95%)	21568999(45.96%)	17793227(41.65%)	18283002(44.84%)	18866016(44.73%)	17709719(41.98%)	21023847(43.83%)	20607067(44.66%)
splice reads	10423971(22.92%)	10227146(22.78%)	10819310(22.9%)	9583297(19%)	9342157(23.3%)	11161868(23.78%)	9613710(22.5%)	7750147(19.01%)	9071671(21.51%)	8073307(19.14%)	11326775(23.61%)	10244865(22.2%)
(1)total reads: the number of clean reads filtered by sequencing data.
(2)total mapped: the number of clean reads that can be mapped to the genome. In general, if there is no contamination and the reference genome selection is appropriate, the percentage of this data is greater than 70%.
(3)multiple mapped: the number of clean reads with multiple alignment positions on the reference sequence. The percentage of this data is usually less than 10%.
(4)Uniquely mapped: the number of clean reads with only reference sequence alignment position.
(5)reads map to”+”, Reads map to”-”: the number of clean reads in alignment to positive and negative chains on the genome.
(6)splice reads: in(2), the number of clean piecewise compared on the two exons reads(also known as Junction reads); non-splice reads were the statistics of the whole clean reads that was compared to the exons; the percentage of splice reads was determined by the length of the sequencing fragment.
