# Supplementary material for: Transcriptome profiling revealed candidate genes, pathways and transcription factors related to nitrogen utilization and excessive nitrogen stress in perennial ryegrass
Source: Sci Rep. 2022 Mar 1;12:3353. doi: 10.1038/s41598-022-07329-7 (PMC8888628; doi:10.1038/s41598-022-07329-7)
Supplement: Supplementary file 3 — Supplementary Table S3. [file 41598_2022_7329_MOESM3_ESM.xlsx]

## Sheet: gene.info
table S3 Genetic information derived from transcriptome assembly
Gene_id	chromosome	Strand	start	end	length
Novel00001	scaffold_0	-	270211	271551	351
Novel00002	scaffold_100	-	60503	64196	1285
Novel00003	scaffold_10000	-	23637	29615	5935
Novel00004	scaffold_10065	+	3	1509	904
Novel00005	scaffold_10065	+	3956	5510	715
Novel00006	scaffold_101	+	25749	26623	621
Novel00007	scaffold_10103	+	30987	31839	697
Novel00008	scaffold_10106	+	10402	15145	2966
Novel00009	scaffold_10109	+	54822	56272	759
Novel00010	scaffold_10111	-	13776	14631	760
Novel00011	scaffold_10127	-	18006	22725	3796
Novel00012	scaffold_10127	-	22877	26422	763
Novel00013	scaffold_1013	-	51140	52584	1336
Novel00014	scaffold_10130	-	29542	30078	426
Novel00015	scaffold_10163	+	1064	1549	354
Novel00016	scaffold_10177	+	15878	20098	1195
Novel00017	scaffold_10180	-	30620	33052	737
Novel00018	scaffold_10180	-	31053	31922	770
Novel00019	scaffold_1019	-	26382	29030	752
Novel00020	scaffold_1020	-	27491	28838	983
Novel00021	scaffold_10211	+	35598	37940	2237
Novel00022	scaffold_1022	+	19458	23293	2286
Novel00023	scaffold_1022	+	90537	92364	1828
Novel00024	scaffold_10221	+	30925	34448	2280
Novel00025	scaffold_10233	-	36874	37603	612
Novel00026	scaffold_10253	-	24878	26910	2033
Novel00027	scaffold_10265	+	22212	23499	1119
Novel00028	scaffold_10265	+	23709	25961	967
Novel00029	scaffold_1027	+	60715	62805	2003
Novel00030	scaffold_1027	-	60263	62852	2183
Novel00031	scaffold_1031	+	7354	9050	1003
Novel00032	scaffold_10316	-	19656	34122	1192
Novel00033	scaffold_10334	+	31786	36339	2017
Novel00034	scaffold_1034	-	12532	13318	614
Novel00035	scaffold_1035	+	116546	117122	577
Novel00036	scaffold_1035	-	104430	106856	595
Novel00037	scaffold_10352	-	23310	24137	743
Novel00038	scaffold_10359	+	12762	13973	1026
Novel00039	scaffold_10372	-	3383	4162	780
Novel00040	scaffold_10372	-	28420	29234	815
Novel00041	scaffold_1038	-	86817	88139	1131
Novel00042	scaffold_1043	+	110747	115830	2714
Novel00043	scaffold_10465	-	45126	45649	524
Novel00044	scaffold_10468	-	16947	19256	943
Novel00045	scaffold_10491	+	26771	28314	1544
Novel00046	scaffold_1050	-	66066	67083	1018
Novel00047	scaffold_1056	-	29452	31272	1821
Novel00048	scaffold_10560	+	23539	25317	514
Novel00049	scaffold_10565	+	12579	14072	1350
Novel00050	scaffold_1057	+	67089	68702	1438
Novel00051	scaffold_1058	-	40890	41933	1021
Novel00052	scaffold_10582	+	28871	31495	599
Novel00053	scaffold_1059	-	112346	113639	1188
Novel00054	scaffold_1061	+	140679	142130	1452
Novel00055	scaffold_10610	+	30554	32611	780
Novel00056	scaffold_10632	+	2500	8531	1176
Novel00057	scaffold_10633	-	10319	11406	1088
Novel00058	scaffold_10646	+	29017	31514	2404
Novel00059	scaffold_10659	-	14994	16620	1587
Novel00060	scaffold_1074	-	135947	138311	817
Novel00061	scaffold_1075	+	63273	64826	1168
Novel00062	scaffold_10765	-	37053	38910	1281
Novel00063	scaffold_10780	-	12877	13784	764
Novel00064	scaffold_1080	-	48813	52621	1186
Novel00065	scaffold_1080	-	53368	54177	615
Novel00066	scaffold_1081	-	7825	8833	887
Novel00067	scaffold_10819	+	12294	13284	914
Novel00068	scaffold_10823	-	5364	7623	905
Novel00069	scaffold_10828	+	29346	31070	1485
Novel00070	scaffold_10828	-	29497	32435	1674
Novel00071	scaffold_10838	+	28181	29925	1622
Novel00072	scaffold_10863	+	29080	30856	1695
Novel00073	scaffold_10870	+	19040	22723	3014
Novel00074	scaffold_10871	-	3731	5578	881
Novel00075	scaffold_10881	-	14338	15523	1124
Novel00076	scaffold_10894	+	6864	8681	984
Novel00077	scaffold_10905	+	150	2459	805
Novel00078	scaffold_10911	-	33285	35186	868
Novel00079	scaffold_10932	-	16587	19887	3075
Novel00080	scaffold_10936	-	2758	5858	1526
Novel00081	scaffold_10951	-	14659	15703	967
Novel00082	scaffold_10961	-	1155	1992	627
Novel00083	scaffold_10963	+	12036	14081	734
Novel00084	scaffold_10973	+	20	3149	1242
Novel00085	scaffold_1099	+	51379	52032	529
Novel00086	scaffold_10997	+	3947	6280	759
Novel00087	scaffold_11005	+	10819	13042	558
Novel00088	scaffold_11012	-	14580	14975	321
Novel00089	scaffold_1103	+	45217	45549	333
Novel00090	scaffold_1104	+	42690	44313	1380
Novel00091	scaffold_1104	-	18962	19966	919
Novel00092	scaffold_11053	-	12016	12837	712
Novel00093	scaffold_11054	-	13961	17633	2700
Novel00094	scaffold_11059	+	1294	2069	672
Novel00095	scaffold_11061	-	14453	15228	406
Novel00096	scaffold_11061	-	19712	22299	1531
Novel00097	scaffold_11113	-	34542	36558	894
Novel00098	scaffold_11129	-	28234	29387	453
Novel00099	scaffold_11141	-	7001	7301	301
Novel00100	scaffold_11150	-	21378	23801	1810
Novel00101	scaffold_11200	-	29998	30599	507
Novel00102	scaffold_11206	-	277	1230	833
Novel00103	scaffold_11229	-	9398	10828	1431
Novel00104	scaffold_11236	+	30189	33568	1859
Novel00105	scaffold_11238	-	9924	11046	1044
Novel00106	scaffold_11246	+	10474	12748	746
Novel00107	scaffold_11251	+	9073	11882	2674
Novel00108	scaffold_11251	+	20193	22210	2018
Novel00109	scaffold_11251	-	12344	15501	2841
Novel00110	scaffold_11262	-	3387	4285	823
Novel00111	scaffold_11268	-	6466	10034	3217
Novel00112	scaffold_11305	+	32684	41489	1204
Novel00113	scaffold_11307	+	12633	13700	765
Novel00114	scaffold_1131	+	21751	24872	1812
Novel00115	scaffold_11333	+	33887	35387	1475
Novel00116	scaffold_11336	-	31326	33539	1192
Novel00117	scaffold_11358	-	19	452	434
Novel00118	scaffold_1137	+	97533	98110	507
Novel00119	scaffold_11383	-	14899	21293	1350
Novel00120	scaffold_114	+	32394	34795	1130
Novel00121	scaffold_114	-	20131	32648	490
Novel00122	scaffold_11408	+	26038	31238	1833
Novel00123	scaffold_11441	-	397	1494	579
Novel00124	scaffold_11444	+	28012	32223	3564
Novel00125	scaffold_1145	-	32573	40600	1095
Novel00126	scaffold_1145	-	112967	117679	2449
Novel00127	scaffold_11451	+	12021	17943	972
Novel00128	scaffold_11452	-	25400	31054	3064
Novel00129	scaffold_1146	+	3743	4442	700
Novel00130	scaffold_1146	-	8606	10515	1910
Novel00131	scaffold_1151	-	33637	35077	1263
Novel00132	scaffold_11531	+	28973	30626	610
Novel00133	scaffold_1155	+	59556	60782	700
Novel00134	scaffold_11555	-	3589	4503	831
Novel00135	scaffold_11567	+	28192	31004	2603
Novel00136	scaffold_11571	-	17075	17681	607
Novel00137	scaffold_11578	+	6291	10925	2371
Novel00138	scaffold_11603	+	3491	4845	1026
Novel00139	scaffold_11603	-	3471	4963	1456
Novel00140	scaffold_1161	-	133360	134473	1001
Novel00141	scaffold_1162	+	103320	103749	340
Novel00142	scaffold_1163	-	131799	132858	1060
Novel00143	scaffold_11650	+	30035	31959	1498
Novel00144	scaffold_11659	-	3893	18019	2690
Novel00145	scaffold_1167	-	65851	97865	3286
Novel00146	scaffold_11673	+	17419	18660	701
Novel00147	scaffold_11689	+	26635	27404	684
Novel00148	scaffold_1172	-	76834	77915	947
Novel00149	scaffold_1173	+	109327	111174	1848
Novel00150	scaffold_11734	-	13710	15752	1867
Novel00151	scaffold_1175	+	113634	114718	871
Novel00152	scaffold_1179	-	91932	94330	2177
Novel00153	scaffold_1182	+	121536	125720	1262
Novel00154	scaffold_1182	-	121623	125492	844
Novel00155	scaffold_1183	+	94050	94829	756
Novel00156	scaffold_11842	+	5376	21174	1338
Novel00157	scaffold_1186	+	55987	58572	2444
Novel00158	scaffold_1187	+	120906	128373	2564
Novel00159	scaffold_1191	-	8630	10730	973
Novel00160	scaffold_1191	-	90417	91713	1297
Novel00161	scaffold_11916	+	14607	15243	637
Novel00162	scaffold_1192	-	127129	128070	852
Novel00163	scaffold_11932	+	23805	27688	3764
Novel00164	scaffold_11948	+	31784	35355	3266
Novel00165	scaffold_11949	+	24311	25352	956
Novel00166	scaffold_11950	+	29044	30822	1574
Novel00167	scaffold_11955	-	423	26774	1158
Novel00168	scaffold_11961	+	4	2565	2562
Novel00169	scaffold_1198	-	131605	132674	885
Novel00170	scaffold_11996	-	16348	17087	657
Novel00171	scaffold_12	+	170656	175071	1290
Novel00172	scaffold_1200	-	27554	31905	1120
Novel00173	scaffold_12027	+	15261	17266	686
Novel00174	scaffold_12031	-	16602	17700	1082
Novel00175	scaffold_12036	-	569	3195	2627
Novel00176	scaffold_12037	+	2559	3871	1162
Novel00177	scaffold_12046	-	78	4792	801
Novel00178	scaffold_1205	+	93342	94180	555
Novel00179	scaffold_1205	+	121643	124215	2062
Novel00180	scaffold_12056	+	4050	13671	3256
Novel00181	scaffold_1208	-	52478	54615	760
Novel00182	scaffold_12080	-	7276	8442	1167
Novel00183	scaffold_12085	+	7177	8417	1138
Novel00184	scaffold_1210	-	105692	106605	878
Novel00185	scaffold_1211	+	34612	36287	814
Novel00186	scaffold_12117	+	100	1732	1313
Novel00187	scaffold_1213	-	25489	27291	1310
Novel00188	scaffold_12164	+	20754	21459	516
Novel00189	scaffold_1217	+	4578	5227	549
Novel00190	scaffold_1217	-	23793	24291	499
Novel00191	scaffold_12209	+	27109	28421	1223
Novel00192	scaffold_12219	+	20986	24693	1451
Novel00193	scaffold_12228	-	21493	23064	1236
Novel00194	scaffold_12239	+	34844	35368	299
Novel00195	scaffold_12255	-	22216	22757	305
Novel00196	scaffold_1226	+	53348	55559	2212
Novel00197	scaffold_1227	-	38266	40481	1691
Novel00198	scaffold_12274	+	8272	11063	1976
Novel00199	scaffold_12274	-	8276	11159	2175
Novel00200	scaffold_12277	+	14859	18623	815
Novel00201	scaffold_1228	+	101975	103514	1352
Novel00202	scaffold_12285	+	28406	28709	304
Novel00203	scaffold_1230	-	69643	70403	632
Novel00204	scaffold_12303	-	25961	29122	3072
Novel00205	scaffold_12325	-	26408	27773	764
Novel00206	scaffold_12329	-	92	1224	782
Novel00207	scaffold_12346	+	4191	5091	868
Novel00208	scaffold_1235	+	29364	52357	542
Novel00209	scaffold_1236	+	48138	51243	2957
Novel00210	scaffold_1236	-	48138	51243	3106
Novel00211	scaffold_1238	+	41190	43293	2071
Novel00212	scaffold_1238	+	52048	55659	1628
Novel00213	scaffold_12405	+	27648	28267	599
Novel00214	scaffold_12425	-	25567	28510	677
Novel00215	scaffold_1244	-	37098	39396	2022
Novel00216	scaffold_12441	+	1024	1640	544
Novel00217	scaffold_12447	-	26860	27715	677
Novel00218	scaffold_12494	+	4429	7381	2475
Novel00219	scaffold_125	-	480	1716	1195
Novel00220	scaffold_12504	+	4845	6150	1228
Novel00221	scaffold_12525	+	9971	12007	1741
Novel00222	scaffold_12528	-	17865	19790	1656
Novel00223	scaffold_12563	+	10985	13277	2293
Novel00224	scaffold_12580	+	121	747	627
Novel00225	scaffold_12580	+	26451	27518	1068
Novel00226	scaffold_12591	+	13012	14100	1016
Novel00227	scaffold_12593	+	4974	12667	1528
Novel00228	scaffold_126	+	18026	18805	571
Novel00229	scaffold_1260	-	76519	77435	917
Novel00230	scaffold_12613	-	5424	5844	421
Novel00231	scaffold_12618	+	25456	27682	2227
Novel00232	scaffold_1262	-	73432	74598	1167
Novel00233	scaffold_12644	-	11560	14240	324
Novel00234	scaffold_12653	+	29	3081	2925
Novel00235	scaffold_12653	-	29	3081	2996
Novel00236	scaffold_12666	+	35609	38330	1671
Novel00237	scaffold_12669	+	24383	26251	1100
Novel00238	scaffold_12669	-	4909	6681	1119
Novel00239	scaffold_12676	+	1435	2694	1163
Novel00240	scaffold_12679	-	14920	15661	742
Novel00241	scaffold_1269	+	101151	102902	1355
Novel00242	scaffold_12711	-	18113	19935	1432
Novel00243	scaffold_12718	+	10839	11872	940
Novel00244	scaffold_12720	-	1873	11047	2793
Novel00245	scaffold_12721	+	2329	2905	470
Novel00246	scaffold_12735	+	7973	8875	903
Novel00247	scaffold_12746	-	26961	27803	664
Novel00248	scaffold_12754	+	7587	10858	1839
Novel00249	scaffold_12764	+	21734	22826	994
Novel00250	scaffold_12797	+	3567	4585	1019
Novel00251	scaffold_12812	-	5867	6911	1045
Novel00252	scaffold_12813	-	21512	25511	1319
Novel00253	scaffold_12819	+	25382	27294	681
Novel00254	scaffold_1285	-	119923	126638	2459
Novel00255	scaffold_12857	+	17651	18137	487
Novel00256	scaffold_1286	+	10747	12412	1519
Novel00257	scaffold_1286	+	100751	103925	1150
Novel00258	scaffold_1286	-	23697	24294	512
Novel00259	scaffold_12862	-	20833	22093	678
Novel00260	scaffold_12873	-	24604	27111	2508
Novel00261	scaffold_12878	-	24955	27182	2228
Novel00262	scaffold_1288	-	14174	15324	805
Novel00263	scaffold_129	+	189884	190730	847
Novel00264	scaffold_1291	-	5744	9092	3249
Novel00265	scaffold_1291	-	18217	19462	882
Novel00266	scaffold_1293	+	146669	148927	2259
Novel00267	scaffold_1294	+	8712	10683	532
Novel00268	scaffold_12943	+	22161	23028	778
Novel00269	scaffold_12981	-	21855	24280	766
Novel00270	scaffold_12991	-	12069	12995	844
Novel00271	scaffold_12995	-	18610	22312	835
Novel00272	scaffold_130	-	224137	226141	1932
Novel00273	scaffold_13014	+	17799	18931	1110
Novel00274	scaffold_13014	-	17799	18931	1079
Novel00275	scaffold_13030	+	3952	4638	591
Novel00276	scaffold_13036	-	19382	25321	1475
Novel00277	scaffold_13039	+	14718	16838	2108
Novel00278	scaffold_13045	-	5783	6651	815
Novel00279	scaffold_13050	+	6378	7489	1091
Novel00280	scaffold_13084	+	7027	7878	617
Novel00281	scaffold_13084	-	6971	10399	1568
Novel00282	scaffold_13086	+	13851	17110	1046
Novel00283	scaffold_13119	+	11911	21869	1144
Novel00284	scaffold_13120	-	1107	3987	2765
Novel00285	scaffold_13130	+	7526	9487	1309
Novel00286	scaffold_13130	-	7625	9571	1277
Novel00287	scaffold_13135	+	4304	5243	887
Novel00288	scaffold_13140	-	19330	21640	835
Novel00289	scaffold_13144	-	10415	11551	925
Novel00290	scaffold_13144	-	12638	16627	2714
Novel00291	scaffold_13152	-	16662	17750	974
Novel00292	scaffold_13159	-	35610	36250	607
Novel00293	scaffold_13166	+	9701	15218	995
Novel00294	scaffold_13167	+	15472	18075	917
Novel00295	scaffold_13167	-	14191	15399	1130
Novel00296	scaffold_13175	-	7877	8483	529
Novel00297	scaffold_13194	+	1592	4446	1323
Novel00298	scaffold_13210	+	7883	9050	779
Novel00299	scaffold_13221	+	33180	34792	745
Novel00300	scaffold_13228	-	6	2389	1261
Novel00301	scaffold_1323	+	133430	135536	1662
Novel00302	scaffold_13275	+	2368	3363	900
Novel00303	scaffold_13285	-	21064	24915	3053
Novel00304	scaffold_13287	+	18255	20138	1007
Novel00305	scaffold_13301	+	13727	20021	6003
Novel00306	scaffold_13307	+	13705	17722	3855
Novel00307	scaffold_13341	-	14697	17196	513
Novel00308	scaffold_13354	+	21716	24758	2597
Novel00309	scaffold_13397	-	3721	5608	733
Novel00310	scaffold_1340	+	105569	106951	835
Novel00311	scaffold_13408	-	11373	12387	660
Novel00312	scaffold_1341	+	2368	5132	2677
Novel00313	scaffold_13447	-	30746	32280	1435
Novel00314	scaffold_1347	+	98907	100521	1447
Novel00315	scaffold_13500	-	1908	3065	1085
Novel00316	scaffold_13534	-	20158	23340	2939
Novel00317	scaffold_13535	+	5334	6013	332
Novel00318	scaffold_13536	-	9509	11490	686
Novel00319	scaffold_13559	+	9036	11396	2294
Novel00320	scaffold_13569	+	11036	12044	1009
Novel00321	scaffold_13569	-	11036	12041	892
Novel00322	scaffold_13574	+	571	1701	988
Novel00323	scaffold_1359	+	3563	8256	4540
Novel00324	scaffold_1359	+	33907	36827	2836
Novel00325	scaffold_1359	-	1544	8283	4619
Novel00326	scaffold_1359	-	34940	36827	1807
Novel00327	scaffold_136	+	80869	82855	1905
Novel00328	scaffold_1365	+	10343	11805	1359
Novel00329	scaffold_1366	+	108908	109684	687
Novel00330	scaffold_13667	+	9796	12513	1849
Novel00331	scaffold_13670	+	584	3290	806
Novel00332	scaffold_13680	+	19562	21648	1539
Novel00333	scaffold_13708	+	4728	5749	845
Novel00334	scaffold_13709	-	15632	17496	1725
Novel00335	scaffold_13737	+	15274	16056	671
Novel00336	scaffold_1376	-	103514	111078	3172
Novel00337	scaffold_1376	-	111612	113482	750
Novel00338	scaffold_1377	+	45674	47641	1769
Novel00339	scaffold_1377	-	45739	47641	1723
Novel00340	scaffold_1377	-	121029	121684	507
Novel00341	scaffold_13780	-	28993	30507	1099
Novel00342	scaffold_13810	-	20379	21476	1014
Novel00343	scaffold_13846	+	22486	26140	3655
Novel00344	scaffold_13868	-	8000	10831	2170
Novel00345	scaffold_13912	-	17853	19886	1468
Novel00346	scaffold_13915	-	1214	3948	1145
Novel00347	scaffold_1392	+	20963	26988	5912
Novel00348	scaffold_1392	+	4159	35340	1422
Novel00349	scaffold_1392	-	95671	101430	5560
Novel00350	scaffold_1392	-	93595	95007	1413
Novel00351	scaffold_1394	+	59276	92942	1061
Novel00352	scaffold_13953	-	439	908	470
Novel00353	scaffold_1397	+	16518	17891	1287
Novel00354	scaffold_14	+	121132	124165	583
Novel00355	scaffold_14037	-	10326	11772	1447
Novel00356	scaffold_14075	-	3910	5695	939
Novel00357	scaffold_14080	-	10009	14427	4350
Novel00358	scaffold_1410	-	38238	43283	5046
Novel00359	scaffold_14134	+	12558	16674	1710
Novel00360	scaffold_14165	-	12932	20613	3316
Novel00361	scaffold_14232	-	18481	20021	1465
Novel00362	scaffold_14248	+	10277	11509	1066
Novel00363	scaffold_14284	-	13913	14912	1000
Novel00364	scaffold_143	+	163488	165574	1234
Novel00365	scaffold_143	-	163581	165574	1766
Novel00366	scaffold_14317	-	41	989	537
Novel00367	scaffold_14323	+	2006	2958	813
Novel00368	scaffold_14323	-	2006	2867	655
Novel00369	scaffold_14347	+	977	1526	464
Novel00370	scaffold_1436	+	126777	128747	1759
Novel00371	scaffold_14366	-	3385	5028	1644
Novel00372	scaffold_14368	-	13546	15111	1120
Novel00373	scaffold_1437	+	27911	29357	1447
Novel00374	scaffold_14370	-	10122	11022	825
Novel00375	scaffold_144	+	112664	114468	1805
Novel00376	scaffold_144	+	147824	148567	744
Novel00377	scaffold_1443	+	32083	34471	1410
Novel00378	scaffold_1443	-	33377	123338	918
Novel00379	scaffold_14431	+	11486	12696	1065
Novel00380	scaffold_14441	-	15434	16835	988
Novel00381	scaffold_14442	+	11348	12415	945
Novel00382	scaffold_14442	-	11499	12427	929
Novel00383	scaffold_14458	-	13843	14813	882
Novel00384	scaffold_14467	+	14178	15848	933
Novel00385	scaffold_14476	+	1106	2751	878
Novel00386	scaffold_14485	+	10675	12145	1361
Novel00387	scaffold_1449	-	54861	56725	1865
Novel00388	scaffold_14569	-	1108	2130	775
Novel00389	scaffold_1457	-	40809	42052	1118
Novel00390	scaffold_14577	-	11445	17857	624
Novel00391	scaffold_146	+	161278	164801	3415
Novel00392	scaffold_146	-	95659	97490	1603
Novel00393	scaffold_14625	+	13713	15688	819
Novel00394	scaffold_14625	+	15741	17372	1632
Novel00395	scaffold_14625	+	18320	19361	954
Novel00396	scaffold_14644	+	6383	7181	690
Novel00397	scaffold_14644	+	7418	8489	766
Novel00398	scaffold_14646	-	11236	12397	1162
Novel00399	scaffold_14653	-	18046	18630	506
Novel00400	scaffold_14664	+	10059	18053	1081
Novel00401	scaffold_14671	+	21217	22566	850
Novel00402	scaffold_14689	-	2060	15819	1171
Novel00403	scaffold_14712	+	3126	3945	729
Novel00404	scaffold_1473	-	8423	13371	1557
Novel00405	scaffold_1473	-	114797	117664	1434
Novel00406	scaffold_1474	-	104459	105432	815
Novel00407	scaffold_14750	-	5683	6546	744
Novel00408	scaffold_14767	+	25776	28760	2817
Novel00409	scaffold_14785	+	25380	37902	1276
Novel00410	scaffold_14785	-	26753	37235	2010
Novel00411	scaffold_14787	+	3238	5594	977
Novel00412	scaffold_14801	-	24112	25744	932
Novel00413	scaffold_14856	+	1662	5030	1433
Novel00414	scaffold_1486	-	4604	5249	646
Novel00415	scaffold_1486	-	25544	26351	808
Novel00416	scaffold_14871	+	13216	16134	1942
Novel00417	scaffold_14875	-	10353	15259	4055
Novel00418	scaffold_14888	-	18164	19119	773
Novel00419	scaffold_14902	+	4837	5925	1068
Novel00420	scaffold_14935	+	2803	5329	607
Novel00421	scaffold_14984	-	10044	13552	3398
Novel00422	scaffold_14988	+	5180	8451	871
Novel00423	scaffold_14994	+	10183	11075	807
Novel00424	scaffold_15005	+	3399	4728	1177
Novel00425	scaffold_151	+	132218	134399	1608
Novel00426	scaffold_151	-	109717	134399	1193
Novel00427	scaffold_1516	-	110434	114912	2594
Novel00428	scaffold_15186	-	8260	9977	736
Novel00429	scaffold_152	+	100493	103633	1414
Novel00430	scaffold_152	+	196768	198043	1040
Novel00431	scaffold_15208	+	12728	14915	1589
Novel00432	scaffold_15211	+	18728	19715	827
Novel00433	scaffold_1523	+	3618	10886	1499
Novel00434	scaffold_15247	+	17384	20651	3268
Novel00435	scaffold_15263	+	6519	14673	440
Novel00436	scaffold_15276	-	8860	9860	906
Novel00437	scaffold_1530	-	25887	26809	822
Novel00438	scaffold_1530	-	85763	96455	3623
Novel00439	scaffold_15348	+	13297	14716	803
Novel00440	scaffold_15351	-	799	6094	1501
Novel00441	scaffold_15355	+	13997	14726	616
Novel00442	scaffold_15358	+	5	2037	1699
Novel00443	scaffold_15394	-	3059	4879	1611
Novel00444	scaffold_15395	+	9269	11023	1599
Novel00445	scaffold_154	-	65471	72208	4156
Novel00446	scaffold_15445	+	13792	14994	1082
Novel00447	scaffold_1546	-	40764	44379	1395
Novel00448	scaffold_1549	-	66261	67161	815
Novel00449	scaffold_15495	+	6726	9555	1031
Novel00450	scaffold_155	+	66679	68255	983
Novel00451	scaffold_15546	+	11860	13011	1043
Novel00452	scaffold_1558	-	36175	37916	1240
Novel00453	scaffold_15591	+	1092	4653	1167
Novel00454	scaffold_15628	+	11841	13973	575
Novel00455	scaffold_1563	+	82589	83147	559
Novel00456	scaffold_1563	+	110759	111642	884
Novel00457	scaffold_1563	+	125563	126363	801
Novel00458	scaffold_1563	+	130302	130891	590
Novel00459	scaffold_1563	-	14154	14901	748
Novel00460	scaffold_15637	+	282	2604	2080
Novel00461	scaffold_15637	+	3214	4033	600
Novel00462	scaffold_15637	-	4974	13719	3092
Novel00463	scaffold_15652	+	14526	16635	1688
Novel00464	scaffold_15681	+	9690	15799	2780
Novel00465	scaffold_15684	-	15072	15813	638
Novel00466	scaffold_1570	-	10290	12354	2065
Novel00467	scaffold_15715	-	7376	10627	3142
Novel00468	scaffold_15718	-	15404	15926	438
Novel00469	scaffold_15720	-	3579	5438	1757
Novel00470	scaffold_15747	-	470	2739	712
Novel00471	scaffold_15754	-	4777	10353	819
Novel00472	scaffold_1577	-	105577	106444	636
Novel00473	scaffold_15786	-	834	1830	997
Novel00474	scaffold_1579	+	104977	106499	1481
Novel00475	scaffold_15797	+	13923	15517	660
Novel00476	scaffold_15829	-	5240	5780	348
Novel00477	scaffold_15852	-	6256	9981	2326
Novel00478	scaffold_1588	+	77357	79576	2054
Novel00479	scaffold_15898	+	7671	8439	617
Novel00480	scaffold_159	-	70798	72125	924
Novel00481	scaffold_15903	-	5888	10486	1187
Novel00482	scaffold_15907	+	838	10802	783
Novel00483	scaffold_15996	+	11820	13517	1698
Novel00484	scaffold_15996	-	10771	15356	3080
Novel00485	scaffold_16	+	252186	252869	605
Novel00486	scaffold_16039	+	5609	6632	936
Novel00487	scaffold_16039	+	14993	16985	633
Novel00488	scaffold_16077	+	13619	16854	2052
Novel00489	scaffold_16090	-	13848	16032	1516
Novel00490	scaffold_1611	-	5964	6602	319
Novel00491	scaffold_16145	-	13241	14021	676
Novel00492	scaffold_16174	-	5659	8952	2338
Novel00493	scaffold_16182	+	4396	5964	1346
Novel00494	scaffold_162	+	138187	139174	988
Novel00495	scaffold_16235	+	4343	5743	1357
Novel00496	scaffold_16235	-	1008	2056	772
Novel00497	scaffold_16248	+	7930	12584	3830
Novel00498	scaffold_16271	+	2326	4261	1857
Novel00499	scaffold_163	-	35710	36535	786
Novel00500	scaffold_1633	+	4361	5329	755
Novel00501	scaffold_1633	-	4450	5329	663
Novel00502	scaffold_1634	-	67609	68832	979
Novel00503	scaffold_1636	-	46511	49883	3198
Novel00504	scaffold_16395	-	9115	12192	1332
Novel00505	scaffold_1641	+	7405	8700	1221
Novel00506	scaffold_1642	+	79158	80167	978
Novel00507	scaffold_1642	-	73314	80167	1478
Novel00508	scaffold_16430	+	11738	13185	1139
Novel00509	scaffold_16456	-	9673	10881	1078
Novel00510	scaffold_16464	+	9684	12623	2332
Novel00511	scaffold_1652	+	63328	67164	1004
Novel00512	scaffold_1654	-	21198	25992	1834
Novel00513	scaffold_16548	-	9831	10589	675
Novel00514	scaffold_16578	+	4920	7760	1465
Novel00515	scaffold_166	-	43092	44859	559
Novel00516	scaffold_16600	+	10817	14171	1770
Novel00517	scaffold_1661	+	49489	50685	912
Novel00518	scaffold_1661	-	38191	38816	556
Novel00519	scaffold_1661	-	42944	45009	968
Novel00520	scaffold_1663	+	76966	78750	625
Novel00521	scaffold_16660	-	4205	5542	1218
Novel00522	scaffold_16663	+	3259	5463	1855
Novel00523	scaffold_16679	-	1605	2777	565
Novel00524	scaffold_16688	-	10531	13071	1982
Novel00525	scaffold_16708	-	10886	12051	1030
Novel00526	scaffold_16732	+	307	1846	639
Novel00527	scaffold_16746	-	4706	9490	1472
Novel00528	scaffold_16756	+	4088	9536	1999
Novel00529	scaffold_1676	-	75617	76652	922
Novel00530	scaffold_16762	+	5441	8214	645
Novel00531	scaffold_168	-	105401	107119	1236
Novel00532	scaffold_1682	-	99608	100599	992
Novel00533	scaffold_16840	+	5653	7684	1939
Novel00534	scaffold_16899	-	3186	5593	2342
Novel00535	scaffold_16907	+	12497	14775	583
Novel00536	scaffold_16915	+	10592	11430	748
Novel00537	scaffold_16916	+	9065	10490	1104
Novel00538	scaffold_16916	-	9409	10498	1005
Novel00539	scaffold_16948	-	5592	6557	647
Novel00540	scaffold_16949	+	6682	7937	1192
Novel00541	scaffold_16966	-	20560	28997	788
Novel00542	scaffold_16977	-	7774	8365	521
Novel00543	scaffold_17	+	87539	90457	1094
Novel00544	scaffold_17	-	70101	85594	1115
Novel00545	scaffold_17028	-	4725	5543	607
Novel00546	scaffold_17056	-	263	1126	688
Novel00547	scaffold_17077	+	2759	4384	500
Novel00548	scaffold_17088	+	7536	9094	1559
Novel00549	scaffold_171	-	120390	123829	3342
Novel00550	scaffold_17119	-	7560	10690	1766
Novel00551	scaffold_1714	-	8165	11462	1200
Novel00552	scaffold_1715	+	98650	100348	773
Novel00553	scaffold_17173	+	2145	3515	1350
Novel00554	scaffold_1730	-	98063	98409	347
Novel00555	scaffold_17307	-	4643	5931	1106
Novel00556	scaffold_17307	-	11332	12464	1057
Novel00557	scaffold_17338	-	1	1978	1409
Novel00558	scaffold_1735	+	77243	84292	2450
Novel00559	scaffold_1739	+	109236	110165	791
Novel00560	scaffold_17390	-	2850	4966	1718
Novel00561	scaffold_1740	-	44629	45360	732
Novel00562	scaffold_17405	+	15326	17434	881
Novel00563	scaffold_17409	+	15324	16261	755
Novel00564	scaffold_17410	-	15345	16110	686
Novel00565	scaffold_1742	+	66383	95784	1455
Novel00566	scaffold_17463	-	7071	8046	674
Novel00567	scaffold_17480	+	3137	4080	840
Novel00568	scaffold_1752	+	102910	106482	3053
Novel00569	scaffold_1752	+	113566	114735	1170
Novel00570	scaffold_1753	-	76296	80063	617
Novel00571	scaffold_17560	+	7722	8891	1140
Novel00572	scaffold_17560	-	7722	8891	1098
Novel00573	scaffold_17604	-	6201	8273	2025
Novel00574	scaffold_1761	+	94336	96019	655
Novel00575	scaffold_1761	-	30242	31313	442
Novel00576	scaffold_17627	-	4670	5402	518
Novel00577	scaffold_17675	+	12603	15036	1625
Novel00578	scaffold_17690	-	9000	11278	1633
Novel00579	scaffold_177	+	135429	136293	787
Novel00580	scaffold_177	+	210513	217150	4025
Novel00581	scaffold_177	-	40116	40618	503
Novel00582	scaffold_177	-	79020	80106	1087
Novel00583	scaffold_177	-	202712	203562	851
Novel00584	scaffold_177	-	207591	208512	922
Novel00585	scaffold_17700	+	5358	7558	1157
Novel00586	scaffold_17700	+	10932	11679	656
Novel00587	scaffold_17706	-	8336	9469	720
Novel00588	scaffold_1775	-	29860	30839	980
Novel00589	scaffold_1777	+	149	1130	792
Novel00590	scaffold_17801	+	816	1958	1042
Novel00591	scaffold_17808	-	1787	2781	860
Novel00592	scaffold_17836	+	8191	10108	1690
Novel00593	scaffold_17836	-	8573	10280	1163
Novel00594	scaffold_179	-	204087	205361	842
Novel00595	scaffold_17903	-	1756	4970	2746
Novel00596	scaffold_1792	+	73355	74566	1161
Novel00597	scaffold_17922	+	2788	5200	915
Novel00598	scaffold_17953	+	11022	13138	1919
Novel00599	scaffold_17957	+	2676	3786	827
Novel00600	scaffold_17962	-	7184	9890	2525
Novel00601	scaffold_17968	+	4454	7334	1015
Novel00602	scaffold_17984	-	4333	9981	1013
Novel00603	scaffold_17996	+	4907	5723	715
Novel00604	scaffold_18	+	105233	106371	604
Novel00605	scaffold_18067	-	405	1174	683
Novel00606	scaffold_1809	-	60628	64947	1866
Novel00607	scaffold_181	-	40652	44471	714
Novel00608	scaffold_18101	+	14544	17908	2252
Novel00609	scaffold_1813	-	15181	24580	2111
Novel00610	scaffold_18174	-	5945	7687	803
Novel00611	scaffold_18216	+	940	5488	2263
Novel00612	scaffold_18216	-	3882	5235	1126
Novel00613	scaffold_18277	-	9034	10844	1684
Novel00614	scaffold_1830	-	91338	92712	858
Novel00615	scaffold_18324	-	7191	9759	708
Novel00616	scaffold_1841	-	9921	11120	1025
Novel00617	scaffold_1846	-	72503	73859	1190
Novel00618	scaffold_18509	+	448	2006	1320
Novel00619	scaffold_18509	-	7560	9085	682
Novel00620	scaffold_1851	+	105438	106681	758
Novel00621	scaffold_18511	-	5209	7864	1130
Novel00622	scaffold_18528	+	9793	10826	638
Novel00623	scaffold_1859	+	49169	50007	839
Novel00624	scaffold_1860	-	85792	87907	1510
Novel00625	scaffold_18616	-	7915	8661	599
Novel00626	scaffold_1862	+	20291	21130	737
Novel00627	scaffold_1863	+	27643	28281	639
Novel00628	scaffold_18661	+	13806	14751	848
Novel00629	scaffold_18677	+	2954	5447	1650
Novel00630	scaffold_187	+	19900	22240	1407
Novel00631	scaffold_187	+	36164	38672	1484
Novel00632	scaffold_187	-	21067	22280	986
Novel00633	scaffold_187	-	37497	38596	644
Novel00634	scaffold_18701	-	6	1240	1028
Novel00635	scaffold_1874	+	19838	21053	1099
Novel00636	scaffold_18754	-	4549	6524	570
Novel00637	scaffold_1876	+	27881	34129	1183
Novel00638	scaffold_18793	-	2216	4339	820
Novel00639	scaffold_1882	+	7026	8607	1303
Novel00640	scaffold_1882	-	7032	8453	1264
Novel00641	scaffold_18861	+	3177	5335	1005
Novel00642	scaffold_18863	+	8141	9464	285
Novel00643	scaffold_18863	-	7599	9483	846
Novel00644	scaffold_18895	-	2816	3764	870
Novel00645	scaffold_1893	+	915	7165	3300
Novel00646	scaffold_18948	+	7614	8823	1129
Novel00647	scaffold_18973	-	2051	7572	1323
Novel00648	scaffold_18988	-	967	3363	765
Novel00649	scaffold_18988	-	3618	6217	1449
Novel00650	scaffold_18999	+	5042	5864	675
Novel00651	scaffold_190	-	477	6867	5604
Novel00652	scaffold_19015	-	3372	4010	530
Novel00653	scaffold_1907	-	17024	19466	2351
Novel00654	scaffold_19135	+	4738	5979	1077
Novel00655	scaffold_1915	-	1921	4737	1575
Novel00656	scaffold_19153	-	2196	3152	438
Novel00657	scaffold_19169	+	591	1294	704
Novel00658	scaffold_19177	+	4463	8360	650
Novel00659	scaffold_19210	+	10576	11328	658
Novel00660	scaffold_19240	+	6377	8651	694
Novel00661	scaffold_19246	-	1013	3978	2714
Novel00662	scaffold_1926	+	82081	87375	3430
Novel00663	scaffold_1926	-	81357	87402	2548
Novel00664	scaffold_19267	-	3952	4862	719
Novel00665	scaffold_19267	-	4953	6576	1055
Novel00666	scaffold_19268	-	6208	7568	1361
Novel00667	scaffold_19297	+	5	1764	1504
Novel00668	scaffold_19318	+	7032	7700	594
Novel00669	scaffold_1934	+	37282	38840	1194
Novel00670	scaffold_19396	-	1524	3385	453
Novel00671	scaffold_19402	-	3087	4423	591
Novel00672	scaffold_1946	+	109182	114335	5154
Novel00673	scaffold_195	+	83887	84821	898
Novel00674	scaffold_19516	-	4222	6196	1870
Novel00675	scaffold_19543	+	6694	8498	1065
Novel00676	scaffold_1956	+	89282	90009	728
Novel00677	scaffold_1956	-	61196	61970	775
Novel00678	scaffold_1956	-	89255	90014	760
Novel00679	scaffold_19567	+	2195	3985	1739
Novel00680	scaffold_19642	-	5203	8432	613
Novel00681	scaffold_19666	+	88	8194	1820
Novel00682	scaffold_1967	-	45396	46940	541
Novel00683	scaffold_197	-	86030	86850	714
Novel00684	scaffold_19705	-	6046	7807	911
Novel00685	scaffold_19755	-	5565	8128	1227
Novel00686	scaffold_1977	+	6536	8361	960
Novel00687	scaffold_1980	-	4707	86114	2026
Novel00688	scaffold_19805	+	590	1649	957
Novel00689	scaffold_1987	-	61747	65639	1516
Novel00690	scaffold_19898	+	3811	5314	533
Novel00691	scaffold_19906	-	957	2886	885
Novel00692	scaffold_1994	-	103645	107571	3791
Novel00693	scaffold_19964	+	4513	5514	920
Novel00694	scaffold_1997	+	41963	45444	1823
Novel00695	scaffold_1998	+	40441	42733	904
Novel00696	scaffold_19982	+	2632	5119	2332
Novel00697	scaffold_2008	-	14868	16509	1549
Novel00698	scaffold_201	+	96086	96912	737
Novel00699	scaffold_20107	+	6418	9058	1970
Novel00700	scaffold_20125	+	2736	3643	753
Novel00701	scaffold_2013	+	92525	94994	2304
Novel00702	scaffold_2013	-	103206	104984	778
Novel00703	scaffold_2014	+	24281	27874	1430
Novel00704	scaffold_2014	-	91030	92853	1746
Novel00705	scaffold_20162	-	3308	3662	231
Novel00706	scaffold_20190	-	3730	7791	2297
Novel00707	scaffold_20191	-	49	1443	550
Novel00708	scaffold_202	+	12750	14074	1221
Novel00709	scaffold_20226	+	4168	7104	1389
Novel00710	scaffold_2023	-	11535	13117	1486
Novel00711	scaffold_20340	-	7860	9097	291
Novel00712	scaffold_20423	-	501	1769	1220
Novel00713	scaffold_2047	+	60693	62463	1664
Novel00714	scaffold_20497	+	1142	1967	663
Novel00715	scaffold_205	+	212108	213197	1088
Novel00716	scaffold_2051	+	26843	31642	4800
Novel00717	scaffold_2051	+	33443	34439	931
Novel00718	scaffold_20512	-	2895	5488	272
Novel00719	scaffold_20523	+	817	6521	2831
Novel00720	scaffold_2058	+	1247	2610	1284
Novel00721	scaffold_20593	+	4840	5660	782
Novel00722	scaffold_20608	+	3892	5038	507
Novel00723	scaffold_2063	+	36431	40683	1275
Novel00724	scaffold_20631	+	2598	4193	1588
Novel00725	scaffold_20707	+	223	1509	1186
Novel00726	scaffold_20708	-	1348	2594	825
Novel00727	scaffold_20724	+	2836	5857	946
Novel00728	scaffold_20774	+	885	2110	942
Novel00729	scaffold_2078	-	49752	50692	725
Novel00730	scaffold_20814	+	5588	6749	906
Novel00731	scaffold_20827	+	3408	5942	869
Novel00732	scaffold_20843	-	4065	5800	1497
Novel00733	scaffold_20863	-	826	3107	1965
Novel00734	scaffold_2091	-	65222	68004	1463
Novel00735	scaffold_20915	+	7220	9278	737
Novel00736	scaffold_20927	-	9	8598	1392
Novel00737	scaffold_20967	-	5088	5869	667
Novel00738	scaffold_20979	-	3061	4638	1494
Novel00739	scaffold_2099	-	90089	91958	1307
Novel00740	scaffold_21024	+	4210	6665	1400
Novel00741	scaffold_2104	-	88782	90634	1240
Novel00742	scaffold_21147	+	19	2012	1233
Novel00743	scaffold_2115	-	78554	79551	824
Novel00744	scaffold_2116	-	39217	39855	639
Novel00745	scaffold_2120	+	41319	43203	1671
Novel00746	scaffold_2121	+	1551	6719	2346
Novel00747	scaffold_21225	+	1499	3661	2163
Novel00748	scaffold_2129	-	60263	61809	1547
Novel00749	scaffold_21295	+	3312	6983	3625
Novel00750	scaffold_214	-	142698	145370	1212
Novel00751	scaffold_2140	-	19	2725	2707
Novel00752	scaffold_2142	+	36533	37712	1091
Novel00753	scaffold_2143	-	20625	22550	1141
Novel00754	scaffold_2153	+	33809	36378	974
Novel00755	scaffold_2157	+	42280	43458	685
Novel00756	scaffold_2158	-	27927	30394	1012
Novel00757	scaffold_216	-	196194	197563	1247
Novel00758	scaffold_216	-	205665	207447	1434
Novel00759	scaffold_21613	+	3659	6307	1549
Novel00760	scaffold_2162	-	78395	82283	2244
Novel00761	scaffold_2164	+	4500	6326	1658
Novel00762	scaffold_2167	-	21046	24193	766
Novel00763	scaffold_21703	+	2991	4131	685
Novel00764	scaffold_21703	-	850	2554	1490
Novel00765	scaffold_2176	-	78855	80023	1012
Novel00766	scaffold_21777	-	343	1640	954
Novel00767	scaffold_21793	+	347	5285	2310
Novel00768	scaffold_21805	-	1124	3378	2077
Novel00769	scaffold_2186	+	98295	99006	613
Novel00770	scaffold_21906	-	3532	6073	1443
Novel00771	scaffold_2198	+	87917	91211	958
Novel00772	scaffold_2198	-	49787	53274	1868
Novel00773	scaffold_21991	-	5141	5948	728
Novel00774	scaffold_21993	+	1792	5873	934
Novel00775	scaffold_22	+	173674	176928	1247
Novel00776	scaffold_22002	+	837	1799	871
Novel00777	scaffold_22025	-	3503	4395	497
Novel00778	scaffold_2205	+	23397	24578	844
Novel00779	scaffold_22119	+	3304	4208	261
Novel00780	scaffold_2215	-	79093	82959	3745
Novel00781	scaffold_2224	+	60416	63181	1459
Novel00782	scaffold_2224	+	103291	104128	838
Novel00783	scaffold_2227	+	2609	5222	2515
Novel00784	scaffold_2229	+	70718	72487	1681
Novel00785	scaffold_22292	+	1613	3189	1315
Novel00786	scaffold_2233	+	100591	102380	1560
Novel00787	scaffold_2233	-	62016	66488	1225
Novel00788	scaffold_2233	-	100633	102622	1085
Novel00789	scaffold_2236	+	66033	68266	633
Novel00790	scaffold_2236	-	3056	4799	1673
Novel00791	scaffold_22382	+	3129	4568	1377
Novel00792	scaffold_2240	-	42114	42595	391
Novel00793	scaffold_22409	-	3938	4567	542
Novel00794	scaffold_22446	-	2393	5295	1460
Novel00795	scaffold_2252	+	99814	101112	1167
Novel00796	scaffold_22552	-	2707	5638	1088
Novel00797	scaffold_22575	-	3519	5327	1695
Novel00798	scaffold_2259	+	44411	45079	669
Novel00799	scaffold_2266	-	86850	89857	2878
Novel00800	scaffold_22681	+	8	1560	1553
Novel00801	scaffold_22743	+	3610	4678	875
Novel00802	scaffold_2275	+	11287	13825	1643
Novel00803	scaffold_2275	-	12229	13825	1141
Novel00804	scaffold_22815	-	4092	5058	505
Novel00805	scaffold_22841	+	7801	11240	2901
Novel00806	scaffold_2286	-	2371	4739	2147
Novel00807	scaffold_2286	-	4883	6535	609
Novel00808	scaffold_2291	+	31551	56430	1159
Novel00809	scaffold_2291	+	58759	59879	669
Novel00810	scaffold_22947	+	2351	3731	1277
Novel00811	scaffold_22990	-	1674	4459	1028
Novel00812	scaffold_22997	-	1859	5204	1587
Novel00813	scaffold_23	-	60748	62750	1117
Novel00814	scaffold_23007	+	7914	18663	820
Novel00815	scaffold_23076	-	626	4107	778
Novel00816	scaffold_23079	-	3689	5328	710
Novel00817	scaffold_23111	+	1592	3784	1758
Novel00818	scaffold_23201	+	2980	4767	1071
Novel00819	scaffold_2331	+	98241	100423	1812
Novel00820	scaffold_2335	+	89590	90453	864
Novel00821	scaffold_2340	+	152	1640	1298
Novel00822	scaffold_2340	-	61914	62533	441
Novel00823	scaffold_2345	-	22421	23156	736
Novel00824	scaffold_2350	-	7096	7784	668
Novel00825	scaffold_2351	+	66673	71269	4426
Novel00826	scaffold_2352	-	46838	49973	1705
Novel00827	scaffold_2353	+	32092	33252	1135
Novel00828	scaffold_23531	-	2749	4012	1168
Novel00829	scaffold_2356	-	104785	106506	1161
Novel00830	scaffold_23564	-	2990	5017	1898
Novel00831	scaffold_2360	+	19923	21847	1925
Novel00832	scaffold_23633	-	2	1767	769
Novel00833	scaffold_23662	-	3123	4305	844
Novel00834	scaffold_23676	+	1063	2747	829
Novel00835	scaffold_23687	-	3	1540	965
Novel00836	scaffold_23707	+	3302	4123	597
Novel00837	scaffold_2372	-	50021	51106	793
Novel00838	scaffold_23722	-	4040	4696	553
Novel00839	scaffold_2377	+	31392	32459	1068
Novel00840	scaffold_23793	-	319	1495	423
Novel00841	scaffold_239	+	1559	4171	1929
Novel00842	scaffold_23919	+	2299	4218	1797
Novel00843	scaffold_2394	+	40090	42667	2129
Novel00844	scaffold_2394	+	72279	73832	974
Novel00845	scaffold_2394	-	104526	107672	325
Novel00846	scaffold_2406	+	94550	96232	960
Novel00847	scaffold_24077	+	10	1832	1658
Novel00848	scaffold_24096	+	1090	4013	2924
Novel00849	scaffold_241	+	128274	129466	1093
Novel00850	scaffold_241	+	129958	132068	2031
Novel00851	scaffold_24104	+	1	3824	2712
Novel00852	scaffold_24124	-	4646	5254	537
Novel00853	scaffold_24127	-	3335	4301	650
Novel00854	scaffold_2415	-	103581	105182	1486
Novel00855	scaffold_24154	-	3010	3965	876
Novel00856	scaffold_2418	+	35264	36358	1095
Novel00857	scaffold_2418	+	65553	66987	1435
Novel00858	scaffold_24208	+	3832	4710	787
Novel00859	scaffold_24208	-	3832	4710	784
Novel00860	scaffold_24262	+	875	1722	848
Novel00861	scaffold_2427	-	37464	38541	970
Novel00862	scaffold_2428	-	29811	31913	2001
Novel00863	scaffold_2428	-	32141	41429	415
Novel00864	scaffold_2429	-	1370	2239	780
Novel00865	scaffold_2430	+	12214	13626	1260
Novel00866	scaffold_2430	+	119429	120599	1171
Novel00867	scaffold_2430	-	119429	120599	1171
Novel00868	scaffold_2432	+	70028	71544	1410
Novel00869	scaffold_24348	+	2059	2698	543
Novel00870	scaffold_24365	+	1008	2240	1189
Novel00871	scaffold_24376	+	910	2721	687
Novel00872	scaffold_24379	+	308	2520	1014
Novel00873	scaffold_2446	-	98829	99654	721
Novel00874	scaffold_24468	+	2729	3402	587
Novel00875	scaffold_245	+	21910	23422	1277
Novel00876	scaffold_2450	+	31467	32736	971
Novel00877	scaffold_2451	+	29278	31513	1249
Novel00878	scaffold_2451	-	27973	29108	1136
Novel00879	scaffold_2451	-	30228	31554	1327
Novel00880	scaffold_2452	+	61365	62478	745
Novel00881	scaffold_24550	-	2146	4295	805
Novel00882	scaffold_24590	-	3258	4501	1141
Novel00883	scaffold_246	+	607	1270	576
Novel00884	scaffold_2461	+	17293	18649	1036
Novel00885	scaffold_24655	-	1765	3919	408
Novel00886	scaffold_2469	+	40456	42558	1573
Novel00887	scaffold_2469	+	42635	49365	1026
Novel00888	scaffold_247	+	108705	110552	787
Novel00889	scaffold_24702	+	71	4425	1382
Novel00890	scaffold_24773	+	1885	3615	1610
Novel00891	scaffold_2479	+	42028	42768	646
Novel00892	scaffold_2480	-	54402	56798	649
Novel00893	scaffold_2484	+	75911	80120	1820
Novel00894	scaffold_2485	+	82244	83233	917
Novel00895	scaffold_24882	-	1509	2367	603
Novel00896	scaffold_24957	-	3316	4253	938
Novel00897	scaffold_24988	+	744	4325	2546
Novel00898	scaffold_25093	+	975	3899	1664
Novel00899	scaffold_25093	-	718	2470	588
Novel00900	scaffold_251	+	179098	179562	295
Novel00901	scaffold_251	-	26309	27451	976
Novel00902	scaffold_2524	-	18268	21440	702
Novel00903	scaffold_25296	-	579	2617	1120
Novel00904	scaffold_2533	-	63002	65300	784
Novel00905	scaffold_25378	+	3	3426	2796
Novel00906	scaffold_25379	+	801	3365	1012
Novel00907	scaffold_2542	+	16898	40147	960
Novel00908	scaffold_2542	-	99540	100228	521
Novel00909	scaffold_25421	+	3252	3998	657
Novel00910	scaffold_2548	+	63839	68300	1091
Novel00911	scaffold_25494	-	1829	3063	966
Novel00912	scaffold_2557	+	79369	81029	848
Novel00913	scaffold_2557	-	79363	81196	1747
Novel00914	scaffold_2561	-	93667	97056	2238
Novel00915	scaffold_25647	-	392	3420	1981
Novel00916	scaffold_2567	-	57154	57891	564
Novel00917	scaffold_2574	+	11211	19629	1189
Novel00918	scaffold_2574	-	11097	19685	1359
Novel00919	scaffold_25742	-	1423	3306	616
Novel00920	scaffold_2578	+	91641	93666	1790
Novel00921	scaffold_2578	-	54581	57166	2509
Novel00922	scaffold_25795	+	2429	2950	435
Novel00923	scaffold_258	+	67374	68718	766
Novel00924	scaffold_258	+	94447	107828	1906
Novel00925	scaffold_25830	+	614	3963	523
Novel00926	scaffold_25847	+	1108	1986	798
Novel00927	scaffold_25870	+	6872	8295	1046
Novel00928	scaffold_25870	-	7418	8820	1367
Novel00929	scaffold_25877	+	10	1695	1521
Novel00930	scaffold_259	-	139712	143101	1258
Novel00931	scaffold_2594	-	9753	11831	1197
Novel00932	scaffold_2625	-	33291	33955	585
Novel00933	scaffold_2628	+	17176	18714	1440
Novel00934	scaffold_2629	-	8830	10098	1176
Novel00935	scaffold_2629	-	24426	27653	748
Novel00936	scaffold_263	+	158954	161990	2197
Novel00937	scaffold_263	-	159794	162085	1621
Novel00938	scaffold_26302	+	4	1795	1020
Novel00939	scaffold_26329	-	1719	3683	1545
Novel00940	scaffold_2634	-	68029	69014	740
Novel00941	scaffold_2635	+	830	2393	636
Novel00942	scaffold_2635	-	9485	10980	1496
Novel00943	scaffold_2637	-	91163	92029	777
Novel00944	scaffold_26420	+	233	3638	1947
Novel00945	scaffold_26430	-	2349	3664	1023
Novel00946	scaffold_2644	+	60160	61468	707
Novel00947	scaffold_2644	-	82564	84944	944
Novel00948	scaffold_26484	-	759	3595	2564
Novel00949	scaffold_265	-	128119	128829	711
Novel00950	scaffold_2653	+	59256	60179	924
Novel00951	scaffold_26583	-	934	3006	768
Novel00952	scaffold_267	+	3442	6168	2378
Novel00953	scaffold_2670	-	1325	1905	486
Novel00954	scaffold_2674	+	7982	8938	875
Novel00955	scaffold_2676	+	1073	2847	1161
Novel00956	scaffold_268	+	31711	37829	4194
Novel00957	scaffold_2684	+	20689	23708	1139
Novel00958	scaffold_26875	+	477	3107	2021
Novel00959	scaffold_26936	+	24	3352	2694
Novel00960	scaffold_26937	+	667	1708	809
Novel00961	scaffold_2704	+	28345	52386	871
Novel00962	scaffold_271	-	100602	102255	732
Novel00963	scaffold_271	-	126388	127218	621
Novel00964	scaffold_27117	+	135	3473	2874
Novel00965	scaffold_2714	+	12825	13878	859
Novel00966	scaffold_27155	-	4	3459	2166
Novel00967	scaffold_2717	+	66919	70070	2413
Novel00968	scaffold_2718	-	67339	68274	936
Novel00969	scaffold_27204	+	621	10007	2547
Novel00970	scaffold_27204	-	621	10007	2547
Novel00971	scaffold_2725	+	2123	4611	2307
Novel00972	scaffold_27264	+	2355	3405	538
Novel00973	scaffold_273	+	59000	60309	1259
Novel00974	scaffold_27348	+	12	3151	2231
Novel00975	scaffold_2752	-	2009	3772	1668
Novel00976	scaffold_2754	+	57376	58001	626
Novel00977	scaffold_2754	-	3729	7859	2847
Novel00978	scaffold_27551	-	2	2668	1819
Novel00979	scaffold_276	-	124171	125025	582
Novel00980	scaffold_2760	-	55574	57042	1385
Novel00981	scaffold_2764	+	7914	8420	424
Novel00982	scaffold_2765	-	10015	14253	1610
Novel00983	scaffold_27667	+	59	3285	3227
Novel00984	scaffold_27685	+	181	1903	1723
Novel00985	scaffold_277	-	18162	21831	3365
Novel00986	scaffold_27750	+	517	2528	2012
Novel00987	scaffold_278	+	56226	59302	1844
Novel00988	scaffold_27879	-	12	3165	1885
Novel00989	scaffold_2792	-	80331	84027	827
Novel00990	scaffold_2794	-	67546	68779	1210
Novel00991	scaffold_2798	+	49327	52640	2681
Novel00992	scaffold_28010	+	2	3177	1231
Novel00993	scaffold_28024	-	951	2960	1098
Novel00994	scaffold_2808	+	1609	3042	1350
Novel00995	scaffold_2810	+	56361	60825	443
Novel00996	scaffold_28112	+	543	3132	2449
Novel00997	scaffold_28138	+	280	2565	777
Novel00998	scaffold_28152	-	1583	3132	1338
Novel00999	scaffold_2816	-	23551	24717	931
Novel01000	scaffold_2819	+	58896	86612	1676
Novel01001	scaffold_2820	-	76925	77654	730
Novel01002	scaffold_2823	+	54309	59079	1786
Novel01003	scaffold_2833	+	68896	70516	1425
Novel01004	scaffold_28361	-	1624	3048	1111
Novel01005	scaffold_2837	-	66525	74422	510
Novel01006	scaffold_284	-	20935	23146	2075
Novel01007	scaffold_2844	+	64153	75455	3592
Novel01008	scaffold_28466	+	163	2487	2325
Novel01009	scaffold_2847	-	65427	67793	716
Novel01010	scaffold_2847	-	78206	78616	411
Novel01011	scaffold_28470	+	1	1516	1402
Novel01012	scaffold_28476	+	657	2861	753
Novel01013	scaffold_2850	-	65365	70666	1073
Novel01014	scaffold_2851	-	5	1282	1162
Novel01015	scaffold_2853	+	98130	99721	1592
Novel01016	scaffold_2854	+	64250	65614	1365
Novel01017	scaffold_2855	-	88117	89040	751
Novel01018	scaffold_2856	+	31702	33263	1475
Novel01019	scaffold_2860	+	59647	65569	2449
Novel01020	scaffold_2860	-	544	1830	1115
Novel01021	scaffold_2866	-	81688	83255	798
Novel01022	scaffold_28681	-	120	2299	1618
Novel01023	scaffold_2869	+	79759	82404	2476
Novel01024	scaffold_28720	-	1808	2866	542
Novel01025	scaffold_288	+	98749	100296	812
Novel01026	scaffold_28895	+	746	1731	794
Novel01027	scaffold_2895	+	13847	36573	1510
Novel01028	scaffold_2895	-	13749	36573	1604
Novel01029	scaffold_28986	-	641	2654	1434
Novel01030	scaffold_29	-	49	1722	1442
Novel01031	scaffold_29030	-	649	2734	2001
Novel01032	scaffold_291	-	79122	80785	1165
Novel01033	scaffold_2914	+	61661	64869	653
Novel01034	scaffold_2914	-	29229	30160	904
Novel01035	scaffold_29152	-	644	2032	532
Novel01036	scaffold_2919	+	34348	39181	430
Novel01037	scaffold_2919	-	34344	39181	4763
Novel01038	scaffold_29219	-	1162	2813	1422
Novel01039	scaffold_2933	-	79741	84433	2474
Novel01040	scaffold_2934	-	8897	13486	4590
Novel01041	scaffold_2938	-	88097	90721	2625
Novel01042	scaffold_2945	+	41012	42297	1202
Novel01043	scaffold_2945	-	22288	23384	894
Novel01044	scaffold_29477	-	103	2739	927
Novel01045	scaffold_295	-	145923	146891	892
Novel01046	scaffold_29548	+	1914	2690	596
Novel01047	scaffold_29640	+	9	2452	2086
Novel01048	scaffold_29661	-	4	913	628
Novel01049	scaffold_29661	-	1143	2501	734
Novel01050	scaffold_29695	-	305	2582	1126
Novel01051	scaffold_2971	-	19469	20400	932
Novel01052	scaffold_29730	-	4301	6637	1950
Novel01053	scaffold_2981	-	90390	91992	1218
Novel01054	scaffold_29865	-	765	2025	1166
Novel01055	scaffold_2989	+	12467	14016	1368
Novel01056	scaffold_2992	+	4020	4899	834
Novel01057	scaffold_2996	-	15948	20571	698
Novel01058	scaffold_29977	+	726	1861	865
Novel01059	scaffold_29981	-	405	1733	824
Novel01060	scaffold_29998	+	155	2182	568
Novel01061	scaffold_3000	+	43219	45602	2160
Novel01062	scaffold_30020	+	19	2617	887
Novel01063	scaffold_3014	-	34802	36370	1110
Novel01064	scaffold_3018	+	25325	27104	1780
Novel01065	scaffold_3018	-	25323	27065	822
Novel01066	scaffold_30199	-	21	1592	1392
Novel01067	scaffold_302	-	1158	1876	694
Novel01068	scaffold_3022	-	24214	26278	769
Novel01069	scaffold_3023	+	12023	13190	1125
Novel01070	scaffold_3023	-	39120	41512	834
Novel01071	scaffold_3027	+	42427	46770	1581
Novel01072	scaffold_303	-	165360	167589	571
Novel01073	scaffold_3030	-	45992	46505	514
Novel01074	scaffold_30311	+	1	929	847
Novel01075	scaffold_30385	+	631	2301	1221
Novel01076	scaffold_30385	-	39	1576	1137
Novel01077	scaffold_30401	+	686	2249	999
Novel01078	scaffold_3041	+	21227	22653	454
Novel01079	scaffold_30459	-	11	2515	2402
Novel01080	scaffold_30472	-	6	2512	884
Novel01081	scaffold_3049	-	28645	34783	2640
Novel01082	scaffold_30504	+	735	1074	251
Novel01083	scaffold_30507	-	3	2504	2067
Novel01084	scaffold_3059	-	11011	21572	497
Novel01085	scaffold_3060	+	44290	50708	1698
Novel01086	scaffold_30618	+	652	1714	464
Novel01087	scaffold_3065	+	829	5107	855
Novel01088	scaffold_30667	-	113	1981	1664
Novel01089	scaffold_3068	+	12185	12765	581
Novel01090	scaffold_3068	-	12210	12733	524
Novel01091	scaffold_307	-	61594	80648	792
Novel01092	scaffold_3076	-	3268	28369	1563
Novel01093	scaffold_3076	-	28527	29250	632
Novel01094	scaffold_3076	-	60228	61994	1588
Novel01095	scaffold_3079	+	11026	11992	901
Novel01096	scaffold_308	-	25668	26541	683
Novel01097	scaffold_3080	-	53582	60264	1048
Novel01098	scaffold_3092	-	39573	42012	2345
Novel01099	scaffold_31	+	88807	89477	671
Novel01100	scaffold_31	+	119035	119672	638
Novel01101	scaffold_3102	-	10109	22190	1850
Novel01102	scaffold_3103	-	70486	71713	954
Novel01103	scaffold_3109	+	3352	7007	3656
Novel01104	scaffold_31097	-	30	2184	1889
Novel01105	scaffold_3117	-	46284	47613	1224
Novel01106	scaffold_3119	+	71809	75061	2154
Novel01107	scaffold_3125	+	18491	24058	4996
Novel01108	scaffold_3126	-	24952	25685	643
Novel01109	scaffold_31322	+	36	1385	673
Novel01110	scaffold_314	-	188447	191365	1250
Novel01111	scaffold_31405	-	13	2323	2051
Novel01112	scaffold_3142	+	35874	38055	1528
Novel01113	scaffold_3142	-	35093	39286	1830
Novel01114	scaffold_31420	-	6	2065	810
Novel01115	scaffold_3144	+	59219	60654	1436
Novel01116	scaffold_3144	-	50919	51566	500
Novel01117	scaffold_3144	-	59219	60650	1267
Novel01118	scaffold_3153	+	17966	22664	2144
Novel01119	scaffold_31551	+	837	2168	1040
Novel01120	scaffold_316	-	101909	104375	948
Novel01121	scaffold_3161	+	40902	43043	2034
Novel01122	scaffold_31620	+	3	1664	1581
Novel01123	scaffold_3169	+	16407	21163	4096
Novel01124	scaffold_3179	-	8823	10375	1454
Novel01125	scaffold_31863	+	216	1854	1565
Novel01126	scaffold_31864	-	10	1564	1267
Novel01127	scaffold_31878	+	93	2239	1148
Novel01128	scaffold_319	-	184773	185055	283
Novel01129	scaffold_3191	+	56425	58244	1710
Novel01130	scaffold_31922	+	31	2197	1669
Novel01131	scaffold_3198	+	72001	73929	1696
Novel01132	scaffold_31994	-	1588	2218	538
Novel01133	scaffold_3202	-	75257	80724	1415
Novel01134	scaffold_3210	+	79504	81990	943
Novel01135	scaffold_3213	-	84141	85831	890
Novel01136	scaffold_32152	+	18	1756	1156
Novel01137	scaffold_32194	-	29	847	653
Novel01138	scaffold_3226	+	68740	69530	791
Novel01139	scaffold_3226	-	66574	69581	1709
Novel01140	scaffold_3235	+	31196	33119	1049
Novel01141	scaffold_3249	-	37391	40774	1726
Novel01142	scaffold_3251	-	78375	79959	1455
Novel01143	scaffold_326	-	200496	201795	1205
Novel01144	scaffold_32659	+	31	752	579
Novel01145	scaffold_32706	-	127	1375	763
Novel01146	scaffold_3272	+	46725	49762	2962
Novel01147	scaffold_3272	-	46591	49762	3110
Novel01148	scaffold_32728	-	19	876	533
Novel01149	scaffold_32750	-	115	1813	1293
Novel01150	scaffold_3276	-	2005	7890	5730
Novel01151	scaffold_3282	-	31940	32896	843
Novel01152	scaffold_3283	+	63850	66863	849
Novel01153	scaffold_32998	-	406	2052	1108
Novel01154	scaffold_33	+	11894	12894	807
Novel01155	scaffold_33012	-	12	1988	1769
Novel01156	scaffold_3307	-	4716	6772	2006
Novel01157	scaffold_33098	-	46	1998	613
Novel01158	scaffold_33118	+	30	1420	1234
Novel01159	scaffold_3314	+	9354	10249	414
Novel01160	scaffold_33153	+	1	1989	694
Novel01161	scaffold_33173	+	130	1952	1492
Novel01162	scaffold_33180	+	7	1933	1666
Novel01163	scaffold_33199	+	2	1893	1804
Novel01164	scaffold_33450	+	1	1995	1995
Novel01165	scaffold_33471	-	158	1860	785
Novel01166	scaffold_3348	+	85860	88789	2930
Novel01167	scaffold_3348	-	85832	90234	2528
Novel01168	scaffold_3353	-	9650	10159	384
Novel01169	scaffold_3357	+	190	20974	509
Novel01170	scaffold_33579	+	1	1975	1861
Novel01171	scaffold_3359	+	58750	60701	1347
Novel01172	scaffold_336	+	105426	109174	2328
Novel01173	scaffold_336	-	170917	171798	792
Novel01174	scaffold_3363	+	746	1361	616
Novel01175	scaffold_33633	+	683	1830	521
Novel01176	scaffold_33723	+	1035	1944	889
Novel01177	scaffold_33723	-	1030	1944	762
Novel01178	scaffold_33749	+	985	1929	465
Novel01179	scaffold_3379	+	33171	34010	840
Novel01180	scaffold_33815	+	484	1726	449
Novel01181	scaffold_33820	-	636	1861	1064
Novel01182	scaffold_339	-	172436	173072	544
Novel01183	scaffold_339	-	176249	178473	984
Novel01184	scaffold_33949	-	353	1424	333
Novel01185	scaffold_340	-	56058	57503	998
Novel01186	scaffold_340	-	91408	92776	1212
Novel01187	scaffold_3405	-	85522	88107	2386
Novel01188	scaffold_34082	-	9	634	522
Novel01189	scaffold_3416	-	82616	84099	589
Novel01190	scaffold_3417	-	5100	9673	3307
Novel01191	scaffold_34180	+	9	1869	1648
Novel01192	scaffold_3420	+	24618	25916	1100
Novel01193	scaffold_343	-	109431	110562	1132
Novel01194	scaffold_34319	+	263	1891	572
Novel01195	scaffold_34370	-	996	1793	323
Novel01196	scaffold_3438	-	60143	67673	3151
Novel01197	scaffold_34407	+	177	1881	1705
Novel01198	scaffold_34409	-	298	1710	547
Novel01199	scaffold_3441	-	84559	85671	1002
Novel01200	scaffold_34422	+	367	1486	1033
Novel01201	scaffold_34491	-	1176	1868	376
Novel01202	scaffold_3454	-	31252	31615	335
Novel01203	scaffold_34579	-	6	1683	426
Novel01204	scaffold_34582	-	857	1764	808
Novel01205	scaffold_3460	-	85479	86646	461
Novel01206	scaffold_34625	-	13	1810	979
Novel01207	scaffold_34677	-	7	1341	986
Novel01208	scaffold_3472	+	74877	77401	1448
Novel01209	scaffold_3475	-	31937	34197	1388
Novel01210	scaffold_34768	-	398	1802	343
Novel01211	scaffold_3487	+	1231	2740	1310
Novel01212	scaffold_34884	+	175	1313	1018
Novel01213	scaffold_35084	-	620	1395	394
Novel01214	scaffold_35193	-	224	1387	906
Novel01215	scaffold_3521	+	2	2953	2952
Novel01216	scaffold_3526	+	10225	13563	1651
Novel01217	scaffold_3527	-	39674	41238	1470
Novel01218	scaffold_353	+	11	475	323
Novel01219	scaffold_3534	+	70163	71031	845
Novel01220	scaffold_35403	-	1	1073	348
Novel01221	scaffold_3549	+	1959	2655	697
Novel01222	scaffold_35578	+	4	1773	1324
Novel01223	scaffold_3567	+	29759	30479	651
Novel01224	scaffold_3578	+	80282	81480	903
Novel01225	scaffold_358	-	20667	21734	755
Novel01226	scaffold_3580	-	36421	43822	1275
Novel01227	scaffold_35835	+	2	1491	382
Novel01228	scaffold_3585	+	77908	79494	676
Novel01229	scaffold_35894	+	763	1626	330
Novel01230	scaffold_3594	+	4006	5771	1614
Novel01231	scaffold_3596	-	21327	21932	470
Novel01232	scaffold_36	+	223120	225270	1051
Novel01233	scaffold_3603	+	28	1604	1370
Novel01234	scaffold_3603	-	3216	8917	369
Novel01235	scaffold_3604	+	33250	35054	1561
Novel01236	scaffold_36044	+	3	1730	1489
Novel01237	scaffold_3609	-	88624	89338	639
Novel01238	scaffold_3610	+	78162	79658	985
Novel01239	scaffold_3611	-	42448	43158	607
Novel01240	scaffold_3617	-	28869	29573	705
Novel01241	scaffold_36195	-	320	1439	625
Novel01242	scaffold_3623	-	7973	10586	876
Novel01243	scaffold_3624	+	9016	22059	835
Novel01244	scaffold_3627	-	40870	42276	1284
Novel01245	scaffold_36273	+	894	1672	705
Novel01246	scaffold_36320	+	15	1327	1309
Novel01247	scaffold_3644	-	74983	75671	689
Novel01248	scaffold_3644	-	75822	76588	767
Novel01249	scaffold_3670	+	68499	71039	2462
Novel01250	scaffold_3674	+	74859	76018	895
Novel01251	scaffold_3681	-	84042	85476	1435
Novel01252	scaffold_3682	+	678	1490	702
Novel01253	scaffold_36868	+	344	1535	1103
Novel01254	scaffold_3696	+	52983	54142	1160
Novel01255	scaffold_371	-	25951	28231	1021
Novel01256	scaffold_37141	+	5	1553	1471
Novel01257	scaffold_37190	+	323	1092	687
Novel01258	scaffold_37219	-	416	1589	934
Novel01259	scaffold_37249	-	5	1615	935
Novel01260	scaffold_37296	-	510	1538	885
Novel01261	scaffold_373	-	90887	92384	1498
Novel01262	scaffold_37365	+	281	1627	1171
Novel01263	scaffold_37400	+	2	877	397
Novel01264	scaffold_3742	+	23055	24723	594
Novel01265	scaffold_3742	-	22966	24019	1054
Novel01266	scaffold_3747	-	1153	2818	1300
Novel01267	scaffold_3758	+	37425	38617	870
Novel01268	scaffold_37643	-	137	1604	1228
Novel01269	scaffold_3765	-	13982	14980	853
Novel01270	scaffold_3770	-	87867	89834	729
Novel01271	scaffold_3770	-	90895	91640	451
Novel01272	scaffold_37732	+	2	1473	1008
Novel01273	scaffold_37754	+	13	1495	537
Novel01274	scaffold_37829	+	423	1435	446
Novel01275	scaffold_37851	-	101	1592	1017
Novel01276	scaffold_37876	+	22	885	689
Novel01277	scaffold_3789	-	37224	40121	2798
Novel01278	scaffold_37916	-	2	1526	1433
Novel01279	scaffold_37964	+	5	1504	1052
Novel01280	scaffold_3804	+	20924	21519	508
Novel01281	scaffold_3805	-	16348	17119	715
Novel01282	scaffold_3807	+	77353	78836	1353
Novel01283	scaffold_3817	-	29103	36438	5817
Novel01284	scaffold_3818	+	2884	4340	1337
Novel01285	scaffold_38196	-	104	1177	904
Novel01286	scaffold_382	-	63067	67154	496
Novel01287	scaffold_3820	-	41649	45777	2631
Novel01288	scaffold_3822	+	23785	24809	983
Novel01289	scaffold_3829	+	69077	70517	910
Novel01290	scaffold_3830	+	36695	39168	2039
Novel01291	scaffold_3832	+	46950	47986	888
Novel01292	scaffold_3832	-	58642	60483	1124
Novel01293	scaffold_384	-	161152	162670	1341
Novel01294	scaffold_38409	-	2	1380	1243
Novel01295	scaffold_38432	-	734	1553	721
Novel01296	scaffold_3846	+	26605	28954	2029
Novel01297	scaffold_3857	-	56884	59453	468
Novel01298	scaffold_386	+	959	3123	1923
Novel01299	scaffold_3864	+	48982	49856	749
Novel01300	scaffold_3869	+	84439	87683	1144
Novel01301	scaffold_38709	-	123	1074	861
Novel01302	scaffold_38714	+	622	1522	748
Novel01303	scaffold_38760	+	112	1250	654
Novel01304	scaffold_3881	-	40328	44717	2230
Novel01305	scaffold_3883	-	38823	52287	3136
Novel01306	scaffold_38886	-	492	1344	482
Novel01307	scaffold_3899	+	21909	23853	1702
Novel01308	scaffold_39	+	206572	210217	3431
Novel01309	scaffold_39	-	206572	210723	3988
Novel01310	scaffold_39000	+	12	1499	1175
Novel01311	scaffold_3919	+	16367	17439	1034
Novel01312	scaffold_3919	-	5777	7207	1353
Novel01313	scaffold_392	-	107298	109401	1156
Novel01314	scaffold_39212	-	2	1505	1186
Novel01315	scaffold_39217	+	541	1504	889
Novel01316	scaffold_39290	-	213	1423	1104
Novel01317	scaffold_393	+	97050	100140	2999
Novel01318	scaffold_393	-	56877	62881	2121
Novel01319	scaffold_3933	-	13087	14097	1011
Novel01320	scaffold_39349	+	28	1492	1387
Novel01321	scaffold_3935	+	49151	50422	744
Novel01322	scaffold_3942	-	34867	37240	1446
Novel01323	scaffold_3942	-	41285	42475	1089
Novel01324	scaffold_39443	+	38	890	771
Novel01325	scaffold_39463	-	6	1403	784
Novel01326	scaffold_3948	+	5465	5850	359
Novel01327	scaffold_395	-	20311	20903	593
Novel01328	scaffold_39632	+	1	1476	1291
Novel01329	scaffold_3964	+	1736	3137	1212
Novel01330	scaffold_3965	+	4435	4791	357
Novel01331	scaffold_3966	+	51891	55160	1212
Novel01332	scaffold_3966	+	78296	82104	3809
Novel01333	scaffold_3970	-	72455	73696	487
Novel01334	scaffold_3973	+	30391	33078	1236
Novel01335	scaffold_39787	-	574	1470	801
Novel01336	scaffold_398	+	131839	135953	1335
Novel01337	scaffold_39802	+	88	1082	907
Novel01338	scaffold_39860	-	3	1480	1002
Novel01339	scaffold_3994	+	75930	76830	830
Novel01340	scaffold_39976	-	5	1398	1299
Novel01341	scaffold_39978	+	6	1460	434
Novel01342	scaffold_4	+	184391	185106	647
Novel01343	scaffold_40	-	50389	50698	310
Novel01344	scaffold_400	-	97642	100427	1467
Novel01345	scaffold_4001	-	34233	35769	1409
Novel01346	scaffold_40069	-	245	960	600
Novel01347	scaffold_4008	+	42490	44719	2230
Novel01348	scaffold_40115	+	12	1330	580
Novel01349	scaffold_4017	-	66371	68806	972
Novel01350	scaffold_4018	+	67960	71624	3580
Novel01351	scaffold_402	-	14338	15266	929
Novel01352	scaffold_40216	-	415	1312	812
Novel01353	scaffold_40276	-	11	1404	1210
Novel01354	scaffold_403	+	9018	10460	1443
Novel01355	scaffold_403	+	124493	126027	992
Novel01356	scaffold_4039	-	42321	43424	516
Novel01357	scaffold_404	-	103764	104944	1023
Novel01358	scaffold_4048	-	63096	65737	1883
Novel01359	scaffold_405	-	51814	55190	1316
Novel01360	scaffold_4051	+	36072	37086	391
Novel01361	scaffold_4052	-	18161	19913	1578
Novel01362	scaffold_4054	-	41152	44438	1410
Novel01363	scaffold_4062	-	37817	39591	1691
Novel01364	scaffold_40677	+	255	1417	990
Novel01365	scaffold_40680	+	8	1404	1219
Novel01366	scaffold_4070	-	61793	64078	1969
Novel01367	scaffold_40704	+	2	1416	508
Novel01368	scaffold_4072	-	64628	65621	950
Novel01369	scaffold_4073	+	17188	18692	1505
Novel01370	scaffold_41	-	1949	4174	723
Novel01371	scaffold_4100	-	41932	43786	1101
Novel01372	scaffold_4100	-	60227	79893	2585
Novel01373	scaffold_4101	+	63623	64312	612
Novel01374	scaffold_41011	-	30	998	871
Novel01375	scaffold_41060	+	3	1263	1101
Novel01376	scaffold_4116	+	29142	30300	512
Novel01377	scaffold_4116	-	52049	53395	1347
Novel01378	scaffold_41170	-	709	1335	322
Novel01379	scaffold_41240	-	47	1399	912
Novel01380	scaffold_4141	-	43531	45938	636
Novel01381	scaffold_4148	+	52737	55807	2504
Novel01382	scaffold_41519	+	2	1326	1302
Novel01383	scaffold_4160	-	77757	79215	484
Novel01384	scaffold_4165	-	43743	45609	1723
Novel01385	scaffold_4166	-	80960	84157	653
Novel01386	scaffold_41743	-	2	1367	1234
Novel01387	scaffold_4176	+	61275	62144	782
Novel01388	scaffold_41828	+	4	1080	896
Novel01389	scaffold_4186	+	35091	35934	484
Novel01390	scaffold_41861	-	162	1327	407
Novel01391	scaffold_41882	+	1	1318	495
Novel01392	scaffold_41883	-	678	1250	396
Novel01393	scaffold_41901	-	93	1278	522
Novel01394	scaffold_41954	-	6	1359	642
Novel01395	scaffold_4197	+	15998	17215	1161
Novel01396	scaffold_42	+	96073	96954	687
Novel01397	scaffold_42	-	108247	117371	3976
Novel01398	scaffold_4205	-	40592	41530	910
Novel01399	scaffold_42093	-	30	1002	514
Novel01400	scaffold_421	-	5149	10646	4269
Novel01401	scaffold_42131	+	1	1351	1134
Novel01402	scaffold_42133	+	10	1350	1288
Novel01403	scaffold_42158	-	579	1292	624
Novel01404	scaffold_4221	-	38103	38753	651
Novel01405	scaffold_42212	+	108	1114	713
Novel01406	scaffold_4228	+	57717	60510	1752
Novel01407	scaffold_4228	-	59690	62980	1846
Novel01408	scaffold_4228	-	65298	67254	1346
Novel01409	scaffold_423	-	9943	11874	1142
Novel01410	scaffold_4234	+	67778	68721	842
Novel01411	scaffold_4235	+	7306	13998	2909
Novel01412	scaffold_4237	+	21577	24047	1521
Novel01413	scaffold_4240	+	10395	11499	948
Novel01414	scaffold_42425	+	9	1333	1245
Novel01415	scaffold_4243	-	10965	14257	2172
Novel01416	scaffold_4244	+	7051	9226	2103
Novel01417	scaffold_42504	+	54	1332	1060
Novel01418	scaffold_4264	+	31615	32853	1210
Novel01419	scaffold_4278	-	3621	5667	1359
Novel01420	scaffold_428	-	145316	146069	651
Novel01421	scaffold_4280	+	1548	2655	481
Novel01422	scaffold_4280	+	4149	6052	1827
Novel01423	scaffold_4280	+	13485	14284	401
Novel01424	scaffold_42834	+	2	1260	1163
Novel01425	scaffold_4291	+	10738	12471	1465
Novel01426	scaffold_4291	+	67863	69151	1156
Novel01427	scaffold_4292	-	15600	16909	734
Novel01428	scaffold_4294	-	19065	20333	577
Novel01429	scaffold_4297	+	61607	66977	2608
Novel01430	scaffold_42976	-	739	1311	389
Novel01431	scaffold_43	+	140386	162619	1233
Novel01432	scaffold_43	+	260442	261135	504
Novel01433	scaffold_4309	+	21991	26709	1079
Novel01434	scaffold_431	+	72137	73957	1071
Novel01435	scaffold_43153	+	16	1198	1031
Novel01436	scaffold_4332	-	29420	31215	1328
Novel01437	scaffold_43335	+	2	1295	1294
Novel01438	scaffold_43492	-	156	1236	985
Novel01439	scaffold_4353	+	17937	18925	955
Novel01440	scaffold_43560	+	12	1257	1119
Novel01441	scaffold_436	+	160820	162973	1175
Novel01442	scaffold_4364	+	43390	48818	1601
Novel01443	scaffold_43642	-	538	1230	535
Novel01444	scaffold_4367	-	25388	26228	525
Novel01445	scaffold_4374	+	64646	66957	1106
Novel01446	scaffold_4374	+	70889	72048	1037
Novel01447	scaffold_4374	-	58822	60319	946
Novel01448	scaffold_4375	+	3200	4409	1003
Novel01449	scaffold_43776	+	22	985	459
Novel01450	scaffold_43778	-	3	1203	1112
Novel01451	scaffold_43785	-	4	1137	551
Novel01452	scaffold_43830	-	2	1273	769
Novel01453	scaffold_4390	+	61975	64608	2152
Novel01454	scaffold_4390	+	70640	76638	1482
Novel01455	scaffold_4390	-	75566	77435	1371
Novel01456	scaffold_4399	-	49497	50771	1275
Novel01457	scaffold_44096	-	415	1062	446
Novel01458	scaffold_441	-	138736	139180	351
Novel01459	scaffold_44141	-	33	1259	389
Novel01460	scaffold_44147	+	321	989	524
Novel01461	scaffold_4420	+	60802	67869	555
Novel01462	scaffold_4436	+	59366	61560	766
Novel01463	scaffold_445	+	79441	83185	1429
Novel01464	scaffold_445	+	85451	93338	1755
Novel01465	scaffold_44523	-	106	1243	897
Novel01466	scaffold_446	+	80698	83199	2344
Novel01467	scaffold_44663	-	581	1157	496
Novel01468	scaffold_44681	-	9	1236	673
Novel01469	scaffold_44716	+	1	889	716
Novel01470	scaffold_44732	+	4	1234	1121
Novel01471	scaffold_44748	+	413	1233	740
Novel01472	scaffold_448	+	47439	50433	1319
Novel01473	scaffold_44814	-	226	1011	694
Novel01474	scaffold_44864	+	4	1170	1001
Novel01475	scaffold_44986	-	185	1191	872
Novel01476	scaffold_45244	+	311	1178	616
Novel01477	scaffold_453	-	118312	129870	1410
Novel01478	scaffold_45418	+	3	944	758
Novel01479	scaffold_4548	+	30193	32045	742
Novel01480	scaffold_455	-	182872	184317	1331
Novel01481	scaffold_4554	+	54487	58125	3349
Novel01482	scaffold_4554	+	63082	67290	3679
Novel01483	scaffold_4554	+	68171	71475	1400
Novel01484	scaffold_4555	+	52448	56846	2860
Novel01485	scaffold_4574	-	22887	27277	4391
Novel01486	scaffold_458	-	78698	79285	477
Novel01487	scaffold_459	+	36885	38360	1476
Novel01488	scaffold_4591	-	33505	34571	957
Novel01489	scaffold_4596	-	65446	66483	936
Novel01490	scaffold_460	+	177798	180523	2349
Novel01491	scaffold_460	+	181136	184316	3053
Novel01492	scaffold_4611	+	10150	11657	1217
Novel01493	scaffold_4616	+	3792	5675	1785
Novel01494	scaffold_462	-	104870	105638	667
Novel01495	scaffold_4626	+	51099	53216	1289
Novel01496	scaffold_4626	-	52023	53759	1082
Novel01497	scaffold_4636	+	31589	56577	552
Novel01498	scaffold_4640	-	73889	75820	1517
Novel01499	scaffold_46421	-	50	1092	626
Novel01500	scaffold_4646	-	62518	66575	3979
Novel01501	scaffold_46486	+	299	992	611
Novel01502	scaffold_4649	+	3466	5146	1600
Novel01503	scaffold_465	-	6172	7944	1492
Novel01504	scaffold_4655	-	58922	60047	694
Novel01505	scaffold_4656	-	20168	20520	332
Novel01506	scaffold_46567	-	373	1119	651
Novel01507	scaffold_4664	-	37448	47057	303
Novel01508	scaffold_4677	+	68008	69161	1031
Novel01509	scaffold_4677	-	68008	69161	1154
Novel01510	scaffold_4682	+	19578	23603	4026
Novel01511	scaffold_4682	-	19578	23603	3779
Novel01512	scaffold_4690	+	30207	31799	1001
Novel01513	scaffold_47003	+	10	1016	304
Novel01514	scaffold_47014	-	112	1086	563
Novel01515	scaffold_47097	-	45	1130	668
Novel01516	scaffold_4710	+	1273	5017	1400
Novel01517	scaffold_4723	+	56849	66008	4763
Novel01518	scaffold_47286	+	505	1114	515
Novel01519	scaffold_473	+	40275	42260	1701
Novel01520	scaffold_4737	+	61401	62578	1178
Novel01521	scaffold_47450	+	137	1071	704
Novel01522	scaffold_47587	-	20	1073	977
Novel01523	scaffold_4759	+	30828	32273	1328
Novel01524	scaffold_47593	-	7	1103	1024
Novel01525	scaffold_47604	-	6	1097	993
Novel01526	scaffold_4763	-	34379	35966	355
Novel01527	scaffold_4764	-	2263	7380	3227
Novel01528	scaffold_477	-	135914	136730	620
Novel01529	scaffold_47800	+	4	716	595
Novel01530	scaffold_4781	-	66487	69949	1861
Novel01531	scaffold_47816	+	47	1080	1015
Novel01532	scaffold_47818	-	9	848	265
Novel01533	scaffold_4789	+	46577	49203	2265
Novel01534	scaffold_47964	+	2	1061	970
Novel01535	scaffold_480	+	30424	31332	802
Novel01536	scaffold_48109	+	2	1044	934
Novel01537	scaffold_4811	+	28737	29740	899
Novel01538	scaffold_48203	-	421	1041	440
Novel01539	scaffold_4825	+	42481	50873	2653
Novel01540	scaffold_48250	-	73	964	803
Novel01541	scaffold_48268	-	2	997	913
Novel01542	scaffold_4832	+	64436	65210	775
Novel01543	scaffold_4832	-	63705	65219	1008
Novel01544	scaffold_48345	+	24	1007	829
Novel01545	scaffold_48355	+	38	933	788
Novel01546	scaffold_48375	-	2	828	347
Novel01547	scaffold_486	+	96250	97892	732
Novel01548	scaffold_486	+	98349	100249	1835
Novel01549	scaffold_4863	-	6844	9102	2163
Novel01550	scaffold_4868	-	42435	43128	694
Novel01551	scaffold_4875	+	61797	62981	1185
Novel01552	scaffold_489	+	51791	52474	572
Novel01553	scaffold_4904	+	39530	43277	3595
Novel01554	scaffold_4904	-	38142	43307	3344
Novel01555	scaffold_491	+	105822	109338	2537
Novel01556	scaffold_4910	+	8308	9458	1058
Novel01557	scaffold_4910	+	66132	66623	285
Novel01558	scaffold_4911	+	10765	13842	2252
Novel01559	scaffold_4912	-	35073	36178	1011
Novel01560	scaffold_4916	+	72152	73594	1360
Novel01561	scaffold_4917	-	43810	44365	377
Novel01562	scaffold_493	-	29364	31897	1449
Novel01563	scaffold_4940	+	15798	20054	1360
Novel01564	scaffold_4945	-	68298	70463	2166
Novel01565	scaffold_4947	-	63661	65943	1341
Novel01566	scaffold_495	+	31877	33494	1316
Novel01567	scaffold_4954	+	4975	6102	453
Novel01568	scaffold_4968	+	79	1087	1009
Novel01569	scaffold_4971	-	21249	22180	788
Novel01570	scaffold_498	-	85746	86381	525
Novel01571	scaffold_4982	+	23629	24833	1116
Novel01572	scaffold_4994	+	57691	59411	860
Novel01573	scaffold_4996	+	21126	24359	901
Novel01574	scaffold_5	+	103605	111392	6569
Novel01575	scaffold_5010	-	31809	32733	840
Novel01576	scaffold_5011	+	310	3401	1585
Novel01577	scaffold_5020	-	31138	34364	2983
Novel01578	scaffold_5021	-	52218	54292	1966
Novel01579	scaffold_5025	+	25498	28824	2233
Novel01580	scaffold_5031	-	3518	4125	582
Novel01581	scaffold_504	-	151455	152903	1350
Novel01582	scaffold_5041	+	34648	37661	1144
Novel01583	scaffold_5043	+	53169	55813	1290
Novel01584	scaffold_5052	+	20525	21222	592
Novel01585	scaffold_5052	+	57054	60127	1230
Novel01586	scaffold_5052	-	57087	60147	789
Novel01587	scaffold_5055	+	58704	61497	802
Novel01588	scaffold_5067	-	61704	64353	1373
Novel01589	scaffold_507	+	145759	147419	866
Novel01590	scaffold_508	+	5712	34712	1192
Novel01591	scaffold_508	-	5902	34712	761
Novel01592	scaffold_5083	-	3033	4121	733
Novel01593	scaffold_5084	+	57374	59417	2044
Novel01594	scaffold_5088	+	61957	64030	1395
Novel01595	scaffold_5091	+	34219	35773	1464
Novel01596	scaffold_5108	-	47405	48555	948
Novel01597	scaffold_5139	-	39614	44229	1556
Novel01598	scaffold_515	+	187651	188229	461
Novel01599	scaffold_5164	-	60290	64013	641
Novel01600	scaffold_517	+	21136	23629	990
Novel01601	scaffold_5175	-	38656	42505	1324
Novel01602	scaffold_5178	-	9314	12055	2033
Novel01603	scaffold_518	+	141476	143504	1931
Novel01604	scaffold_5189	+	1124	2821	1698
Novel01605	scaffold_5197	-	48092	48970	791
Novel01606	scaffold_5203	-	36207	37815	957
Novel01607	scaffold_5212	+	8486	9781	1273
Novel01608	scaffold_5212	+	33472	36537	1285
Novel01609	scaffold_5215	-	8391	9711	921
Novel01610	scaffold_522	+	82915	88493	2273
Novel01611	scaffold_5224	-	6006	9271	2076
Novel01612	scaffold_5227	+	6690	8160	1423
Novel01613	scaffold_5235	+	61828	62877	892
Novel01614	scaffold_5239	+	60929	62239	1291
Novel01615	scaffold_5259	+	62703	64444	1718
Novel01616	scaffold_5262	+	22581	24530	1696
Novel01617	scaffold_5267	-	28634	31701	680
Novel01618	scaffold_528	-	84623	85266	556
Novel01619	scaffold_5297	+	30893	32481	1463
Novel01620	scaffold_53	+	160338	160927	470
Novel01621	scaffold_53	-	159988	161108	1057
Novel01622	scaffold_5302	-	52030	52854	735
Novel01623	scaffold_5312	+	6002	10027	3826
Novel01624	scaffold_5327	+	19247	19812	566
Novel01625	scaffold_5333	-	14549	15109	561
Novel01626	scaffold_5342	-	58850	63771	2338
Novel01627	scaffold_535	+	19022	29121	1352
Novel01628	scaffold_5353	+	28764	30982	831
Novel01629	scaffold_5363	-	30503	32618	522
Novel01630	scaffold_5379	+	71421	75837	4314
Novel01631	scaffold_538	+	34387	38378	1921
Novel01632	scaffold_5382	+	32295	32906	516
Novel01633	scaffold_5382	-	42423	43092	670
Novel01634	scaffold_5386	-	7033	8071	482
Novel01635	scaffold_539	-	104863	108836	2876
Novel01636	scaffold_54	-	208082	208770	521
Novel01637	scaffold_5430	+	1334	2604	1201
Novel01638	scaffold_5430	-	1334	2604	1162
Novel01639	scaffold_5441	-	50057	51926	1431
Novel01640	scaffold_546	+	106381	110680	1255
Novel01641	scaffold_5484	+	29158	31784	872
Novel01642	scaffold_5485	+	35901	38672	2442
Novel01643	scaffold_5485	-	35925	38545	2291
Novel01644	scaffold_5498	-	5602	7699	973
Novel01645	scaffold_5511	+	53100	53904	710
Novel01646	scaffold_5563	+	13523	14268	618
Novel01647	scaffold_5572	-	1232	3351	1319
Novel01648	scaffold_5586	-	26725	28669	1945
Novel01649	scaffold_5595	+	9151	10062	742
Novel01650	scaffold_5603	+	454	1083	552
Novel01651	scaffold_5608	-	13670	18681	783
Novel01652	scaffold_561	+	47632	48938	871
Novel01653	scaffold_561	+	106288	126001	1242
Novel01654	scaffold_5612	+	31809	33215	970
Novel01655	scaffold_564	-	11733	14979	2234
Novel01656	scaffold_5642	-	59968	62048	790
Novel01657	scaffold_5644	-	62464	71769	3563
Novel01658	scaffold_566	-	25041	26821	542
Novel01659	scaffold_5660	-	3180	5214	1618
Novel01660	scaffold_5664	+	17	929	760
Novel01661	scaffold_5664	+	47061	50788	1684
Novel01662	scaffold_5665	+	29653	30431	779
Novel01663	scaffold_5666	-	10189	13393	2958
Novel01664	scaffold_5693	+	394	3445	773
Novel01665	scaffold_5697	-	18319	26421	2494
Novel01666	scaffold_5705	-	20005	21784	1653
Novel01667	scaffold_5712	+	5015	6370	490
Novel01668	scaffold_572	-	86606	87923	1318
Novel01669	scaffold_5724	+	26460	29799	1972
Novel01670	scaffold_5733	-	54459	56098	1459
Novel01671	scaffold_5745	-	54357	55028	648
Novel01672	scaffold_5747	-	18281	20200	667
Novel01673	scaffold_5756	-	21451	22521	864
Novel01674	scaffold_5762	-	24016	28411	2678
Novel01675	scaffold_5763	-	63235	64223	630
Novel01676	scaffold_5768	+	19025	21998	2879
Novel01677	scaffold_5774	+	46367	47239	873
Novel01678	scaffold_5774	-	19341	22998	712
Novel01679	scaffold_5774	-	23183	25021	1839
Novel01680	scaffold_5785	-	25220	26901	1682
Novel01681	scaffold_5787	-	2432	4496	1920
Novel01682	scaffold_5795	+	59289	61782	2494
Novel01683	scaffold_5795	-	33059	36355	3297
Novel01684	scaffold_5803	-	10257	11210	514
Novel01685	scaffold_5808	-	21886	23737	1604
Novel01686	scaffold_5813	-	62829	65157	2183
Novel01687	scaffold_5815	-	3655	6299	2560
Novel01688	scaffold_5818	-	58510	59661	970
Novel01689	scaffold_582	-	40354	45280	2041
Novel01690	scaffold_584	+	76192	77290	941
Novel01691	scaffold_5865	-	60873	64760	3645
Novel01692	scaffold_5887	+	19564	20487	670
Novel01693	scaffold_5899	+	16617	18143	1116
Novel01694	scaffold_5904	+	9564	10998	1435
Novel01695	scaffold_5909	+	52314	54281	1015
Novel01696	scaffold_5914	+	2198	33212	1642
Novel01697	scaffold_5937	+	8702	9867	1082
Novel01698	scaffold_595	+	100126	100854	544
Novel01699	scaffold_5953	-	22969	23599	541
Novel01700	scaffold_5964	+	6783	9317	1972
Novel01701	scaffold_598	-	15225	17526	2302
Novel01702	scaffold_5985	+	46241	47576	1301
Novel01703	scaffold_5985	-	46241	47576	1301
Novel01704	scaffold_5986	-	58946	59900	758
Novel01705	scaffold_5987	-	49965	54271	2432
Novel01706	scaffold_5993	+	3020	4286	1170
Novel01707	scaffold_5996	+	17267	17992	631
Novel01708	scaffold_5997	+	3048	3842	688
Novel01709	scaffold_60	+	219061	220758	835
Novel01710	scaffold_600	+	142849	145865	2804
Novel01711	scaffold_6008	+	9013	10913	1572
Novel01712	scaffold_6022	+	23816	25316	586
Novel01713	scaffold_6022	-	23122	25316	2164
Novel01714	scaffold_6025	+	13011	13993	962
Novel01715	scaffold_604	+	103574	105378	1805
Novel01716	scaffold_604	-	65064	68271	3208
Novel01717	scaffold_6053	-	51315	56660	630
Novel01718	scaffold_6067	-	25392	33070	2716
Novel01719	scaffold_6075	+	10821	12805	1574
Novel01720	scaffold_608	+	59342	61311	1970
Novel01721	scaffold_6087	+	934	1524	523
Novel01722	scaffold_6089	-	39103	41608	1232
Novel01723	scaffold_6093	-	36014	44537	3835
Novel01724	scaffold_610	-	91542	98113	820
Novel01725	scaffold_6101	+	44687	45403	614
Novel01726	scaffold_6102	-	48521	49355	702
Novel01727	scaffold_6103	-	2791	3524	593
Novel01728	scaffold_611	+	163689	165957	1118
Novel01729	scaffold_6110	-	48997	54468	1760
Novel01730	scaffold_6125	+	37291	39337	937
Novel01731	scaffold_614	+	29320	30377	974
Novel01732	scaffold_6147	-	38732	39795	776
Novel01733	scaffold_6157	+	14007	15372	1289
Novel01734	scaffold_616	-	70103	72657	2010
Novel01735	scaffold_6175	-	51251	53405	2155
Novel01736	scaffold_618	+	29886	31567	610
Novel01737	scaffold_618	-	33319	35841	910
Novel01738	scaffold_6182	+	1132	3693	2561
Novel01739	scaffold_6182	+	46780	48200	1173
Novel01740	scaffold_6182	-	46780	48200	1421
Novel01741	scaffold_6188	-	1868	2293	315
Novel01742	scaffold_6193	-	7586	9396	1165
Novel01743	scaffold_6208	-	43949	44994	1046
Novel01744	scaffold_6224	-	50324	51685	757
Novel01745	scaffold_6225	+	14098	19277	1231
Novel01746	scaffold_6234	-	30508	31471	880
Novel01747	scaffold_6247	+	3718	7930	816
Novel01748	scaffold_6247	+	10383	16709	4386
Novel01749	scaffold_625	+	153020	153966	846
Novel01750	scaffold_6250	+	5600	6106	394
Novel01751	scaffold_6251	-	35109	36549	1090
Novel01752	scaffold_627	+	143996	145180	1185
Novel01753	scaffold_6272	-	47328	48226	815
Novel01754	scaffold_6274	+	1223	2727	1143
Novel01755	scaffold_6284	+	50783	52286	963
Novel01756	scaffold_6292	+	55625	56827	1091
Novel01757	scaffold_6293	+	32069	36336	1208
Novel01758	scaffold_6295	-	10223	12172	688
Novel01759	scaffold_6299	-	6262	8627	786
Novel01760	scaffold_630	+	2681	4328	1437
Novel01761	scaffold_630	-	6709	12542	3501
Novel01762	scaffold_6305	-	3	1922	1730
Novel01763	scaffold_632	-	126889	127585	697
Novel01764	scaffold_6326	+	54937	56107	1089
Novel01765	scaffold_6326	+	58595	60221	959
Novel01766	scaffold_6346	+	3065	4825	1173
Novel01767	scaffold_6376	+	4915	6572	1658
Novel01768	scaffold_6378	-	10414	11338	850
Novel01769	scaffold_6381	-	18537	29888	613
Novel01770	scaffold_6385	+	47178	47722	463
Novel01771	scaffold_64	-	205044	208500	1127
Novel01772	scaffold_6414	-	26698	30911	1738
Novel01773	scaffold_6434	+	34997	43144	2609
Novel01774	scaffold_6435	+	17853	18807	540
Novel01775	scaffold_6453	-	24945	25310	306
Novel01776	scaffold_6455	+	6065	7215	971
Novel01777	scaffold_6456	+	35954	39631	3587
Novel01778	scaffold_6456	-	35954	39631	3483
Novel01779	scaffold_646	+	111824	115854	2801
Novel01780	scaffold_649	+	67788	68972	853
Novel01781	scaffold_6492	-	52816	54039	453
Novel01782	scaffold_6497	-	51869	52503	528
Novel01783	scaffold_6498	+	50458	50790	333
Novel01784	scaffold_65	+	4813	7536	2724
Novel01785	scaffold_6518	+	24470	27679	3210
Novel01786	scaffold_652	+	24960	25997	1038
Novel01787	scaffold_6529	+	45722	46345	545
Novel01788	scaffold_6541	+	24644	25589	548
Novel01789	scaffold_6541	-	24498	25637	1140
Novel01790	scaffold_6546	+	26047	33280	3144
Novel01791	scaffold_655	+	124745	148421	630
Novel01792	scaffold_6550	+	11487	13872	704
Novel01793	scaffold_6551	-	45719	46475	588
Novel01794	scaffold_6562	-	46024	49146	1248
Novel01795	scaffold_657	+	111860	113585	1605
Novel01796	scaffold_657	-	111860	113585	1625
Novel01797	scaffold_6584	+	16842	18014	1173
Novel01798	scaffold_659	+	108601	110193	1593
Novel01799	scaffold_660	-	110225	114132	1734
Novel01800	scaffold_6601	+	43354	44789	698
Novel01801	scaffold_6620	+	19798	21105	1273
Novel01802	scaffold_664	+	43911	49157	5171
Novel01803	scaffold_6653	-	9450	12054	2605
Novel01804	scaffold_6661	+	76	7677	5117
Novel01805	scaffold_6661	-	5433	8176	1781
Novel01806	scaffold_6665	+	41274	46608	2496
Novel01807	scaffold_6672	-	9047	16083	2997
Novel01808	scaffold_6694	-	21439	22796	866
Novel01809	scaffold_6717	+	19956	21812	729
Novel01810	scaffold_6719	-	16113	19710	3271
Novel01811	scaffold_6719	-	48249	48703	455
Novel01812	scaffold_6735	-	43222	44729	1471
Novel01813	scaffold_6742	+	7783	8498	675
Novel01814	scaffold_676	+	80757	81561	664
Novel01815	scaffold_6773	+	8488	9147	585
Novel01816	scaffold_68	+	242400	244414	1398
Novel01817	scaffold_680	-	38180	39880	1496
Novel01818	scaffold_6830	+	13995	17226	3118
Novel01819	scaffold_6833	-	26813	30112	1734
Novel01820	scaffold_685	+	53231	54808	1298
Novel01821	scaffold_6869	+	18275	20330	1905
Novel01822	scaffold_6869	-	18276	20553	2127
Novel01823	scaffold_687	+	48301	51769	860
Novel01824	scaffold_6871	-	45649	46954	1306
Novel01825	scaffold_6878	+	26451	28093	1113
Novel01826	scaffold_6896	-	53075	53664	510
Novel01827	scaffold_6897	+	14451	15745	392
Novel01828	scaffold_6899	-	15847	16787	771
Novel01829	scaffold_69	-	159383	165502	2985
Novel01830	scaffold_6900	-	2485	6317	2627
Novel01831	scaffold_6900	-	28522	30926	786
Novel01832	scaffold_6907	-	47971	51614	1614
Novel01833	scaffold_692	+	26031	29641	3038
Novel01834	scaffold_692	+	96102	98722	760
Novel01835	scaffold_6926	+	5810	9620	3102
Novel01836	scaffold_6926	-	5810	9620	2239
Novel01837	scaffold_693	-	16565	18197	1525
Novel01838	scaffold_693	-	21210	25077	2903
Novel01839	scaffold_6944	-	50754	52966	2206
Novel01840	scaffold_6965	-	38990	39518	529
Novel01841	scaffold_6979	+	45860	47599	1414
Novel01842	scaffold_6980	-	30900	33817	2799
Novel01843	scaffold_6997	-	32053	32664	612
Novel01844	scaffold_7022	+	2466	3577	985
Novel01845	scaffold_7041	+	16217	17331	962
Novel01846	scaffold_7042	-	25012	26295	1284
Novel01847	scaffold_7045	+	39830	42058	789
Novel01848	scaffold_707	+	112861	114569	1528
Novel01849	scaffold_7079	-	47948	50932	1372
Novel01850	scaffold_7081	-	26867	28760	1260
Novel01851	scaffold_7086	+	16900	21013	2823
Novel01852	scaffold_7087	+	6	1487	1482
Novel01853	scaffold_7090	-	18157	20126	940
Novel01854	scaffold_7096	+	50230	52801	963
Novel01855	scaffold_7108	-	36567	38300	1614
Novel01856	scaffold_713	-	113609	115487	1778
Novel01857	scaffold_714	-	67927	79009	534
Novel01858	scaffold_7147	-	32302	34910	942
Novel01859	scaffold_715	-	729	3343	1240
Novel01860	scaffold_7157	+	4936	6237	1191
Novel01861	scaffold_7166	+	7177	9310	1195
Novel01862	scaffold_7185	+	14954	16093	813
Novel01863	scaffold_7185	-	11628	14257	2532
Novel01864	scaffold_7189	+	1162	2375	1133
Novel01865	scaffold_7190	+	8197	8862	563
Novel01866	scaffold_7202	-	43253	45320	1384
Novel01867	scaffold_721	+	103245	103973	649
Novel01868	scaffold_7210	-	45217	47544	1533
Novel01869	scaffold_7213	+	4365	5410	1024
Novel01870	scaffold_7229	+	44386	46264	1209
Novel01871	scaffold_724	+	109082	109883	732
Novel01872	scaffold_7244	-	37654	39878	1759
Novel01873	scaffold_7253	+	604	2609	1846
Novel01874	scaffold_7261	-	1517	8371	3311
Novel01875	scaffold_7264	+	3316	4811	1289
Novel01876	scaffold_7269	+	49620	51190	924
Novel01877	scaffold_727	-	78319	79978	1339
Novel01878	scaffold_728	+	100428	107183	2267
Novel01879	scaffold_7281	-	11583	11883	218
Novel01880	scaffold_73	-	4884	5779	505
Novel01881	scaffold_7351	+	2171	5470	3184
Novel01882	scaffold_7368	+	29	593	439
Novel01883	scaffold_7375	+	32579	37503	722
Novel01884	scaffold_738	-	90079	94794	3071
Novel01885	scaffold_7380	+	42091	42958	847
Novel01886	scaffold_739	+	28019	40144	436
Novel01887	scaffold_7402	-	53253	55106	637
Novel01888	scaffold_7405	+	4334	6598	1209
Novel01889	scaffold_7412	+	45479	46577	681
Novel01890	scaffold_7417	-	543	13068	2599
Novel01891	scaffold_742	+	74475	77590	961
Novel01892	scaffold_7433	+	817	2224	1326
Novel01893	scaffold_744	-	63012	63640	629
Novel01894	scaffold_7471	-	31669	42547	453
Novel01895	scaffold_7482	-	1326	6020	2992
Novel01896	scaffold_7485	+	48298	50325	807
Novel01897	scaffold_75	-	261709	262190	309
Novel01898	scaffold_7518	+	42241	44301	731
Novel01899	scaffold_7518	-	44363	46217	1230
Novel01900	scaffold_7529	-	8712	11804	1887
Novel01901	scaffold_753	+	11234	13352	2119
Novel01902	scaffold_7582	-	36706	39004	1706
Novel01903	scaffold_759	-	119990	123301	704
Novel01904	scaffold_7604	-	1107	2483	677
Novel01905	scaffold_762	+	108475	110889	1250
Novel01906	scaffold_763	+	49365	52689	2567
Novel01907	scaffold_7648	-	2589	3148	485
Novel01908	scaffold_767	-	93847	94904	481
Novel01909	scaffold_7672	+	1455	2485	911
Novel01910	scaffold_768	+	142385	148797	1140
Novel01911	scaffold_7683	+	37967	39467	1398
Novel01912	scaffold_77	+	44310	48176	2656
Novel01913	scaffold_77	+	49525	50504	896
Novel01914	scaffold_77	-	187821	194097	2804
Novel01915	scaffold_772	-	29052	29978	454
Novel01916	scaffold_7720	+	1412	3995	1577
Novel01917	scaffold_7729	-	3211	6884	3399
Novel01918	scaffold_7730	+	6239	8487	801
Novel01919	scaffold_7734	+	6548	10835	2227
Novel01920	scaffold_7741	+	8077	9106	902
Novel01921	scaffold_7744	+	713	2069	1203
Novel01922	scaffold_7759	+	25415	27879	549
Novel01923	scaffold_776	-	31814	35417	3092
Novel01924	scaffold_7768	+	1416	2999	973
Novel01925	scaffold_7768	-	23019	32130	4835
Novel01926	scaffold_779	+	150407	151512	1017
Novel01927	scaffold_7803	+	17472	18698	785
Novel01928	scaffold_7849	+	1805	3731	1189
Novel01929	scaffold_786	-	42711	44479	857
Novel01930	scaffold_7866	-	40800	41418	535
Novel01931	scaffold_7876	-	3647	5552	929
Novel01932	scaffold_7877	+	9826	11047	929
Novel01933	scaffold_7888	-	21809	30994	3459
Novel01934	scaffold_79	+	163919	165997	1433
Novel01935	scaffold_79	+	211573	212775	1203
Novel01936	scaffold_7903	+	10153	12144	1906
Novel01937	scaffold_7903	-	10153	12473	1848
Novel01938	scaffold_7917	+	14087	16261	1172
Novel01939	scaffold_7931	+	15184	16544	977
Novel01940	scaffold_7940	-	5068	7108	1001
Novel01941	scaffold_7961	+	48205	52035	1852
Novel01942	scaffold_7963	+	33874	43681	803
Novel01943	scaffold_7973	+	13090	13566	477
Novel01944	scaffold_8	+	172666	176571	3824
Novel01945	scaffold_802	+	166595	168095	967
Novel01946	scaffold_804	+	134418	135343	926
Novel01947	scaffold_804	-	8187	9511	1060
Novel01948	scaffold_8045	-	35895	38825	1566
Novel01949	scaffold_8050	-	8388	12224	1952
Novel01950	scaffold_8059	+	20899	21757	785
Novel01951	scaffold_8066	-	2448	11576	1046
Novel01952	scaffold_8068	+	34242	50606	2687
Novel01953	scaffold_8080	+	48285	48815	375
Novel01954	scaffold_8088	+	3092	5163	1190
Novel01955	scaffold_8090	+	11971	12724	686
Novel01956	scaffold_8094	-	30682	31503	717
Novel01957	scaffold_8120	+	17211	21292	1946
Novel01958	scaffold_8120	-	8479	16894	7935
Novel01959	scaffold_8120	-	18129	19663	1458
Novel01960	scaffold_8127	-	73586	75347	1658
Novel01961	scaffold_813	+	125878	127164	793
Novel01962	scaffold_8148	-	8157	10172	715
Novel01963	scaffold_8155	-	18484	19575	985
Novel01964	scaffold_817	+	25634	26518	885
Novel01965	scaffold_8176	+	38994	39927	817
Novel01966	scaffold_8180	-	1	666	580
Novel01967	scaffold_8190	+	18808	21807	1511
Novel01968	scaffold_8190	-	789	3778	2889
Novel01969	scaffold_82	-	221785	222525	654
Novel01970	scaffold_8201	-	27619	31503	1072
Novel01971	scaffold_8202	+	10424	16095	1657
Novel01972	scaffold_8218	-	46405	47800	1036
Novel01973	scaffold_823	+	28242	29209	736
Novel01974	scaffold_8248	-	38993	39867	780
Novel01975	scaffold_8259	+	28443	29478	945
Novel01976	scaffold_8259	-	20944	23814	1604
Novel01977	scaffold_8271	+	6010	7434	1331
Novel01978	scaffold_8275	+	7103	8275	746
Novel01979	scaffold_8276	+	11427	13206	1688
Novel01980	scaffold_8278	-	41315	42945	616
Novel01981	scaffold_8280	-	41621	44520	2012
Novel01982	scaffold_8283	+	41057	43244	2071
Novel01983	scaffold_8284	-	38483	44511	5126
Novel01984	scaffold_8287	+	31248	32349	758
Novel01985	scaffold_8296	+	48991	49932	921
Novel01986	scaffold_8298	-	6782	8111	848
Novel01987	scaffold_8302	-	24024	28033	819
Novel01988	scaffold_831	+	67179	85882	521
Novel01989	scaffold_8315	-	23396	26957	2849
Novel01990	scaffold_8322	-	1246	2658	1223
Novel01991	scaffold_8324	-	35714	36760	439
Novel01992	scaffold_8327	-	9803	11245	847
Novel01993	scaffold_833	+	70637	71476	610
Novel01994	scaffold_8338	+	25244	28995	3219
Novel01995	scaffold_835	+	123427	124540	1070
Novel01996	scaffold_835	-	127315	128413	870
Novel01997	scaffold_836	-	49666	52724	2108
Novel01998	scaffold_836	-	55450	61477	1590
[truncated: 99,378 more rows]
