# Supplementary material for: Transcriptome profiling revealed candidate genes, pathways and transcription factors related to nitrogen utilization and excessive nitrogen stress in perennial ryegrass
Source: Sci Rep. 2022 Mar 1;12:3353. doi: 10.1038/s41598-022-07329-7 (PMC8888628; doi:10.1038/s41598-022-07329-7)
Supplement: Supplementary file 5 — Supplementary Table S5 A-1. [file 41598_2022_7329_MOESM5_ESM.xlsx]

## Sheet: N_0_5vsN_0.DEG_down
S5 A-1
Gene_id	readcount_N_0_5	readcount_N_0	log2FoldChange	pval	padj	Gene Name	Blast swiss prot
Novel00026	333.915	1151.29	-1.7857	0.036724	1	--	RING-H2 finger protein ATL2 [Triticum urartu]
Novel00089	7.38936	32.1892	-2.1231	0.029177	1	-//-
Novel00099	8.74108	33.7958	-1.951	0.044848	1	--	unnamed protein product [Triticum aestivum]
Novel00142	0	18.3765	#NAME?	0.010969	1	--	PREDICTED: uncharacterized protein LOC100833562 [Brachypodium distachyon]
Novel00192	0	18.6111	#NAME?	0.0031868	0.60123	--	PREDICTED: DCC family protein At1g52590, chloroplastic [Brachypodium distachyon]
Novel00201	1.4789	9.7808	-2.7254	0.044841	1	-//-
Novel00257	4.21712	25.1857	-2.5783	0.019575	1	-//-
Novel00262	6.92054	29.6213	-2.0977	0.032227	1	--	hypothetical protein F775_28803 [Aegilops tauschii]
Novel00298	0.755135	53.4258	-6.1447	0.01383	1	--	predicted protein [Hordeum vulgare subsp. vulgare]>gi|326530508|dbj|BAJ97680.1| predicted protein [Hordeum vulgare subsp. vulgare]
Novel00403	2.1713	12.1406	-2.4832	0.046493	1	-//-
Novel00420	3.11635	14.4665	-2.2148	0.04848	1	-//-
Novel00477	1.88042	53.0352	-4.8178	0.024018	1	--	PREDICTED: carotenoid cleavage dioxygenase 8 homolog B, chloroplastic [Brachypodium distachyon]
Novel00629	1.86844	27.3789	-3.8732	0.0022524	0.50203	-//-
Novel00645	34.2811	301.71	-3.1377	0.00060102	0.24579	--	Putative RNA-binding protein ylmH [Aegilops tauschii]
Novel00650	3.39525	31.6229	-3.2194	0.02466	1	--	hypothetical protein TRIUR3_07666 [Triticum urartu]
Novel00655	0	15.8505	#NAME?	0.0045426	0.73406	-//-
Novel00719	0	31.3013	#NAME?	0.0050053	0.77309	--	PREDICTED: uncharacterized protein LOC102718522 [Oryza brachyantha]
Novel00755	2.24601	249.925	-6.798	1.921e-08	4.4894e-05	--	hypothetical protein OsI_21020 [Oryza sativa Indica Group]>gi|222632591|gb|EEE64723.1| hypothetical protein OsJ_19579 [Oryza sativa Japonica Group]
Novel00765	1.10133	12.1805	-3.4673	0.049642	1	--	PREDICTED: serine/threonine-protein phosphatase 7 long form homolog, partial [Phoenix dactylifera]
Novel00802	29.1092	103.779	-1.834	0.045841	1	--	PREDICTED: polyubiquitin isoform X1 [Brachypodium distachyon]>gi|721613705|ref|XP_010240784.1| PREDICTED: polyubiquitin isoform X1 [Brachypodium distachyon]
Novel00812	0	16.904	#NAME?	0.0007916	0.28583	-//-
Novel00887	9.76829	57.5161	-2.5578	0.014841	1	-//-
Novel00889	2.64297	16.4591	-2.6386	0.024489	1	-//-
Novel00945	0.377567	9.23208	-4.6119	0.035074	1	-//-
Novel00998	12.3576	45.4721	-1.8796	0.04076	1	-//-
Novel01045	21.7905	192.738	-3.1449	0.0017956	0.43721	--	PREDICTED: expansin-A17-like [Zea mays]>gi|413953533|gb|AFW86182.1| hypothetical protein ZEAMMB73_063455 [Zea mays]
Novel01274	0	5.43769	#NAME?	0.016952	1	-//-
Novel01310	0	22.1555	#NAME?	1.9961e-05	0.017521	-//-
Novel01406	0	13.7803	#NAME?	0.00028207	0.16373	-//-
Novel01447	0.377567	16.8888	-5.4832	0.015338	1	--	hypothetical protein TRIUR3_14493 [Triticum urartu]
Novel01485	10.4915	59.6419	-2.5071	0.0084001	1	-//-
Novel01488	0	15.148	#NAME?	0.0049686	0.77293	--	hypothetical protein SORBIDRAFT_01g007460 [Sorghum bicolor]>gi|241920272|gb|EER93416.1| hypothetical protein SORBIDRAFT_01g007460 [Sorghum bicolor]
Novel01492	12.5778	118.578	-3.2369	0.00069735	0.27156	--	predicted protein [Hordeum vulgare subsp. vulgare]
Novel01527	8.43081	66.1937	-2.973	0.011116	1	-//-
Novel01536	12.6154	54.4025	-2.1085	0.021699	1	--	predicted protein [Hordeum vulgare subsp. vulgare]
Novel01537	0	10.9763	#NAME?	0.0089494	1	-//-
Novel01565	0.377567	24.6374	-6.028	6.4376e-05	0.051484	--	hypothetical protein SORBIDRAFT_02g041250 [Sorghum bicolor]>gi|241926665|gb|EER99809.1| hypothetical protein SORBIDRAFT_02g041250 [Sorghum bicolor]
Novel01595	10.5975	40.5135	-1.9347	0.040464	1	-//-
Novel01603	15.9137	114.699	-2.8495	0.0027366	0.55328	--	hypothetical protein TRIUR3_07057 [Triticum urartu]
Novel01619	1.91179	14.5418	-2.9272	0.03648	1	--	Cytokinin-O-glucosyltransferase 2 [Aegilops tauschii]
Novel01678	6.21104	35.8844	-2.5304	0.013273	1	-//-
Novel01685	28.844	112.647	-1.9655	0.026749	1	--	PREDICTED: probable N-acetyltransferase HLS1 [Brachypodium distachyon]
Novel01746	0.755135	11.4577	-3.9234	0.038971	1	-//-
Novel01802	39.5556	196.272	-2.3109	0.023593	1	--	PREDICTED: transposon Tf2-1 polyprotein isoform X1 [Zea mays]>gi|670423336|ref|XP_008652482.1| PREDICTED: transposon Tf2-1 polyprotein isoform X1 [Zea mays]
Novel01832	37.5109	191.649	-2.3531	0.0073809	0.94193	--	unnamed protein product [Triticum aestivum]
Novel01851	3.94564	30.6605	-2.958	0.0062839	0.86316	--	PREDICTED: BTB/POZ domain-containing protein At1g50280-like [Zea mays]
Novel01928	5.6578	26.3668	-2.2204	0.031326	1	-//-
Novel01960	1.11331	30.5335	-4.7775	0.00090567	0.29902	-//-
Novel01977	2.33726	13.52	-2.5322	0.03308	1	--	PREDICTED: uncharacterized protein LOC104581642 [Brachypodium distachyon]
Novel02033	55.256	395.128	-2.8381	0.0014899	0.40643	--	PREDICTED: probable disease resistance protein RXW24L-like [Oryza brachyantha]
Novel02068	6.4905	29.9637	-2.2068	0.026781	1	--	Transcription factor bHLH83 [Triticum urartu]
Novel02081	9.65933	40.7487	-2.0768	0.027105	1	--	Transcription factor bHLH84 [Aegilops tauschii]
Novel02094	0	5.27216	#NAME?	0.017761	1	--	putative non-LTR retroelement reverse transcriptase [Oryza sativa Japonica Group]
Novel02124	9.74545	39.407	-2.0157	0.037786	1	--	hypothetical protein F775_23420 [Aegilops tauschii]
Novel02157	7.62492	53.1464	-2.8012	0.0040287	0.68714	--	predicted protein [Hordeum vulgare subsp. vulgare]
Novel02159	3.46199	20.9197	-2.5952	0.022637	1	--	Os07g0418100 [Oryza sativa Japonica Group]>gi|255677702|dbj|BAH93891.1| Os07g0418100 [Oryza sativa Japonica Group]
Novel02164	4.3426	22.6295	-2.3816	0.047212	1	-//-
ref0000237-processed-gene-0.3	11.2631	51.7	-2.1986	0.020237	1	--	sp|Q8L765|BPM1_ARATH BTB/POZ and MATH domain-containing protein 1 OS=Arabidopsis thaliana GN=BPM1 PE=1 SV=1//1.47169e-64
ref0000265-snap-gene-0.3	3.0924	57.6336	-4.2201	0.00017004	0.11332	--	sp|Q5VQY3|PIN5_ORYSJ Probable auxin efflux carrier component 5 OS=Oryza sativa subsp. japonica GN=PIN5 PE=2 SV=1//2.8538e-16
ref0000331-snap-gene-0.59	3.95762	30.603	-2.951	0.046482	1	--	sp|Q8W474|DRL7_ARATH Probable disease resistance protein At1g58390 OS=Arabidopsis thaliana GN=At1g58390 PE=2 SV=4//8.55902e-36
ref0000357-snap-gene-0.29	28.7065	162.904	-2.5046	0.0053418	0.79328	--	sp|Q9LY62|GT644_ARATH Glycosyltransferase family 64 protein C4 OS=Arabidopsis thaliana GN=EPC1 PE=2 SV=1//1.95986e-10
ref0000390-processed-gene-0.2	447.619	1518.69	-1.7625	0.03811	1	--	sp|Q766C3|NEP1_NEPGR Aspartic proteinase nepenthesin-1 OS=Nepenthes gracilis GN=nep1 PE=1 SV=1//2.16916e-64
ref0000599-snap-gene-0.12	43.6711	164.694	-1.915	0.025206	1	--	-//-
ref0000888-snap-gene-0.1	13.5645	67.8452	-2.3224	0.013081	1	--	sp|Q9SUF1|WTR31_ARATH WAT1-related protein At4g08290 OS=Arabidopsis thaliana GN=At4g08290 PE=2 SV=1//6.1162e-29
ref0000901-processed-gene-0.12	0	5.27693	#NAME?	0.031288	1	--	-//-
ref0000902-exonerate_est2genome-gene-0.2	0.346199	6.10197	-4.1396	0.033932	1	--	-//-
ref0001308-snap-gene-1.44	1.81769	11.5609	-2.6691	0.042173	1	--	-//-
ref0001408-processed-gene-0.1	6.44375	36.4955	-2.5017	0.015071	1	--	sp|A9ZPJ7|AGCT2_HORVU Agmatine coumaroyltransferase-2 OS=Hordeum vulgare GN=ACT-2 PE=1 SV=1//4.72846e-06
ref0001444-processed-gene-0.9	2.65951	90.2662	-5.085	3.377e-06	0.0039204	--	sp|Q42400|AAP1_ARATH Amino acid permease 1 OS=Arabidopsis thaliana GN=AAP1 PE=1 SV=1//7.64988e-107
ref0001771-snap-gene-0.23	0	9.49242	#NAME?	0.021441	1	--	sp|Q9FG33|LRKS5_ARATH Probable L-type lectin-domain containing receptor kinase S.5 OS=Arabidopsis thaliana GN=LECRKS5 PE=2 SV=1//1.36434e-45
ref0001929-snap-gene-1.21	9.96903	37.6663	-1.9178	0.04837	1	--	sp|Q9S845|GONS3_ARATH GDP-mannose transporter GONST3 OS=Arabidopsis thaliana GN=GONST3 PE=2 SV=1//5.5473e-145
ref0001979-snap-gene-0.31	0	47.0558	#NAME?	0.00046655	0.21436	--	-//-
ref0002051-processed-gene-0.18	0	32.973	#NAME?	1.8153e-06	0.0024196	--	sp|Q84KJ6|AMT31_ORYSJ Ammonium transporter 3 member 1 OS=Oryza sativa subsp. japonica GN=AMT3-1 PE=2 SV=1//0
ref0002087-snap-gene-0.12	6.51902	25.8283	-1.9862	0.047213	1	--	sp|Q9SFB8|PI5K6_ARATH Phosphatidylinositol 4-phosphate 5-kinase 6 OS=Arabidopsis thaliana GN=PIP5K6 PE=2 SV=1//1.34752e-06
ref0002182-processed-gene-0.4	96.9749	315.439	-1.7017	0.047317	1	--	sp|Q9LT10|CXE18_ARATH Probable carboxylesterase 18 OS=Arabidopsis thaliana GN=CXE18 PE=1 SV=1//1.06418e-90
ref0002592-processed-gene-0.5	22.5867	124.926	-2.4675	0.007277	0.93787	--	sp|A1E9M8|RK16_HORVU 50S ribosomal protein L16, chloroplastic OS=Hordeum vulgare GN=rpl16 PE=3 SV=1//1.30607e-09
ref0002870-processed-gene-0.5	10.2913	48.3095	-2.2309	0.019625	1	--	-//-
ref0002951-processed-gene-0.1	1.08194	8.57136	-2.9859	0.04505	1	--	sp|P14381|YTX2_XENLA Transposon TX1 uncharacterized 149 kDa protein OS=Xenopus laevis PE=3 SV=1//3.37648e-46
ref0002955-snap-gene-0.9	7.63975	35.9107	-2.2328	0.023565	1	--	-//-
ref0002974-snap-gene-0.15	11.5974	42.126	-1.8609	0.048412	1	--	sp|Q39214|RPM1_ARATH Disease resistance protein RPM1 OS=Arabidopsis thaliana GN=RPM1 PE=1 SV=1//1.72095e-17
ref0003209-processed-gene-0.8	1.14468	23.9006	-4.384	0.0023509	0.50608	--	sp|Q5QNM6|CIPKD_ORYSJ Putative CBL-interacting protein kinase 13 OS=Oryza sativa subsp. japonica GN=CIPK13 PE=3 SV=1//0
ref0003331-snap-gene-0.32	2.18328	11.9825	-2.4564	0.04971	1	--	-//-
ref0003374-snap-gene-0.22	0	4.58579	#NAME?	0.029766	1	--	sp|Q69TI0|OPR5_ORYSJ Putative 12-oxophytodienoate reductase 5 OS=Oryza sativa subsp. japonica GN=OPR5 PE=2 SV=1//4.93456e-42
ref0003800-snap-gene-0.4	1.50285	17.0343	-3.5027	0.013892	1	--	sp|O81906|B120_ARATH G-type lectin S-receptor-like serine/threonine-protein kinase B120 OS=Arabidopsis thaliana GN=B120 PE=2 SV=1//9.00616e-54
ref0003897-snap-gene-0.19	0	8.80739	#NAME?	0.0066956	0.88916	--	-//-
ref0003901-processed-gene-0.15	34.3181	160.897	-2.2291	0.011979	1	--	sp|Q9LSC2|Y3589_ARATH PTI1-like tyrosine-protein kinase At3g15890 OS=Arabidopsis thaliana GN=At3g15890 PE=2 SV=1//5.44613e-87
ref0003920-snap-gene-0.30	16.3734	78.3026	-2.2577	0.018294	1	--	sp|Q8GXG1|ASPGB_ARATH Probable isoaspartyl peptidase/L-asparaginase 2 OS=Arabidopsis thaliana GN=At3g16150 PE=2 SV=2//2.51359e-61
ref0003923-snap-gene-0.13	0.377567	6.2675	-4.0531	0.032589	1	--	sp|O80725|AB4B_ARATH ABC transporter B family member 4 OS=Arabidopsis thaliana GN=ABCB4 PE=1 SV=1//2.47105e-07
ref0004436-snap-gene-0.16	2.63556	15.5419	-2.56	0.028709	1	--	sp|Q9LUC6|C7A14_ARATH Cytochrome P450 72A14 OS=Arabidopsis thaliana GN=CYP72A14 PE=2 SV=1//5.03414e-10
ref0004476-snap-gene-0.24	0	8.09553	#NAME?	0.017593	1	--	-//-
ref0004530-processed-gene-0.1	25.3027	91.0571	-1.8475	0.043355	1	--	sp|Q9SZT8|PP354_ARATH Pentatricopeptide repeat-containing protein ELI1, chloroplastic OS=Arabidopsis thaliana GN=ELI1 PE=3 SV=1//9.36354e-08
ref0004530-snap-gene-0.32	12.2892	50.7766	-2.0468	0.038613	1	--	sp|Q9SBJ1|PDK_ARATH [Pyruvate dehydrogenase (acetyl-transferring)] kinase, mitochondrial OS=Arabidopsis thaliana GN=PDK PE=1 SV=1//3.1301e-15
ref0004696-processed-gene-0.3	0.377567	10.2145	-4.7577	0.005097	0.78389	--	-//-
ref0004745-snap-gene-0.4	3.36388	34.0704	-3.3403	0.0019789	0.45946	--	sp|P17847|NIR_MAIZE Ferredoxin--nitrite reductase, chloroplastic (Fragment) OS=Zea mays GN=NIR PE=2 SV=1//2.98807e-34
ref0005189-processed-gene-1.13	99.4451	421.692	-2.0842	0.018201	1	--	-//-
ref0005254-snap-gene-0.21	1.45951	70.0973	-5.5858	3.3459e-06	0.0039204	--	-//-
ref0005580-snap-gene-0.13	1.91179	25.8648	-3.758	0.0012561	0.37054	--	sp|Q9SH30|HMA5_ARATH Probable copper-transporting ATPase HMA5 OS=Arabidopsis thaliana GN=HMA5 PE=1 SV=2//3.32577e-14
ref0005845-snap-gene-0.23	0	6.95387	#NAME?	0.0064106	0.86724	--	sp|Q9LYS2|AB10C_ARATH ABC transporter C family member 10 OS=Arabidopsis thaliana GN=ABCC10 PE=2 SV=2//2.19465e-32
ref0005914-snap-gene-0.13	12.7751	48.2855	-1.9183	0.042045	1	--	-//-
ref0005986-snap-gene-0.11	0	35.2602	#NAME?	2.7847e-06	0.0034558	--	-//-
ref0005992-snap-gene-0.11	2.59677	13.9146	-2.4218	0.045703	1	--	sp|Q8GYA4|CRK10_ARATH Cysteine-rich receptor-like protein kinase 10 OS=Arabidopsis thaliana GN=CRK10 PE=1 SV=3//2.71236e-23
ref0006182-snap-gene-0.25	0	4.00222	#NAME?	0.044559	1	--	sp|Q0JBH9|ERG3_ORYSJ Elicitor-responsive protein 3 OS=Oryza sativa subsp. japonica GN=ERG3 PE=2 SV=1//9.993e-10
ref0006408-snap-gene-0.3	4.12187	358.012	-6.4406	4.1462e-09	1.3565e-05	--	sp|Q653P0|KOR1_ORYSJ Potassium channel KOR1 OS=Oryza sativa subsp. japonica GN=Os06g0250600 PE=2 SV=1//1.78292e-19
ref0006478-processed-gene-0.7	120.067	680.709	-2.5032	0.020981	1	--	sp|Q9FEQ8|PER2_MAIZE Peroxidase 2 OS=Zea mays GN=PER2 PE=2 SV=1//1.23206e-82
ref0006478-snap-gene-0.16	12.4899	235.853	-4.2391	0.017655	1	--	sp|Q9FEQ8|PER2_MAIZE Peroxidase 2 OS=Zea mays GN=PER2 PE=2 SV=1//6.5476e-78
ref0007163-snap-gene-0.1	0	4.27599	#NAME?	0.036527	1	--	sp|Q5SVZ6|ZMYM1_HUMAN Zinc finger MYM-type protein 1 OS=Homo sapiens GN=ZMYM1 PE=2 SV=1//8.39737e-12
ref0007205-snap-gene-0.4	2.9578	22.0879	-2.9007	0.010441	1	--	-//-
ref0007429-snap-gene-0.9	10.4333	103.392	-3.3089	0.00058745	0.24571	--	sp|B9GCH9|UREA_ORYSJ Urease OS=Oryza sativa subsp. japonica GN=Os12g0234800 PE=3 SV=2//4.79878e-11
ref0007433-snap-gene-0.12	5.66066	33.0019	-2.5435	0.012746	1	--	sp|Q8VZJ9|CRCK2_ARATH Calmodulin-binding receptor-like cytoplasmic kinase 2 OS=Arabidopsis thaliana GN=CRCK2 PE=2 SV=1//1.09414e-08
ref0007450-processed-gene-0.5	0.346199	7.33811	-4.4057	0.018668	1	--	sp|Q680C0|GDL62_ARATH GDSL esterase/lipase At4g10955 OS=Arabidopsis thaliana GN=At4g10955 PE=2 SV=1//3.7375e-45
ref0007464-snap-gene-0.17	1.5462	23.4665	-3.9238	0.035459	1	--	sp|Q7X8C5|WAKLB_ARATH Wall-associated receptor kinase-like 2 OS=Arabidopsis thaliana GN=WAKL2 PE=2 SV=1//6.9493e-42
ref0007464-snap-gene-0.18	1.80571	27.4714	-3.9273	0.020715	1	--	sp|Q9LMN7|WAK5_ARATH Wall-associated receptor kinase 5 OS=Arabidopsis thaliana GN=WAK5 PE=2 SV=1//3.85585e-13
ref0007470-processed-gene-0.7	6.50648	29.7187	-2.1914	0.038128	1	--	sp|Q8RXA5|CZOG2_MAIZE Cis-zeatin O-glucosyltransferase 2 OS=Zea mays GN=CISZOG2 PE=1 SV=1//1.32496e-28
ref0007556-snap-gene-0.18	3.67415	18.2437	-2.3119	0.039736	1	--	sp|O64477|Y2913_ARATH G-type lectin S-receptor-like serine/threonine-protein kinase At2g19130 OS=Arabidopsis thaliana GN=At2g19130 PE=2 SV=1//0
ref0007786-snap-gene-0.21	3.74145	17.6298	-2.2363	0.044459	1	--	-//-
ref0007938-processed-gene-0.8	1.08194	9.18057	-3.085	0.033666	1	--	sp|Q9SS01|AAE20_ARATH Benzoate--CoA ligase, peroxisomal OS=Arabidopsis thaliana GN=AAE20 PE=1 SV=1//2.16187e-68
ref0007970-processed-gene-0.0	22.0141	208.707	-3.245	0.00046623	0.21436	--	sp|Q10CE7|GSTU1_ORYSJ Probable glutathione S-transferase GSTU1 OS=Oryza sativa subsp. japonica GN=GSTU1 PE=1 SV=1//1.88865e-69
ref0008103-snap-gene-0.9	1.14468	15.8522	-3.7917	0.025592	1	--	-//-
ref0008192-snap-gene-0.12	2.92643	25.3144	-3.1127	0.0054127	0.79833	--	sp|F4J5S1|CLU_ARATH Clustered mitochondria protein OS=Arabidopsis thaliana GN=FMT PE=2 SV=1//5.67408e-07
ref0008366-snap-gene-0.13	36.6081	443.455	-3.5986	9.8345e-05	0.072229	--	sp|P29928|SUMT_BACME Uroporphyrinogen-III C-methyltransferase OS=Bacillus megaterium GN=cobA PE=3 SV=1//8.7881e-07
ref0008482-snap-gene-0.9	6.32454	48.1849	-2.9295	0.003461	0.63875	--	sp|Q9S9N9|CCR1_ARATH Cinnamoyl-CoA reductase 1 OS=Arabidopsis thaliana GN=CCR1 PE=1 SV=1//9.87533e-10
ref0008696-processed-gene-0.4	91.3792	420.25	-2.2013	0.010254	1	--	sp|P48631|FD6E2_SOYBN Omega-6 fatty acid desaturase, endoplasmic reticulum isozyme 2 OS=Glycine max GN=FAD2-2 PE=2 SV=1//6.2522e-140
ref0008739-processed-gene-0.0	0.346199	5.66184	-4.0316	0.044766	1	--	-//-
ref0008787-exonerate_est2genome-gene-0.4	0	4.51951	#NAME?	0.030362	1	--	sp|Q9LS46|ALMT9_ARATH Aluminum-activated malate transporter 9 OS=Arabidopsis thaliana GN=ALMT9 PE=2 SV=1//6.95621e-177
ref0008797-processed-gene-0.20	101.196	443.816	-2.1328	0.017015	1	--	-//-
ref0008799-processed-gene-0.6	6.99469	35.841	-2.3573	0.018727	1	--	sp|Q8LCG7|NFYC2_ARATH Nuclear transcription factor Y subunit C-2 OS=Arabidopsis thaliana GN=NFYC2 PE=2 SV=2//9.51328e-58
ref0008831-snap-gene-0.18	1.42814	9.71724	-2.7664	0.045406	1	--	sp|Q8LD38|MPC3_ARATH Mitochondrial pyruvate carrier 3 OS=Arabidopsis thaliana GN=MPC3 PE=2 SV=1//2.45868e-13
ref0008974-snap-gene-0.2	17.5386	137.709	-2.973	0.0013456	0.38432	--	sp|Q8H6G7|PHT19_ORYSJ Probable inorganic phosphate transporter 1-9 OS=Oryza sativa subsp. japonica GN=PHT1-9 PE=2 SV=2//1.5815e-91
ref0009163-snap-gene-0.17	10.7595	44.4693	-2.0472	0.035446	1	--	sp|Q6EUN0|ASCL1_ORYSJ ASC1-like protein 1 OS=Oryza sativa subsp. japonica GN=Os02g0581300 PE=2 SV=1//2.60365e-06
ref0009181-snap-gene-0.35	0.389544	44.3938	-6.8324	0.0096693	1	--	sp|A6YIH8|C7D55_HYOMU Premnaspirodiene oxygenase OS=Hyoscyamus muticus GN=CYP71D55 PE=1 SV=1//3.49695e-101
ref0009182-snap-gene-0.37	63.0514	561.048	-3.1535	0.00048557	0.21436	--	-//-
ref0009182-snap-gene-0.38	2.66692	123.705	-5.5356	4.8698e-07	0.00079662	--	sp|Q9ZUZ3|SAU32_ARATH Auxin-responsive protein SAUR32 OS=Arabidopsis thaliana GN=SAUR32 PE=2 SV=1//5.48196e-10
ref0009182-snap-gene-0.39	34.252	217.522	-2.6669	0.0030515	0.59684	--	sp|Q9SGU2|SAU71_ARATH Auxin-responsive protein SAUR71 OS=Arabidopsis thaliana GN=SAUR71 PE=2 SV=1//9.21158e-12
ref0009236-snap-gene-0.17	9.69299	54.9625	-2.5034	0.0090594	1	--	-//-
ref0009382-snap-gene-0.5	8.76903	36.9191	-2.0739	0.036286	1	--	sp|Q39214|RPM1_ARATH Disease resistance protein RPM1 OS=Arabidopsis thaliana GN=RPM1 PE=1 SV=1//7.42971e-09
ref0009426-snap-gene-0.36	8.74108	41.4114	-2.2441	0.019828	1	--	sp|Q8H3C8|ILL8_ORYSJ IAA-amino acid hydrolase ILR1-like 8 OS=Oryza sativa subsp. japonica GN=ILL8 PE=2 SV=1//6.55812e-14
ref0009926-snap-gene-0.4	1.5462	14.9617	-3.2745	0.033113	1	--	sp|Q9LEU8|ARLY_ARATH Argininosuccinate lyase, chloroplastic OS=Arabidopsis thaliana GN=At5g10920 PE=2 SV=1//6.64076e-08
ref0009938-snap-gene-0.21	2.95039	16.5758	-2.4901	0.032333	1	--	sp|Q8LR50|LOGL1_ORYSJ Probable cytokinin riboside 5&apos;-monophosphate phosphoribohydrolase LOGL1 OS=Oryza sativa subsp. japonica GN=LOGL1 PE=2 SV=1//1.03694e-09
ref0009958-snap-gene-0.30	2.32529	17.4913	-2.9112	0.012862	1	--	sp|P52711|CBP23_HORVU Serine carboxypeptidase II-3 OS=Hordeum vulgare GN=CXP;2-3 PE=2 SV=1//2.54386e-12
ref0009961-processed-gene-0.10	0	4.23197	#NAME?	0.037025	1	--	sp|Q2QSL4|CDKF2_ORYSJ Putative cyclin-dependent kinase F-2 OS=Oryza sativa subsp. japonica GN=CDKF-2 PE=3 SV=1//7.20842e-64
ref0009989-processed-gene-0.1	51.7456	381.373	-2.8817	0.0015384	0.41318	--	sp|Q93VK0|PPCK2_ARATH Phosphoenolpyruvate carboxylase kinase 2 OS=Arabidopsis thaliana GN=PPCK2 PE=1 SV=2//1.13941e-81
ref0009989-snap-gene-0.34	13.3746	168.297	-3.6534	0.00013242	0.095314	--	sp|Q93VK0|PPCK2_ARATH Phosphoenolpyruvate carboxylase kinase 2 OS=Arabidopsis thaliana GN=PPCK2 PE=1 SV=2//1.3621e-72
ref0010003-snap-gene-0.8	7.36028	55.2763	-2.9088	0.0031647	0.60123	--	sp|Q6ZDF3|TRAB1_ORYSJ bZIP transcription factor TRAB1 OS=Oryza sativa subsp. japonica GN=TRAB1 PE=1 SV=1//3.03728e-31
ref0010070-snap-gene-0.9	7.47093	31.85	-2.0919	0.03488	1	--	sp|Q9LRR4|R13L1_ARATH Putative disease resistance RPP13-like protein 1 OS=Arabidopsis thaliana GN=RPPL1 PE=3 SV=1//4.21103e-14
ref0010110-processed-gene-0.1	0.755135	7.03664	-3.2201	0.046066	1	--	sp|P04146|COPIA_DROME Copia protein OS=Drosophila melanogaster GN=GIP PE=1 SV=3//1.15618e-90
ref0010229-snap-gene-0.13	16.7915	166.529	-3.31	0.00037654	0.19639	--	sp|P93846|CP51_SORBI Obtusifoliol 14-alpha demethylase OS=Sorghum bicolor GN=CYP51 PE=1 SV=1//2.82639e-16
ref0010552-snap-gene-0.6	1.83708	12.4577	-2.7616	0.030755	1	--	sp|Q5NDE9|PMGT2_CANFA Protein O-linked-mannose beta-1,4-N-acetylglucosaminyltransferase 2 OS=Canis familiaris GN=POMGNT2 PE=2 SV=1//8.30762e-08
ref0010599-snap-gene-0.18	17.0624	83.9232	-2.2982	0.023599	1	--	-//-
ref0010856-snap-gene-0.11	0.692398	8.38035	-3.5973	0.027437	1	--	-//-
ref0010879-processed-gene-0.5	5.96351	82.2363	-3.7855	0.00017553	0.11485	--	sp|Q84WQ5|CBSX5_ARATH CBS domain-containing protein CBSX5 OS=Arabidopsis thaliana GN=CBSX5 PE=2 SV=2//6.72521e-11
ref0010907-snap-gene-0.14	0	10.1382	#NAME?	0.0089359	1	--	sp|O04308|MPPA2_ARATH Probable mitochondrial-processing peptidase subunit alpha-2 OS=Arabidopsis thaliana GN=MPPA2 PE=1 SV=1//3.50199e-06
ref0011038-snap-gene-0.35	4.26103	28.3009	-2.7316	0.008752	1	--	sp|Q39202|RLK1_ARATH G-type lectin S-receptor-like serine/threonine-protein kinase RLK1 OS=Arabidopsis thaliana GN=RLK1 PE=2 SV=2//0
ref0011463-processed-gene-0.7	0	4.60788	#NAME?	0.029573	1	--	sp|Q9LMP1|WAK2_ARATH Wall-associated receptor kinase 2 OS=Arabidopsis thaliana GN=WAK2 PE=1 SV=1//2.71866e-28
ref0011468-snap-gene-0.5	8.25001	52.9316	-2.6817	0.0058187	0.82157	--	sp|P93531|C71D7_SOLCH Cytochrome P450 71D7 OS=Solanum chacoense GN=CYP71D7 PE=3 SV=1//7.47466e-121
ref0011493-processed-gene-0.0	2.64297	15.7276	-2.5731	0.027008	1	--	-//-
ref0011599-snap-gene-0.21	0	4.87893	#NAME?	0.024499	1	--	sp|Q655X8|AAH_ORYSJ Probable allantoate deiminase OS=Oryza sativa subsp. japonica GN=AAH PE=1 SV=1//7.81427e-14
ref0011604-processed-gene-0.3	0.389544	8.01904	-4.3636	0.012714	1	--	sp|O00370|LORF2_HUMAN LINE-1 retrotransposable element ORF2 protein OS=Homo sapiens PE=1 SV=1//1.93917e-17
ref0011940-snap-gene-0.3	27.6252	139.29	-2.334	0.010714	1	--	-//-
ref0011943-snap-gene-0.8	2.54145	14.4817	-2.5105	0.044191	1	--	sp|P42390|TRPA_MAIZE Indole-3-glycerol phosphate lyase, chloroplastic OS=Zea mays GN=BX1 PE=1 SV=2//1.3325e-24
ref0011979-processed-gene-0.10	39.2305	142.08	-1.8567	0.034003	1	--	sp|O80939|LRK41_ARATH L-type lectin-domain containing receptor kinase IV.1 OS=Arabidopsis thaliana GN=LECRK41 PE=2 SV=1//0
ref0012084-processed-gene-0.4	0.389544	8.48876	-4.4457	0.01077	1	--	-//-
ref0012174-snap-gene-0.12	3.38328	85.4866	-4.6592	0.0052012	0.79214	--	sp|Q9ZUS1|WTR13_ARATH WAT1-related protein At2g37460 OS=Arabidopsis thaliana GN=At2g37460 PE=2 SV=1//1.13191e-12
ref0012215-processed-gene-2.14	140.137	497.482	-1.8278	0.033808	1	--	-//-
ref0012591-snap-gene-0.14	5.20381	41.3804	-2.9913	0.022286	1	--	sp|Q8LP17|CCD1_PEA Carotenoid 9,10(9&apos;,10&apos;)-cleavage dioxygenase 1 OS=Pisum sativum GN=CCD1 PE=2 SV=1//3.08608e-12
ref0012889-processed-gene-0.12	1.15666	9.32673	-3.0114	0.032738	1	--	sp|P93295|M310_ARATH Uncharacterized mitochondrial protein AtMg00310 OS=Arabidopsis thaliana GN=AtMg00310 PE=4 SV=1//1.58269e-19
ref0012898-processed-gene-0.13	11.8472	63.4128	-2.4202	0.02166	1	--	sp|Q42602|C89A2_ARATH Cytochrome P450 89A2 OS=Arabidopsis thaliana GN=CYP89A2 PE=2 SV=2//4.64054e-31
ref0012944-processed-gene-0.9	10.0899	103.127	-3.3534	0.00050121	0.21473	--	sp|Q93VK0|PPCK2_ARATH Phosphoenolpyruvate carboxylase kinase 2 OS=Arabidopsis thaliana GN=PPCK2 PE=1 SV=2//3.86886e-86
ref0013227-snap-gene-0.1	5.45591	34.3553	-2.6546	0.010455	1	--	sp|O49445|LRK72_ARATH Probable L-type lectin-domain containing receptor kinase VII.2 OS=Arabidopsis thaliana GN=LECRK72 PE=3 SV=2//4.08788e-34
ref0013304-snap-gene-0.22	23.4057	85.7644	-1.8735	0.037557	1	--	-//-
ref0013708-snap-gene-0.13	0	15.3876	#NAME?	0.00016652	0.11307	--	-//-
ref0013708-snap-gene-0.14	0.377567	44.1049	-6.8681	1.6846e-06	0.0023318	--	-//-
ref0013847-snap-gene-0.10	2.12054	15.0661	-2.8288	0.023052	1	--	sp|Q39214|RPM1_ARATH Disease resistance protein RPM1 OS=Arabidopsis thaliana GN=RPM1 PE=1 SV=1//8.65965e-07
ref0014155-processed-gene-0.2	0.377567	6.48893	-4.1032	0.028469	1	--	-//-
ref0014356-snap-gene-0.8	0	5.83364	#NAME?	0.012457	1	--	sp|Q9FZB1|Y5188_ARATH Probable LRR receptor-like serine/threonine-protein kinase At1g51880 OS=Arabidopsis thaliana GN=At1g51880 PE=2 SV=1//2.92009e-25
ref0014427-snap-gene-0.1	0	11.1687	#NAME?	0.027519	1	--	-//-
ref0014551-snap-gene-0.31	0	3.88088	#NAME?	0.046312	1	--	-//-
ref0014570-processed-gene-0.18	11.5232	129.565	-3.4911	0.0025547	0.52838	--	sp|P48631|FD6E2_SOYBN Omega-6 fatty acid desaturase, endoplasmic reticulum isozyme 2 OS=Glycine max GN=FAD2-2 PE=2 SV=1//2.27884e-148
ref0014574-snap-gene-0.20	5.61731	28.4305	-2.3395	0.022878	1	--	sp|Q8H102|BH128_ARATH Transcription factor bHLH128 OS=Arabidopsis thaliana GN=BHLH128 PE=1 SV=1//2.19867e-23
ref0014579-processed-gene-0.10	0.735743	9.4297	-3.6799	0.016088	1	--	sp|Q9SS01|AAE20_ARATH Benzoate--CoA ligase, peroxisomal OS=Arabidopsis thaliana GN=AAE20 PE=1 SV=1//2.28715e-34
ref0014698-snap-gene-0.14	0.377567	11.0215	-4.8674	0.0038841	0.67546	--	sp|A2XQE8|SAG39_ORYSI Senescence-specific cysteine protease SAG39 OS=Oryza sativa subsp. indica GN=OsI_14861 PE=3 SV=1//1.18466e-27
ref0014860-snap-gene-0.7	4.21769	20.4511	-2.2777	0.032993	1	--	sp|Q5QN13|NRAM4_ORYSJ Metal transporter Nramp4 OS=Oryza sativa subsp. japonica GN=NRAMP4 PE=2 SV=1//1.54742e-07
ref0014949-processed-gene-0.4	0.346199	5.67016	-4.0337	0.044688	1	--	sp|Q8GX23|PERK5_ARATH Proline-rich receptor-like protein kinase PERK5 OS=Arabidopsis thaliana GN=PERK5 PE=2 SV=1//6.9585e-14
ref0015015-snap-gene-0.14	206.014	688.756	-1.7413	0.040003	1	--	sp|Q9SV68|QORH_ARATH Putative quinone-oxidoreductase homolog, chloroplastic OS=Arabidopsis thaliana GN=At4g13010 PE=2 SV=1//1.51471e-07
ref0015055-snap-gene-0.9	5.28309	51.7299	-3.2915	0.0016046	0.42033	--	sp|Q43729|PER57_ARATH Peroxidase 57 OS=Arabidopsis thaliana GN=PER57 PE=1 SV=1//1.02903e-54
ref0015634-snap-gene-0.9	38.7948	131.826	-1.7647	0.048586	1	--	sp|Q37680|NU5M_WHEAT NADH-ubiquinone oxidoreductase chain 5 OS=Triticum aestivum GN=ND5 PE=3 SV=1//6.32157e-34
ref0015666-processed-gene-0.0	20.8175	1753.39	-6.3962	1.0525e-09	3.7879e-06	--	sp|Q42410|ZAT12_ARATH Zinc finger protein ZAT12 OS=Arabidopsis thaliana GN=ZAT12 PE=2 SV=1//2.50042e-07
ref0015666-processed-gene-0.2	6.81731	241.39	-5.146	5.3808e-07	0.00084193	--	sp|Q9SLD4|ZAT11_ARATH Zinc finger protein ZAT11 OS=Arabidopsis thaliana GN=ZAT11 PE=2 SV=1//8.52913e-20
ref0015666-processed-gene-0.8	0.767111	96.2854	-6.9717	4.4299e-08	9.3778e-05	--	sp|Q681X4|ZAT5_ARATH Zinc finger protein ZAT5 OS=Arabidopsis thaliana GN=ZAT5 PE=2 SV=1//1.10577e-20
ref0015717-processed-gene-0.12	0.755135	10.8028	-3.8385	0.012673	1	--	-//-
ref0015756-snap-gene-0.25	17.1736	154.022	-3.1649	0.00075665	0.28072	--	sp|O07834|DAPB1_PSEMX Dipeptidyl aminopeptidase BI OS=Pseudoxanthomonas mexicana GN=dapb1 PE=1 SV=1//7.29629e-11
ref0015934-processed-gene-0.1	0	4.79073	#NAME?	0.025138	1	--	sp|P42210|ASPR_HORVU Phytepsin OS=Hordeum vulgare PE=1 SV=1//1.5433e-26
ref0015934-snap-gene-0.8	0.346199	6.04607	-4.1263	0.037632	1	--	sp|O65390|APA1_ARATH Aspartic proteinase A1 OS=Arabidopsis thaliana GN=APA1 PE=1 SV=1//2.87076e-28
ref0015994-snap-gene-0.27	8.74564	84.386	-3.2704	0.00073482	0.27547	--	sp|Q94BM7|SPA4_ARATH Protein SPA1-RELATED 4 OS=Arabidopsis thaliana GN=SPA4 PE=1 SV=1//2.49777e-22
ref0015996-snap-gene-0.6	0	7.71402	#NAME?	0.0044752	0.73205	--	sp|Q6YV88|C71Z7_ORYSJ Ent-cassadiene C2-hydroxylase OS=Oryza sativa subsp. japonica GN=CYP71Z7 PE=1 SV=1//3.40486e-32
ref0016007-snap-gene-0.7	2.65951	13.8787	-2.3836	0.045617	1	--	-//-
ref0016202-exonerate_est2genome-gene-0.0	1.16863	9.06317	-2.9552	0.04163	1	--	sp|O81211|RBOHE_ARATH Respiratory burst oxidase homolog protein E OS=Arabidopsis thaliana GN=RBOHE PE=2 SV=2//3.95473e-84
ref0016359-snap-gene-0.9	6.31883	29.4325	-2.2197	0.028968	1	--	-//-
ref0016429-processed-gene-0.8	6.66332	28.2563	-2.0843	0.041153	1	--	sp|Q9FRS6|PXL1_ARATH Leucine-rich repeat receptor-like protein kinase PXL1 OS=Arabidopsis thaliana GN=PXL1 PE=2 SV=1//7.20491e-08
ref0016648-processed-gene-0.0	6.91598	50.0807	-2.8562	0.0037387	0.6628	--	sp|Q8LL69|DBNBT_TAXCA 3&apos;-N-debenzoyl-2&apos;-deoxytaxol N-benzoyltransferase OS=Taxus canadensis GN=TAX10 PE=1 SV=1//8.60184e-42
ref0016728-processed-gene-0.6	43.9284	152.511	-1.7957	0.040366	1	--	sp|Q3T5N4|DRE1B_ORYSJ Dehydration-responsive element-binding protein 1B OS=Oryza sativa subsp. japonica GN=DREB1B PE=2 SV=1//2.33506e-35
ref0016800-processed-gene-0.0	51.5231	523.651	-3.3453	0.0002421	0.14853	--	-//-
ref0016800-processed-gene-0.1	26.7691	188.184	-2.8135	0.0019568	0.458	--	-//-
ref0016802-snap-gene-0.18	3.32795	18.9364	-2.5085	0.024654	1	--	sp|Q6NLP7|GDL60_ARATH GDSL esterase/lipase At3g62280 OS=Arabidopsis thaliana GN=At3g62280 PE=2 SV=1//2.18175e-08
ref0017007-snap-gene-0.28	0	9.7854	#NAME?	0.0016136	0.42033	--	sp|Q9M376|VA727_ARATH Vesicle-associated membrane protein 727 OS=Arabidopsis thaliana GN=VAMP727 PE=2 SV=1//5.67028e-15
ref0017184-snap-gene-0.7	1.41616	9.63364	-2.7661	0.048988	1	--	sp|P93846|CP51_SORBI Obtusifoliol 14-alpha demethylase OS=Sorghum bicolor GN=CYP51 PE=1 SV=1//4.17651e-17
ref0017651-snap-gene-0.8	32.0293	118.949	-1.8929	0.033616	1	--	sp|Q94F47|UBC28_ARATH Ubiquitin-conjugating enzyme E2 28 OS=Arabidopsis thaliana GN=UBC28 PE=2 SV=1//1.48349e-14
ref0017824-snap-gene-0.6	14.2186	61.7909	-2.1196	0.019274	1	--	sp|Q9SVV2|XTH26_ARATH Probable xyloglucan endotransglucosylase/hydrolase protein 26 OS=Arabidopsis thaliana GN=XTH26 PE=2 SV=1//1.08703e-40
ref0017977-processed-gene-0.0	0.377567	1999.15	-12.37	2.6674e-17	9.5996e-13	--	sp|Q94JG1|NRT23_ORYSJ High-affinity nitrate transporter 2.3 OS=Oryza sativa subsp. japonica GN=NRT2.3 PE=1 SV=1//3.3582e-90
ref0017977-processed-gene-0.1	0	161.539	#NAME?	5.5151e-11	2.8354e-07	--	sp|Q94JG1|NRT23_ORYSJ High-affinity nitrate transporter 2.3 OS=Oryza sativa subsp. japonica GN=NRT2.3 PE=1 SV=1//3.88793e-19
ref0018038-processed-gene-0.4	1.10133	22.0189	-4.3214	0.00083119	0.29007	--	sp|O80437|GPAT6_ARATH Glycerol-3-phosphate 2-O-acyltransferase 6 OS=Arabidopsis thaliana GN=GPAT6 PE=1 SV=1//6.05589e-167
ref0018053-processed-gene-0.1	7.24279	30.1799	-2.059	0.039456	1	--	sp|Q9LTA3|U91C1_ARATH UDP-glycosyltransferase 91C1 OS=Arabidopsis thaliana GN=UGT91C1 PE=2 SV=1//4.99992e-76
ref0018068-processed-gene-0.11	5.66522	26.151	-2.2067	0.032558	1	--	sp|Q9SRQ1|C89A9_ARATH Cytochrome P450 89A9 OS=Arabidopsis thaliana GN=CYP89A9 PE=2 SV=1//3.4243e-106
ref0018081-processed-gene-0.0	73.543	255.361	-1.7959	0.040484	1	--	sp|Q9JMC3|DNJA4_MOUSE DnaJ homolog subfamily A member 4 OS=Mus musculus GN=Dnaja4 PE=2 SV=1//2.76693e-15
ref0018086-exonerate_est2genome-gene-0.1	0	6.96492	#NAME?	0.0063929	0.86724	--	sp|Q0WRY5|CDL1_ARATH Serine/threonine-protein kinase CDL1 OS=Arabidopsis thaliana GN=CDL1 PE=1 SV=1//7.72934e-92
ref0018131-snap-gene-0.11	2.69088	25.1128	-3.2223	0.0036732	0.6628	--	-//-
ref0018138-processed-gene-0.7	9.19792	107.74	-3.5501	0.00024351	0.14853	--	-//-
ref0018384-processed-gene-0.3	0	9.59983	#NAME?	0.001811	0.43742	--	-//-
ref0018422-snap-gene-0.3	126.102	812.747	-2.6882	0.0024042	0.50608	--	sp|Q9LRR5|DRL21_ARATH Putative disease resistance protein At3g14460 OS=Arabidopsis thaliana GN=At3g14460 PE=3 SV=1//1.1251e-70
ref0018436-snap-gene-0.22	8.64697	40.8765	-2.241	0.021452	1	--	sp|P53860|PDR16_YEAST Phosphatidylinositol transfer protein PDR16 OS=Saccharomyces cerevisiae (strain ATCC 204508 / S288c) GN=PDR16 PE=1 SV=1//2.85242e-10
ref0018533-processed-gene-0.8	41.1548	290.966	-2.8217	0.0017296	0.43522	--	-//-
ref0018633-snap-gene-0.21	68.253	358.442	-2.3928	0.04899	1	--	sp|Q67X45|CSLA3_ORYSJ Probable mannan synthase 3 OS=Oryza sativa subsp. japonica GN=CSLA3 PE=2 SV=1//9.10126e-11
ref0018850-snap-gene-0.9	25.6906	103.97	-2.0169	0.026477	1	--	sp|Q93ZR6|WSD1_ARATH O-acyltransferase WSD1 OS=Arabidopsis thaliana GN=WSD1 PE=2 SV=1//1.9377e-06
ref0019073-processed-gene-0.4	33.3639	229.291	-2.7808	0.0020014	0.4617	--	sp|P17840|SLSG3_BRAOL S-locus-specific glycoprotein S13 OS=Brassica oleracea GN=SLSG PE=2 SV=2//1.41096e-100
ref0019408-snap-gene-0.23	0	17.9673	#NAME?	7.0269e-05	0.054975	--	-//-
ref0019419-snap-gene-1.38	24.9696	187.811	-2.911	0.0014645	0.40541	--	sp|Q9LRI7|OSR8_ORYSJ Hydrophobic protein OSR8 OS=Oryza sativa subsp. japonica GN=OSR8 PE=3 SV=1//9.07778e-14
ref0019423-snap-gene-0.14	61.6387	210.453	-1.7716	0.042959	1	--	sp|Q84JP1|NFYA7_ARATH Nuclear transcription factor Y subunit A-7 OS=Arabidopsis thaliana GN=NFYA7 PE=2 SV=1//1.81089e-06
ref0019428-processed-gene-1.14	4.79944	24.263	-2.3378	0.027245	1	--	sp|Q9LPR8|SCL3_ARATH Scarecrow-like protein 3 OS=Arabidopsis thaliana GN=SCL3 PE=2 SV=1//5.44571e-91
ref0019653-snap-gene-0.34	0	10.1207	#NAME?	0.0012974	0.37654	--	sp|Q500W4|PLI2C_ARATH LIM domain-containing protein PLIM2c OS=Arabidopsis thaliana GN=PLIM2C PE=1 SV=1//5.62092e-09
ref0019731-snap-gene-0.7	7.60381	29.5623	-1.959	0.046894	1	--	-//-
ref0019758-snap-gene-0.13	0	25.4872	#NAME?	9.3517e-06	0.0093486	--	sp|Q6ZI50|NAR21_ORYSJ High-affinity nitrate transporter-activating protein 2.1 OS=Oryza sativa subsp. japonica GN=NAR2.1 PE=1 SV=1//5.86365e-50
ref0019995-snap-gene-0.10	6.36503	83.4732	-3.7131	0.00020482	0.12931	--	sp|O65924|Y2921_ARATH Putative leucine-rich repeat receptor-like protein kinase At2g19210 OS=Arabidopsis thaliana GN=At2g19210 PE=3 SV=1//1.81247e-07
ref0019996-snap-gene-0.8	0	7.32434	#NAME?	0.0053564	0.79328	--	sp|B5BSX1|BAMO_GLYUR Beta-amyrin 11-oxidase OS=Glycyrrhiza uralensis GN=CYP88D6 PE=1 SV=1//5.20928e-11
ref0020075-snap-gene-1.21	4.9848	42.7002	-3.0986	0.0021403	0.48616	--	sp|P08548|LIN1_NYCCO LINE-1 reverse transcriptase homolog OS=Nycticebus coucang PE=3 SV=1//4.23969e-30
ref0020077-processed-gene-0.4	1.80571	15.9993	-3.1474	0.01087	1	--	sp|Q2V6K0|UFOG6_FRAAN UDP-glucose flavonoid 3-O-glucosyltransferase 6 OS=Fragaria ananassa GN=GT6 PE=1 SV=1//5.47953e-87
ref0020134-processed-gene-0.0	7.03804	68.7892	-3.2889	0.0009013	0.29902	--	sp|O82248|NFYB5_ARATH Nuclear transcription factor Y subunit B-5 OS=Arabidopsis thaliana GN=NFYB5 PE=2 SV=1//1.6239e-52
ref0020173-snap-gene-0.23	6.908	28.5019	-2.0447	0.045482	1	--	sp|Q9SYC9|VAP14_ARATH Vesicle-associated protein 1-4 OS=Arabidopsis thaliana GN=PVA14 PE=2 SV=1//9.65884e-08
ref0020175-processed-gene-0.7	2.23404	16.5185	-2.8864	0.01898	1	--	-//-
ref0020182-snap-gene-0.21	48.6873	311.161	-2.676	0.0031909	0.60123	--	sp|A2XYW8|GUN13_ORYSI Endoglucanase 13 OS=Oryza sativa subsp. indica GN=GLU6 PE=3 SV=2//0
ref0020263-processed-gene-0.3	8.69032	58.9229	-2.7613	0.0042	0.70631	--	sp|Q94B38|GPT2_ARATH Glucose-6-phosphate/phosphate translocator 2, chloroplastic OS=Arabidopsis thaliana GN=GPT2 PE=2 SV=2//1.78985e-26
ref0020395-snap-gene-0.8	0.755135	16.1785	-4.4212	0.0054438	0.79963	--	sp|Q8S9L6|CRK29_ARATH Cysteine-rich receptor-like protein kinase 29 OS=Arabidopsis thaliana GN=CRK29 PE=2 SV=1//1.47993e-10
ref0020497-snap-gene-0.20	8.92587	52.3362	-2.5517	0.028161	1	--	sp|O65351|SBT17_ARATH Subtilisin-like protease SBT1.7 OS=Arabidopsis thaliana GN=SBT1.7 PE=1 SV=1//1.66209e-14
ref0020634-snap-gene-0.19	179.98	1525.11	-3.083	0.0069849	0.91972	--	sp|Q9XHG2|FLS_MALDO Flavonol synthase/flavanone 3-hydroxylase OS=Malus domestica GN=FLS PE=2 SV=1//3.29338e-78
ref0020688-snap-gene-0.9	21.8704	82.2906	-1.9117	0.029522	1	--	sp|Q9SGA8|U83A1_ARATH UDP-glycosyltransferase 83A1 OS=Arabidopsis thaliana GN=UGT83A1 PE=2 SV=1//6.91488e-82
ref0020722-processed-gene-0.3	0.346199	5.6756	-4.0351	0.044637	1	--	-//-
ref0020793-snap-gene-0.16	0	21.5837	#NAME?	0.0010724	0.32985	--	sp|P47082|AVT1_YEAST Vacuolar amino acid transporter 1 OS=Saccharomyces cerevisiae (strain ATCC 204508 / S288c) GN=AVT1 PE=1 SV=1//2.54905e-24
ref0020809-processed-gene-0.0	54.7284	316.297	-2.5309	0.019827	1	--	sp|Q9FEQ8|PER2_MAIZE Peroxidase 2 OS=Zea mays GN=PER2 PE=2 SV=1//9.77853e-80
ref0020943-processed-gene-0.1	0	4.9073	#NAME?	0.034753	1	--	sp|O00370|LORF2_HUMAN LINE-1 retrotransposable element ORF2 protein OS=Homo sapiens PE=1 SV=1//2.66476e-41
ref0021392-snap-gene-0.5	235.267	1244.54	-2.4032	0.0062724	0.86316	--	-//-
ref0021472-processed-gene-0.1	4.90096	40.6987	-3.0538	0.0031052	0.60123	--	sp|G3GBK0|C7BL3_CICIN Costunolide synthase OS=Cichorium intybus GN=CYP71BL3 PE=1 SV=1//1.97441e-119
ref0021608-snap-gene-0.14	29.7976	234.497	-2.9763	0.0010345	0.32657	--	sp|Q9ZR72|AB1B_ARATH ABC transporter B family member 1 OS=Arabidopsis thaliana GN=ABCB1 PE=1 SV=1//2.28114e-24
ref0021788-exonerate_est2genome-gene-0.2	1.45951	10.8946	-2.9001	0.032921	1	--	sp|O23082|Y4960_ARATH Putative receptor-like protein kinase At4g00960 OS=Arabidopsis thaliana GN=At4g00960 PE=3 SV=2//1.01256e-46
ref0021879-snap-gene-0.16	46.1311	269.145	-2.5446	0.0045385	0.73406	--	sp|P10978|POLX_TOBAC Retrovirus-related Pol polyprotein from transposon TNT 1-94 OS=Nicotiana tabacum PE=2 SV=1//6.22657e-51
ref0021947-processed-gene-0.0	12.6474	59.0776	-2.2238	0.021413	1	--	sp|Q4R1I9|ANGLT_ROSHC Anthocyanidin 5,3-O-glucosyltransferase OS=Rosa hybrid cultivar GN=RhGT1 PE=2 SV=1//4.62968e-88
ref0021956-snap-gene-0.7	0.346199	9.92695	-4.8417	0.0057786	0.82157	--	sp|P27967|NIA1_HORVU Nitrate reductase [NADH] OS=Hordeum vulgare PE=3 SV=1//8.70162e-39
ref0021962-exonerate_est2genome-gene-0.1	1.11331	8.5824	-2.9465	0.044808	1	--	sp|O65857|GSTF1_ORYSJ Probable glutathione S-transferase GSTF1 OS=Oryza sativa subsp. japonica GN=GSTF1 PE=1 SV=2//5.06803e-92
ref0021999-snap-gene-0.2	69.887	553.732	-2.9861	0.029439	1	--	sp|Q8VZW3|CFI3_ARATH Probable chalcone--flavonone isomerase 3 OS=Arabidopsis thaliana GN=CHI3 PE=1 SV=1//2.23259e-56
ref0022137-processed-gene-0.0	0	12.6455	#NAME?	0.000821	0.28967	--	sp|P93531|C71D7_SOLCH Cytochrome P450 71D7 OS=Solanum chacoense GN=CYP71D7 PE=3 SV=1//5.232e-63
ref0022399-snap-gene-0.10	3.27263	35.567	-3.442	0.008072	1	--	sp|B2X050|MNR1_CAPAN (+)-neomenthol dehydrogenase OS=Capsicum annuum GN=MNR1 PE=1 SV=1//4.55551e-22
ref0022454-exonerate_est2genome-gene-0.0	0	4.95149	#NAME?	0.038732	1	--	-//-
ref0022607-snap-gene-0.27	7.92891	73.7362	-3.2172	0.017159	1	--	-//-
ref0022618-snap-gene-0.10	0.346199	16.0988	-5.5392	0.00056343	0.23855	--	sp|Q9M1B4|SSL13_ARATH Protein STRICTOSIDINE SYNTHASE-LIKE 13 OS=Arabidopsis thaliana GN=SSL13 PE=1 SV=1//2.58298e-16
ref0022618-snap-gene-0.13	0	71.082	#NAME?	1.2074e-08	3.247e-05	--	sp|P26300|ENO_SOLLC Enolase OS=Solanum lycopersicum GN=PGH1 PE=2 SV=1//5.19592e-21
ref0022816-processed-gene-0.1	288.677	1047.66	-1.8596	0.028414	1	--	sp|Q2QSL4|CDKF2_ORYSJ Putative cyclin-dependent kinase F-2 OS=Oryza sativa subsp. japonica GN=CDKF-2 PE=3 SV=1//9.24688e-126
ref0022845-snap-gene-0.9	5.91275	293.804	-5.6349	8.7882e-08	0.00015406	--	-//-
ref0022848-snap-gene-0.10	5.6367	112.869	-4.3237	0.00039781	0.20164	--	sp|Q84QK0|OPR1_ORYSJ 12-oxophytodienoate reductase 1 OS=Oryza sativa subsp. japonica GN=OPR1 PE=2 SV=1//1.32749e-67
ref0023032-snap-gene-0.9	2.70285	17.0188	-2.6546	0.020425	1	--	-//-
ref0023063-snap-gene-0.4	8.71427	58.4485	-2.7457	0.0044574	0.73205	--	sp|Q6L8G0|ZIP5_ORYSJ Zinc transporter 5 OS=Oryza sativa subsp. japonica GN=ZIP5 PE=2 SV=1//3.79488e-31
ref0023145-snap-gene-0.14	54.8967	242.961	-2.1459	0.01509	1	--	sp|Q8VYE4|PTR12_ARATH Protein NRT1/ PTR FAMILY 4.5 OS=Arabidopsis thaliana GN=NPF4.5 PE=2 SV=1//6.51483e-25
ref0023179-snap-gene-1.20	1.94772	15.7475	-3.0153	0.013584	1	--	sp|Q9SR22|PAE5_ARATH Pectin acetylesterase 5 OS=Arabidopsis thaliana GN=PAE5 PE=2 SV=1//2.51654e-16
ref0023196-snap-gene-0.26	19.9575	119.627	-2.5835	0.036372	1	--	sp|Q941X2|LAC3_ORYSJ Laccase-3 OS=Oryza sativa subsp. japonica GN=LAC3 PE=2 SV=1//1.83295e-11
ref0023389-processed-gene-0.1	0	31.4009	#NAME?	0.011253	1	--	-//-
ref0023547-snap-gene-0.3	6.77853	27.7066	-2.0312	0.042927	1	--	sp|Q9SPV4|SAMT_CLABR Salicylate carboxymethyltransferase OS=Clarkia breweri GN=SAMT PE=1 SV=1//6.93264e-73
ref0023750-processed-gene-0.11	11.8974	74.8353	-2.6531	0.0053029	0.79328	--	-//-
ref0023750-processed-gene-0.3	33.6639	118.603	-1.8169	0.03951	1	--	-//-
ref0024213-snap-gene-0.17	131.945	557.84	-2.0799	0.014764	1	--	-//-
ref0024286-snap-gene-0.22	19.4675	89.0444	-2.1935	0.015129	1	--	sp|Q9XIH6|PLT2_ARATH Putative polyol transporter 2 OS=Arabidopsis thaliana GN=PLT2 PE=3 SV=1//3.65887e-179
ref0024389-processed-gene-0.3	0.389544	816.933	-11.034	8.8174e-15	1.0577e-10	--	sp|P0DKH0|NRT22_ORYSJ High-affinity nitrate transporter 2.2 OS=Oryza sativa subsp. japonica GN=NRT2.2 PE=1 SV=1//0
ref0024468-snap-gene-0.7	18.9713	71.5441	-1.915	0.033357	1	--	sp|Q8RYC8|ARFS_ARATH Auxin response factor 19 OS=Arabidopsis thaliana GN=ARF19 PE=1 SV=2//1.24386e-09
ref0024545-snap-gene-0.13	0.755135	7.36564	-3.286	0.040298	1	--	sp|Q8GXZ3|Y5102_ARATH Serine/threonine-protein kinase At5g01020 OS=Arabidopsis thaliana GN=At5g01020 PE=1 SV=1//1.7895e-10
ref0024835-processed-gene-0.1	0	9.62259	#NAME?	0.0016676	0.42866	--	sp|Q9LUN4|CHX19_ARATH Cation/H(+) antiporter 19 OS=Arabidopsis thaliana GN=CHX19 PE=2 SV=1//2.26697e-09
ref0024859-snap-gene-0.9	2.67149	14.0631	-2.3962	0.038666	1	--	sp|Q9LTW5|AGC15_ARATH Serine/threonine-protein kinase AGC1-5 OS=Arabidopsis thaliana GN=AGC1-5 PE=1 SV=1//3.7699e-146
ref0025158-snap-gene-0.30	2.99373	62.7412	-4.3894	0.039607	1	--	sp|Q9C5T3|WRK26_ARATH Probable WRKY transcription factor 26 OS=Arabidopsis thaliana GN=WRKY26 PE=1 SV=2//1.33143e-06
ref0025272-snap-gene-0.18	21.474	80.1005	-1.8992	0.034821	1	--	sp|Q9LZ23|ACR12_ARATH ACT domain-containing protein ACR12 OS=Arabidopsis thaliana GN=ACR12 PE=2 SV=1//1.25024e-13
ref0025360-processed-gene-0.0	3.03252	30.099	-3.3111	0.01497	1	--	sp|Q0DBF4|C7018_ORYSJ Ent-sandaracopimaradiene 3-hydroxylase OS=Oryza sativa subsp. japonica GN=CYP701A8 PE=1 SV=1//3.6799e-20
ref0025412-processed-gene-0.3	87.5357	299.783	-1.776	0.037742	1	--	sp|Q2QP86|GRC15_ORYSJ Glutaredoxin-C15 OS=Oryza sativa subsp. japonica GN=GRXC15 PE=3 SV=1//3.94908e-35
ref0025552-snap-gene-0.21	65.0522	243.352	-1.9034	0.026647	1	--	sp|P0C0M2|GH32_ORYSJ Probable indole-3-acetic acid-amido synthetase GH3.2 OS=Oryza sativa subsp. japonica GN=GH3.2 PE=2 SV=1//1.70826e-10
ref0025562-snap-gene-0.15	4.33518	28.4533	-2.7144	0.011202	1	--	sp|P0C5B2|MAD56_ORYSJ MADS-box transcription factor 56 OS=Oryza sativa subsp. japonica GN=MADS56 PE=2 SV=1//3.58956e-20
ref0025622-snap-gene-0.11	6.63652	59.1373	-3.1556	0.0017253	0.43522	--	sp|Q7XBH4|MYB4_ORYSJ Myb-related protein Myb4 OS=Oryza sativa subsp. japonica GN=MYB4 PE=2 SV=2//2.18873e-27
ref0025650-snap-gene-0.24	7.21542	39.9816	-2.4702	0.014393	1	--	sp|Q0JCZ4|ARFI_ORYSJ Auxin response factor 9 OS=Oryza sativa subsp. japonica GN=ARF9 PE=2 SV=1//3.12902e-11
ref0025692-snap-gene-0.5	0	4.5637	#NAME?	0.029962	1	--	sp|Q9C7C1|TET6_ARATH Tetraspanin-6 OS=Arabidopsis thaliana GN=TET6 PE=2 SV=1//7.14143e-26
ref0025737-processed-gene-0.22	13.3489	2167.79	-7.3434	2.4325e-11	1.459e-07	--	sp|P0DKH0|NRT22_ORYSJ High-affinity nitrate transporter 2.2 OS=Oryza sativa subsp. japonica GN=NRT2.2 PE=1 SV=1//0
ref0025781-processed-gene-0.12	3.11635	109.342	-5.1328	0.001798	0.43721	--	-//-
ref0025782-exonerate_est2genome-gene-0.0	0	6.11779	#NAME?	0.011551	1	--	sp|Q8W3K3|DRL8_ARATH Putative disease resistance protein At1g58400 OS=Arabidopsis thaliana GN=At1g58400 PE=3 SV=1//4.1849e-22
ref0025782-processed-gene-0.5	1.51027	41.715	-4.7877	0.0019089	0.45196	--	sp|Q6L3Z0|R1B13_SOLDE Putative late blight resistance protein homolog R1B-13 OS=Solanum demissum GN=R1B-13 PE=3 SV=1//2.58471e-08
ref0025972-snap-gene-0.17	17.647	67.9711	-1.9455	0.036549	1	--	sp|Q39214|RPM1_ARATH Disease resistance protein RPM1 OS=Arabidopsis thaliana GN=RPM1 PE=1 SV=1//8.42942e-56
ref0025975-snap-gene-0.6	3.79221	32.101	-3.0815	0.0037134	0.6628	--	-//-
ref0025976-snap-gene-0.9	5.38119	25.2159	-2.2283	0.034114	1	--	-//-
ref0026324-snap-gene-0.20	46.1966	162.834	-1.8175	0.036174	1	--	sp|Q0DUR2|ILI6_ORYSJ Transcription factor ILI6 OS=Oryza sativa subsp. japonica GN=ILI6 PE=1 SV=1//1.89684e-07
ref0026612-snap-gene-0.11	1.0386	11.3816	-3.454	0.016233	1	--	sp|Q1A173|RADL6_ARATH Protein RADIALIS-like 6 OS=Arabidopsis thaliana GN=RL6 PE=2 SV=1//1.40246e-14
ref0026629-snap-gene-0.17	6.66047	176.29	-4.7262	3.5291e-06	0.0039689	--	sp|P41345|FENR2_ORYSJ Ferredoxin--NADP reductase, root isozyme, chloroplastic OS=Oryza sativa subsp. japonica GN=Os03g0784700 PE=1 SV=1//2.95504e-36
ref0026822-snap-gene-0.43	3.84012	28.968	-2.9152	0.0057548	0.82157	--	-//-
ref0026823-snap-gene-0.27	0.389544	6.08465	-3.9653	0.037017	1	--	-//-
ref0026854-snap-gene-0.1	3.74145	44.0891	-3.5588	0.04913	1	--	sp|Q43729|PER57_ARATH Peroxidase 57 OS=Arabidopsis thaliana GN=PER57 PE=1 SV=1//4.09329e-53
ref0026893-snap-gene-0.11	9.66162	39.7229	-2.0396	0.033883	1	--	-//-
ref0027109-snap-gene-0.11	1.47149	21.5023	-3.8691	0.0017895	0.43721	--	sp|Q40316|VESTR_MEDSA Vestitone reductase OS=Medicago sativa PE=1 SV=1//2.78956e-10
ref0027169-processed-gene-0.6	10.0437	58.0865	-2.5319	0.0084487	1	--	sp|Q9M1E2|PTR37_ARATH Protein NRT1/ PTR FAMILY 2.7 OS=Arabidopsis thaliana GN=NPF2.7 PE=1 SV=1//8.45223e-134
ref0027442-processed-gene-0.6	0	9.59046	#NAME?	0.0097712	1	--	sp|Q9SZL8|FRS5_ARATH Protein FAR1-RELATED SEQUENCE 5 OS=Arabidopsis thaliana GN=FRS5 PE=2 SV=1//1.80884e-44
ref0027551-snap-gene-0.15	27.8653	110.812	-1.9916	0.027144	1	--	sp|Q852F6|ZIP2_ORYSJ Zinc transporter 2 OS=Oryza sativa subsp. japonica GN=ZIP2 PE=2 SV=1//9.83728e-13
ref0027713-processed-gene-0.2	206.56	2170.95	-3.3937	0.00018988	0.12202	--	sp|Q9SZ67|WRK19_ARATH Probable WRKY transcription factor 19 OS=Arabidopsis thaliana GN=WRKY19 PE=2 SV=1//2.54447e-58
ref0027785-snap-gene-0.11	0	5.57091	#NAME?	0.01477	1	--	sp|Q10B79|SPX4_ORYSJ SPX domain-containing protein 4 OS=Oryza sativa subsp. japonica GN=SPX4 PE=2 SV=1//1.29596e-08
ref0027942-processed-gene-0.3	168.13	1558.19	-3.2122	0.00037581	0.19639	--	sp|Q9C8N5|STOP1_ARATH Protein SENSITIVE TO PROTON RHIZOTOXICITY 1 OS=Arabidopsis thaliana GN=STOP1 PE=2 SV=1//1.79857e-77
ref0027945-snap-gene-0.27	5.20838	97.6413	-4.2286	0.00046363	0.21436	--	sp|P94044|FER6_MAIZE Ferredoxin-6, chloroplastic OS=Zea mays GN=FDX6 PE=2 SV=1//2.46026e-14
ref0028240-processed-gene-0.0	11.9635	68.6397	-2.5204	0.010103	1	--	sp|Q94DW6|SPZ1_ORYSJ Serpin-Z1 OS=Oryza sativa subsp. japonica GN=Os01g0765400 PE=1 SV=1//8.22016e-70
ref0028363-snap-gene-0.22	30.1905	117.155	-1.9563	0.024233	1	--	sp|Q9SY33|PER7_ARATH Peroxidase 7 OS=Arabidopsis thaliana GN=PER7 PE=2 SV=1//4.32093e-81
ref0028685-snap-gene-0.7	3.6502	26.3158	-2.8499	0.008765	1	--	-//-
ref0028927-snap-gene-0.11	0.735743	23.0672	-4.9705	0.0038173	0.67014	--	-//-
ref0028976-snap-gene-0.14	475.771	2121.46	-2.1567	0.011688	1	--	-//-
ref0029013-snap-gene-0.10	2.1713	12.6386	-2.5412	0.043338	1	--	sp|Q8VWH2|HD3B_ORYSJ Protein HEADING DATE 3B OS=Oryza sativa subsp. japonica GN=HD3B PE=2 SV=1//1.61052e-19
ref0029218-processed-gene-0.0	0	498.633	#NAME?	3.0229e-14	2.7197e-10	--	sp|P0DKH0|NRT22_ORYSJ High-affinity nitrate transporter 2.2 OS=Oryza sativa subsp. japonica GN=NRT2.2 PE=1 SV=1//0
ref0029218-processed-gene-0.2	0	12.3198	#NAME?	0.00049404	0.21436	--	sp|P0DKH0|NRT22_ORYSJ High-affinity nitrate transporter 2.2 OS=Oryza sativa subsp. japonica GN=NRT2.2 PE=1 SV=1//0
ref0029253-snap-gene-0.21	2.62814	17.5077	-2.7359	0.018976	1	--	sp|Q84TH4|SR45A_ARATH Serine/arginine-rich splicing factor SR45a OS=Arabidopsis thaliana GN=SR45A PE=1 SV=1//1.79601e-26
ref0029388-snap-gene-0.15	0	7.21865	#NAME?	0.0060089	0.84144	--	sp|O22616|DCOR_SOLLC Ornithine decarboxylase OS=Solanum lycopersicum GN=ODC PE=2 SV=2//1.17913e-63
ref0029444-snap-gene-0.4	1.50285	9.65862	-2.6841	0.048402	1	--	-//-
ref0029470-snap-gene-0.31	3.10438	16.4276	-2.4037	0.030899	1	--	-//-
ref0029700-processed-gene-0.1	9.78138	66.3525	-2.762	0.01049	1	--	-//-
ref0029932-snap-gene-0.16	8.11998	56.3951	-2.796	0.0042957	0.71178	--	sp|O80939|LRK41_ARATH L-type lectin-domain containing receptor kinase IV.1 OS=Arabidopsis thaliana GN=LECRK41 PE=2 SV=1//0
ref0030171-snap-gene-1.22	742.355	4288.21	-2.5302	0.0033689	0.6259	--	sp|Q7XQ12|AMT11_ORYSJ Ammonium transporter 1 member 1 OS=Oryza sativa subsp. japonica GN=AMT1-1 PE=2 SV=1//0
ref0030173-processed-gene-0.21	79.045	306.347	-1.9544	0.021532	1	--	sp|O23044|PER3_ARATH Peroxidase 3 OS=Arabidopsis thaliana GN=PER3 PE=2 SV=1//3.21963e-69
ref0030181-snap-gene-1.17	0.735743	16.1301	-4.4544	0.0017576	0.43622	--	sp|Q3S4A7|AHK5_ARATH Histidine kinase 5 OS=Arabidopsis thaliana GN=AHK5 PE=1 SV=1//6.48135e-08
ref0030343-processed-gene-0.4	0.755135	8.79006	-3.5411	0.021946	1	--	-//-
ref0030343-snap-gene-0.9	0.377567	9.36259	-4.6321	0.0073383	0.93983	--	-//-
ref0030393-processed-gene-0.7	2.19525	50.6461	-4.528	0.0010444	0.32682	--	sp|Q6NNN0|RADL3_ARATH Protein RADIALIS-like 3 OS=Arabidopsis thaliana GN=RL3 PE=2 SV=1//9.25426e-20
ref0030532-exonerate_est2genome-gene-0.1	0	13.4782	#NAME?	0.018929	1	--	-//-
ref0030630-snap-gene-0.5	17.9025	66.3416	-1.8898	0.038633	1	--	-//-
ref0030806-snap-gene-0.16	0.346199	8.47416	-4.6134	0.03337	1	--	-//-
ref0031451-processed-gene-0.1	0	116.294	#NAME?	0.00085981	0.29007	--	-//-
ref0031512-exonerate_est2genome-gene-0.2	6.64108	34.4491	-2.375	0.018931	1	--	sp|Q7XA42|RGA1_SOLBU Putative disease resistance protein RGA1 OS=Solanum bulbocastanum GN=RGA1 PE=2 SV=2//1.05986e-37
ref0031513-processed-gene-0.14	8.68747	45.7308	-2.3962	0.01345	1	--	sp|A8R7E6|CERK1_ARATH Chitin elicitor receptor kinase 1 OS=Arabidopsis thaliana GN=CERK1 PE=1 SV=1//9.71183e-45
ref0031872-processed-gene-0.7	0.389544	6.25645	-4.0055	0.032583	1	--	sp|P09315|G3PA_MAIZE Glyceraldehyde-3-phosphate dehydrogenase A, chloroplastic OS=Zea mays GN=GAPA PE=2 SV=1//2.98744e-171
ref0031968-exonerate_est2genome-gene-0.0	0	4.50031	#NAME?	0.030539	1	--	sp|A6XMY9|METK1_TRIMO S-adenosylmethionine synthase 1 OS=Triticum monococcum GN=SAMS1 PE=2 SV=1//0
ref0032128-snap-gene-0.3	2.25799	14.5732	-2.6902	0.02622	1	--	sp|Q8VZG8|Y4885_ARATH Probable LRR receptor-like serine/threonine-protein kinase At4g08850 OS=Arabidopsis thaliana GN=At4g08850 PE=2 SV=3//1.72614e-06
ref0032184-snap-gene-0.4	0	11.4348	#NAME?	0.00070741	0.27156	--	sp|Q9FZ70|FDL1_ARATH F-box/FBD/LRR-repeat protein At1g13570 OS=Arabidopsis thaliana GN=At1g13570 PE=2 SV=1//3.53268e-14
ref0032428-snap-gene-0.6	0.389544	8.47499	-4.4434	0.014582	1	--	sp|Q9FLX8|WRK27_ARATH Probable WRKY transcription factor 27 OS=Arabidopsis thaliana GN=WRKY27 PE=2 SV=1//6.55476e-10
ref0032466-snap-gene-1.29	0	4.29536	#NAME?	0.036312	1	--	sp|Q8LKZ1|NORK_PEA Nodulation receptor kinase OS=Pisum sativum GN=NORK PE=1 SV=1//1.30659e-12
ref0032743-snap-gene-0.8	3.33993	84.4618	-4.6604	1.4567e-05	0.013442	--	-//-
ref0032808-snap-gene-0.2	23.5101	94.7243	-2.0105	0.022674	1	--	sp|Q9FEQ8|PER2_MAIZE Peroxidase 2 OS=Zea mays GN=PER2 PE=2 SV=1//3.70084e-75
ref0032822-snap-gene-0.2	4.37397	25.4439	-2.5403	0.018	1	--	sp|Q9LZ56|DOF51_ARATH Dof zinc finger protein DOF5.1 OS=Arabidopsis thaliana GN=DOF5.1 PE=2 SV=1//2.26177e-26
ref0032913-snap-gene-0.6	26.1058	98.1953	-1.9113	0.034064	1	--	sp|Q40194|RB11D_LOTJA Ras-related protein Rab11D OS=Lotus japonicus GN=RAB11D PE=2 SV=1//1.95855e-32
ref0033059-snap-gene-0.1	33.3674	117.342	-1.8142	0.039663	1	--	-//-
ref0033079-processed-gene-0.3	0	9.9572	#NAME?	0.0014444	0.40296	--	sp|Q66PF2|URT1_FRAAN Putative UDP-rhamnose:rhamnosyltransferase 1 OS=Fragaria ananassa GN=GT4 PE=2 SV=1//1.72821e-76
ref0033214-snap-gene-0.26	93.3583	416.726	-2.1582	0.012355	1	--	sp|Q7XZQ6|FLS_PETCR Flavonol synthase/flavanone 3-hydroxylase OS=Petroselinum crispum GN=FLS PE=1 SV=1//9.35533e-95
ref0033450-snap-gene-0.11	6.82187	58.3614	-3.0968	0.0015771	0.42033	--	sp|Q9FEQ8|PER2_MAIZE Peroxidase 2 OS=Zea mays GN=PER2 PE=2 SV=1//1.36396e-65
ref0033459-snap-gene-0.16	0.346199	6.46411	-4.2228	0.028794	1	--	sp|Q9FQ03|XRN3_ARATH 5&apos;-3&apos; exoribonuclease 3 OS=Arabidopsis thaliana GN=XRN3 PE=2 SV=1//2.65324e-08
ref0033669-snap-gene-0.15	5.36236	43.4442	-3.0182	0.025097	1	--	sp|Q9LFH9|LRK81_ARATH L-type lectin-domain containing receptor kinase VIII.1 OS=Arabidopsis thaliana GN=LECRK81 PE=2 SV=1//1.7155e-53
ref0033690-snap-gene-0.14	6.52643	50.952	-2.9648	0.027694	1	--	-//-
ref0033733-snap-gene-0.14	2.20267	16.066	-2.8667	0.037768	1	--	sp|Q9FY99|G6PD2_ARATH Glucose-6-phosphate 1-dehydrogenase 2, chloroplastic OS=Arabidopsis thaliana GN=At5g13110 PE=2 SV=2//3.70495e-27
ref0033756-snap-gene-0.10	0.692398	10.9707	-3.9859	0.017967	1	--	sp|Q6L3Z7|R1B14_SOLDE Putative late blight resistance protein homolog R1B-14 OS=Solanum demissum GN=R1B-14 PE=3 SV=1//1.16914e-12
ref0033815-processed-gene-0.1	310.029	2209.42	-2.8332	0.0013859	0.39273	--	sp|Q5SMY5|GRXS2_ORYSJ Monothiol glutaredoxin-S2 OS=Oryza sativa subsp. japonica GN=GRXS2 PE=2 SV=1//5.56443e-32
ref0034004-snap-gene-0.11	12.2955	75.7042	-2.6222	0.018761	1	--	-//-
ref0034179-processed-gene-0.0	8.43537	42.6265	-2.3372	0.01582	1	--	-//-
ref0034653-processed-gene-0.4	3.93822	23.4894	-2.5764	0.020784	1	--	sp|P0C2F6|RNHX1_ARATH Putative ribonuclease H protein At1g65750 OS=Arabidopsis thaliana GN=At1g65750 PE=3 SV=1//2.69274e-37
ref0034821-processed-gene-0.0	107.255	1142.67	-3.4133	0.025453	1	--	sp|A2ZW16|PLA1_ORYSJ Phospholipase A1-II 1 OS=Oryza sativa subsp. japonica GN=Os01g0651100 PE=3 SV=2//5.88548e-42
ref0034919-processed-gene-0.4	2.60419	13.7332	-2.3988	0.043977	1	--	sp|Q39234|TGA3_ARATH Transcription factor TGA3 OS=Arabidopsis thaliana GN=TGA3 PE=1 SV=1//2.18484e-61
ref0035135-processed-gene-0.0	71.8872	529.506	-2.8808	0.0011796	0.35375	--	sp|Q0WL80|UGGG_ARATH UDP-glucose:glycoprotein glucosyltransferase OS=Arabidopsis thaliana GN=UGGT PE=1 SV=1//1.43762e-11
ref0035495-processed-gene-0.0	76.5766	672.107	-3.1337	0.0089145	1	--	-//-
ref0035505-processed-gene-0.5	118.85	527.247	-2.1493	0.026021	1	--	sp|Q9ZQ94|U73C5_ARATH UDP-glycosyltransferase 73C5 OS=Arabidopsis thaliana GN=UGT73C5 PE=2 SV=1//2.61861e-117
ref0035572-snap-gene-0.18	3.0924	20.2995	-2.7146	0.014013	1	--	sp|Q9C9L5|WAKLH_ARATH Wall-associated receptor kinase-like 9 OS=Arabidopsis thaliana GN=WAKL9 PE=2 SV=1//3.7024e-07
ref0035604-processed-gene-0.6	7.14868	30.4463	-2.0905	0.037201	1	--	-//-
ref0035632-snap-gene-0.16	2.07719	15.112	-2.863	0.024237	1	--	-//-
ref0036117-processed-gene-0.5	0.723766	81.2185	-6.8101	0.021817	1	--	sp|Q9FSV7|SST_FESAR Sucrose:sucrose 1-fructosyltransferase OS=Festuca arundinacea GN=1-SST PE=1 SV=1//8.64974e-08
ref0036191-snap-gene-0.20	0	10.2588	#NAME?	0.017543	1	--	sp|P11369|LORF2_MOUSE LINE-1 retrotransposable element ORF2 protein OS=Mus musculus GN=Pol PE=1 SV=2//1.688e-41
ref0036202-snap-gene-0.15	10.4498	49.1427	-2.2335	0.024913	1	--	sp|Q9FG68|RAX1_ARATH Transcription factor RAX1 OS=Arabidopsis thaliana GN=RAX1 PE=2 SV=1//6.27708e-30
ref0036377-snap-gene-0.1	0	4.41671	#NAME?	0.04713	1	--	sp|Q07262|1A1C_TOBAC 1-aminocyclopropane-1-carboxylate synthase OS=Nicotiana tabacum GN=ACS1 PE=2 SV=1//3.65365e-10
ref0036451-processed-gene-0.7	2.30133	18.3292	-2.9936	0.010572	1	--	sp|Q9LTS4|BH041_ARATH Putative transcription factor bHLH041 OS=Arabidopsis thaliana GN=BHLH41 PE=3 SV=1//3.19764e-11
ref0036488-snap-gene-0.14	0.723766	27.6196	-5.254	0.005315	0.79328	--	sp|Q42578|PER53_ARATH Peroxidase 53 OS=Arabidopsis thaliana GN=PER53 PE=1 SV=1//1.6192e-13
ref0036552-processed-gene-0.0	692.758	2512.53	-1.8587	0.027468	1	--	sp|P14009|14KD_DAUCA 14 kDa proline-rich protein DC2.15 OS=Daucus carota PE=2 SV=1//2.67758e-32
ref0036656-snap-gene-0.10	23.7074	83.0025	-1.8078	0.04218	1	--	sp|Q9SD53|Y3720_ARATH UPF0481 protein At3g47200 OS=Arabidopsis thaliana GN=At3g47200 PE=2 SV=1//9.34864e-14
ref0036761-exonerate_est2genome-gene-0.0	0	13.7939	#NAME?	0.00028146	0.16373	--	-//-
ref0036761-exonerate_est2genome-gene-0.2	2.69088	20.1209	-2.9025	0.019571	1	--	sp|Q9FEQ8|PER2_MAIZE Peroxidase 2 OS=Zea mays GN=PER2 PE=2 SV=1//1.73569e-58
ref0036761-snap-gene-0.35	18.1306	84.9199	-2.2277	0.012552	1	--	sp|Q9FEQ8|PER2_MAIZE Peroxidase 2 OS=Zea mays GN=PER2 PE=2 SV=1//1.13827e-07
ref0036862-snap-gene-0.9	0	3.95804	#NAME?	0.045182	1	--	-//-
ref0037000-processed-gene-0.1	1106.02	3802.48	-1.7816	0.036625	1	--	sp|Q7EZT1|NAC67_ORYSJ NAC domain-containing protein 67 OS=Oryza sativa subsp. japonica GN=NAC67 PE=2 SV=1//2.28077e-121
ref0037024-processed-gene-0.11	182.996	1296.85	-2.8251	0.0013151	0.37864	--	sp|Q64MA1|DRE1A_ORYSJ Dehydration-responsive element-binding protein 1A OS=Oryza sativa subsp. japonica GN=DREB1A PE=2 SV=1//5.57852e-70
ref0037266-processed-gene-0.2	12.4746	58.7822	-2.2364	0.018461	1	--	sp|P46032|PTR2_ARATH Protein NRT1/ PTR FAMILY 8.3 OS=Arabidopsis thaliana GN=NPF8.3 PE=1 SV=1//1.99357e-108
ref0037351-snap-gene-1.31	73.58	382.924	-2.3797	0.040976	1	--	-//-
ref0037380-processed-gene-0.2	385.074	1517.77	-1.9787	0.018705	1	--	sp|A2Z389|DRE1A_ORYSI Dehydration-responsive element-binding protein 1A OS=Oryza sativa subsp. indica GN=DREB1A PE=3 SV=1//1.53234e-64
ref0037554-snap-gene-0.23	19.5434	168.063	-3.1043	0.00077307	0.28389	--	-//-
ref0037690-snap-gene-0.6	0	6.05795	#NAME?	0.035378	1	--	sp|Q9LQ54|DRL12_ARATH Probable disease resistance protein At1g59620 OS=Arabidopsis thaliana GN=At1g59620 PE=2 SV=3//4.47508e-06
ref0037852-processed-gene-0.10	4.94431	27.9029	-2.4966	0.015452	1	--	-//-
ref0037940-processed-gene-0.6	0.389544	7.42087	-4.2517	0.018222	1	--	sp|Q9FLS0|FB253_ARATH F-box protein At5g07610 OS=Arabidopsis thaliana GN=At5g07610 PE=2 SV=1//1.98034e-07
ref0038090-snap-gene-0.14	4.24164	146.755	-5.1126	1.2128e-06	0.0017458	--	sp|B9DFU2|MAX1_ARATH Cytochrome P450 711A1 OS=Arabidopsis thaliana GN=CYP711A1 PE=2 SV=1//6.39946e-27
ref0038506-processed-gene-0.10	0	149.637	#NAME?	1.0723e-10	4.824e-07	--	sp|P0DKH0|NRT22_ORYSJ High-affinity nitrate transporter 2.2 OS=Oryza sativa subsp. japonica GN=NRT2.2 PE=1 SV=1//0
ref0038506-processed-gene-0.3	1.5462	10.4572	-2.7577	0.048894	1	--	sp|Q40062|IDS3_HORVU 2&apos;-deoxymugineic-acid 2&apos;-dioxygenase OS=Hordeum vulgare GN=IDS3 PE=1 SV=3//1.89688e-79
ref0038506-snap-gene-0.17	0.346199	850.629	-11.263	6.7357e-15	1.0577e-10	--	sp|P0DKH0|NRT22_ORYSJ High-affinity nitrate transporter 2.2 OS=Oryza sativa subsp. japonica GN=NRT2.2 PE=1 SV=1//9.54602e-91
ref0039573-processed-gene-0.10	27.6925	289.949	-3.3882	0.045743	1	--	sp|Q8LPQ8|MSSP2_ARATH Monosaccharide-sensing protein 2 OS=Arabidopsis thaliana GN=MSSP2 PE=1 SV=2//0
ref0039751-snap-gene-0.31	5.10229	45.362	-3.1523	0.0023719	0.50608	--	-//-
ref0039808-snap-gene-0.5	4.56388	47.6377	-3.3838	0.0010695	0.32985	--	sp|Q84MB3|ACCH1_ARATH 1-aminocyclopropane-1-carboxylate oxidase homolog 1 OS=Arabidopsis thaliana GN=At1g06620 PE=2 SV=1//4.1432e-49
ref0039877-processed-gene-0.21	9.99355	96.9116	-3.2776	0.022092	1	--	sp|Q9FEQ8|PER2_MAIZE Peroxidase 2 OS=Zea mays GN=PER2 PE=2 SV=1//5.82958e-92
ref0040791-snap-gene-0.19	0	4.4947	#NAME?	0.030591	1	--	-//-
ref0040842-snap-gene-0.30	0.377567	11.4984	-4.9286	0.0029368	0.57753	--	-//-
ref0040849-snap-gene-0.24	2.931	83.5192	-4.8326	0.01117	1	--	-//-
ref0040930-snap-gene-0.3	6.80819	35.6578	-2.3889	0.016443	1	--	-//-
ref0040936-processed-gene-0.1	1.50285	12.762	-3.0861	0.01774	1	--	-//-
ref0040939-snap-gene-0.3	0	6.59939	#NAME?	0.042054	1	--	sp|Q6ETN3|4CL3_ORYSJ Probable 4-coumarate--CoA ligase 3 OS=Oryza sativa subsp. japonica GN=4CL3 PE=2 SV=1//2.57947e-07
ref0040994-processed-gene-1.0	400.159	1246.96	-1.6398	0.046874	1	--	sp|Q8GT20|BEBT_TOBAC Benzyl alcohol O-benzoyltransferase OS=Nicotiana tabacum GN=HSR201 PE=1 SV=1//4.3468e-106
ref0040994-snap-gene-0.21	176.961	774.85	-2.1305	0.011867	1	--	sp|Q9SS01|AAE20_ARATH Benzoate--CoA ligase, peroxisomal OS=Arabidopsis thaliana GN=AAE20 PE=1 SV=1//2.58379e-17
ref0040994-snap-gene-1.23	56.2124	249.121	-2.1479	0.01258	1	--	sp|Q8LCU7|MECR_ARATH Probable trans-2-enoyl-CoA reductase, mitochondrial OS=Arabidopsis thaliana GN=At3g45770 PE=2 SV=1//1.81588e-06
ref0040994-snap-gene-1.28	3.24583	22.9903	-2.8244	0.011969	1	--	sp|Q8GU89|AB37G_ORYSJ ABC transporter G family member 37 OS=Oryza sativa subsp. japonica GN=ABCG37 PE=2 SV=1//8.44409e-06
ref0041028-exonerate_est2genome-gene-0.3	8.63956	43.637	-2.3365	0.016293	1	--	sp|Q9FQA3|GST23_MAIZE Glutathione transferase GST 23 OS=Zea mays PE=2 SV=1//4.87072e-66
ref0041054-snap-gene-0.7	1.10133	15.2737	-3.7937	0.0052166	0.79214	--	-//-
ref0041159-snap-gene-0.1	8.61104	33.3025	-1.9514	0.045583	1	--	sp|Q9SAK5|APL_ARATH Myb family transcription factor APL OS=Arabidopsis thaliana GN=APL PE=2 SV=2//5.71918e-07
ref0041595-snap-gene-0.6	13.9746	258.437	-4.2089	1.6426e-05	0.014778	--	sp|Q9FL41|WTR38_ARATH WAT1-related protein At5g07050 OS=Arabidopsis thaliana GN=At5g07050 PE=2 SV=1//1.07132e-25
ref0041626-processed-gene-0.23	0	5.23903	#NAME?	0.023753	1	--	sp|P0DKH0|NRT22_ORYSJ High-affinity nitrate transporter 2.2 OS=Oryza sativa subsp. japonica GN=NRT2.2 PE=1 SV=1//3.75962e-176
ref0041804-snap-gene-0.8	5.84316	54.1982	-3.2134	0.0027596	0.55482	--	-//-
ref0042659-processed-gene-2.10	7.21827	2392.77	-8.3728	4.3745e-13	3.1486e-09	--	sp|Q94JG1|NRT23_ORYSJ High-affinity nitrate transporter 2.3 OS=Oryza sativa subsp. japonica GN=NRT2.3 PE=1 SV=1//0
ref0042660-snap-gene-2.37	73.9644	252.84	-1.7733	0.036433	1	--	sp|Q8VZG8|Y4885_ARATH Probable LRR receptor-like serine/threonine-protein kinase At4g08850 OS=Arabidopsis thaliana GN=At4g08850 PE=2 SV=3//6.55834e-07
ref0042770-snap-gene-0.6	21.1512	85.6656	-2.018	0.022475	1	--	sp|Q9FFW5|PERK8_ARATH Proline-rich receptor-like protein kinase PERK8 OS=Arabidopsis thaliana GN=PERK8 PE=1 SV=1//1.03529e-07
ref0042771-snap-gene-0.9	2.07719	18.7731	-3.176	0.0091121	1	--	-//-
ref0042802-processed-gene-0.5	0	6.13239	#NAME?	0.010443	1	--	sp|P0C2F6|RNHX1_ARATH Putative ribonuclease H protein At1g65750 OS=Arabidopsis thaliana GN=At1g65750 PE=3 SV=1//4.62456e-07
ref0042829-snap-gene-0.1	14.5455	140.888	-3.2759	0.00048892	0.21436	--	sp|P80299|HYES_RAT Bifunctional epoxide hydrolase 2 OS=Rattus norvegicus GN=Ephx2 PE=1 SV=1//2.75266e-38
ref0042895-processed-gene-0.12	203.918	687.286	-1.7529	0.040471	1	--	sp|P48422|C86A1_ARATH Cytochrome P450 86A1 OS=Arabidopsis thaliana GN=CYP86A1 PE=1 SV=2//0
ref0042938-processed-gene-0.1	5.28765	26.3986	-2.3198	0.023969	1	--	-//-
ref0043017-processed-gene-0.2	6.81731	44.7708	-2.7153	0.005735	0.82157	--	sp|Q7XA39|RGA4_SOLBU Putative disease resistance protein RGA4 OS=Solanum bulbocastanum GN=RGA4 PE=2 SV=1//7.37852e-93
ref0043115-processed-gene-0.5	2.21464	27.4008	-3.6291	0.019529	1	--	-//-
ref0043190-snap-gene-0.15	1.44753	14.1387	-3.288	0.012433	1	--	sp|Q8RXN0|AB11G_ARATH ABC transporter G family member 11 OS=Arabidopsis thaliana GN=ABCG11 PE=1 SV=1//7.93521e-09
ref0043216-snap-gene-0.16	5.96807	73.4762	-3.6219	0.0083285	1	--	sp|B9DFG5|PTI13_ARATH PTI1-like tyrosine-protein kinase 3 OS=Arabidopsis thaliana GN=PTI13 PE=1 SV=1//2.61737e-15
ref0043388-snap-gene-0.4	0.723766	9.20183	-3.6683	0.019261	1	--	-//-
ref0043399-snap-gene-0.9	49.8925	164.513	-1.7213	0.04425	1	--	sp|P93846|CP51_SORBI Obtusifoliol 14-alpha demethylase OS=Sorghum bicolor GN=CYP51 PE=1 SV=1//4.76174e-18
ref0043427-snap-gene-0.30	0	4.99839	#NAME?	0.037171	1	--	-//-
ref0043618-snap-gene-0.7	2.58023	46.3136	-4.1659	0.024965	1	--	sp|Q9LPQ8|ALMT3_ARATH Putative aluminum-activated malate transporter 3 OS=Arabidopsis thaliana GN=ALMT3 PE=3 SV=1//7.5001e-82
ref0043896-snap-gene-0.22	10.5776	66.2034	-2.6459	0.041332	1	--	sp|Q9FZB1|Y5188_ARATH Probable LRR receptor-like serine/threonine-protein kinase At1g51880 OS=Arabidopsis thaliana GN=At1g51880 PE=2 SV=1//2.404e-24
ref0044033-processed-gene-0.1	17.4622	70.6499	-2.0165	0.025048	1	--	sp|Q9M1V2|SOT5_ARATH Cytosolic sulfotransferase 5 OS=Arabidopsis thaliana GN=SOT5 PE=1 SV=1//1.03285e-84
ref0044117-processed-gene-0.5	856.295	3001.64	-1.8096	0.032141	1	--	sp|P14009|14KD_DAUCA 14 kDa proline-rich protein DC2.15 OS=Daucus carota PE=2 SV=1//2.4219e-33
ref0044420-snap-gene-0.12	6.62454	47.4609	-2.8408	0.0045486	0.73406	--	sp|Q6ZGP8|TPP4_ORYSJ Probable trehalose-phosphate phosphatase 4 OS=Oryza sativa subsp. japonica GN=TPP4 PE=2 SV=1//4.38795e-25
ref0044539-snap-gene-0.5	9.13518	41.3987	-2.1801	0.023863	1	--	-//-
ref0044768-exonerate_est2genome-gene-0.0	7.91123	30.108	-1.9282	0.049463	1	--	sp|Q9LRR4|R13L1_ARATH Putative disease resistance RPP13-like protein 1 OS=Arabidopsis thaliana GN=RPPL1 PE=3 SV=1//2.62595e-162
ref0045034-snap-gene-0.15	0	7.18635	#NAME?	0.00554	0.80069	--	sp|Q8GXB4|WTR2_ARATH WAT1-related protein At1g09380 OS=Arabidopsis thaliana GN=At1g09380 PE=2 SV=1//6.24072e-08
ref0045060-processed-gene-0.9	2.25057	30.2303	-3.7476	0.023982	1	--	sp|Q43729|PER57_ARATH Peroxidase 57 OS=Arabidopsis thaliana GN=PER57 PE=1 SV=1//8.93847e-55
ref0045062-snap-gene-0.18	1.92377	28.2533	-3.8764	0.00084411	0.29007	--	sp|Q9LHA1|C8D11_ARATH Cytochrome P450 81D11 OS=Arabidopsis thaliana GN=CYP81D11 PE=2 SV=1//5.29953e-33
ref0045093-snap-gene-0.24	4.77549	52.4622	-3.4576	0.00086245	0.29007	--	sp|Q55GU0|Y9955_DICDI Probable serine/threonine-protein kinase DDB_G0267514 OS=Dictyostelium discoideum GN=DDB_G0267514 PE=3 SV=1//2.34669e-15
ref0045140-snap-gene-0.12	1.93574	28.5162	-3.8808	0.00080218	0.28583	--	sp|Q8LBI9|EDL16_ARATH Sugar transporter ERD6-like 16 OS=Arabidopsis thaliana GN=At5g18840 PE=2 SV=2//3.9344e-24
ref0046030-snap-gene-0.4	78.6281	318.113	-2.0164	0.019132	1	--	sp|A6YIH8|C7D55_HYOMU Premnaspirodiene oxygenase OS=Hyoscyamus muticus GN=CYP71D55 PE=1 SV=1//5.90783e-94
ref0046071-snap-gene-0.15	2.60419	13.7462	-2.4001	0.046229	1	--	sp|P46032|PTR2_ARATH Protein NRT1/ PTR FAMILY 8.3 OS=Arabidopsis thaliana GN=NPF8.3 PE=1 SV=1//5.30054e-69
ref0046240-processed-gene-0.3	22.3272	103.576	-2.2138	0.014661	1	--	sp|O82330|SOT10_ARATH Cytosolic sulfotransferase 10 OS=Arabidopsis thaliana GN=SOT10 PE=1 SV=1//9.7479e-28
ref0046246-snap-gene-0.24	0	4.88437	#NAME?	0.031712	1	--	-//-
ref0046291-processed-gene-0.5	488.918	2027.08	-2.0517	0.016025	1	--	sp|Q6K9G1|AMT12_ORYSJ Ammonium transporter 1 member 2 OS=Oryza sativa subsp. japonica GN=AMT1-2 PE=2 SV=1//3.41773e-51
ref0046523-snap-gene-0.8	0.735743	7.57807	-3.3646	0.039117	1	--	-//-
ref0047113-processed-gene-0.4	28.9307	135.244	-2.2249	0.012163	1	--	sp|Q9LSL5|LRK92_ARATH L-type lectin-domain containing receptor kinase IX.2 OS=Arabidopsis thaliana GN=LECRK92 PE=2 SV=1//1.32576e-09
ref0047130-processed-gene-0.0	5.57853	574.312	-6.6858	9.3909e-10	3.7551e-06	--	sp|A2ZU80|NRT24_ORYSJ Probable high-affinity nitrate transporter 2.4 OS=Oryza sativa subsp. japonica GN=NRT2.4 PE=2 SV=2//3.34975e-111
ref0047185-processed-gene-0.3	0	4.06017	#NAME?	0.043767	1	--	sp|Q39191|WAK1_ARATH Wall-associated receptor kinase 1 OS=Arabidopsis thaliana GN=WAK1 PE=1 SV=2//5.46738e-11
ref0047305-snap-gene-0.16	6.42321	41.7318	-2.6998	0.014062	1	--	sp|Q9SGU9|MGL_ARATH Methionine gamma-lyase OS=Arabidopsis thaliana GN=MGL PE=1 SV=1//1.72801e-65
ref0047377-snap-gene-0.21	4.15439	48.6404	-3.5494	0.0097111	1	--	-//-
ref0047458-processed-gene-0.6	0	38.2049	#NAME?	0.0018907	0.45061	--	sp|Q8RV79|SOT11_ARATH Cytosolic sulfotransferase 11 OS=Arabidopsis thaliana GN=SOT11 PE=2 SV=1//5.09732e-24
ref0047756-processed-gene-0.5	30.3599	111.878	-1.8817	0.03319	1	--	sp|Q9LZR8|Y5370_ARATH PAN domain-containing protein At5g03700 OS=Arabidopsis thaliana GN=At5g03700 PE=1 SV=1//1.87365e-73
ref0047824-snap-gene-0.7	21.3793	112.339	-2.3936	0.0081381	1	--	sp|Q7XU29|CCD7_ORYSJ Carotenoid cleavage dioxygenase 7, chloroplastic OS=Oryza sativa subsp. japonica GN=CCD7 PE=1 SV=2//4.43667e-140
ref0047899-snap-gene-0.17	4.40248	31.625	-2.8447	0.0072969	0.93787	--	sp|P04146|COPIA_DROME Copia protein OS=Drosophila melanogaster GN=GIP PE=1 SV=3//8.37519e-23
ref0048015-snap-gene-0.12	0.735743	9.81377	-3.7375	0.014174	1	--	sp|Q9LK03|PERK2_ARATH Proline-rich receptor-like protein kinase PERK2 OS=Arabidopsis thaliana GN=PERK2 PE=2 SV=3//1.78865e-20
ref0048024-processed-gene-0.0	4.80686	28.1797	-2.5515	0.014908	1	--	-//-
ref0048052-snap-gene-1.13	0.346199	29.0391	-6.3903	0.024593	1	--	-//-
ref0048102-snap-gene-0.12	0.779088	8.15331	-3.3875	0.030314	1	--	-//-
ref0048293-processed-gene-0.20	4.70534	23.2785	-2.3066	0.03152	1	--	sp|Q3V050|S47A2_MOUSE Multidrug and toxin extrusion protein 2 OS=Mus musculus GN=Slc47a2 PE=1 SV=1//2.7042e-53
