# Supplementary material for: Transcriptome profiling revealed candidate genes, pathways and transcription factors related to nitrogen utilization and excessive nitrogen stress in perennial ryegrass
Source: Sci Rep. 2022 Mar 1;12:3353. doi: 10.1038/s41598-022-07329-7 (PMC8888628; doi:10.1038/s41598-022-07329-7)
Supplement: Supplementary file 6 — Supplementary Table S5 A-2. [file 41598_2022_7329_MOESM6_ESM.xlsx]

## Sheet: N_0_5vsN_0.DEG_up
S5 A-2
Gene_id	readcount_N_0_5	readcount_N_0	log2FoldChange	pval	padj	Gene Name	Blast swiss prot
Novel00040	20.8238	3.9113	2.4125	0.042169	1	--	predicted protein [Hordeum vulgare subsp. vulgare]>gi|326531654|dbj|BAJ97831.1| predicted protein [Hordeum vulgare subsp. vulgare]
Novel00118	14.8791	2.76065	2.4302	0.038311	1	-//-
Novel00229	4840.23	502.378	3.2682	0.00098838	0.31478	--	RecName: Full=Wheatwin-2; AltName: Full=Pathogenesis-related protein 4b; Flags: Precursor>gi|3135959|emb|CAA06857.1| wheatwin2 [Triticum aestivum]
Novel00293	31.9449	5.58468	2.516	0.014738	1	--	PREDICTED: uncharacterized protein LOC100838382 [Brachypodium distachyon]
Novel00324	25.2714	5.24652	2.2681	0.024559	1	--	Cyclopropane-fatty-acyl-phospholipid synthase [Triticum urartu]
Novel00414	59.6813	7.2766	3.0359	0.033509	1	--	predicted protein [Hordeum vulgare subsp. vulgare]
Novel00429	74.2963	1.11751	6.0549	0.014048	1	-//-
Novel00459	55.297	6.92551	2.9972	0.0024322	0.5089	--	hypothetical protein F775_20656 [Aegilops tauschii]
Novel00487	10.4675	1.11751	3.2276	0.01896	1	-//-
Novel00531	7.64831	0	Inf	0.0031845	0.60123	-//-
Novel00777	5.73537	0.279378	4.3596	0.046684	1	--	hypothetical protein F775_04338 [Aegilops tauschii]
Novel00872	35.7041	4.11524	3.117	0.0025891	0.5294	-//-
Novel00978	84.9892	24.1702	1.8141	0.037459	1	-//-
Novel00989	40.5628	7.95398	2.3504	0.017155	1	-//-
Novel01031	75.0441	0.268332	8.1276	1.2631e-08	3.247e-05	-//-
Novel01063	90.177	14.4531	2.6414	0.0041953	0.70631	-//-
Novel01119	19.6957	2.35909	3.0616	0.0061606	0.85272	-//-
Novel01150	174.818	48.3471	1.8544	0.039501	1	-//-
Novel01155	10.3882	1.1809	3.137	0.047158	1	-//-
Novel01179	13.2	0.536664	4.6204	0.016657	1	-//-
Novel01245	36.2042	0	Inf	0.0047235	0.74885	-//-
Novel01319	542.462	170.915	1.6662	0.048855	1	--	hypothetical protein F775_06520 [Aegilops tauschii]
Novel01374	69.8984	10	2.8053	0.048447	1	-//-
Novel01429	19.9518	1.1809	4.0786	0.037352	1	--	hypothetical protein F775_08546 [Aegilops tauschii]
Novel01438	11.9105	0.912572	3.7061	0.031436	1	-//-
Novel01450	16.7561	0.558757	4.9063	0.0024047	0.50608	-//-
Novel01458	12.2498	0.558757	4.4544	0.023138	1	--	hypothetical protein SORBIDRAFT_02g039166 [Sorghum bicolor]>gi|241926556|gb|EER99700.1| hypothetical protein SORBIDRAFT_02g039166 [Sorghum bicolor]
Novel01463	12.3668	0.816043	3.9217	0.03317	1	-//-
Novel01467	34.8674	7.80034	2.1603	0.029622	1	-//-
Novel01473	39.3474	8.18373	2.2654	0.020024	1	-//-
Novel01504	3.33993	0	Inf	0.04947	1	-//-
Novel01529	81.8442	0	Inf	0.0058655	0.82457	-//-
Novel01594	11.8928	2.22942	2.4153	0.049963	1	-//-
Novel01659	108.644	10.4959	3.3717	0.0012944	0.37654	-//-
Novel01699	17.6019	0	Inf	0.0041741	0.70631	-//-
Novel01732	83.0026	2.1798	5.2509	0.0055064	0.80069	--	Os09g0483200 [Oryza sativa Japonica Group]>gi|218202352|gb|EEC84779.1| hypothetical protein OsI_31818 [Oryza sativa Indica Group]>gi|222641803|gb|EEE69935.1| hypothetical protein OsJ_29804 [Oryza sativa Japonica Group]>gi|255679002|dbj|BAF25421.2| Os09g0483200 [Oryza sativa Japonica Group]
Novel01742	121.257	32.453	1.9016	0.032275	1	--	unnamed protein product [Triticum aestivum]
Novel01753	763.076	219.547	1.7973	0.033654	1	--	predicted protein [Hordeum vulgare subsp. vulgare]>gi|326520906|dbj|BAJ92816.1| predicted protein [Hordeum vulgare subsp. vulgare]
Novel01754	2748.12	548.189	2.3257	0.0077501	0.98208	--	PREDICTED: 30S ribosomal protein S17, chloroplastic [Brachypodium distachyon]
Novel01852	49.941	0.876714	5.832	0.0032808	0.61494	-//-
Novel01891	20.2113	0	Inf	0.0017415	0.43522	-//-
Novel01957	9.12721	0	Inf	0.00094037	0.30766	-//-
Novel01958	78.7673	15.0197	2.3907	0.011099	1	-//-
Novel01981	24.0765	5.72878	2.0713	0.048801	1	-//-
Novel01995	83.9825	24.3127	1.7884	0.047954	1	-//-
Novel02043	68.5091	0.268332	7.9961	0.0009753	0.31339	-//-
Novel02058	329.749	89.1247	1.8875	0.026943	1	--	predicted protein, partial [Hordeum vulgare subsp. vulgare]
Novel02140	19.7333	0.583569	5.0796	0.049186	1	-//-
Novel02146	129.705	28.9997	2.1611	0.015858	1	--	PREDICTED: cationic peroxidase SPC4-like [Brachypodium distachyon]
Novel02160	1360.69	409.82	1.7313	0.038948	1	--	predicted protein [Hordeum vulgare subsp. vulgare]
Novel02173	23.8107	0.558757	5.4132	0.0015136	0.40955	--	putative retrotransposon protein [Phyllostachys edulis]
Novel02181	43.0621	8.68521	2.3098	0.017204	1	-//-
ref0000327-processed-gene-1.11	24.79	5.25484	2.238	0.027674	1	--	sp|A9ZPJ7|AGCT2_HORVU Agmatine coumaroyltransferase-2 OS=Hordeum vulgare GN=ACT-2 PE=1 SV=1//2.49448e-139
ref0000339-snap-gene-0.2	14.611	0.862947	4.0816	0.030423	1	--	sp|Q9SQ67|COR14_PAPSO NADPH-dependent codeinone reductase 1-4 OS=Papaver somniferum GN=COR1.4 PE=1 SV=2//7.00314e-09
ref0000371-processed-gene-0.9	79.5065	21.1879	1.9078	0.036402	1	--	sp|F8WKW0|UGT1_GARJA Crocetin glucosyltransferase, chloroplastic OS=Gardenia jasminoides GN=UGT75L6 PE=1 SV=1//1.41337e-115
ref0000710-snap-gene-0.17	37.7351	9.7441	1.9533	0.042599	1	--	sp|Q9ZQI3|GDL40_ARATH GDSL esterase/lipase At2g27360 OS=Arabidopsis thaliana GN=At2g27360 PE=2 SV=1//3.10424e-09
ref0001049-processed-gene-0.0	39688.1	10542.4	1.9125	0.025546	1	--	sp|P04784|CB21_WHEAT Chlorophyll a-b binding protein, chloroplastic OS=Triticum aestivum GN=WHAB1.6 PE=3 SV=1//2.85754e-169
ref0001189-processed-gene-0.0	2969.87	796.167	1.8993	0.026256	1	--	sp|Q9MT28|THRC_SOLTU Threonine synthase, chloroplastic OS=Solanum tuberosum PE=2 SV=1//0
ref0001231-snap-gene-0.13	50.7886	5.84469	3.1193	0.040744	1	--	sp|Q10Q26|Y3123_ORYSJ B3 domain-containing protein Os03g0212300 OS=Oryza sativa subsp. japonica GN=Os03g0212300 PE=2 SV=1//1.24428e-07
ref0001292-processed-gene-0.10	3.39069	0	Inf	0.048974	1	--	sp|B6TPF2|TENA2_MAIZE Bifunctional TENA2 protein OS=Zea mays GN=TENA2 PE=1 SV=1//1.46324e-81
ref0001310-snap-gene-1.46	140.395	21.2804	2.7219	0.003136	0.60123	--	sp|Q0J360|INV7_ORYSJ Beta-fructofuranosidase, insoluble isoenzyme 7 OS=Oryza sativa subsp. japonica GN=CIN7 PE=2 SV=1//1.8237e-45
ref0001333-exonerate_est2genome-gene-0.1	11.4867	1.39961	3.0369	0.020113	1	--	sp|Q8S3D2|BH087_ARATH Transcription factor bHLH87 OS=Arabidopsis thaliana GN=BHLH87 PE=2 SV=1//2.22595e-30
ref0001527-processed-gene-0.0	9.91315	0	Inf	0.028212	1	--	-//-
ref0001530-processed-gene-0.0	4.00838	0	Inf	0.027176	1	--	-//-
ref0001562-processed-gene-0.0	12.5578	0.304191	5.3675	0.010894	1	--	-//-
ref0001758-snap-gene-0.14	1008.97	168.568	2.5815	0.0070024	0.91972	--	-//-
ref0001816-processed-gene-0.0	5512	1607.41	1.7778	0.037119	1	--	sp|Q9TJN6|RR17_MAIZE 30S ribosomal protein S17, chloroplastic OS=Zea mays GN=RPS17 PE=2 SV=1//3.49708e-49
ref0001991-exonerate_est2genome-gene-0.0	5444.28	1328.68	2.0347	0.017516	1	--	sp|Q06030|RK121_SECCE 50S ribosomal protein L12-1, chloroplastic OS=Secale cereale GN=RPL12-1 PE=2 SV=1//9.0155e-45
ref0002421-processed-gene-0.12	64.7539	13.8245	2.2277	0.013867	1	--	-//-
ref0002511-snap-gene-0.14	25.5166	5.43769	2.2304	0.029043	1	--	-//-
ref0002699-processed-gene-0.1	11.8803	2.3839	2.3172	0.044862	1	--	-//-
ref0002707-snap-gene-1.24	349.749	70.4702	2.3112	0.0085074	1	--	-//-
ref0002718-snap-gene-0.30	75.4114	9.1199	3.0477	0.0017392	0.43522	--	-//-
ref0002918-exonerate_est2genome-gene-0.0	20.5056	3.39112	2.5962	0.01829	1	--	-//-
ref0002988-snap-gene-0.3	1415.32	369.054	1.9392	0.023559	1	--	sp|P08548|LIN1_NYCCO LINE-1 reverse transcriptase homolog OS=Nycticebus coucang PE=3 SV=1//1.57015e-28
ref0003065-snap-gene-0.14	32.1314	4.50031	2.8359	0.0065734	0.87616	--	sp|Q6AUK5|MSRB3_ORYSJ Peptide methionine sulfoxide reductase B3, chloroplastic OS=Oryza sativa subsp. japonica GN=MSRB3 PE=2 SV=1//6.03222e-07
ref0003114-snap-gene-0.32	2641.01	541.573	2.2859	0.0083171	1	--	sp|P07370|CB2B_SOLLC Chlorophyll a-b binding protein 1B, chloroplastic OS=Solanum lycopersicum GN=CAB1B PE=3 SV=1//1.32735e-149
ref0003182-snap-gene-0.20	75.2209	11.9494	2.6542	0.0049828	0.77293	--	-//-
ref0003535-processed-gene-0.6	12.0183	2.07971	2.5308	0.037126	1	--	sp|Q8JHF2|LFNG_DANRE Beta-1,3-N-acetylglucosaminyltransferase lunatic fringe OS=Danio rerio GN=lfng PE=2 SV=2//1.36461e-06
ref0003740-exonerate_est2genome-gene-0.0	6.2156	0.583569	3.4129	0.038666	1	--	-//-
ref0003811-snap-gene-0.14	13.151	0.558757	4.5568	0.0019599	0.458	--	sp|Q9M8J9|BPM2_ARATH BTB/POZ and MATH domain-containing protein 2 OS=Arabidopsis thaliana GN=BPM2 PE=1 SV=1//2.79558e-45
ref0004441-processed-gene-0.7	8991.95	972.596	3.2087	0.00037406	0.19639	--	sp|Q7GCM7|XIP1_ORYSJ Xylanase inhibitor protein 1 OS=Oryza sativa subsp. japonica GN=RIXI PE=1 SV=1//3.73157e-107
ref0004441-processed-gene-0.9	7072.72	1326.23	2.4149	0.0065709	0.87616	--	sp|Q8L5C6|XIP1_WHEAT Xylanase inhibitor protein 1 OS=Triticum aestivum GN=XIPI PE=1 SV=2//1.00914e-171
ref0004469-snap-gene-0.31	716.202	84.9843	3.0751	0.00061219	0.24755	--	sp|Q8RWG3|RER6_ARATH Protein RETICULATA-RELATED 6 OS=Arabidopsis thaliana GN=RER6 PE=2 SV=1//2.72387e-07
ref0004504-processed-gene-0.0	45.4273	7.74443	2.5523	0.0091528	1	--	sp|O22755|ATL44_ARATH RING-H2 finger protein ATL44 OS=Arabidopsis thaliana GN=ATL44 PE=2 SV=1//1.04086e-32
ref0004551-processed-gene-0.5	3277.12	939.165	1.803	0.033659	1	--	sp|Q9XFB7|NAS9_HORVU Nicotianamine synthase 9 OS=Hordeum vulgare GN=NAS9 PE=1 SV=1//1.73229e-169
ref0004553-processed-gene-0.20	787.167	183.594	2.1002	0.015372	1	--	sp|Q7GCM7|XIP1_ORYSJ Xylanase inhibitor protein 1 OS=Oryza sativa subsp. japonica GN=RIXI PE=1 SV=1//5.92188e-94
ref0004558-processed-gene-0.3	4.10704	0	Inf	0.026688	1	--	-//-
ref0004635-processed-gene-0.3	1819.57	466.555	1.9635	0.022281	1	--	sp|Q9SI61|ASE1_ARATH Amidophosphoribosyltransferase 1, chloroplastic OS=Arabidopsis thaliana GN=ASE1 PE=2 SV=1//0
ref0004788-processed-gene-0.0	51.1889	9.11923	2.4888	0.018498	1	--	-//-
ref0004810-processed-gene-0.0	4052.13	420.599	3.2682	0.034499	1	--	sp|O81117|C94A1_VICSA Cytochrome P450 94A1 OS=Vicia sativa GN=CYP94A1 PE=2 SV=2//2.20217e-126
ref0004850-snap-gene-0.11	28.0889	6.33445	2.1487	0.033967	1	--	sp|P31252|UBE13_WHEAT Ubiquitin-activating enzyme E1 3 OS=Triticum aestivum GN=UBA3 PE=2 SV=1//1.52822e-21
ref0005005-snap-gene-0.14	12.5401	2.3839	2.3952	0.040399	1	--	sp|Q9SYJ2|GPAT3_ARATH Probable glycerol-3-phosphate acyltransferase 3 OS=Arabidopsis thaliana GN=GPAT3 PE=2 SV=1//6.37367e-29
ref0005062-processed-gene-0.2	7.57645	0.838135	3.1763	0.033452	1	--	-//-
ref0005074-processed-gene-0.3	205.077	5.47627	5.2268	0.0028824	0.57311	--	sp|P17770|DDC_CATRO Aromatic-L-amino-acid decarboxylase OS=Catharanthus roseus GN=TDC PE=2 SV=1//2.05486e-170
ref0005186-processed-gene-1.0	123.585	17.4969	2.8203	0.002289	0.50329	--	sp|Q4PSU4|AGL61_ARATH Agamous-like MADS-box protein AGL61 OS=Arabidopsis thaliana GN=AGL61 PE=1 SV=1//3.63701e-20
ref0005447-processed-gene-0.6	8.46447	0	Inf	0.029563	1	--	-//-
ref0005503-snap-gene-0.10	24.7267	5.47543	2.175	0.029182	1	--	sp|Q9C518|TCP8_ARATH Transcription factor TCP8 OS=Arabidopsis thaliana GN=TCP8 PE=1 SV=1//6.13474e-08
ref0005512-exonerate_est2genome-gene-0.0	17.505	3.81188	2.1992	0.046903	1	--	sp|Q8RX79|APG3_ARATH Peptide chain release factor APG3, chloroplastic OS=Arabidopsis thaliana GN=APG3 PE=2 SV=1//0
ref0005587-processed-gene-0.15	3.84753	0	Inf	0.037383	1	--	sp|Q9SX31|PERK9_ARATH Proline-rich receptor-like protein kinase PERK9 OS=Arabidopsis thaliana GN=PERK9 PE=2 SV=1//1.45289e-18
ref0005884-snap-gene-0.14	39.4928	0	Inf	0.00043709	0.21436	--	-//-
ref0006025-snap-gene-0.3	10.3495	1.07333	3.2694	0.01902	1	--	-//-
ref0006075-exonerate_est2genome-gene-0.0	6.64393	0	Inf	0.0042272	0.70758	--	-//-
ref0006142-processed-gene-0.11	1732.14	459.614	1.9141	0.026593	1	--	sp|F4ILY9|ANTL1_ARATH Amino acid transporter ANTL1 OS=Arabidopsis thaliana GN=At2g42005 PE=2 SV=1//3.00492e-140
ref0006183-processed-gene-0.2	10.6015	0	Inf	0.00044253	0.21436	--	sp|Q0IMV4|GRC14_ORYSJ Putative glutaredoxin-C14 OS=Oryza sativa subsp. japonica GN=GRXC14 PE=3 SV=2//5.25243e-42
ref0006183-processed-gene-0.3	19.735	0	Inf	1.4104e-05	0.013357	--	sp|Q0IMV4|GRC14_ORYSJ Putative glutaredoxin-C14 OS=Oryza sativa subsp. japonica GN=GRXC14 PE=3 SV=2//3.02116e-25
ref0006458-snap-gene-0.2	101.446	1.39689	6.1824	2.627e-06	0.0033764	--	-//-
ref0006491-snap-gene-0.5	7.5023	0	Inf	0.0026276	0.53425	--	-//-
ref0006498-processed-gene-0.2	42.352	1.72589	4.617	0.00048842	0.21436	--	-//-
ref0006869-snap-gene-0.7	7.89469	0.827089	3.2548	0.033082	1	--	-//-
ref0006882-snap-gene-0.10	242.049	58.4354	2.0504	0.01834	1	--	sp|P45851|OXO2_HORVU Oxalate oxidase 2 OS=Hordeum vulgare PE=2 SV=1//5.98093e-135
ref0006917-exonerate_est2genome-gene-0.0	410.471	42.2007	3.2819	0.00030448	0.17393	--	sp|P40880|CAHC_HORVU Carbonic anhydrase, chloroplastic OS=Hordeum vulgare PE=2 SV=1//1.73709e-08
ref0007006-snap-gene-0.9	85.4575	9.59711	3.1545	0.0039816	0.68233	--	sp|O64411|PAO_MAIZE Polyamine oxidase OS=Zea mays GN=PAO PE=1 SV=1//6.73425e-12
ref0007075-snap-gene-0.5	56.2769	8.64119	2.7032	0.0058214	0.82157	--	sp|P31166|APT1_ARATH Adenine phosphoribosyltransferase 1, chloroplastic OS=Arabidopsis thaliana GN=APT1 PE=1 SV=2//5.48481e-10
ref0007127-snap-gene-0.8	48.7455	11.9983	2.0224	0.046878	1	--	sp|Q6K1Z6|CCF21_ORYSJ Putative cyclin-F2-1 OS=Oryza sativa subsp. japonica GN=CycF2-1 PE=3 SV=2//3.16635e-24
ref0007241-processed-gene-0.5	27002.3	7211.76	1.9047	0.044688	1	--	sp|P31336|PST2_GOSHI Photosystem II 5 kDa protein, chloroplastic OS=Gossypium hirsutum GN=PSBT PE=4 SV=1//3.57615e-06
ref0007356-processed-gene-0.7	49.7157	13.1094	1.9231	0.038161	1	--	sp|Q8GU84|AB48G_ORYSJ ABC transporter G family member 48 OS=Oryza sativa subsp. japonica GN=ABCG48 PE=3 SV=1//3.18769e-44
ref0007460-snap-gene-0.34	9.15402	0.304191	4.9114	0.0037255	0.6628	--	sp|O82197|VP321_ARATH Vacuolar protein sorting-associated protein 32 homolog 1 OS=Arabidopsis thaliana GN=VPS32.1 PE=1 SV=1//1.28225e-06
ref0007521-snap-gene-0.16	3574.6	973.198	1.877	0.028304	1	--	sp|P12940|IBB_HORVU Bowman-Birk type trypsin inhibitor OS=Hordeum vulgare GN=BBBI PE=1 SV=1//3.7742e-11
ref0007801-processed-gene-0.1	5.68461	0.268332	4.405	0.027908	1	--	-//-
ref0007885-snap-gene-0.3	17.7137	2.98751	2.5679	0.022616	1	--	-//-
ref0007951-processed-gene-0.4	522.499	117.017	2.1587	0.014534	1	--	sp|Q7G1L2|RAP26_ARATH Ethylene-responsive transcription factor RAP2-6 OS=Arabidopsis thaliana GN=RAP2-6 PE=2 SV=2//2.82831e-07
ref0008091-processed-gene-0.10	354.234	28.2614	3.6478	0.0014053	0.39512	--	sp|P01053|ICI2_HORVU Subtilisin-chymotrypsin inhibitor-2A OS=Hordeum vulgare PE=1 SV=2//6.42187e-08
ref0008307-snap-gene-0.16	3471.29	781.507	2.1511	0.012726	1	--	sp|K4BVL1|SPA_SOLLC Protein SPA, chloroplastic OS=Solanum lycopersicum GN=SPA PE=2 SV=1//2.90177e-18
ref0008456-processed-gene-0.0	138.568	13.1445	3.3981	0.00039339	0.20164	--	-//-
ref0008782-processed-gene-0.19	181.566	24.9709	2.8622	0.035677	1	--	-//-
ref0008786-snap-gene-0.39	53.0762	8.35416	2.6675	0.007173	0.92911	--	sp|Q9ZTS1|SYM_ORYSJ Probable methionine--tRNA ligase OS=Oryza sativa subsp. japonica GN=Os06g0508700 PE=2 SV=2//9.19853e-16
ref0008920-snap-gene-0.1	4.59525	0	Inf	0.030611	1	--	-//-
ref0009016-snap-gene-0.2	4.01294	0	Inf	0.027153	1	--	sp|P35266|RL171_HORVU 60S ribosomal protein L17-1 OS=Hordeum vulgare PE=2 SV=1//1.83535e-06
ref0009181-processed-gene-0.9	59.8792	11.6472	2.3621	0.012413	1	--	sp|Q4R1I9|ANGLT_ROSHC Anthocyanidin 5,3-O-glucosyltransferase OS=Rosa hybrid cultivar GN=RhGT1 PE=2 SV=1//1.3085e-99
ref0009237-processed-gene-0.12	2394.7	638.539	1.907	0.026039	1	--	sp|Q9SW18|CHLM_ARATH Magnesium protoporphyrin IX methyltransferase, chloroplastic OS=Arabidopsis thaliana GN=CHLM PE=1 SV=1//7.06366e-75
ref0009365-processed-gene-0.2	7.0426	0.838135	3.0709	0.046652	1	--	-//-
ref0009819-snap-gene-0.16	375.523	110.343	1.7669	0.041114	1	--	sp|Q8RY67|WAKLO_ARATH Wall-associated receptor kinase-like 14 OS=Arabidopsis thaliana GN=WAKL14 PE=2 SV=2//3.95534e-62
ref0009962-snap-gene-0.26	17.7491	2.72751	2.7021	0.020741	1	--	sp|Q8GRL4|HOX19_ORYSJ Homeobox-leucine zipper protein HOX19 OS=Oryza sativa subsp. japonica GN=HOX19 PE=2 SV=1//3.198e-08
ref0009992-snap-gene-0.21	22.2565	4.61688	2.2692	0.033217	1	--	sp|P51418|R18A2_ARATH 60S ribosomal protein L18a-2 OS=Arabidopsis thaliana GN=RPL18AB PE=2 SV=2//7.80043e-21
ref0010044-exonerate_est2genome-gene-0.0	1189.01	163.791	2.8598	0.0014907	0.40643	--	sp|Q39176|ERLI1_ARATH Lipid transfer protein EARLI 1 OS=Arabidopsis thaliana GN=EARLI1 PE=1 SV=1//3.72986e-35
ref0010758-snap-gene-0.4	863.296	80.4825	3.4231	0.00015648	0.1083	--	sp|Q6UIL3|LAHY_LARTR (+)-larreatricin hydroxylase, chloroplastic OS=Larrea tridentata PE=1 SV=1//1.65763e-31
ref0011697-processed-gene-0.1	5026.66	1198.66	2.0682	0.015654	1	--	sp|O80362|RK10_TOBAC 50S ribosomal protein L10, chloroplastic OS=Nicotiana tabacum GN=RPL10 PE=2 SV=1//4.60122e-76
ref0011876-snap-gene-0.13	5.22035	0.304191	4.1011	0.035357	1	--	-//-
ref0012099-processed-gene-0.5	11.9447	0.804996	3.8912	0.041485	1	--	-//-
ref0012676-snap-gene-0.13	43.1351	1.7038	4.662	4.8764e-05	0.039885	--	sp|Q8C8R3|ANK2_MOUSE Ankyrin-2 OS=Mus musculus GN=Ank2 PE=1 SV=2//9.30108e-13
ref0012679-exonerate_est2genome-gene-0.0	11.3498	0	Inf	0.00035997	0.19639	--	-//-
ref0012762-processed-gene-0.9	54.4033	10.3746	2.3906	0.012051	1	--	-//-
ref0012818-processed-gene-0.2	21.8533	4.29808	2.3461	0.028351	1	--	sp|P84516|PER1_SORBI Cationic peroxidase SPC4 OS=Sorghum bicolor GN=Sb03g046810 PE=1 SV=2//4.96202e-35
ref0012848-snap-gene-0.13	17.1805	2.39767	2.8411	0.012448	1	--	sp|Q0WVF5|MCM4_ARATH DNA replication licensing factor MCM4 OS=Arabidopsis thaliana GN=MCM4 PE=1 SV=1//3.31827e-07
ref0013063-snap-gene-0.0	172.226	13.139	3.7124	0.020081	1	--	-//-
ref0013305-processed-gene-0.4	1216.51	310.245	1.9713	0.022543	1	--	sp|Q84MB3|ACCH1_ARATH 1-aminocyclopropane-1-carboxylate oxidase homolog 1 OS=Arabidopsis thaliana GN=At1g06620 PE=2 SV=1//7.1371e-104
ref0013400-processed-gene-0.0	149.497	40.9203	1.8692	0.032252	1	--	sp|Q84MB3|ACCH1_ARATH 1-aminocyclopropane-1-carboxylate oxidase homolog 1 OS=Arabidopsis thaliana GN=At1g06620 PE=2 SV=1//4.53267e-103
ref0013550-snap-gene-0.29	9.75572	0.840855	3.5363	0.01487	1	--	sp|Q9JI90|RNF14_MOUSE E3 ubiquitin-protein ligase RNF14 OS=Mus musculus GN=Rnf14 PE=2 SV=2//3.21055e-07
ref0013661-snap-gene-0.1	15.7557	0	Inf	0.0037225	0.6628	--	-//-
ref0013844-snap-gene-0.9	49.7505	13.5918	1.872	0.044334	1	--	sp|P14381|YTX2_XENLA Transposon TX1 uncharacterized 149 kDa protein OS=Xenopus laevis PE=3 SV=1//6.52227e-21
ref0014539-snap-gene-0.10	67.9347	14.0974	2.2687	0.016495	1	--	sp|Q9SGA8|U83A1_ARATH UDP-glycosyltransferase 83A1 OS=Arabidopsis thaliana GN=UGT83A1 PE=2 SV=1//1.39434e-23
ref0014815-snap-gene-0.5	110.501	3.78351	4.8682	0.004934	0.77202	--	sp|Q67WJ2|FTSH6_ORYSJ ATP-dependent zinc metalloprotease FTSH 6, chloroplastic OS=Oryza sativa subsp. japonica GN=FTSH6 PE=3 SV=1//0
ref0015036-snap-gene-0.2	13.0329	2.1577	2.5946	0.036377	1	--	-//-
ref0015146-processed-gene-0.15	21.4728	1.80033	3.5762	0.0021187	0.48566	--	sp|Q4R1I9|ANGLT_ROSHC Anthocyanidin 5,3-O-glucosyltransferase OS=Rosa hybrid cultivar GN=RhGT1 PE=2 SV=1//3.16807e-116
ref0015392-exonerate_est2genome-gene-0.0	4.45324	0	Inf	0.020046	1	--	sp|Q28HE5|S38A6_XENTR Probable sodium-coupled neutral amino acid transporter 6 OS=Xenopus tropicalis GN=slc38a6 PE=2 SV=1//4.4604e-07
ref0015392-snap-gene-0.3	222.645	67.0911	1.7306	0.04614	1	--	-//-
ref0015403-snap-gene-0.13	2831.07	364.669	2.9567	0.019742	1	--	sp|Q9ZUU4|CP29B_ARATH RNA-binding protein CP29B, chloroplastic OS=Arabidopsis thaliana GN=CP29B PE=1 SV=1//7.99869e-07
ref0015718-processed-gene-0.22	74.4332	12.7399	2.5466	0.02858	1	--	sp|C0LGP4|Y3475_ARATH Probable LRR receptor-like serine/threonine-protein kinase At3g47570 OS=Arabidopsis thaliana GN=At3g47570 PE=2 SV=1//1.56878e-06
ref0015751-snap-gene-0.20	4.73214	0.268332	4.1404	0.04553	1	--	-//-
ref0015826-snap-gene-0.20	14.1736	0	Inf	0.0036686	0.6628	--	-//-
ref0015851-snap-gene-0.8	3.58746	0	Inf	0.037108	1	--	-//-
ref0015853-snap-gene-0.16	69.8802	12.6324	2.4678	0.0085046	1	--	-//-
ref0016003-processed-gene-0.5	39.34	7.25179	2.4396	0.011774	1	--	sp|Q9M345|LRK42_ARATH L-type lectin-domain containing receptor kinase IV.2 OS=Arabidopsis thaliana GN=LECRK42 PE=2 SV=1//0
ref0016114-snap-gene-0.8	6.26636	0.558757	3.4873	0.038606	1	--	-//-
ref0016202-snap-gene-0.15	54.3765	10.3	2.4003	0.011635	1	--	sp|Q948U0|RBOHA_SOLTU Respiratory burst oxidase homolog protein A OS=Solanum tuberosum GN=RBOHA PE=1 SV=1//1.45799e-09
ref0017097-processed-gene-0.2	63.5824	17.661	1.8481	0.047381	1	--	sp|Q5GHF7|IPT_HUMLU Adenylate isopentenyltransferase OS=Humulus lupulus PE=1 SV=1//1.32662e-45
ref0017261-snap-gene-0.5	200.472	49.4876	2.0183	0.019734	1	--	-//-
ref0017289-processed-gene-0.5	268.047	4.47005	5.906	7.621e-06	0.0080666	--	-//-
ref0017612-processed-gene-0.8	1530.57	171.035	3.1617	0.013907	1	--	sp|Q9LIK7|ACA13_ARATH Putative calcium-transporting ATPase 13, plasma membrane-type OS=Arabidopsis thaliana GN=ACA13 PE=3 SV=1//0
ref0017644-snap-gene-0.34	5.86941	0.304191	4.2702	0.022592	1	--	-//-
ref0017744-snap-gene-0.23	11.9242	2.26256	2.3979	0.049974	1	--	sp|Q9AWZ8|PANB1_ORYSJ 3-methyl-2-oxobutanoate hydroxymethyltransferase 1, mitochondrial OS=Oryza sativa subsp. japonica GN=KPHMT1 PE=2 SV=1//1.11126e-33
ref0018009-snap-gene-0.8	31.232	4.58307	2.7686	0.017021	1	--	sp|Q94A79|DMS3_ARATH Protein DEFECTIVE IN MERISTEM SILENCING 3 OS=Arabidopsis thaliana GN=DMS3 PE=1 SV=1//1.66246e-46
ref0018124-processed-gene-0.15	7.16751	0.912572	2.9735	0.04386	1	--	-//-
ref0018361-snap-gene-0.22	105.029	31.0005	1.7604	0.049115	1	--	sp|Q9GKX6|GALM_PIG Aldose 1-epimerase OS=Sus scrofa GN=GALM PE=2 SV=1//1.56024e-07
ref0018436-processed-gene-0.8	8.74108	0.279378	4.9675	0.0052767	0.79328	--	sp|Q9SCP5|U73C7_ARATH UDP-glycosyltransferase 73C7 OS=Arabidopsis thaliana GN=UGT73C7 PE=2 SV=1//6.70987e-52
ref0018695-snap-gene-0.12	4.23708	0	Inf	0.041238	1	--	-//-
ref0018771-snap-gene-0.15	37.6096	0	Inf	0.00066856	0.2644	--	-//-
ref0018791-snap-gene-0.18	6.53841	0	Inf	0.017003	1	--	-//-
ref0018791-snap-gene-0.21	97.8366	0.572523	7.4169	0.00059399	0.24571	--	-//-
ref0018802-snap-gene-0.22	71.9363	3.34421	4.427	2.7899e-05	0.02335	--	sp|Q8RWS6|FRO6_ARATH Ferric reduction oxidase 6 OS=Arabidopsis thaliana GN=FRO6 PE=2 SV=1//1.34575e-07
ref0018802-snap-gene-0.28	3.40267	0	Inf	0.048859	1	--	-//-
ref0018809-processed-gene-0.2	31.2953	4.6665	2.7455	0.0089539	1	--	sp|Q10CE7|GSTU1_ORYSJ Probable glutathione S-transferase GSTU1 OS=Oryza sativa subsp. japonica GN=GSTU1 PE=1 SV=1//2.31504e-65
ref0019216-snap-gene-0.3	120.142	13.8925	3.1124	0.00085295	0.29007	--	sp|Q5VQG4|RFS_ORYSJ Galactinol--sucrose galactosyltransferase OS=Oryza sativa subsp. japonica GN=RFS PE=1 SV=1//3.47388e-47
ref0019294-processed-gene-0.7	41.014	9.85235	2.0576	0.03117	1	--	sp|Q5UNY4|YL728_MIMIV Uncharacterized protein L728 OS=Acanthamoeba polyphaga mimivirus GN=MIMI_L728 PE=4 SV=1//4.24913e-48
ref0019325-snap-gene-0.4	3.69354	0	Inf	0.036342	1	--	sp|Q9ZPR7|UPS1_ARATH Ureide permease 1 OS=Arabidopsis thaliana GN=UPS1 PE=1 SV=1//5.7952e-53
ref0019375-processed-gene-0.1	20138.3	4941.32	2.027	0.018115	1	--	sp|P04784|CB21_WHEAT Chlorophyll a-b binding protein, chloroplastic OS=Triticum aestivum GN=WHAB1.6 PE=3 SV=1//6.90699e-168
ref0019375-processed-gene-0.4	14862.3	4502.35	1.7229	0.043688	1	--	sp|P04784|CB21_WHEAT Chlorophyll a-b binding protein, chloroplastic OS=Triticum aestivum GN=WHAB1.6 PE=3 SV=1//2.44214e-155
ref0019449-snap-gene-0.11	23.1177	0.827089	4.8048	0.0021479	0.48616	--	sp|Q94AW5|ERF03_ARATH Ethylene-responsive transcription factor ERF003 OS=Arabidopsis thaliana GN=ERF003 PE=2 SV=1//3.79132e-07
ref0019469-exonerate_est2genome-gene-0.0	32.7674	2.01904	4.0205	0.023953	1	--	sp|B9X287|C7346_ORYSJ Cytochrome P450 734A6 OS=Oryza sativa subsp. japonica GN=CYP734A6 PE=2 SV=1//6.96043e-129
ref0019631-processed-gene-0.1	156.072	38.3702	2.0242	0.021764	1	--	-//-
ref0019776-processed-gene-0.6	893.297	261.262	1.7736	0.040702	1	--	sp|Q6L4H4|Y5498_ORYSJ AP2/ERF and B3 domain-containing protein Os05g0549800 OS=Oryza sativa subsp. japonica GN=Os05g0549800 PE=2 SV=1//2.31766e-136
ref0020044-snap-gene-0.9	8.16618	0.862947	3.2423	0.028096	1	--	sp|Q8GZ45|SYTC_ARATH Probable threonine--tRNA ligase, cytoplasmic OS=Arabidopsis thaliana GN=At1g17960 PE=2 SV=2//1.19979e-32
ref0020077-processed-gene-1.20	1685.28	455.448	1.8876	0.0284	1	--	sp|Q8LSQ2|SR43C_ORYSJ Probable signal recognition particle 43 kDa protein, chloroplastic OS=Oryza sativa subsp. japonica GN=Os03g0131900 PE=2 SV=1//4.60772e-166
ref0020181-processed-gene-0.8	52.564	0	Inf	1.9959e-08	4.4894e-05	--	-//-
ref0020767-processed-gene-0.13	128.021	12.2296	3.3879	0.034615	1	--	sp|B6VJS4|ROMT_VITVI Trans-resveratrol di-O-methyltransferase OS=Vitis vinifera GN=ROMT PE=1 SV=2//6.01822e-59
ref0020769-snap-gene-0.36	4263.13	1085.3	1.9738	0.021034	1	--	sp|Q8LCA1|CUT1B_ARATH Protein CURVATURE THYLAKOID 1B, chloroplastic OS=Arabidopsis thaliana GN=CURT1B PE=1 SV=2//1.29558e-10
ref0020808-snap-gene-0.9	4.68138	0.304191	3.9439	0.045602	1	--	sp|Q6ETN2|CSPLM_ORYSJ CASP-like protein 2C2 OS=Oryza sativa subsp. japonica GN=Os02g0177700 PE=2 SV=1//5.6071e-23
ref0021021-snap-gene-0.7	104.162	24.0342	2.1157	0.016773	1	--	sp|A3ANB5|ARP7_ORYSJ Actin-related protein 7 OS=Oryza sativa subsp. japonica GN=ARP7 PE=2 SV=2//5.54039e-23
ref0021156-snap-gene-0.34	15.1991	1.08437	3.809	0.027491	1	--	-//-
ref0021370-snap-gene-0.26	3.71008	0	Inf	0.036227	1	--	-//-
ref0021558-processed-gene-0.3	4001.79	1012.65	1.9825	0.021814	1	--	sp|Q96520|PER12_ARATH Peroxidase 12 OS=Arabidopsis thaliana GN=PER12 PE=1 SV=1//8.86928e-102
ref0021690-snap-gene-0.10	40.621	2.54194	3.9982	0.004263	0.71026	--	-//-
ref0021716-snap-gene-0.9	4.97226	0	Inf	0.04281	1	--	sp|Q8GYH6|RTNLP_ARATH Reticulon-like protein B16 OS=Arabidopsis thaliana GN=RTNLB16 PE=2 SV=1//1.41081e-10
ref0021779-snap-gene-0.17	26.1029	3.31024	2.9792	0.022981	1	--	-//-
ref0021779-snap-gene-0.18	16.135	1.1809	3.7722	0.020787	1	--	-//-
ref0021962-snap-gene-0.5	17.2489	3.50413	2.2994	0.036718	1	--	sp|O65857|GSTF1_ORYSJ Probable glutathione S-transferase GSTF1 OS=Oryza sativa subsp. japonica GN=GSTF1 PE=1 SV=2//1.59495e-20
ref0022164-processed-gene-0.1	1849.65	498.644	1.8912	0.028695	1	--	sp|F8WKW0|UGT1_GARJA Crocetin glucosyltransferase, chloroplastic OS=Gardenia jasminoides GN=UGT75L6 PE=1 SV=1//4.81663e-69
ref0022506-snap-gene-0.20	62.7754	9.55581	2.7157	0.004691	0.747	--	-//-
ref0022559-exonerate_est2genome-gene-0.0	5.70856	0.268332	4.411	0.027846	1	--	sp|O22199|P4KG1_ARATH Phosphatidylinositol 4-kinase gamma 1 OS=Arabidopsis thaliana GN=PI4KG1 PE=2 SV=1//5.45436e-90
ref0022570-snap-gene-0.23	92.8188	17.1594	2.4354	0.049925	1	--	sp|C0LGH3|Y5614_ARATH Probable LRR receptor-like serine/threonine-protein kinase At1g56140 OS=Arabidopsis thaliana GN=At1g56140 PE=2 SV=2//5.13844e-12
ref0022605-processed-gene-0.6	25.8474	3.46828	2.8977	0.013323	1	--	sp|Q38873|CDPK7_ARATH Calcium-dependent protein kinase 7 OS=Arabidopsis thaliana GN=CPK7 PE=2 SV=1//3.85032e-08
ref0023179-snap-gene-0.14	4.7561	0	Inf	0.015306	1	--	sp|Q9LZJ5|AB14C_ARATH ABC transporter C family member 14 OS=Arabidopsis thaliana GN=ABCC14 PE=1 SV=1//1.30998e-30
ref0023193-processed-gene-1.7	1560.76	477.144	1.7097	0.049556	1	--	sp|P04784|CB21_WHEAT Chlorophyll a-b binding protein, chloroplastic OS=Triticum aestivum GN=WHAB1.6 PE=3 SV=1//1.4932e-159
ref0023193-snap-gene-1.26	7334.52	1388.34	2.4013	0.0060611	0.84546	--	sp|P04784|CB21_WHEAT Chlorophyll a-b binding protein, chloroplastic OS=Triticum aestivum GN=WHAB1.6 PE=3 SV=1//1.96564e-150
ref0023474-processed-gene-0.0	5.13822	0.279378	4.201	0.035736	1	--	-//-
ref0023492-snap-gene-0.16	1171.11	229.713	2.35	0.0068425	0.90532	--	sp|P00247|FER_CHLFR Ferredoxin OS=Chlorogloeopsis fritschii PE=1 SV=2//5.78051e-19
ref0023754-snap-gene-0.11	4.02777	0	Inf	0.042892	1	--	sp|P0C2F6|RNHX1_ARATH Putative ribonuclease H protein At1g65750 OS=Arabidopsis thaliana GN=At1g65750 PE=3 SV=1//6.08664e-06
ref0023777-snap-gene-0.16	20089	2085.23	3.2681	0.030484	1	--	-//-
ref0023942-snap-gene-0.20	13.3004	2.33428	2.5104	0.03643	1	--	sp|A8GCJ5|SYN_SERP5 Asparagine--tRNA ligase OS=Serratia proteamaculans (strain 568) GN=asnS PE=3 SV=1//2.97736e-15
ref0024122-processed-gene-0.4	2083.4	480.659	2.1159	0.01383	1	--	sp|Q7XDY9|RAF1_ORYSJ Rubisco accumulation factor 1, chloroplastic OS=Oryza sativa subsp. japonica GN=RAF1 PE=2 SV=1//1.5345e-158
ref0024123-processed-gene-0.3	8.27626	0.608381	3.7659	0.033982	1	--	sp|Q9SU30|CPR30_ARATH F-box protein CPR30 OS=Arabidopsis thaliana GN=CPR30 PE=1 SV=2//3.88509e-13
ref0024286-snap-gene-0.24	123.883	27.0251	2.1966	0.014478	1	--	-//-
ref0024485-snap-gene-0.41	13.9797	0	Inf	0.026313	1	--	sp|P94063|HAL3B_ARATH Probable phosphopantothenoylcysteine decarboxylase OS=Arabidopsis thaliana GN=HAL3B PE=2 SV=2//3.56457e-17
ref0024590-snap-gene-0.4	4.92206	0	Inf	0.04	1	--	sp|P25776|ORYA_ORYSJ Oryzain alpha chain OS=Oryza sativa subsp. japonica GN=Os04g0650000 PE=1 SV=2//9.23452e-08
ref0024802-snap-gene-0.4	9.34222	1.3748	2.7645	0.04419	1	--	-//-
ref0025164-snap-gene-0.4	167.583	31.1164	2.4291	0.0064342	0.86724	--	sp|P14381|YTX2_XENLA Transposon TX1 uncharacterized 149 kDa protein OS=Xenopus laevis PE=3 SV=1//1.76767e-35
ref0025283-snap-gene-0.9	26.4885	0.547711	5.5958	0.0097248	1	--	sp|P27626|DIN1_RAPSA Senescence-associated protein DIN1 OS=Raphanus sativus GN=DIN1 PE=2 SV=1//9.8361e-06
ref0025412-processed-gene-0.13	36.4632	8.54027	2.0941	0.028438	1	--	sp|Q2QP86|GRC15_ORYSJ Glutaredoxin-C15 OS=Oryza sativa subsp. japonica GN=GRXC15 PE=3 SV=1//1.13996e-53
ref0025645-snap-gene-0.21	79.3336	1.64313	5.5934	0.0060926	0.84657	--	sp|Q05085|PTR7_ARATH Protein NRT1/ PTR FAMILY 6.3 OS=Arabidopsis thaliana GN=NPF6.3 PE=1 SV=1//7.89911e-93
ref0025649-snap-gene-1.31	5.83348	0.304191	4.2613	0.022669	1	--	sp|Q84XA3|IMDH_VIGUN Inosine-5&apos;-monophosphate dehydrogenase OS=Vigna unguiculata GN=impdh PE=1 SV=1//4.69544e-20
ref0025650-processed-gene-0.0	18.5242	2.00799	3.2056	0.0055046	0.80069	--	sp|O80365|ARR8_ARATH Two-component response regulator ARR8 OS=Arabidopsis thaliana GN=ARR8 PE=1 SV=1//1.08268e-06
ref0025654-exonerate_est2genome-gene-0.1	564.36	62.2605	3.1802	0.00049438	0.21436	--	sp|Q5JK35|BGL05_ORYSJ Beta-glucosidase 5 OS=Oryza sativa subsp. japonica GN=BGLU5 PE=2 SV=1//0
ref0025654-snap-gene-0.15	6.03081	0.304191	4.3093	0.022257	1	--	sp|Q8RZL1|BGL03_ORYSJ Beta-glucosidase 3 OS=Oryza sativa subsp. japonica GN=BGLU3 PE=2 SV=2//3.6143e-06
ref0025718-exonerate_est2genome-gene-0.3	15.2447	1.67899	3.1826	0.0097049	1	--	-//-
ref0025908-snap-gene-0.4	175.924	29.3472	2.5837	0.034562	1	--	-//-
ref0026017-exonerate_est2genome-gene-0.0	125.205	27.3207	2.1962	0.014624	1	--	sp|O80363|RK17_TOBAC 50S ribosomal protein L17, chloroplastic OS=Nicotiana tabacum GN=RPL17 PE=2 SV=1//2.52224e-68
ref0026097-processed-gene-0.9	280.556	85.9788	1.7062	0.047609	1	--	-//-
ref0026120-snap-gene-0.17	5015.45	167.287	4.906	0.0018264	0.4382	--	sp|P81713|IBB3_WHEAT Bowman-Birk type trypsin inhibitor OS=Triticum aestivum PE=1 SV=1//1.12691e-16
ref0026270-processed-gene-0.3	10.5434	0.558757	4.238	0.0047925	0.75316	--	-//-
ref0026270-processed-gene-0.4	10.0118	0	Inf	0.0047443	0.74886	--	-//-
ref0026554-snap-gene-0.8	68.5239	14.1635	2.2744	0.014592	1	--	sp|O23086|ALMTA_ARATH Aluminum-activated malate transporter 10 OS=Arabidopsis thaliana GN=ALMT10 PE=3 SV=2//1.27419e-28
ref0026610-snap-gene-0.6	267.715	73.2355	1.8701	0.033966	1	--	sp|Q37066|YCF73_ORYSJ Uncharacterized protein ycf73 OS=Oryza sativa subsp. japonica GN=ycf73-A PE=3 SV=2//1.71603e-15
ref0026746-processed-gene-0.5	20.1536	4.5693	2.141	0.047745	1	--	sp|O22446|HDA19_ARATH Histone deacetylase 19 OS=Arabidopsis thaliana GN=HDA19 PE=1 SV=2//5.53816e-123
ref0026819-snap-gene-0.21	10.7093	1.43547	2.8993	0.025956	1	--	sp|Q9C857|GDL16_ARATH GDSL esterase/lipase At1g31550 OS=Arabidopsis thaliana GN=At1g31550 PE=2 SV=1//1.27535e-58
ref0026931-snap-gene-0.3	14.4885	0.268332	5.7547	0.045623	1	--	-//-
ref0026951-snap-gene-0.2	6.49451	0	Inf	0.0043117	0.71178	--	sp|Q9C923|NUG2_ARATH Nuclear/nucleolar GTPase 2 OS=Arabidopsis thaliana GN=NUG2 PE=1 SV=1//1.72135e-07
ref0027049-processed-gene-0.1	627.827	196.195	1.6781	0.045902	1	--	sp|A2Z259|ZHD1_ORYSI Zinc-finger homeodomain protein 1 OS=Oryza sativa subsp. indica GN=ZHD1 PE=3 SV=1//3.4926e-35
ref0027106-processed-gene-0.9	83.7892	18.8521	2.152	0.017688	1	--	-//-
ref0027226-snap-gene-0.5	919.521	215.104	2.0958	0.014409	1	--	sp|Q9LP37|RK34_ARATH 50S ribosomal protein L34, chloroplastic OS=Arabidopsis thaliana GN=RPL34 PE=2 SV=1//5.81554e-14
ref0027365-processed-gene-0.15	9.07986	0.536664	4.0806	0.010618	1	--	sp|Q0WRX3|SCP40_ARATH Serine carboxypeptidase-like 40 OS=Arabidopsis thaliana GN=SCPL40 PE=2 SV=2//1.48961e-87
ref0027411-snap-gene-0.1	3.32054	0	Inf	0.049664	1	--	sp|O81755|PER48_ARATH Putative Peroxidase 48 OS=Arabidopsis thaliana GN=PER48 PE=3 SV=3//1.80165e-63
ref0027440-processed-gene-0.15	47.4338	4.58374	3.3713	0.035684	1	--	-//-
ref0027574-exonerate_est2genome-gene-0.0	16.4093	0.279378	5.8762	0.0024028	0.50608	--	-//-
ref0027845-processed-gene-0.8	287.541	85.4777	1.7501	0.041834	1	--	sp|Q9AUR8|COPA1_ORYSJ Coatomer subunit alpha-1 OS=Oryza sativa subsp. japonica GN=Os03g0711400 PE=2 SV=1//6.70584e-84
ref0027946-snap-gene-0.13	9.38728	1.37752	2.7686	0.044165	1	--	sp|Q49L06|RPOB_EUCGG DNA-directed RNA polymerase subunit beta OS=Eucalyptus globulus subsp. globulus GN=rpoB PE=3 SV=1//7.38644e-11
ref0028195-processed-gene-0.1	123.192	19.4303	2.6645	0.0038852	0.67546	--	sp|A7NY33|PER4_VITVI Peroxidase 4 OS=Vitis vinifera GN=GSVIVT00023967001 PE=1 SV=1//2.77077e-93
ref0028198-snap-gene-0.3	3.30856	0	Inf	0.049785	1	--	-//-
ref0028222-exonerate_est2genome-gene-0.2	55.3142	9.64485	2.5198	0.019753	1	--	-//-
ref0028322-processed-gene-0.4	20.2666	2.84885	2.8307	0.011696	1	--	-//-
ref0028768-snap-gene-0.2	2418.11	31.9348	6.2426	5.9854e-06	0.0065273	--	sp|Q9FKW8|STR18_ARATH Thiosulfate sulfurtransferase 18 OS=Arabidopsis thaliana GN=STR18 PE=1 SV=1//8.51874e-13
ref0028830-snap-gene-0.4	26.6231	4.11879	2.6924	0.012384	1	--	sp|Q8GT20|BEBT_TOBAC Benzyl alcohol O-benzoyltransferase OS=Nicotiana tabacum GN=HSR201 PE=1 SV=1//4.59383e-92
ref0028879-snap-gene-0.13	3.78023	0	Inf	0.035751	1	--	sp|Q6L400|R1B16_SOLDE Putative late blight resistance protein homolog R1B-16 OS=Solanum demissum GN=R1B-16 PE=3 SV=1//5.96077e-40
ref0028885-snap-gene-0.14	3.28917	0	Inf	0.049982	1	--	sp|Q5AXT5|PIF1_EMENI ATP-dependent DNA helicase PIF1 OS=Emericella nidulans (strain FGSC A4 / ATCC 38163 / CBS 112.46 / NRRL 194 / M139) GN=pif1 PE=3 SV=2//4.37701e-07
ref0028915-snap-gene-0.1	6.92796	0.279378	4.6321	0.042313	1	--	-//-
ref0028925-snap-gene-0.11	10.909	2.04385	2.4162	0.046631	1	--	sp|Q9FJA6|RS33_ARATH 40S ribosomal protein S3-3 OS=Arabidopsis thaliana GN=RPS3C PE=1 SV=1//5.69619e-34
ref0029024-exonerate_est2genome-gene-0.0	20.5717	1.14233	4.1706	0.0053498	0.79328	--	-//-
ref0029176-processed-gene-0.0	5637.57	1740.46	1.6956	0.044127	1	--	sp|P00228|FER_WHEAT Ferredoxin, chloroplastic OS=Triticum aestivum GN=PETF PE=1 SV=2//1.21381e-46
ref0029562-processed-gene-0.16	75.4325	14.7794	2.3516	0.0088171	1	--	sp|Q7XUW5|HS232_ORYSJ 23.2 kDa heat shock protein OS=Oryza sativa subsp. japonica GN=HSP23.2 PE=2 SV=2//1.67194e-83
ref0030124-processed-gene-0.2	364.085	91.8278	1.9873	0.026173	1	--	sp|Q9FLV9|SLAH3_ARATH S-type anion channel SLAH3 OS=Arabidopsis thaliana GN=SLAH3 PE=1 SV=1//7.60758e-170
ref0030175-processed-gene-0.10	51.0458	7.72778	2.7237	0.0046194	0.74215	--	sp|Q9FMC2|BZP43_ARATH Basic leucine zipper 43 OS=Arabidopsis thaliana GN=BZIP43 PE=1 SV=1//9.01787e-07
ref0030194-processed-gene-0.0	318.284	96.9295	1.7153	0.04497	1	--	sp|Q8RWD0|COL16_ARATH Zinc finger protein CONSTANS-LIKE 16 OS=Arabidopsis thaliana GN=COL16 PE=2 SV=2//5.33772e-65
ref0030218-snap-gene-2.26	20.1987	1.88937	3.4183	0.037889	1	--	sp|O64477|Y2913_ARATH G-type lectin S-receptor-like serine/threonine-protein kinase At2g19130 OS=Arabidopsis thaliana GN=At2g19130 PE=2 SV=1//0
ref0030225-snap-gene-1.15	39.0126	0	Inf	0.0012025	0.35764	--	sp|F4HYR6|SBT24_ARATH Subtilisin-like protease SBT2.4 OS=Arabidopsis thaliana GN=SBT2.4 PE=1 SV=1//2.82247e-43
ref0030225-snap-gene-1.16	5291.07	926.99	2.5129	0.010982	1	--	sp|Q38946|DHE2_ARATH Glutamate dehydrogenase 2 OS=Arabidopsis thaliana GN=GDH2 PE=1 SV=1//1.50554e-30
ref0030537-processed-gene-0.2	18.9029	3.23852	2.5452	0.021081	1	--	-//-
ref0030547-exonerate_est2genome-gene-0.1	39.2659	8.28466	2.2448	0.045923	1	--	-//-
ref0030555-snap-gene-0.16	424.396	80.9329	2.3906	0.041269	1	--	-//-
ref0030664-snap-gene-0.0	19.4829	0.304191	6.0011	0.00071684	0.27156	--	sp|Q5JK20|ARFD_ORYSJ Auxin response factor 4 OS=Oryza sativa subsp. japonica GN=ARF4 PE=2 SV=1//2.41202e-15
ref0030888-exonerate_est2genome-gene-0.5	96.3538	16.8035	2.5196	0.0063769	0.86724	--	sp|P01053|ICI2_HORVU Subtilisin-chymotrypsin inhibitor-2A OS=Hordeum vulgare PE=1 SV=2//6.19342e-17
ref0030959-processed-gene-0.16	17.5107	2.23775	2.9681	0.016174	1	--	-//-
ref0030980-processed-gene-0.11	1706.69	403.523	2.0805	0.01952	1	--	sp|Q8W0E4|SAT1_ORYSJ Probable serine acetyltransferase 1 OS=Oryza sativa subsp. japonica GN=SAT1 PE=2 SV=1//3.60098e-128
ref0030984-snap-gene-0.21	34.0769	0	Inf	0.00036795	0.19639	--	-//-
ref0030984-snap-gene-0.22	4.52795	0	Inf	0.019792	1	--	sp|P42730|CLPB1_ARATH Chaperone protein ClpB1 OS=Arabidopsis thaliana GN=CLPB1 PE=1 SV=2//8.81594e-42
ref0031193-snap-gene-0.15	360.847	7.72506	5.5457	8.3159e-08	0.00015406	--	sp|P81713|IBB3_WHEAT Bowman-Birk type trypsin inhibitor OS=Triticum aestivum PE=1 SV=1//3.36285e-18
ref0031288-processed-gene-0.8	80.9084	1.75071	5.5303	9.0594e-07	0.0013585	--	sp|Q7G8Y5|GRXC1_ORYSJ Glutaredoxin-C1 OS=Oryza sativa subsp. japonica GN=GRXC1 PE=3 SV=1//9.25508e-55
ref0031467-exonerate_est2genome-gene-0.0	2793.05	465.783	2.5841	0.003167	0.60123	--	sp|P08823|RUBA_WHEAT RuBisCO large subunit-binding protein subunit alpha, chloroplastic (Fragment) OS=Triticum aestivum PE=1 SV=1//0
ref0031585-snap-gene-0.7	8.44223	0.816043	3.3709	0.023995	1	--	-//-
ref0031751-snap-gene-0.6	74.0505	20.6611	1.8416	0.040722	1	--	sp|Q84TH5|AB25G_ARATH ABC transporter G family member 25 OS=Arabidopsis thaliana GN=ABCG25 PE=2 SV=1//1.6085e-14
ref0031777-processed-gene-0.0	11.5181	0.804996	3.8388	0.0071772	0.92911	--	-//-
ref0031813-processed-gene-0.10	43.6187	0	Inf	8.0213e-08	0.00015406	--	sp|Q0IMV4|GRC14_ORYSJ Putative glutaredoxin-C14 OS=Oryza sativa subsp. japonica GN=GRXC14 PE=3 SV=2//4.29282e-55
ref0031813-processed-gene-0.2	62.31	0	Inf	7.6934e-09	2.3072e-05	--	sp|Q0IMV4|GRC14_ORYSJ Putative glutaredoxin-C14 OS=Oryza sativa subsp. japonica GN=GRXC14 PE=3 SV=2//1.44794e-57
ref0031813-processed-gene-0.4	44.2005	2.59156	4.0922	0.00014954	0.10552	--	sp|Q2QP86|GRC15_ORYSJ Glutaredoxin-C15 OS=Oryza sativa subsp. japonica GN=GRXC15 PE=3 SV=1//1.64321e-42
ref0031813-processed-gene-0.5	10.1647	0.304191	5.0624	0.0025716	0.52885	--	sp|Q0IMV4|GRC14_ORYSJ Putative glutaredoxin-C14 OS=Oryza sativa subsp. japonica GN=GRXC14 PE=3 SV=2//5.79078e-60
ref0031980-processed-gene-0.0	34.3033	7.11124	2.2702	0.021235	1	--	-//-
ref0032128-snap-gene-0.2	13.1983	2.20461	2.5818	0.03279	1	--	sp|Q8T2Q0|ZDHC6_DICDI Putative ZDHHC-type palmitoyltransferase 6 OS=Dictyostelium discoideum GN=DDB_G0275149 PE=2 SV=1//5.12176e-08
ref0032356-exonerate_est2genome-gene-0.1	4.96084	0.268332	4.2085	0.044477	1	--	sp|Q8VZC3|AL121_ARATH Delta-1-pyrroline-5-carboxylate dehydrogenase 12A1, mitochondrial OS=Arabidopsis thaliana GN=ALDH12A1 PE=2 SV=1//0
ref0032593-processed-gene-0.8	363.926	91.5514	1.991	0.02249	1	--	-//-
ref0032657-snap-gene-0.6	377.44	71.1956	2.4064	0.0064	0.86724	--	-//-
ref0032995-snap-gene-0.13	13.2417	0.304191	5.444	0.00062795	0.2511	--	-//-
ref0033063-snap-gene-0.20	555.459	170.14	1.707	0.046513	1	--	sp|Q0J7V9|LSD1_ORYSJ Protein LSD1 OS=Oryza sativa subsp. japonica GN=LSD1 PE=2 SV=1//2.34453e-14
ref0033116-snap-gene-0.9	8.04527	0.304191	4.7251	0.0065274	0.87616	--	sp|O80738|TPS10_ARATH Probable alpha,alpha-trehalose-phosphate synthase [UDP-forming] 10 OS=Arabidopsis thaliana GN=TPS10 PE=2 SV=1//9.17919e-22
ref0033188-processed-gene-0.11	14.8968	0.268332	5.7948	0.00035686	0.19639	--	-//-
ref0033382-processed-gene-0.0	153.854	23.1433	2.7329	0.0055205	0.80069	--	sp|Q05091|PGIP_PYRCO Polygalacturonase inhibitor OS=Pyrus communis GN=PGIP PE=1 SV=1//4.73503e-89
ref0033457-snap-gene-0.7	260.379	65.1839	1.998	0.025891	1	--	sp|P08626|ICI3_HORVU Subtilisin-chymotrypsin inhibitor-2B (Fragment) OS=Hordeum vulgare PE=2 SV=1//4.22042e-09
ref0034522-snap-gene-0.6	40.3318	4.77968	3.0769	0.026456	1	--	-//-
ref0034872-processed-gene-0.11	11.3823	0.268332	5.4066	0.011791	1	--	-//-
ref0034973-processed-gene-0.5	7.69507	0.268332	4.8418	0.034598	1	--	sp|Q84ZA1|DRE2C_ORYSJ Dehydration-responsive element-binding protein 2C OS=Oryza sativa subsp. japonica GN=DREB2C PE=2 SV=1//1.53976e-65
ref0035141-snap-gene-0.32	2543.91	452.973	2.4896	0.0046719	0.747	--	sp|P12257|GUB2_HORVU Lichenase-2 (Fragment) OS=Hordeum vulgare PE=1 SV=1//3.55539e-170
ref0035143-snap-gene-0.41	404.703	81.6596	2.3092	0.0077042	0.97971	--	sp|Q84JK2|FD_ARATH Protein FD OS=Arabidopsis thaliana GN=FD PE=1 SV=1//6.32634e-08
ref0035315-snap-gene-0.2	5.06636	0	Inf	0.015632	1	--	-//-
ref0035442-processed-gene-0.12	374.204	43.5914	3.1017	0.014881	1	--	-//-
ref0035695-snap-gene-0.24	10.8417	0.876714	3.6283	0.0083236	1	--	-//-
ref0036123-snap-gene-0.20	23.5734	5.75481	2.0343	0.038811	1	--	sp|Q5Z880|HRD1_ORYSJ ERAD-associated E3 ubiquitin-protein ligase HRD1 OS=Oryza sativa subsp. japonica GN=HRD1 PE=2 SV=1//3.25474e-49
ref0036193-snap-gene-0.13	4.6888	0	Inf	0.017242	1	--	sp|P0CH30|RING1_GOSHI E3 ubiquitin-protein ligase RING1 OS=Gossypium hirsutum GN=RING1 PE=1 SV=1//5.02901e-39
ref0036249-processed-gene-0.6	43.3478	0	Inf	8.9896e-08	0.00015406	--	sp|Q0IMV4|GRC14_ORYSJ Putative glutaredoxin-C14 OS=Oryza sativa subsp. japonica GN=GRXC14 PE=3 SV=2//1.87597e-52
ref0036490-exonerate_est2genome-gene-0.1	11.1628	0	Inf	0.022656	1	--	sp|Q75HV0|CCP31_ORYSJ Cyclin-P3-1 OS=Oryza sativa subsp. japonica GN=CYCP3-1 PE=3 SV=1//3.32534e-121
ref0036538-snap-gene-0.5	54.5408	2.68332	4.3452	7.2937e-05	0.055848	--	sp|A3ANB5|ARP7_ORYSJ Actin-related protein 7 OS=Oryza sativa subsp. japonica GN=ARP7 PE=2 SV=2//2.38215e-16
ref0036539-processed-gene-0.3	11071.5	1695.24	2.7073	0.0023749	0.50608	--	sp|P04784|CB21_WHEAT Chlorophyll a-b binding protein, chloroplastic OS=Triticum aestivum GN=WHAB1.6 PE=3 SV=1//1.3266e-165
ref0036655-snap-gene-0.10	252.743	5.94682	5.4094	0.002486	0.51715	--	sp|P17770|DDC_CATRO Aromatic-L-amino-acid decarboxylase OS=Catharanthus roseus GN=TDC PE=2 SV=1//8.19456e-167
ref0036802-snap-gene-0.17	41824.1	11739.6	1.8329	0.035914	1	--	sp|Q949Q5|PSAO_ARATH Photosystem I subunit O OS=Arabidopsis thaliana GN=PSAO PE=1 SV=1//1.04104e-41
ref0037017-snap-gene-0.35	3.61883	0	Inf	0.036876	1	--	sp|C0HJB3|MANA_CANEN Alpha-mannosidase OS=Canavalia ensiformis PE=1 SV=1//3.1994e-07
ref0037023-processed-gene-0.6	11.72	1.73966	2.7521	0.029692	1	--	sp|P50160|TS2_MAIZE Sex determination protein tasselseed-2 OS=Zea mays GN=TS2 PE=2 SV=1//1.1902e-18
ref0037023-processed-gene-0.7	53.1212	6.13156	3.115	0.0023867	0.50608	--	sp|P50160|TS2_MAIZE Sex determination protein tasselseed-2 OS=Zea mays GN=TS2 PE=2 SV=1//1.52834e-47
ref0037025-exonerate_est2genome-gene-0.3	20.8466	1.15609	4.1725	0.00071608	0.27156	--	sp|P83472|ICI_LUMTE Chymotrypsin inhibitor OS=Lumbricus terrestris PE=1 SV=2//3.43722e-06
ref0037025-processed-gene-0.26	97.0131	9.07844	3.4177	0.045627	1	--	-//-
ref0037242-processed-gene-0.1	94.0804	21.7375	2.1137	0.020439	1	--	sp|Q9ZWB4|3AT1_ARATH Coumaroyl-CoA:anthocyanidin 3-O-glucoside-6&apos;&apos;-O-coumaroyltransferase 1 OS=Arabidopsis thaliana GN=3AT1 PE=1 SV=1//1.75397e-31
ref0037374-processed-gene-0.15	4.01294	0	Inf	0.027153	1	--	-//-
ref0037374-snap-gene-0.40	10.342	1.43547	2.8489	0.029567	1	--	sp|Q9M158|STR4_ARATH Rhodanese-like domain-containing protein 4, chloroplastic OS=Arabidopsis thaliana GN=STR4 PE=1 SV=2//3.17765e-10
ref0037718-snap-gene-0.14	48.7849	13.818	1.8199	0.046878	1	--	sp|O04274|LDOX_PERFR Leucoanthocyanidin dioxygenase OS=Perilla frutescens GN=ANS PE=2 SV=1//8.98507e-32
ref0037777-snap-gene-0.15	65.9386	10.1132	2.7049	0.044041	1	--	sp|Q9FZ70|FDL1_ARATH F-box/FBD/LRR-repeat protein At1g13570 OS=Arabidopsis thaliana GN=At1g13570 PE=2 SV=1//2.88413e-07
ref0038029-processed-gene-0.6	25.3358	5.36325	2.24	0.028943	1	--	-//-
ref0038080-processed-gene-0.9	71.593	20.2692	1.8205	0.049344	1	--	sp|Q9Y6R4|M3K4_HUMAN Mitogen-activated protein kinase kinase kinase 4 OS=Homo sapiens GN=MAP3K4 PE=1 SV=2//1.79087e-21
ref0038107-snap-gene-0.16	191.633	18.1945	3.3968	0.0002779	0.16373	--	sp|Q9SK82|U85A1_ARATH UDP-glycosyltransferase 85A1 OS=Arabidopsis thaliana GN=UGT85A1 PE=2 SV=1//3.0083e-147
ref0038389-processed-gene-0.2	22791.4	4264.14	2.4182	0.042095	1	--	sp|Q6ZBZ2|GL814_ORYSJ Germin-like protein 8-14 OS=Oryza sativa subsp. japonica GN=GER5 PE=1 SV=1//5.10805e-110
ref0038464-snap-gene-0.12	28.2086	6.50286	2.117	0.03603	1	--	sp|Q5RJV0|COQ9_XENTR Ubiquinone biosynthesis protein COQ9, mitochondrial OS=Xenopus tropicalis GN=coq9 PE=2 SV=1//4.31002e-17
ref0038681-snap-gene-0.17	35.6955	7.74782	2.2039	0.043241	1	--	sp|Q9LMF1|U85A3_ARATH UDP-glycosyltransferase 85A3 OS=Arabidopsis thaliana GN=UGT85A3 PE=2 SV=2//1.92519e-41
ref0038685-snap-gene-0.12	333.044	17.2119	4.2742	9.2966e-06	0.0093486	--	sp|Q2MHE4|HT1_ARATH Serine/threonine-protein kinase HT1 OS=Arabidopsis thaliana GN=HT1 PE=1 SV=1//4.83752e-11
ref0038731-processed-gene-0.4	38533.1	9200.6	2.0663	0.017505	1	--	sp|P12330|CB21_ORYSJ Chlorophyll a-b binding protein 1, chloroplastic OS=Oryza sativa subsp. japonica GN=CAB1R PE=2 SV=2//2.62439e-161
ref0039014-exonerate_est2genome-gene-0.0	53.1703	7.85184	2.7595	0.0070834	0.92364	--	-//-
ref0039256-snap-gene-0.2	302.656	86.7859	1.8021	0.033557	1	--	sp|Q65CJ7|HPPR_PLESU Hydroxyphenylpyruvate reductase OS=Plectranthus scutellarioides GN=HPPR PE=1 SV=2//3.86315e-52
ref0039280-exonerate_est2genome-gene-0.1	17.3995	3.0786	2.4987	0.026745	1	--	sp|O64759|CAAT5_ARATH Cationic amino acid transporter 5 OS=Arabidopsis thaliana GN=CAT5 PE=1 SV=1//6.29111e-15
ref0039794-snap-gene-0.3	267.756	42.6205	2.6513	0.0038071	0.67014	--	sp|Q9SGZ5|BXL7_ARATH Probable beta-D-xylosidase 7 OS=Arabidopsis thaliana GN=BXL7 PE=2 SV=2//1.56732e-31
ref0039845-snap-gene-0.2	52.86	8.63763	2.6135	0.0070836	0.92364	--	sp|Q42602|C89A2_ARATH Cytochrome P450 89A2 OS=Arabidopsis thaliana GN=CYP89A2 PE=2 SV=2//2.63047e-23
ref0039880-processed-gene-0.5	16.662	0	Inf	0.0039103	0.67655	--	-//-
ref0039972-processed-gene-0.1	1755.57	264.062	2.733	0.0022935	0.50329	--	sp|Q05091|PGIP_PYRCO Polygalacturonase inhibitor OS=Pyrus communis GN=PGIP PE=1 SV=1//2.46001e-112
ref0040212-snap-gene-0.13	8.23348	1.14505	2.8461	0.045446	1	--	-//-
ref0040400-snap-gene-0.23	11.931	2.43353	2.2936	0.044876	1	--	sp|Q42484|RPS2_ARATH Disease resistance protein RPS2 OS=Arabidopsis thaliana GN=RPS2 PE=1 SV=1//1.46382e-17
ref0040418-processed-gene-0.3	64.9336	1.35271	5.585	0.0016125	0.42033	--	sp|A9ZPJ7|AGCT2_HORVU Agmatine coumaroyltransferase-2 OS=Hordeum vulgare GN=ACT-2 PE=1 SV=1//0
ref0040496-snap-gene-0.29	69.3418	8.98124	2.9487	0.0037194	0.6628	--	sp|Q84MB6|DIOX2_ARATH Probable 2-oxoglutarate-dependent dioxygenase At3g49630 OS=Arabidopsis thaliana GN=At3g50210 PE=2 SV=1//3.29191e-08
ref0040496-snap-gene-0.30	18.7215	2.337	3.002	0.0079612	1	--	sp|Q84MB6|DIOX2_ARATH Probable 2-oxoglutarate-dependent dioxygenase At3g49630 OS=Arabidopsis thaliana GN=At3g50210 PE=2 SV=1//6.77895e-08
ref0040615-snap-gene-0.2	29.0122	0	Inf	0.0051845	0.79214	--	sp|Q2R712|ACBSY_ORYSJ Achilleol B synthase OS=Oryza sativa subsp. japonica GN=Os11g0285000 PE=1 SV=1//1.63339e-16
ref0040641-exonerate_est2genome-gene-0.2	312.516	90.4281	1.7891	0.04142	1	--	sp|P00210|FER1_DESAF Ferredoxin-1 OS=Desulfovibrio africanus GN=fd1 PE=1 SV=3//4.08404e-09
ref0040643-processed-gene-0.2	5.95153	0.572523	3.3779	0.046883	1	--	-//-
ref0040681-processed-gene-0.6	300.268	87.1261	1.7851	0.042152	1	--	sp|Q8RX71|BAG4_ARATH BAG family molecular chaperone regulator 4 OS=Arabidopsis thaliana GN=BAG4 PE=1 SV=1//2.64722e-17
ref0040692-exonerate_est2genome-gene-0.1	98.3198	7.5043	3.7117	0.0036084	0.66255	--	-//-
ref0040747-snap-gene-0.6	18.3873	1.80033	3.3524	0.0039776	0.68233	--	-//-
ref0040992-snap-gene-1.16	46.7739	7.2856	2.6826	0.032178	1	--	sp|Q9LZ15|FBL78_ARATH Putative F-box/LRR-repeat protein At5g02700 OS=Arabidopsis thaliana GN=At5g02700 PE=4 SV=1//3.26072e-14
ref0041269-snap-gene-0.23	17.0744	0.608381	4.8107	0.00048665	0.21436	--	-//-
ref0041288-snap-gene-0.10	15.2333	1.93356	2.9779	0.034513	1	--	-//-
ref0041492-snap-gene-0.22	7.69451	0.279378	4.7835	0.0079409	1	--	sp|Q78PG9|CCD25_MOUSE Coiled-coil domain-containing protein 25 OS=Mus musculus GN=Ccdc25 PE=1 SV=1//3.67715e-07
ref0041859-snap-gene-0.14	2608.03	600.553	2.1186	0.015836	1	--	-//-
ref0041859-snap-gene-0.16	9974.5	1275.94	2.9667	0.00096686	0.31339	--	-//-
ref0041988-snap-gene-0.15	7.41561	0.804996	3.2035	0.039339	1	--	sp|Q9LFP3|GLYT4_ARATH Probable glycosyltransferase At5g11130 OS=Arabidopsis thaliana GN=At5g11120/At5g11130 PE=3 SV=2//2.10394e-73
ref0042049-snap-gene-0.28	731.918	173.875	2.0736	0.019387	1	--	sp|Q9M6E2|DBAT_TAXCU 10-deacetylbaccatin III 10-O-acetyltransferase OS=Taxus cuspidata PE=1 SV=1//4.44546e-32
ref0042057-processed-gene-0.16	3.31598	0	Inf	0.04971	1	--	-//-
ref0042131-snap-gene-0.15	4.98024	0.304191	4.0332	0.046244	1	--	-//-
ref0042161-snap-gene-0.33	10.2947	0.547711	4.2323	0.016839	1	--	sp|P93846|CP51_SORBI Obtusifoliol 14-alpha demethylase OS=Sorghum bicolor GN=CYP51 PE=1 SV=1//1.20186e-114
ref0042169-exonerate_est2genome-gene-0.0	433.281	105.563	2.0372	0.029819	1	--	sp|Q42843|HEM11_HORVU Glutamyl-tRNA reductase 1, chloroplastic OS=Hordeum vulgare GN=HEMA1 PE=1 SV=1//0
ref0042246-processed-gene-0.1	16.7419	2.28737	2.8717	0.046889	1	--	sp|Q9XF63|ATL3_ARATH RING-H2 finger protein ATL3 OS=Arabidopsis thaliana GN=ATL3 PE=2 SV=1//7.99539e-12
ref0042246-snap-gene-0.6	64.791	1.9446	5.0582	0.003374	0.6259	--	sp|Q9FLC6|ATL73_ARATH RING-H2 finger protein ATL73 OS=Arabidopsis thaliana GN=ATL73 PE=2 SV=1//1.05231e-14
ref0042549-snap-gene-0.6	42.3309	4.03808	3.39	0.0011365	0.34434	--	sp|P0C2F6|RNHX1_ARATH Putative ribonuclease H protein At1g65750 OS=Arabidopsis thaliana GN=At1g65750 PE=3 SV=1//8.07715e-09
ref0042568-snap-gene-0.12	15.5898	2.53922	2.6181	0.037379	1	--	sp|Q9ZT87|PEL1_ARATH Protein PELOTA 1 OS=Arabidopsis thaliana GN=PEL1 PE=2 SV=1//1.17917e-159
ref0042698-snap-gene-0.11	73.1432	15.9103	2.2008	0.016193	1	--	-//-
ref0042701-processed-gene-0.11	40.0911	2.28465	4.1332	0.0028341	0.56663	--	sp|Q0IMV4|GRC14_ORYSJ Putative glutaredoxin-C14 OS=Oryza sativa subsp. japonica GN=GRXC14 PE=3 SV=2//2.7411e-44
ref0042715-processed-gene-0.0	52.9575	4.13544	3.6787	0.032356	1	--	sp|Q8GT20|BEBT_TOBAC Benzyl alcohol O-benzoyltransferase OS=Nicotiana tabacum GN=HSR201 PE=1 SV=1//1.13254e-32
ref0042896-snap-gene-0.35	764.791	79.5755	3.2647	0.023498	1	--	sp|Q06398|GSTU6_ORYSJ Probable glutathione S-transferase GSTU6 OS=Oryza sativa subsp. japonica GN=GSTU6 PE=2 SV=2//9.14025e-93
ref0043043-snap-gene-0.15	6.88861	0.572523	3.5888	0.026432	1	--	sp|Q2QYY8|PHT1A_ORYSJ Phototropin-1A OS=Oryza sativa subsp. japonica GN=PHOT1A PE=1 SV=2//4.23697e-10
ref0043046-snap-gene-0.2	4.62662	0	Inf	0.045676	1	--	sp|Q8GT20|BEBT_TOBAC Benzyl alcohol O-benzoyltransferase OS=Nicotiana tabacum GN=HSR201 PE=1 SV=1//1.92851e-51
ref0043196-snap-gene-0.17	3881.54	895.546	2.1158	0.01454	1	--	sp|P92959|RK24_ARATH 50S ribosomal protein L24, chloroplastic OS=Arabidopsis thaliana GN=RPL24 PE=2 SV=2//5.83237e-45
ref0043340-snap-gene-1.33	115.035	26.4809	2.119	0.022779	1	--	-//-
ref0043341-snap-gene-1.26	28.431	1.98046	3.8436	0.027553	1	--	sp|Q42453|ZAT7_ARATH Zinc finger protein ZAT7 OS=Arabidopsis thaliana GN=ZAT7 PE=2 SV=1//2.6323e-11
ref0043341-snap-gene-1.28	30.9194	6.65634	2.2157	0.025529	1	--	sp|Q41764|ADF3_MAIZE Actin-depolymerizing factor 3 OS=Zea mays GN=ADF3 PE=1 SV=1//4.40431e-53
ref0043372-snap-gene-0.22	15.6394	1.52095	3.3621	0.042423	1	--	sp|Q9SRU2|BIG_ARATH Auxin transport protein BIG OS=Arabidopsis thaliana GN=BIG PE=1 SV=2//1.74509e-14
ref0043373-snap-gene-0.36	41.5176	3.43514	3.5953	0.00080117	0.28583	--	-//-
ref0043603-processed-gene-0.0	359.686	83.7188	2.1031	0.015736	1	--	sp|P24632|HSP22_MAIZE 17.8 kDa class II heat shock protein OS=Zea mays PE=2 SV=1//8.04884e-63
ref0043914-snap-gene-0.13	183.435	48.3109	1.9248	0.0319	1	--	sp|Q9FG13|CXE15_ARATH Probable carboxylesterase 15 OS=Arabidopsis thaliana GN=CXE15 PE=2 SV=1//4.21156e-59
ref0043945-processed-gene-0.2	36.3184	0.547711	6.0511	0.0011386	0.34434	--	sp|Q9M8J9|BPM2_ARATH BTB/POZ and MATH domain-containing protein 2 OS=Arabidopsis thaliana GN=BPM2 PE=1 SV=1//1.21093e-80
ref0044124-snap-gene-0.30	71.6083	20.5683	1.7997	0.049899	1	--	sp|B6SFA4|MAA3_ARATH Probable helicase MAGATAMA 3 OS=Arabidopsis thaliana GN=MAA3 PE=2 SV=1//7.9338e-12
ref0044269-snap-gene-0.13	4.94887	0.279378	4.1468	0.044482	1	--	sp|P81391|MYB05_ANTMA Myb-related protein 305 OS=Antirrhinum majus GN=MYB305 PE=2 SV=1//7.77351e-10
ref0044338-snap-gene-0.8	29.1708	2.68809	3.4399	0.0016235	0.42033	--	-//-
ref0044457-snap-gene-0.23	15.1922	3.11718	2.285	0.044465	1	--	-//-
ref0044903-snap-gene-0.21	1020.91	191.132	2.4172	0.0055854	0.80402	--	sp|P45851|OXO2_HORVU Oxalate oxidase 2 OS=Hordeum vulgare PE=2 SV=1//5.28983e-54
ref0044903-snap-gene-0.22	2657.19	291.899	3.1864	0.00041652	0.20819	--	sp|P15290|GER2_WHEAT Oxalate oxidase GF-2.8 OS=Triticum aestivum PE=1 SV=1//3.0603e-140
ref0045109-processed-gene-0.5	3.38328	0	Inf	0.049045	1	--	-//-
ref0045141-snap-gene-0.29	124.586	30.4885	2.0308	0.022312	1	--	-//-
ref0045495-processed-gene-0.0	49.9524	10.12	2.3033	0.01465	1	--	-//-
ref0045579-snap-gene-0.3	25.277	4.6942	2.4289	0.023313	1	--	-//-
ref0045601-processed-gene-0.0	24.3291	0.279378	6.4443	2.1755e-05	0.018641	--	sp|Q2QP86|GRC15_ORYSJ Glutaredoxin-C15 OS=Oryza sativa subsp. japonica GN=GRXC15 PE=3 SV=1//3.00155e-53
ref0045776-snap-gene-0.16	132.172	18.5479	2.8331	0.0022599	0.50203	--	sp|Q03387|IF4G1_WHEAT Eukaryotic translation initiation factor isoform 4G-1 OS=Triticum aestivum PE=1 SV=2//1.80972e-07
ref0045776-snap-gene-0.17	58.7962	16.0256	1.8753	0.030988	1	--	-//-
ref0045780-snap-gene-0.22	75.7661	14.2057	2.4151	0.009251	1	--	sp|F4I933|STR8_ARATH Rhodanese-like domain-containing protein 8, chloroplastic OS=Arabidopsis thaliana GN=STR8 PE=2 SV=1//1.45992e-06
ref0045817-snap-gene-0.27	57.2551	2.04385	4.808	1.2182e-05	0.011849	--	-//-
ref0045823-processed-gene-0.14	50.205	7.28288	2.7853	0.010161	1	--	sp|Q53MD3|SPZ5_ORYSJ Putative serpin-Z5 OS=Oryza sativa subsp. japonica GN=Os11g0232000 PE=3 SV=1//8.4141e-116
ref0045866-processed-gene-0.4	5028	1360.11	1.8863	0.026444	1	--	-//-
ref0045877-processed-gene-0.3	24139.6	5673.47	2.0891	0.016066	1	--	sp|P12331|CB22_ORYSJ Chlorophyll a-b binding protein 2, chloroplastic OS=Oryza sativa subsp. japonica GN=CAB2R PE=2 SV=2//4.01753e-159
ref0046165-snap-gene-0.13	5.3618	0	Inf	0.014063	1	--	sp|P10290|MYBC_MAIZE Anthocyanin regulatory C1 protein OS=Zea mays GN=C1 PE=2 SV=1//3.42733e-07
ref0046360-processed-gene-0.0	39.5562	0.268332	7.2037	0.0021811	0.49059	--	sp|P49237|E13B_MAIZE Glucan endo-1,3-beta-glucosidase, acidic isoform OS=Zea mays PE=2 SV=1//1.27502e-110
ref0046525-processed-gene-0.4	867.286	235.838	1.8787	0.027024	1	--	sp|O23310|NFYB3_ARATH Nuclear transcription factor Y subunit B-3 OS=Arabidopsis thaliana GN=NFYB3 PE=2 SV=1//2.93532e-61
ref0046756-exonerate_est2genome-gene-0.0	52.8361	0.840855	5.9735	0.0029137	0.57615	--	-//-
ref0047303-processed-gene-0.1	4718.96	1240.3	1.9278	0.026558	1	--	sp|P13917|7SB1_SOYBN Basic 7S globulin OS=Glycine max GN=BG PE=1 SV=2//6.83836e-14
ref0047372-processed-gene-0.6	8264.8	1819.37	2.1835	0.012787	1	--	-//-
ref0047372-snap-gene-0.14	15.0936	2.23503	2.7556	0.019912	1	--	sp|P0CB23|Y4862_ARATH Uncharacterized protein At4g38062 OS=Arabidopsis thaliana GN=At4g38062 PE=4 SV=1//4.69402e-06
ref0047380-processed-gene-0.7	63.0332	16.1642	1.9633	0.03243	1	--	sp|Q9LJJ1|PP259_ARATH Putative pentatricopeptide repeat-containing protein At3g28640 OS=Arabidopsis thaliana GN=PCMP-E79 PE=3 SV=1//4.54691e-16
ref0047409-exonerate_est2genome-gene-0.4	41.1001	4.29264	3.2592	0.0095266	1	--	-//-
ref0047494-snap-gene-0.22	2089.92	569.539	1.8756	0.028969	1	--	sp|A3BLC3|RRFC_ORYSJ Ribosome-recycling factor, chloroplastic OS=Oryza sativa subsp. japonica GN=Os07g0570700 PE=2 SV=2//9.07676e-10
ref0047544-snap-gene-0.14	59.6996	13.4717	2.1478	0.04572	1	--	sp|Q3EBQ3|FRS2_ARATH Protein FAR1-RELATED SEQUENCE 2 OS=Arabidopsis thaliana GN=FRS2 PE=1 SV=1//4.81459e-08
ref0047759-snap-gene-0.0	69.7273	17.688	1.9789	0.033454	1	--	-//-
ref0047785-snap-gene-0.7	9.80192	0	Inf	0.03622	1	--	-//-
ref0047932-snap-gene-0.1	161.953	35.0072	2.2099	0.012031	1	--	-//-
ref0047996-snap-gene-0.6	4.31579	0	Inf	0.02054	1	--	sp|Q6H7J4|P2C23_ORYSJ Putative protein phosphatase 2C 23 OS=Oryza sativa subsp. japonica GN=Os02g0633700 PE=5 SV=1//5.24228e-81
ref0048305-snap-gene-0.4	954.452	77.5368	3.6217	8.8781e-05	0.066563	--	sp|Q5VQG4|RFS_ORYSJ Galactinol--sucrose galactosyltransferase OS=Oryza sativa subsp. japonica GN=RFS PE=1 SV=1//0
