# Supplementary material for: Transcriptome profiling revealed candidate genes, pathways and transcription factors related to nitrogen utilization and excessive nitrogen stress in perennial ryegrass
Source: Sci Rep. 2022 Mar 1;12:3353. doi: 10.1038/s41598-022-07329-7 (PMC8888628; doi:10.1038/s41598-022-07329-7)
Supplement: Supplementary file 7 — Supplementary Table S5 B-1. [file 41598_2022_7329_MOESM7_ESM.xlsx]

## Sheet: N_1vsN_0.DEG_down
S5 B-1
Gene_id	readcount_N_1	readcount_N_0	log2FoldChange	pval	padj	Gene Name	Blast swiss prot
Novel00042	22.3896	82.0448	-1.8736	0.031152	0.91933	-//-
Novel00067	1.39012	13.865	-3.3182	0.01236	0.55124	--	PREDICTED: citrate-binding protein-like [Setaria italica]
Novel00090	41.8336	304.237	-2.8625	0.00095161	0.10805	--	PREDICTED: AT-hook motif nuclear-localized protein 19 [Setaria italica]
Novel00136	18.58	1153.71	-5.9564	2.1669e-09	4.3435e-06	--	cortical cell-delineating protein precursor [Zea mays]>gi|195657835|gb|ACG48385.1| cortical cell-delineating protein precursor [Zea mays]>gi|413919309|gb|AFW59241.1| cortical cell-delineating protein [Zea mays]
Novel00153	13.9909	252.939	-4.1762	0.00053733	0.072612	--	PREDICTED: E3 ubiquitin-protein ligase RING1-like [Brachypodium distachyon]
Novel00154	56.053	455.282	-3.0219	0.0041408	0.29806	--	PREDICTED: E3 ubiquitin-protein ligase RING1-like [Brachypodium distachyon]
Novel00167	31.4197	180.674	-2.5236	0.0043363	0.30618	--	predicted protein [Hordeum vulgare subsp. vulgare]
Novel00182	25.8744	151.81	-2.5527	0.0044448	0.3096	--	hypothetical protein TRIUR3_04961 [Triticum urartu]
Novel00191	0.768339	17.7284	-4.5282	0.00088688	0.10256	--	Xyloglucan galactosyltransferase KATAMARI1-like protein [Triticum urartu]
Novel00207	56.2723	238.006	-2.0805	0.016372	0.6393	--	hypothetical protein F775_13197 [Aegilops tauschii]
Novel00212	0	22.2261	#NAME?	0.02464	0.80681	-//-
Novel00258	5.57347	21.6902	-1.9604	0.046689	1	-//-
Novel00262	4.61003	29.2084	-2.6635	0.0081306	0.42826	--	hypothetical protein F775_28803 [Aegilops tauschii]
Novel00264	5.32845	121.991	-4.5169	0.037625	1	--	hypothetical protein [Oryza sativa Japonica Group]
Novel00296	1.60171	14.3199	-3.1603	0.010323	0.49663	-//-
Novel00307	0	26.4147	#NAME?	0.002767	0.22522	-//-
Novel00314	8.42364	38.6568	-2.1982	0.02111	0.73591	--	Peptide transporter PTR5 [Aegilops tauschii]
Novel00348	40.0454	153.445	-1.938	0.018141	0.67477	-//-
Novel00365	1.36295	10.5202	-2.9484	0.034394	0.95745	--	unnamed protein product [Vitis vinifera]
Novel00377	27.0326	97.0811	-1.8445	0.029415	0.8932	--	PREDICTED: polyubiquitin-like [Brachypodium distachyon]
Novel00477	1.73086	52.1035	-4.9118	0.023447	0.78731	--	PREDICTED: carotenoid cleavage dioxygenase 8 homolog B, chloroplastic [Brachypodium distachyon]
Novel00492	10.3594	62.5861	-2.5949	0.0076851	0.41697	-//-
Novel00493	0	8.47953	#NAME?	0.0027715	0.22522	-//-
Novel00536	0.735823	10.3138	-3.8091	0.012267	0.55104	--	hypothetical protein TRIUR3_29643 [Triticum urartu]
Novel00578	0	42.8378	#NAME?	0.0022678	0.1986	--	predicted protein [Hordeum vulgare subsp. vulgare]
Novel00584	10.783	79.821	-2.888	0.0019415	0.18101	--	hypothetical protein TRIUR3_01625 [Triticum urartu]
Novel00603	1.53668	11.3863	-2.8894	0.025381	0.81839	--	hypothetical protein TRIUR3_21407 [Triticum urartu]
Novel00616	4.62072	30.5344	-2.7242	0.0072023	0.39927	--	hypothetical protein F775_18983 [Aegilops tauschii]
Novel00629	1.93711	26.9356	-3.7975	0.0019548	0.18178	-//-
Novel00644	15.1378	257.783	-4.0899	0.00015538	0.032161	--	unnamed protein product [Triticum aestivum]
Novel00650	4.21495	31.4914	-2.9014	0.036376	0.99354	--	hypothetical protein TRIUR3_07666 [Triticum urartu]
Novel00655	0	15.5523	#NAME?	0.0045956	0.31409	-//-
Novel00677	15.7809	55.533	-1.8152	0.047147	1	--	hypothetical protein TRIUR3_15912 [Triticum urartu]
Novel00687	198.376	718.83	-1.8574	0.024817	0.80873	--	hypothetical protein F775_26911 [Aegilops tauschii]
Novel00692	55.8491	956.431	-4.0981	8.2114e-06	0.0037035	--	hypothetical protein F775_52309 [Aegilops tauschii]
Novel00700	0	4.21463	#NAME?	0.039739	1	-//-
Novel00712	21.0102	149.978	-2.8356	0.025112	0.81437	--	hypothetical protein F775_21838 [Aegilops tauschii]
Novel00746	11.8809	51.5686	-2.1178	0.023496	0.78787	-//-
Novel00755	2.18564	248.321	-6.828	4.4177e-08	4.9811e-05	--	hypothetical protein OsI_21020 [Oryza sativa Indica Group]>gi|222632591|gb|EEE64723.1| hypothetical protein OsJ_19579 [Oryza sativa Japonica Group]
Novel00760	0.681473	116.721	-7.4202	5.0488e-09	8.6746e-06	-//-
Novel00767	5.81666	25.4357	-2.1286	0.048384	1	-//-
Novel00802	11.8795	102.114	-3.1036	0.0036775	0.27246	--	PREDICTED: polyubiquitin isoform X1 [Brachypodium distachyon]>gi|721613705|ref|XP_010240784.1| PREDICTED: polyubiquitin isoform X1 [Brachypodium distachyon]
Novel00808	41.9772	408.327	-3.282	0.00026771	0.044927	--	hypothetical protein F775_28211 [Aegilops tauschii]
Novel00809	4.70667	23.8971	-2.3441	0.026496	0.84303	--	PREDICTED: postacrosomal sheath WW domain-binding protein-like [Brachypodium distachyon]
Novel00960	0	5.45231	#NAME?	0.017911	0.674	-//-
Novel00976	10.5709	64.2164	-2.6028	0.0053377	0.34026	--	hypothetical protein TRIUR3_28835 [Triticum urartu]
Novel00979	2.4992	20.5478	-3.0394	0.011458	0.53002	-//-
Novel01003	1.04938	16.7623	-3.9976	0.0027272	0.22419	--	hypothetical protein ZEAMMB73_986776 [Zea mays]
Novel01020	12.4444	257.163	-4.3691	3.6572e-06	0.0018851	--	PREDICTED: postacrosomal sheath WW domain-binding protein-like [Brachypodium distachyon]
Novel01045	14.7285	189.914	-3.6887	0.00042222	0.061181	--	PREDICTED: expansin-A17-like [Zea mays]>gi|413953533|gb|AFW86182.1| hypothetical protein ZEAMMB73_063455 [Zea mays]
Novel01055	0	27.9309	#NAME?	0.0012319	0.1319	-//-
Novel01071	9.31393	46.6588	-2.3247	0.016658	0.64558	-//-
Novel01121	271.137	1038.42	-1.9373	0.020065	0.72033	--	predicted protein [Hordeum vulgare subsp. vulgare]
Novel01131	44.9853	144.427	-1.6828	0.045035	1	--	hypothetical protein TRIUR3_00437 [Triticum urartu]
Novel01135	5.6269	28.5197	-2.3415	0.02001	0.72033	--	PREDICTED: BAG family molecular chaperone regulator 1-like [Setaria italica]
Novel01143	0.741164	42.6277	-5.8459	0.0031037	0.24291	-//-
Novel01205	0	19.0678	#NAME?	0.046121	1	-//-
Novel01244	0	15.42	#NAME?	0.020397	0.7249	-//-
Novel01266	25.8483	99.2342	-1.9408	0.020215	0.72287	-//-
Novel01336	0	9.91977	#NAME?	0.0013613	0.13954	-//-
Novel01339	68.7454	315.237	-2.1971	0.028533	0.87991	-//-
Novel01343	1.10373	27.6831	-4.6485	0.00020141	0.03891	-//-
Novel01394	2.91612	24.8613	-3.0918	0.027451	0.86265	-//-
Novel01415	4.10091	31.1988	-2.9275	0.0046783	0.31542	--	hypothetical protein F775_21803 [Aegilops tauschii]
Novel01418	0.768339	10.9515	-3.8332	0.0090495	0.45667	-//-
Novel01434	1.10908	13.4935	-3.6048	0.0075237	0.4095	--	unnamed protein product [Triticum aestivum]
Novel01473	0.367912	8.14661	-4.4688	0.024816	0.80873	-//-
Novel01479	4.81537	43.952	-3.1902	0.024803	0.80873	-//-
Novel01485	5.64874	58.956	-3.3836	0.00055701	0.07416	-//-
Novel01492	9.89482	117.425	-3.5689	0.00016414	0.033315	--	predicted protein [Hordeum vulgare subsp. vulgare]
Novel01515	0	15.4081	#NAME?	0.0061228	0.36466	-//-
Novel01547	5.18281	23.4237	-2.1762	0.033467	0.94672	-//-
Novel01548	0.367912	13.2285	-5.1681	0.0013992	0.14261	-//-
Novel01580	0.681473	16.4505	-4.5933	0.0013463	0.13878	-//-
Novel01603	2.6079	113.965	-5.4496	1.396e-05	0.0053034	--	hypothetical protein TRIUR3_07057 [Triticum urartu]
Novel01653	0.400427	32.4918	-6.3424	0.045469	1	--	PREDICTED: 4-hydroxyphenylpyruvate dioxygenase-like [Zea mays]>gi|414884229|tpg|DAA60243.1| TPA: hypothetical protein ZEAMMB73_261174 [Zea mays]
Novel01655	12.6265	69.6326	-2.4633	0.0085506	0.44363	--	hypothetical protein TRIUR3_10815 [Triticum urartu]
Novel01662	0.800855	10.4844	-3.7106	0.025067	0.81409	--	pathogenesis-related protein 1 [Triticum aestivum]
Novel01677	1.10373	10.4137	-3.238	0.021838	0.75184	-//-
Novel01726	0	8.82135	#NAME?	0.023868	0.79519	--	GDSL esterase/lipase 7 [Aegilops tauschii]
Novel01779	11.9718	73.4517	-2.6172	0.0048245	0.32023	--	PREDICTED: uncharacterized protein LOC102722345 [Oryza brachyantha]
Novel01830	1.42264	49.3906	-5.1176	1.2766e-05	0.0051286	-//-
Novel01832	6.31906	189.025	-4.9027	7.6954e-07	0.00052389	--	unnamed protein product [Triticum aestivum]
Novel01883	0	27.7091	#NAME?	0.0016456	0.16004	--	PREDICTED: LOW QUALITY PROTEIN: homeobox-leucine zipper protein ROC9 [Brachypodium distachyon]
Novel01897	4.61538	41.0132	-3.1516	0.0017868	0.16966	--	PREDICTED: cytochrome P450 716B1-like [Brachypodium distachyon]
Novel01900	12.2614	47.7198	-1.9605	0.040951	1	-//-
Novel01911	1.60171	40.6086	-4.6641	4.5131e-05	0.01388	--	PREDICTED: uncharacterized protein LOC102704615 [Oryza brachyantha]
Novel01919	23.59	89.3657	-1.9215	0.027552	0.86368	-//-
Novel01928	3.01901	26.1401	-3.1141	0.0042148	0.30114	-//-
Novel02002	3.66262	61.8932	-4.0788	8.0176e-05	0.021045	-//-
Novel02013	5.31196	39.2569	-2.8856	0.034797	0.96133	--	AP2 domain CBF protein [Triticum aestivum]
Novel02033	15.1018	391.533	-4.6963	6.9421e-07	0.00048169	--	PREDICTED: probable disease resistance protein RXW24L-like [Oryza brachyantha]
Novel02038	7.82948	48.6188	-2.6345	0.040921	1	--	hypothetical protein SORBIDRAFT_01g005410 [Sorghum bicolor]>gi|241920163|gb|EER93307.1| hypothetical protein SORBIDRAFT_01g005410 [Sorghum bicolor]
Novel02068	3.10587	29.6187	-3.2534	0.0021421	0.19226	--	Transcription factor bHLH83 [Triticum urartu]
Novel02071	34.9158	290.771	-3.0579	0.0092803	0.46249	--	Heat stress transcription factor B-2b [Aegilops tauschii]
Novel02078	10.0467	110.507	-3.4593	0.00022388	0.041658	--	Disease resistance protein RGA2 [Aegilops tauschii]
Novel02081	0.367912	40.2291	-6.7727	1.9802e-06	0.0011341	--	Transcription factor bHLH84 [Aegilops tauschii]
Novel02110	0.367912	24.4431	-6.0539	0.03697	0.9943	--	PREDICTED: uncharacterized protein LOC101771763 [Setaria italica]
Novel02124	6.08564	39.0991	-2.6837	0.0079468	0.42353	--	hypothetical protein F775_23420 [Aegilops tauschii]
Novel02142	2.57538	13.0959	-2.3463	0.04739	1	-//-
Novel02153	8.91719	51.3985	-2.5271	0.020811	0.73142	--	Subtilisin inhibitor 1 [Aegilops tauschii]
Novel02164	1.20128	22.4923	-4.2268	0.0044197	0.3096	-//-
ref0000030-snap-gene-0.5	0.400427	8.47568	-4.4037	0.010987	0.5135	--	sp|Q9C667|CPNB4_ARATH Chaperonin 60 subunit beta 4, chloroplastic OS=Arabidopsis thaliana GN=CPN60B4 PE=1 SV=1//5.22498e-19
ref0000211-snap-gene-0.24	32.9007	193.612	-2.557	0.0039186	0.28679	--	sp|Q9SV68|QORH_ARATH Putative quinone-oxidoreductase homolog, chloroplastic OS=Arabidopsis thaliana GN=At4g13010 PE=2 SV=1//9.81797e-10
ref0000237-processed-gene-0.3	8.4134	51.1601	-2.6043	0.005474	0.34185	--	sp|Q8L765|BPM1_ARATH BTB/POZ and MATH domain-containing protein 1 OS=Arabidopsis thaliana GN=BPM1 PE=1 SV=1//1.47169e-64
ref0000265-snap-gene-0.3	3.34906	56.9652	-4.0883	0.00022115	0.04156	--	sp|Q5VQY3|PIN5_ORYSJ Probable auxin efflux carrier component 5 OS=Oryza sativa subsp. japonica GN=PIN5 PE=2 SV=1//2.8538e-16
ref0000305-snap-gene-0.6	2.13129	33.1936	-3.9611	0.04063	1	--	sp|Q9Y4X5|ARI1_HUMAN E3 ubiquitin-protein ligase ARIH1 OS=Homo sapiens GN=ARIH1 PE=1 SV=2//3.41024e-11
ref0000331-processed-gene-0.25	1.83956	50.0873	-4.767	2.353e-05	0.0082425	--	sp|Q8GYA4|CRK10_ARATH Cysteine-rich receptor-like protein kinase 10 OS=Arabidopsis thaliana GN=CRK10 PE=1 SV=3//1.11154e-17
ref0000331-snap-gene-0.59	1.47699	30.3878	-4.3628	0.01234	0.55118	--	sp|Q8W474|DRL7_ARATH Probable disease resistance protein At1g58390 OS=Arabidopsis thaliana GN=At1g58390 PE=2 SV=4//8.55902e-36
ref0000357-snap-gene-0.29	18.302	161.408	-3.1406	0.00056576	0.075049	--	sp|Q9LY62|GT644_ARATH Glycosyltransferase family 64 protein C4 OS=Arabidopsis thaliana GN=EPC1 PE=2 SV=1//1.95986e-10
ref0000364-snap-gene-0.24	1.02221	39.7262	-5.2803	0.0044609	0.31012	--	-//-
ref0000369-processed-gene-0.11	2.15312	13.6966	-2.6693	0.028911	0.88561	--	sp|Q8S9G6|T5AT_TAXWC Taxadien-5-alpha-ol O-acetyltransferase OS=Taxus wallichiana var. chinensis PE=2 SV=1//6.5454e-38
ref0000387-snap-gene-0.5	2.55889	14.3492	-2.4874	0.038813	1	--	sp|Q55EX9|Y8948_DICDI Putative methyltransferase DDB_G0268948 OS=Dictyostelium discoideum GN=DDB_G0268948 PE=1 SV=2//8.7497e-20
ref0000436-snap-gene-0.23	122.035	697.052	-2.514	0.003423	0.26118	--	sp|Q9LS08|BH032_ARATH Transcription factor AIG1 OS=Arabidopsis thaliana GN=BHLH32 PE=1 SV=1//1.17277e-10
ref0000558-snap-gene-0.19	1.16877	26.6981	-4.5137	0.0092431	0.46139	--	sp|Q9LZD3|E70A1_ARATH Exocyst complex component EXO70A1 OS=Arabidopsis thaliana GN=EXO70A1 PE=1 SV=1//6.31321e-06
ref0000583-processed-gene-0.0	49.1993	159.476	-1.6966	0.045623	1	--	sp|Q9FG13|CXE15_ARATH Probable carboxylesterase 15 OS=Arabidopsis thaliana GN=CXE15 PE=2 SV=1//3.72624e-87
ref0000648-snap-gene-0.10	28.8894	104.288	-1.852	0.034247	0.95565	--	sp|Q9FHE1|GSTT3_ARATH Glutathione S-transferase T3 OS=Arabidopsis thaliana GN=GSTT3 PE=2 SV=1//2.76094e-28
ref0000676-snap-gene-0.33	0	4.17157	#NAME?	0.040303	1	--	sp|Q336M7|4CLL2_ORYSJ 4-coumarate--CoA ligase-like 2 OS=Oryza sativa subsp. japonica GN=4CLL2 PE=3 SV=3//1.0561e-14
ref0000836-snap-gene-0.3	8.63033	37.2592	-2.1101	0.042605	1	--	-//-
ref0000840-processed-gene-0.3	6.21708	29.2861	-2.2359	0.022264	0.76214	--	sp|Q9M5Q1|FUT1_PEA Galactoside 2-alpha-L-fucosyltransferase OS=Pisum sativum GN=FT1 PE=2 SV=1//4.04172e-126
ref0000841-exonerate_est2genome-gene-0.0	15.0576	91.476	-2.6029	0.00356	0.26798	--	-//-
ref0000888-snap-gene-0.1	7.19471	67.3065	-3.2257	0.00098322	0.11004	--	sp|Q9SUF1|WTR31_ARATH WAT1-related protein At4g08290 OS=Arabidopsis thaliana GN=At4g08290 PE=2 SV=1//6.1162e-29
ref0000915-snap-gene-0.7	1.81772	20.5389	-3.4982	0.0034677	0.2634	--	sp|E6Y2A0|CASP1_WHEAT Casparian strip membrane protein 1 OS=Triticum aestivum GN=STG PE=2 SV=1//2.32125e-52
ref0000947-processed-gene-0.6	3.48889	36.625	-3.392	0.023832	0.79519	--	sp|Q9C9H7|RLP12_ARATH Receptor-like protein 12 OS=Arabidopsis thaliana GN=RLP12 PE=2 SV=2//5.86445e-11
ref0000952-snap-gene-0.43	47.795	168.62	-1.8188	0.031926	0.93273	--	-//-
ref0000983-snap-gene-0.7	3.6733	19.7195	-2.4245	0.026015	0.83067	--	sp|Q5NB82|NLP3_ORYSJ Protein NLP3 OS=Oryza sativa subsp. japonica GN=NLP3 PE=3 SV=1//9.1776e-101
ref0001236-processed-gene-0.2	31.6884	153.061	-2.2721	0.008632	0.4443	--	sp|P22195|PER1_ARAHY Cationic peroxidase 1 OS=Arachis hypogaea GN=PNC1 PE=1 SV=2//8.62057e-94
ref0001312-snap-gene-0.10	0	9.79612	#NAME?	0.0016249	0.15864	--	-//-
ref0001330-snap-gene-0.7	4.83139	20.8413	-2.1089	0.043197	1	--	sp|Q5SVZ6|ZMYM1_HUMAN Zinc finger MYM-type protein 1 OS=Homo sapiens GN=ZMYM1 PE=2 SV=1//2.71351e-08
ref0001332-snap-gene-0.18	0	3.85643	#NAME?	0.049898	1	--	-//-
ref0001430-snap-gene-0.14	4.55034	54.7666	-3.5892	0.00035407	0.054477	--	sp|Q7XU38|C87A3_ORYSJ Cytochrome P450 87A3 OS=Oryza sativa subsp. japonica GN=CYP87A3 PE=2 SV=3//4.49404e-28
ref0001444-processed-gene-0.9	1.78521	89.2484	-5.6437	5.4247e-07	0.00039146	--	sp|Q42400|AAP1_ARATH Amino acid permease 1 OS=Arabidopsis thaliana GN=AAP1 PE=1 SV=1//7.64988e-107
ref0001471-processed-gene-0.6	0.367912	7.1348	-4.2774	0.021756	0.75092	--	sp|Q9STE7|R13L3_ARATH Putative disease resistance RPP13-like protein 3 OS=Arabidopsis thaliana GN=RPP13L3 PE=3 SV=1//9.20612e-40
ref0001582-processed-gene-0.1	0	7.97121	#NAME?	0.0040039	0.29068	--	sp|O64791|SY124_ARATH Syntaxin-124 OS=Arabidopsis thaliana GN=SYP124 PE=2 SV=1//1.98334e-42
ref0001771-snap-gene-0.19	0.400427	9.30922	-4.539	0.0069233	0.3897	--	sp|Q9FHG4|LRKS7_ARATH Probable L-type lectin-domain containing receptor kinase S.7 OS=Arabidopsis thaliana GN=LECRKS7 PE=2 SV=1//1.98397e-10
ref0001778-snap-gene-0.18	11.0053	39.7796	-1.8538	0.045192	1	--	sp|Q6YV88|C71Z7_ORYSJ Ent-cassadiene C2-hydroxylase OS=Oryza sativa subsp. japonica GN=CYP71Z7 PE=1 SV=1//1.56595e-101
ref0001816-snap-gene-0.3	0.340737	8.13071	-4.5767	0.01287	0.56017	--	sp|P05621|H2B2_WHEAT Histone H2B.2 OS=Triticum aestivum PE=1 SV=2//7.69482e-46
ref0001899-processed-gene-0.2	1.53668	11.9208	-2.9556	0.021205	0.73777	--	sp|Q39202|RLK1_ARATH G-type lectin S-receptor-like serine/threonine-protein kinase RLK1 OS=Arabidopsis thaliana GN=RLK1 PE=2 SV=2//1.11649e-14
ref0001926-snap-gene-1.27	2.61858	18.4356	-2.8156	0.012772	0.55791	--	-//-
ref0001927-processed-gene-1.18	44.9133	235.508	-2.3906	0.0054124	0.34185	--	-//-
ref0001929-snap-gene-1.21	4.96145	37.2485	-2.9083	0.0035651	0.26798	--	sp|Q9S845|GONS3_ARATH GDP-mannose transporter GONST3 OS=Arabidopsis thaliana GN=GONST3 PE=2 SV=1//5.5473e-145
ref0001980-snap-gene-0.31	2.99183	24.9226	-3.0584	0.0052411	0.33722	--	sp|Q39214|RPM1_ARATH Disease resistance protein RPM1 OS=Arabidopsis thaliana GN=RPM1 PE=1 SV=1//8.65977e-12
ref0002051-processed-gene-0.18	0	32.5729	#NAME?	1.3441e-06	0.00085082	--	sp|Q84KJ6|AMT31_ORYSJ Ammonium transporter 3 member 1 OS=Oryza sativa subsp. japonica GN=AMT3-1 PE=2 SV=1//0
ref0002087-snap-gene-0.12	2.92146	25.5532	-3.1287	0.0045486	0.3138	--	sp|Q9SFB8|PI5K6_ARATH Phosphatidylinositol 4-phosphate 5-kinase 6 OS=Arabidopsis thaliana GN=PIP5K6 PE=2 SV=1//1.34752e-06
ref0002096-snap-gene-0.8	7.12968	53.4147	-2.9053	0.0032793	0.25336	--	sp|Q10PI6|LCAT1_ORYSJ Lecithin-cholesterol acyltransferase-like 1 OS=Oryza sativa subsp. japonica GN=Os03g0232800 PE=2 SV=1//1.43998e-16
ref0002182-processed-gene-0.4	64.6787	312.829	-2.274	0.0080396	0.42533	--	sp|Q9LT10|CXE18_ARATH Probable carboxylesterase 18 OS=Arabidopsis thaliana GN=CXE18 PE=1 SV=1//1.06418e-90
ref0002219-snap-gene-0.21	5.64874	66.2069	-3.551	0.00028605	0.04713	--	-//-
ref0002220-snap-gene-0.21	2.00214	12.5181	-2.6444	0.027783	0.86623	--	sp|Q9LHS0|CAP10_ARATH Putative clathrin assembly protein At5g35200 OS=Arabidopsis thaliana GN=At5g35200 PE=1 SV=1//1.04351e-09
ref0002265-snap-gene-0.18	9.06236	71.4057	-2.9781	0.001513	0.1508	--	sp|Q7XJR9|CDPKG_ARATH Calcium-dependent protein kinase 16 OS=Arabidopsis thaliana GN=CPK16 PE=3 SV=1//3.97946e-11
ref0002292-snap-gene-0.16	16.7706	59.5695	-1.8286	0.043147	1	--	-//-
ref0002502-snap-gene-0.13	1.16877	21.5446	-4.2043	0.0007518	0.090119	--	sp|Q9FEQ8|PER2_MAIZE Peroxidase 2 OS=Zea mays GN=PER2 PE=2 SV=1//1.23193e-08
ref0002508-processed-gene-0.2	61.6862	472.387	-2.937	0.00062938	0.080243	--	sp|Q9C7S5|PSYR1_ARATH Tyrosine-sulfated glycopeptide receptor 1 OS=Arabidopsis thaliana GN=PSYR1 PE=2 SV=1//0
ref0002592-processed-gene-0.5	34.0657	123.966	-1.8636	0.029301	0.89309	--	sp|A1E9M8|RK16_HORVU 50S ribosomal protein L16, chloroplastic OS=Hordeum vulgare GN=rpl16 PE=3 SV=1//1.30607e-09
ref0002605-snap-gene-0.11	8.83336	84.4414	-3.2569	0.0007283	0.088063	--	-//-
ref0002703-processed-gene-0.1	17.8874	363.392	-4.3445	3.5725e-06	0.0018681	--	sp|Q9FEQ8|PER2_MAIZE Peroxidase 2 OS=Zea mays GN=PER2 PE=2 SV=1//3.2235e-133
ref0002703-processed-gene-0.3	47.5202	809.063	-4.0896	6.6447e-06	0.0031136	--	sp|Q9FEQ8|PER2_MAIZE Peroxidase 2 OS=Zea mays GN=PER2 PE=2 SV=1//2.22518e-138
ref0002749-processed-gene-0.3	17.7956	165.485	-3.2171	0.00036119	0.054757	--	sp|P93031|GMD2_ARATH GDP-mannose 4,6 dehydratase 2 OS=Arabidopsis thaliana GN=MUR1 PE=1 SV=3//0
ref0002765-processed-gene-0.3	8.03971	37.9862	-2.2403	0.039944	1	--	-//-
ref0002924-snap-gene-0.4	0	6.47735	#NAME?	0.039614	1	--	-//-
ref0002955-snap-gene-0.9	2.41233	35.68	-3.8866	0.00058509	0.076137	--	-//-
ref0002974-snap-gene-0.15	2.04442	41.5834	-4.3462	0.00012708	0.028305	--	sp|Q39214|RPM1_ARATH Disease resistance protein RPM1 OS=Arabidopsis thaliana GN=RPM1 PE=1 SV=1//1.72095e-17
ref0003096-processed-gene-0.0	22.0675	80.0163	-1.8584	0.037755	1	--	sp|Q4R1I9|ANGLT_ROSHC Anthocyanidin 5,3-O-glucosyltransferase OS=Rosa hybrid cultivar GN=RhGT1 PE=2 SV=1//1.50631e-130
ref0003110-processed-gene-0.18	5.65408	23.0718	-2.0288	0.042665	1	--	-//-
ref0003139-processed-gene-0.11	7.62904	38.8405	-2.348	0.014031	0.59279	--	sp|Q9ZQA3|PME15_ARATH Probable pectinesterase 15 OS=Arabidopsis thaliana GN=PME15 PE=2 SV=1//3.52676e-122
ref0003140-snap-gene-0.12	0	16.3435	#NAME?	0.00010984	0.026073	--	-//-
ref0003183-snap-gene-0.21	0	5.73763	#NAME?	0.014939	0.61251	--	-//-
ref0003209-processed-gene-0.8	2.98649	23.5995	-2.9822	0.011966	0.54035	--	sp|Q5QNM6|CIPKD_ORYSJ Putative CBL-interacting protein kinase 13 OS=Oryza sativa subsp. japonica GN=CIPK13 PE=3 SV=1//0
ref0003248-snap-gene-0.3	1.5095	19.0308	-3.6562	0.0325	0.9388	--	sp|Q07078|HSP83_ORYSJ Heat shock protein 81-3 OS=Oryza sativa subsp. japonica GN=HSP81-3 PE=2 SV=2//1.26609e-15
ref0003331-snap-gene-0.32	1.8449	11.8082	-2.6782	0.033918	0.95163	--	-//-
ref0003332-processed-gene-0.7	124.603	471.017	-1.9184	0.024396	0.80534	--	sp|Q96509|PER55_ARATH Peroxidase 55 OS=Arabidopsis thaliana GN=PER55 PE=1 SV=1//1.28132e-62
ref0003333-snap-gene-0.28	7.18495	90.9352	-3.6618	0.0001402	0.030291	--	sp|Q9CAH1|Y1725_ARATH Putative receptor-like protein kinase At1g72540 OS=Arabidopsis thaliana GN=At1g72540 PE=2 SV=1//1.24731e-43
ref0003371-processed-gene-1.3	0	4.10204	#NAME?	0.041245	1	--	-//-
ref0003374-processed-gene-1.1	0	6.79299	#NAME?	0.010556	0.5018	--	-//-
ref0003374-snap-gene-0.23	4.70758	23.0751	-2.2933	0.032221	0.9353	--	sp|Q69TI0|OPR5_ORYSJ Putative 12-oxophytodienoate reductase 5 OS=Oryza sativa subsp. japonica GN=OPR5 PE=2 SV=1//2.55959e-72
ref0003551-processed-gene-0.6	0	39.2755	#NAME?	3.9263e-07	0.00030744	--	sp|Q9SY59|NFXL1_ARATH NF-X1-type zinc finger protein NFXL1 OS=Arabidopsis thaliana GN=NFXL1 PE=2 SV=1//2.79601e-86
ref0003551-snap-gene-0.10	1.02221	51.0032	-5.6408	0.00023343	0.042112	--	-//-
ref0003551-snap-gene-0.9	1.36295	25.8683	-4.2464	0.00058874	0.076137	--	-//-
ref0003728-processed-gene-0.0	0	87.1885	#NAME?	0.00023341	0.042112	--	-//-
ref0003728-snap-gene-0.2	0.400427	38.252	-6.5778	0.0050412	0.32967	--	sp|P14381|YTX2_XENLA Transposon TX1 uncharacterized 149 kDa protein OS=Xenopus laevis PE=3 SV=1//8.70741e-42
ref0003730-snap-gene-0.4	0.367912	8.85097	-4.5884	0.008818	0.44875	--	sp|Q6YV88|C71Z7_ORYSJ Ent-cassadiene C2-hydroxylase OS=Oryza sativa subsp. japonica GN=CYP71Z7 PE=1 SV=1//4.17084e-82
ref0003800-snap-gene-0.4	0	16.9145	#NAME?	0.0010285	0.11383	--	sp|O81906|B120_ARATH G-type lectin S-receptor-like serine/threonine-protein kinase B120 OS=Arabidopsis thaliana GN=B120 PE=2 SV=1//9.00616e-54
ref0003901-processed-gene-0.15	32.9989	159.3	-2.2713	0.0080082	0.42492	--	sp|Q9LSC2|Y3589_ARATH PTI1-like tyrosine-protein kinase At3g15890 OS=Arabidopsis thaliana GN=At3g15890 PE=2 SV=1//5.44613e-87
ref0003920-snap-gene-0.30	5.52936	77.7031	-3.8128	0.00012666	0.028305	--	sp|Q8GXG1|ASPGB_ARATH Probable isoaspartyl peptidase/L-asparaginase 2 OS=Arabidopsis thaliana GN=At3g16150 PE=2 SV=2//2.51359e-61
ref0003923-snap-gene-0.13	0.367912	6.20576	-4.0762	0.034398	0.95745	--	sp|O80725|AB4B_ARATH ABC transporter B family member 4 OS=Arabidopsis thaliana GN=ABCB4 PE=1 SV=1//2.47105e-07
ref0004153-snap-gene-0.4	0	61.8419	#NAME?	0.024042	0.79899	--	sp|P0C2F6|RNHX1_ARATH Putative ribonuclease H protein At1g65750 OS=Arabidopsis thaliana GN=At1g65750 PE=3 SV=1//7.0263e-06
ref0004181-processed-gene-0.10	74.5896	248.757	-1.7377	0.039786	1	--	-//-
ref0004237-snap-gene-0.1	0	4.44366	#NAME?	0.033175	0.94177	--	sp|O65924|Y2921_ARATH Putative leucine-rich repeat receptor-like protein kinase At2g19210 OS=Arabidopsis thaliana GN=At2g19210 PE=3 SV=1//3.07481e-21
ref0004436-snap-gene-0.16	1.02221	15.362	-3.9096	0.0041447	0.29806	--	sp|Q9LUC6|C7A14_ARATH Cytochrome P450 72A14 OS=Arabidopsis thaliana GN=CYP72A14 PE=2 SV=1//5.03414e-10
ref0004467-processed-gene-0.0	275.209	1237.13	-2.1684	0.00937	0.46567	--	-//-
ref0004467-snap-gene-0.27	8.48286	33.0235	-1.9609	0.043192	1	--	sp|O64791|SY124_ARATH Syntaxin-124 OS=Arabidopsis thaliana GN=SYP124 PE=2 SV=1//1.73088e-97
ref0004483-snap-gene-0.27	11.8596	66.9015	-2.496	0.0070841	0.39628	--	sp|Q8H038|KATAM_ORYSJ Xyloglucan galactosyltransferase KATAMARI1 homolog OS=Oryza sativa subsp. japonica GN=Os03g0144800 PE=2 SV=1//3.63166e-154
ref0004485-snap-gene-0.17	0	6.50451	#NAME?	0.018723	0.69004	--	-//-
ref0004553-snap-gene-0.35	1.16877	25.3304	-4.4378	0.00032854	0.052685	--	sp|Q9LYG9|MSL10_ARATH Mechanosensitive ion channel protein 10 OS=Arabidopsis thaliana GN=MSL10 PE=1 SV=1//2.68113e-17
ref0004559-processed-gene-0.4	7.98627	81.4713	-3.3507	0.00040446	0.059322	--	sp|P37834|PER1_ORYSJ Peroxidase 1 OS=Oryza sativa subsp. japonica GN=PRX74 PE=2 SV=2//7.18937e-104
ref0004559-snap-gene-0.21	4.14458	51.1402	-3.6252	0.00035603	0.054477	--	sp|P37834|PER1_ORYSJ Peroxidase 1 OS=Oryza sativa subsp. japonica GN=PRX74 PE=2 SV=2//2.14763e-124
ref0004559-snap-gene-0.25	7.98627	74.4025	-3.2198	0.00066715	0.083898	--	sp|P37834|PER1_ORYSJ Peroxidase 1 OS=Oryza sativa subsp. japonica GN=PRX74 PE=2 SV=2//1.18122e-13
ref0004613-snap-gene-0.8	7.24953	59.7725	-3.0435	0.0016707	0.16117	--	sp|Q9M5Q1|FUT1_PEA Galactoside 2-alpha-L-fucosyltransferase OS=Pisum sativum GN=FT1 PE=2 SV=1//3.7045e-154
ref0004690-snap-gene-0.30	276.3	1085	-1.9734	0.018113	0.67477	--	-//-
ref0004694-snap-gene-0.30	0.735823	17.0072	-4.5306	0.0014893	0.14926	--	sp|Q67ZE1|HSDD2_ARATH 3beta-hydroxysteroid-dehydrogenase/decarboxylase isoform 2 OS=Arabidopsis thaliana GN=3BETAHSD/D2 PE=2 SV=2//8.51709e-13
ref0004696-processed-gene-0.3	0	10.1052	#NAME?	0.0013075	0.13714	--	-//-
ref0004745-snap-gene-0.4	3.91207	33.7105	-3.1072	0.0023659	0.20422	--	sp|P17847|NIR_MAIZE Ferredoxin--nitrite reductase, chloroplastic (Fragment) OS=Zea mays GN=NIR PE=2 SV=1//2.98807e-34
ref0004851-processed-gene-0.8	0.340737	92.3473	-8.0823	0.0020975	0.19015	--	-//-
ref0004897-snap-gene-0.15	0.367912	10.9648	-4.8974	0.0036257	0.27029	--	sp|Q9LSV3|WAKLS_ARATH Putative wall-associated receptor kinase-like 16 OS=Arabidopsis thaliana GN=WAKL16 PE=3 SV=1//1.79301e-62
ref0004920-snap-gene-0.23	36.2346	174.859	-2.2707	0.0097862	0.48068	--	sp|D9J0Z8|AAM1I_MAIZE Inactive anthranilate O-methyltransferase 1 OS=Zea mays GN=AAMT1I PE=2 SV=1//1.23798e-27
ref0005113-snap-gene-0.13	4.97795	103.757	-4.3815	0.00092869	0.10639	--	sp|P29060|CHIA_TOBAC Acidic endochitinase OS=Nicotiana tabacum PE=1 SV=1//1.98572e-65
ref0005150-snap-gene-0.7	163.508	846.233	-2.3717	0.0045054	0.31218	--	-//-
ref0005189-processed-gene-1.13	101.089	415.87	-2.0405	0.014712	0.60874	--	-//-
ref0005190-processed-gene-1.11	11.5281	107.613	-3.2226	0.0005814	0.076137	--	sp|P0C8Q4|Y4990_ARATH Uncharacterized protein At4g19900 OS=Arabidopsis thaliana GN=At4g19900 PE=2 SV=1//1.44872e-32
ref0005245-snap-gene-0.11	7.49317	35.4036	-2.2402	0.019885	0.71746	--	sp|Q6Z5I7|C76M6_ORYSJ Oryzalexin E synthase OS=Oryza sativa subsp. japonica GN=CYP76M6 PE=1 SV=1//4.97343e-13
ref0005251-snap-gene-0.20	2.13129	15.5547	-2.8676	0.018245	0.67655	--	sp|Q9MAP5|SBT33_ARATH Subtilisin-like protease SBT3.3 OS=Arabidopsis thaliana GN=SBT3.3 PE=2 SV=1//6.5991e-12
ref0005254-snap-gene-0.21	0	69.4713	#NAME?	5.4086e-08	5.7396e-05	--	-//-
ref0005327-snap-gene-0.4	59.4363	385.229	-2.6963	0.0019887	0.18352	--	sp|O64483|SIRK_ARATH Senescence-induced receptor-like serine/threonine-protein kinase OS=Arabidopsis thaliana GN=SIRK PE=2 SV=1//5.80352e-08
ref0005328-snap-gene-0.6	12.8163	48.4134	-1.9174	0.03691	0.9943	--	sp|E3W9C4|C71A1_ZINZE Alpha-humulene 10-hydroxylase OS=Zingiber zerumbet GN=CYP71BA1 PE=1 SV=1//1.63407e-42
ref0005500-snap-gene-0.4	0	40.5574	#NAME?	0.0023785	0.20482	--	-//-
ref0005580-snap-gene-0.13	4.71201	25.5373	-2.4382	0.019467	0.70764	--	sp|Q9SH30|HMA5_ARATH Probable copper-transporting ATPase HMA5 OS=Arabidopsis thaliana GN=HMA5 PE=1 SV=2//3.32577e-14
ref0005845-snap-gene-0.23	0	6.84997	#NAME?	0.0069084	0.3897	--	sp|Q9LYS2|AB10C_ARATH ABC transporter C family member 10 OS=Arabidopsis thaliana GN=ABCC10 PE=2 SV=2//2.19465e-32
ref0005848-snap-gene-0.17	79.9966	681.02	-3.0897	0.00045031	0.063716	--	-//-
ref0005914-snap-gene-0.13	3.41409	47.8998	-3.8104	0.00025949	0.043957	--	-//-
ref0006075-processed-gene-0.2	6.38409	26.1909	-2.0365	0.039682	1	--	sp|Q9SX78|CXE2_ARATH Probable carboxylesterase 2 OS=Arabidopsis thaliana GN=CXE2 PE=2 SV=1//2.71352e-68
ref0006077-snap-gene-0.12	257.821	1061.79	-2.0421	0.014566	0.60777	--	sp|Q8RWZ5|SD25_ARATH G-type lectin S-receptor-like serine/threonine-protein kinase SD2-5 OS=Arabidopsis thaliana GN=SD25 PE=1 SV=1//5.29101e-52
ref0006182-snap-gene-0.25	0	3.96565	#NAME?	0.048107	1	--	sp|Q0JBH9|ERG3_ORYSJ Elicitor-responsive protein 3 OS=Oryza sativa subsp. japonica GN=ERG3 PE=2 SV=1//9.993e-10
ref0006205-processed-gene-0.5	2.41233	87.7417	-5.1848	2.3275e-06	0.001292	--	-//-
ref0006337-processed-gene-0.2	77.9464	244.549	-1.6496	0.042235	1	--	sp|Q7XWU3|CADH6_ORYSJ Probable cinnamyl alcohol dehydrogenase 6 OS=Oryza sativa subsp. japonica GN=CAD6 PE=2 SV=2//0
ref0006408-snap-gene-0.3	23.0995	354.225	-3.9387	2.095e-05	0.0074843	--	sp|Q653P0|KOR1_ORYSJ Potassium channel KOR1 OS=Oryza sativa subsp. japonica GN=Os06g0250600 PE=2 SV=1//1.78292e-19
ref0006478-processed-gene-0.7	30.9068	670.317	-4.4388	0.00060828	0.078105	--	sp|Q9FEQ8|PER2_MAIZE Peroxidase 2 OS=Zea mays GN=PER2 PE=2 SV=1//1.23206e-82
ref0006478-snap-gene-0.16	4.67507	232.028	-5.6332	0.0039474	0.28773	--	sp|Q9FEQ8|PER2_MAIZE Peroxidase 2 OS=Zea mays GN=PER2 PE=2 SV=1//6.5476e-78
ref0006682-processed-gene-0.4	9.65744	74.5658	-2.9488	0.0016626	0.16083	--	sp|Q9LHS9|RBE_ARATH Probable transcriptional regulator RABBIT EARS OS=Arabidopsis thaliana GN=RBE PE=2 SV=2//1.36025e-19
ref0006766-snap-gene-0.20	0	3.99884	#NAME?	0.047587	1	--	sp|Q7XBQ9|RGA2_SOLBU Disease resistance protein RGA2 OS=Solanum bulbocastanum GN=RGA2 PE=1 SV=1//2.46491e-92
ref0006766-snap-gene-1.34	12.6644	46.4665	-1.8754	0.046622	1	--	sp|Q9M667|RPP13_ARATH Disease resistance protein RPP13 OS=Arabidopsis thaliana GN=RPP13 PE=2 SV=2//4.34384e-10
ref0006766-snap-gene-1.36	5.26967	22.536	-2.0964	0.042507	1	--	sp|Q7XBQ9|RGA2_SOLBU Disease resistance protein RGA2 OS=Solanum bulbocastanum GN=RGA2 PE=1 SV=1//2.11003e-88
ref0006781-snap-gene-0.43	7.99557	36.3693	-2.1854	0.024356	0.80476	--	sp|Q84MN0|CML4_ORYSJ Calmodulin-like protein 4 OS=Oryza sativa subsp. japonica GN=CML4 PE=2 SV=1//1.75682e-24
ref0006802-snap-gene-0.7	3.76017	22.8456	-2.603	0.014258	0.59959	--	sp|P0C2F6|RNHX1_ARATH Putative ribonuclease H protein At1g65750 OS=Arabidopsis thaliana GN=At1g65750 PE=3 SV=1//1.90913e-38
ref0007085-processed-gene-0.8	13.3904	68.9458	-2.3643	0.009896	0.48382	--	-//-
ref0007129-snap-gene-0.25	4.04703	20.8641	-2.3661	0.028245	0.87404	--	sp|Q9ZVC9|FRS3_ARATH Protein FAR1-RELATED SEQUENCE 3 OS=Arabidopsis thaliana GN=FRS3 PE=2 SV=2//9.28682e-34
ref0007205-snap-gene-0.4	1.0819	21.9024	-4.3394	0.00073326	0.088189	--	-//-
ref0007239-processed-gene-0.8	179.558	569.943	-1.6664	0.039748	1	--	sp|Q6ERS4|CIPKG_ORYSJ CBL-interacting protein kinase 16 OS=Oryza sativa subsp. japonica GN=CIPK16 PE=2 SV=1//0
ref0007371-processed-gene-0.1	16.1395	163.801	-3.3433	0.00024009	0.042418	--	sp|Q9C942|CSE_ARATH Caffeoylshikimate esterase OS=Arabidopsis thaliana GN=CSE PE=1 SV=1//5.91772e-143
ref0007388-processed-gene-0.6	154.094	832.411	-2.4335	0.0043271	0.30618	--	sp|O65238|Y5537_ARATH G-type lectin S-receptor-like serine/threonine-protein kinase At5g35370 OS=Arabidopsis thaliana GN=At5g35370 PE=2 SV=2//0
ref0007429-snap-gene-0.9	7.20678	102.31	-3.8274	6.7688e-05	0.018502	--	sp|B9GCH9|UREA_ORYSJ Urease OS=Oryza sativa subsp. japonica GN=Os12g0234800 PE=3 SV=2//4.79878e-11
ref0007433-snap-gene-0.12	4.82071	32.7274	-2.7632	0.007022	0.39342	--	sp|Q8VZJ9|CRCK2_ARATH Calmodulin-binding receptor-like cytoplasmic kinase 2 OS=Arabidopsis thaliana GN=CRCK2 PE=2 SV=1//1.09414e-08
ref0007450-processed-gene-0.5	0	7.25124	#NAME?	0.0056943	0.35001	--	sp|Q680C0|GDL62_ARATH GDSL esterase/lipase At4g10955 OS=Arabidopsis thaliana GN=At4g10955 PE=2 SV=1//3.7375e-45
ref0007458-snap-gene-0.9	3.37624	105.308	-4.9631	0.048601	1	--	sp|Q9LJF3|BRL3_ARATH Receptor-like protein kinase BRI1-like 3 OS=Arabidopsis thaliana GN=BRL3 PE=1 SV=1//1.54611e-08
ref0007470-processed-gene-0.7	6.99076	29.5044	-2.0774	0.046269	1	--	sp|Q8RXA5|CZOG2_MAIZE Cis-zeatin O-glucosyltransferase 2 OS=Zea mays GN=CISZOG2 PE=1 SV=1//1.32496e-28
ref0007536-snap-gene-0.3	0	5.93683	#NAME?	0.012813	0.55899	--	sp|Q6AVI0|RSLE2_ORYSJ Zinc finger BED domain-containing protein RICESLEEPER 2 OS=Oryza sativa subsp. japonica GN=Os03g0733400 PE=2 SV=1//1.1353e-85
ref0007555-snap-gene-0.14	1.07656	9.81272	-3.1882	0.029043	0.88731	--	sp|Q8VZC0|UXS1_ARATH UDP-glucuronic acid decarboxylase 1 OS=Arabidopsis thaliana GN=UXS1 PE=1 SV=1//2.03332e-18
ref0007556-snap-gene-0.18	0.340737	18.0664	-5.7285	0.00029207	0.047684	--	sp|O64477|Y2913_ARATH G-type lectin S-receptor-like serine/threonine-protein kinase At2g19130 OS=Arabidopsis thaliana GN=At2g19130 PE=2 SV=1//0
ref0007606-processed-gene-0.0	5.54004	37.1886	-2.7469	0.0059745	0.35988	--	sp|Q9SD53|Y3720_ARATH UPF0481 protein At3g47200 OS=Arabidopsis thaliana GN=At3g47200 PE=2 SV=1//1.21955e-13
ref0007606-snap-gene-0.43	0	7.6455	#NAME?	0.03422	0.95564	--	sp|O00370|LORF2_HUMAN LINE-1 retrotransposable element ORF2 protein OS=Homo sapiens PE=1 SV=1//3.28317e-41
ref0007674-snap-gene-0.3	9.19198	62.3782	-2.7626	0.0036596	0.27169	--	-//-
ref0007700-snap-gene-0.5	0	46.6729	#NAME?	1.2102e-07	0.00011196	--	-//-
ref0007713-processed-gene-0.7	227.413	1084.25	-2.2533	0.0069392	0.38999	--	sp|O64640|CXE8_ARATH Probable carboxylesterase 8 OS=Arabidopsis thaliana GN=CXE8 PE=2 SV=1//5.48516e-82
ref0007765-processed-gene-0.5	0.768339	13.7789	-4.1646	0.0032571	0.25219	--	sp|B9FJG3|RSLE1_ORYSJ Zinc finger BED domain-containing protein RICESLEEPER 1 OS=Oryza sativa subsp. japonica GN=Os05g0239150 PE=3 SV=1//2.18744e-43
ref0007785-snap-gene-0.10	1.82306	13.5438	-2.8932	0.020531	0.72698	--	sp|Q93ZR6|WSD1_ARATH O-acyltransferase WSD1 OS=Arabidopsis thaliana GN=WSD1 PE=2 SV=1//3.72047e-12
ref0007786-snap-gene-0.21	3.41943	17.4493	-2.3513	0.032558	0.9388	--	-//-
ref0007789-processed-gene-0.5	103.215	313.065	-1.6008	0.047772	1	--	sp|Q54R82|MKKA_DICDI Mitogen-activated protein kinase kinase kinase A OS=Dictyostelium discoideum GN=mkkA PE=1 SV=2//1.20586e-52
ref0007819-snap-gene-0.9	16.1275	60.9825	-1.9189	0.03452	0.95956	--	sp|P80073|MYB2_PHYPA Myb-related protein Pp2 OS=Physcomitrella patens subsp. patens GN=PP2 PE=2 SV=1//3.49966e-42
ref0007970-processed-gene-0.0	22.165	206.327	-3.2186	0.00034329	0.05432	--	sp|Q10CE7|GSTU1_ORYSJ Probable glutathione S-transferase GSTU1 OS=Oryza sativa subsp. japonica GN=GSTU1 PE=1 SV=1//1.88865e-69
ref0007974-snap-gene-0.10	0.735823	7.55987	-3.3609	0.036982	0.9943	--	sp|Q75HX5|TLP8_ORYSJ Tubby-like F-box protein 8 OS=Oryza sativa subsp. japonica GN=TULP8 PE=2 SV=1//2.19681e-11
ref0008092-processed-gene-0.6	85.1369	456.347	-2.4223	0.0047877	0.31957	--	-//-
ref0008103-snap-gene-0.9	1.44981	15.615	-3.429	0.03355	0.94672	--	-//-
ref0008192-snap-gene-0.12	2.92146	24.9962	-3.097	0.0048758	0.32227	--	sp|F4J5S1|CLU_ARATH Clustered mitochondria protein OS=Arabidopsis thaliana GN=FMT PE=2 SV=1//5.67408e-07
ref0008241-snap-gene-0.3	9.87437	85.2365	-3.1097	0.00085653	0.099413	--	-//-
ref0008366-snap-gene-0.13	75.8342	437.265	-2.5276	0.0024532	0.20925	--	sp|P29928|SUMT_BACME Uroporphyrinogen-III C-methyltransferase OS=Bacillus megaterium GN=cobA PE=3 SV=1//8.7881e-07
ref0008482-snap-gene-0.9	5.08526	47.6592	-3.2284	0.001356	0.13939	--	sp|Q9S9N9|CCR1_ARATH Cinnamoyl-CoA reductase 1 OS=Arabidopsis thaliana GN=CCR1 PE=1 SV=1//9.87533e-10
ref0008509-exonerate_est2genome-gene-0.0	4.42958	30.7546	-2.7956	0.0084709	0.44223	--	-//-
ref0008696-processed-gene-0.4	14.5926	416.355	-4.8345	4.0047e-07	0.00030744	--	sp|P48631|FD6E2_SOYBN Omega-6 fatty acid desaturase, endoplasmic reticulum isozyme 2 OS=Glycine max GN=FAD2-2 PE=2 SV=1//6.2522e-140
ref0008715-processed-gene-0.2	15.94	226.923	-3.8315	2.8984e-05	0.0098657	--	sp|Q94BT2|AIR12_ARATH Auxin-induced in root cultures protein 12 OS=Arabidopsis thaliana GN=AIR12 PE=1 SV=3//2.3369e-31
ref0008739-processed-gene-0.0	0	5.59857	#NAME?	0.01555	0.62522	--	-//-
ref0008762-processed-gene-0.1	1.81772	12.5438	-2.7868	0.029865	0.89953	--	sp|Q9S9N9|CCR1_ARATH Cinnamoyl-CoA reductase 1 OS=Arabidopsis thaliana GN=CCR1 PE=1 SV=1//8.43464e-52
ref0008782-processed-gene-0.14	5.82108	38.4563	-2.7239	0.0065215	0.37769	--	-//-
ref0008793-snap-gene-0.22	0	5.60845	#NAME?	0.015505	0.62522	--	sp|Q9C707|BH083_ARATH Transcription factor bHLH83 OS=Arabidopsis thaliana GN=BHLH83 PE=2 SV=1//8.16938e-27
ref0008797-processed-gene-0.20	42.3026	441.236	-3.3827	0.0014402	0.14515	--	-//-
ref0008799-processed-gene-0.6	8.60667	35.417	-2.0409	0.036718	0.99426	--	sp|Q8LCG7|NFYC2_ARATH Nuclear transcription factor Y subunit C-2 OS=Arabidopsis thaliana GN=NFYC2 PE=2 SV=2//9.51328e-58
ref0008873-processed-gene-0.8	348.698	1170.94	-1.7476	0.038341	1	--	sp|Q9XF63|ATL3_ARATH RING-H2 finger protein ATL3 OS=Arabidopsis thaliana GN=ATL3 PE=2 SV=1//6.15825e-28
ref0008974-snap-gene-0.2	18.2908	136.016	-2.8946	0.0013259	0.13826	--	sp|Q8H6G7|PHT19_ORYSJ Probable inorganic phosphate transporter 1-9 OS=Oryza sativa subsp. japonica GN=PHT1-9 PE=2 SV=2//1.5815e-91
ref0009022-processed-gene-0.3	0	8.67557	#NAME?	0.033056	0.93988	--	-//-
ref0009116-processed-gene-0.13	17.9185	112.162	-2.6461	0.035366	0.97408	--	sp|Q9ZQ99|U73C1_ARATH UDP-glycosyltransferase 73C1 OS=Arabidopsis thaliana GN=UGT73C1 PE=2 SV=1//7.67924e-118
ref0009163-snap-gene-0.17	8.80619	43.8571	-2.3162	0.016996	0.65087	--	sp|Q6EUN0|ASCL1_ORYSJ ASC1-like protein 1 OS=Oryza sativa subsp. japonica GN=Os02g0581300 PE=2 SV=1//2.60365e-06
ref0009181-snap-gene-0.35	1.10373	44.2475	-5.3251	0.023894	0.7953	--	sp|A6YIH8|C7D55_HYOMU Premnaspirodiene oxygenase OS=Hyoscyamus muticus GN=CYP71D55 PE=1 SV=1//3.49695e-101
ref0009182-snap-gene-0.37	78.984	556.269	-2.8162	0.0010975	0.12109	--	-//-
ref0009182-snap-gene-0.38	0.768339	122.381	-7.3154	3.784e-09	6.8265e-06	--	sp|Q9ZUZ3|SAU32_ARATH Auxin-responsive protein SAUR32 OS=Arabidopsis thaliana GN=SAUR32 PE=2 SV=1//5.48196e-10
ref0009182-snap-gene-0.39	34.5555	215.595	-2.6413	0.0024056	0.20616	--	sp|Q9SGU2|SAU71_ARATH Auxin-responsive protein SAUR71 OS=Arabidopsis thaliana GN=SAUR71 PE=2 SV=1//9.21158e-12
ref0009184-snap-gene-0.19	1116.8	4970.85	-2.1541	0.0096864	0.47745	--	sp|Q43210|PALY_WHEAT Phenylalanine ammonia-lyase OS=Triticum aestivum GN=PAL PE=3 SV=1//0
ref0009236-snap-gene-0.17	10.75	54.2968	-2.3365	0.011683	0.53476	--	-//-
ref0009333-snap-gene-0.9	12.806	217.574	-4.0866	1.3746e-05	0.0053034	--	-//-
ref0009378-snap-gene-0.11	2.94329	38.6844	-3.7163	0.00054571	0.073469	--	sp|Q9LRQ8|PMAT2_ARATH Phenolic glucoside malonyltransferase 2 OS=Arabidopsis thaliana GN=PMAT2 PE=1 SV=1//1.04919e-28
ref0009382-snap-gene-0.5	5.68521	36.5316	-2.6839	0.0083492	0.43786	--	sp|Q39214|RPM1_ARATH Disease resistance protein RPM1 OS=Arabidopsis thaliana GN=RPM1 PE=1 SV=1//7.42971e-09
ref0009385-processed-gene-0.3	76.4967	312.424	-2.03	0.016916	0.65087	--	sp|Q9FJ75|WAXS4_ARATH Probable long-chain-alcohol O-fatty-acyltransferase 4 OS=Arabidopsis thaliana GN=AT4 PE=2 SV=1//2.08269e-46
ref0009387-processed-gene-0.2	4.11206	40.9387	-3.3155	0.0012162	0.13099	--	sp|Q9FGH9|E70B1_ARATH Exocyst complex component EXO70B1 OS=Arabidopsis thaliana GN=EXO70B1 PE=1 SV=1//9.17091e-104
ref0009426-snap-gene-0.36	0.400427	40.9649	-6.6767	1.8338e-06	0.0011027	--	sp|Q8H3C8|ILL8_ORYSJ IAA-amino acid hydrolase ILR1-like 8 OS=Oryza sativa subsp. japonica GN=ILL8 PE=2 SV=1//6.55812e-14
ref0009428-processed-gene-0.2	6.64911	55.3288	-3.0568	0.0016206	0.15864	--	sp|O64477|Y2913_ARATH G-type lectin S-receptor-like serine/threonine-protein kinase At2g19130 OS=Arabidopsis thaliana GN=At2g19130 PE=2 SV=1//0
ref0009431-snap-gene-0.25	30.0716	229.858	-2.9343	0.00085689	0.099413	--	-//-
ref0009648-snap-gene-0.1	0.367912	11.2039	-4.9285	0.0073348	0.40267	--	-//-
ref0009926-snap-gene-0.4	1.85024	14.7257	-2.9926	0.040074	1	--	sp|Q9LEU8|ARLY_ARATH Argininosuccinate lyase, chloroplastic OS=Arabidopsis thaliana GN=At5g10920 PE=2 SV=1//6.64076e-08
ref0009938-snap-gene-0.21	2.98649	16.4236	-2.4592	0.031064	0.91933	--	sp|Q8LR50|LOGL1_ORYSJ Probable cytokinin riboside 5&apos;-monophosphate phosphoribohydrolase LOGL1 OS=Oryza sativa subsp. japonica GN=LOGL1 PE=2 SV=1//1.03694e-09
ref0009989-processed-gene-0.1	47.1816	377.536	-3.0003	0.00063664	0.080882	--	sp|Q93VK0|PPCK2_ARATH Phosphoenolpyruvate carboxylase kinase 2 OS=Arabidopsis thaliana GN=PPCK2 PE=1 SV=2//1.13941e-81
ref0009989-snap-gene-0.34	12.6319	166.201	-3.7178	7.3337e-05	0.019747	--	sp|Q93VK0|PPCK2_ARATH Phosphoenolpyruvate carboxylase kinase 2 OS=Arabidopsis thaliana GN=PPCK2 PE=1 SV=2//1.3621e-72
ref0010003-snap-gene-0.8	10.7215	54.494	-2.3456	0.012686	0.55752	--	sp|Q6ZDF3|TRAB1_ORYSJ bZIP transcription factor TRAB1 OS=Oryza sativa subsp. japonica GN=TRAB1 PE=1 SV=1//3.03728e-31
ref0010057-snap-gene-0.15	62.3036	239.228	-1.941	0.02426	0.80232	--	sp|Q8RXT9|GDL8_ARATH GDSL esterase/lipase At1g28590 OS=Arabidopsis thaliana GN=At1g28590 PE=2 SV=2//1.23798e-10
ref0010070-snap-gene-0.9	8.05573	31.4644	-1.9656	0.043535	1	--	sp|Q9LRR4|R13L1_ARATH Putative disease resistance RPP13-like protein 1 OS=Arabidopsis thaliana GN=RPPL1 PE=3 SV=1//4.21103e-14
ref0010074-snap-gene-0.11	2.2725	37.1992	-4.0329	0.00024124	0.042418	--	sp|Q9LFT0|TBL19_ARATH Protein trichome birefringence-like 19 OS=Arabidopsis thaliana GN=TBL19 PE=3 SV=1//5.46413e-57
ref0010074-snap-gene-0.15	6.27586	30.6388	-2.2875	0.021044	0.73503	--	sp|Q9LFT1|TBL21_ARATH Protein trichome birefringence-like 21 OS=Arabidopsis thaliana GN=TBL21 PE=3 SV=1//6.81746e-85
ref0010204-snap-gene-0.12	10.1714	39.6661	-1.9634	0.036648	0.99426	--	sp|Q9LMN7|WAK5_ARATH Wall-associated receptor kinase 5 OS=Arabidopsis thaliana GN=WAK5 PE=2 SV=1//3.31036e-16
ref0010229-snap-gene-0.13	4.89108	164.679	-5.0734	5.3765e-07	0.00039146	--	sp|P93846|CP51_SORBI Obtusifoliol 14-alpha demethylase OS=Sorghum bicolor GN=CYP51 PE=1 SV=1//2.82639e-16
ref0010287-exonerate_est2genome-gene-0.0	0.367912	11.6116	-4.9801	0.0028373	0.23005	--	-//-
ref0010516-processed-gene-0.2	153.968	658.583	-2.0967	0.011196	0.51925	--	sp|A2Z389|DRE1A_ORYSI Dehydration-responsive element-binding protein 1A OS=Oryza sativa subsp. indica GN=DREB1A PE=3 SV=1//8.02882e-60
ref0010518-processed-gene-0.11	43.6876	188.644	-2.1104	0.015251	0.62014	--	sp|Q9P6Q3|BCS1_SCHPO Probable mitochondrial chaperone bcs1 OS=Schizosaccharomyces pombe (strain 972 / ATCC 24843) GN=SPAC644.07 PE=2 SV=1//7.7461e-18
ref0010552-snap-gene-0.6	2.13129	12.3189	-2.5311	0.045052	1	--	sp|Q5NDE9|PMGT2_CANFA Protein O-linked-mannose beta-1,4-N-acetylglucosaminyltransferase 2 OS=Canis familiaris GN=POMGNT2 PE=2 SV=1//8.30762e-08
ref0010616-processed-gene-0.6	5.21532	78.6785	-3.9151	0.038264	1	--	sp|Q9LY50|ACCR3_ARATH Putative serine/threonine-protein kinase-like protein CCR3 OS=Arabidopsis thaliana GN=CCR3 PE=2 SV=1//5.00598e-55
ref0010616-snap-gene-0.25	5.05366	96.7241	-4.2585	0.013504	0.57796	--	sp|Q9LY50|ACCR3_ARATH Putative serine/threonine-protein kinase-like protein CCR3 OS=Arabidopsis thaliana GN=CCR3 PE=2 SV=1//9.77581e-50
ref0010659-snap-gene-0.3	0.367912	22.6226	-5.9423	8.049e-05	0.021045	--	sp|Q6H676|EXB11_ORYSJ Expansin-B11 OS=Oryza sativa subsp. japonica GN=EXPB11 PE=2 SV=1//2.4543e-79
ref0010684-processed-gene-0.0	66.5959	228.714	-1.78	0.031187	0.91933	--	sp|Q8S9J8|CAP1_ARATH Probable clathrin assembly protein At4g32285 OS=Arabidopsis thaliana GN=At4g32285 PE=1 SV=2//1.22987e-161
ref0010875-processed-gene-0.3	1.39012	13.8688	-3.3186	0.011694	0.53476	--	sp|Q766C3|NEP1_NEPGR Aspartic proteinase nepenthesin-1 OS=Nepenthes gracilis GN=nep1 PE=1 SV=1//1.58849e-78
ref0010879-processed-gene-0.5	5.75605	81.4043	-3.822	0.00012136	0.027713	--	sp|Q84WQ5|CBSX5_ARATH CBS domain-containing protein CBSX5 OS=Arabidopsis thaliana GN=CBSX5 PE=2 SV=2//6.72521e-11
ref0011038-snap-gene-0.35	0.741164	27.983	-5.2386	7.0249e-05	0.019058	--	sp|Q39202|RLK1_ARATH G-type lectin S-receptor-like serine/threonine-protein kinase RLK1 OS=Arabidopsis thaliana GN=RLK1 PE=2 SV=2//0
ref0011077-snap-gene-0.10	0.681473	11.8998	-4.1261	0.0095668	0.4722	--	sp|O04348|TPP1_ARATH Thylakoidal processing peptidase 1, chloroplastic OS=Arabidopsis thaliana GN=TPP1 PE=2 SV=2//4.2159e-16
ref0011170-processed-gene-0.4	110.016	594.819	-2.4347	0.004147	0.29806	--	sp|Q54R82|MKKA_DICDI Mitogen-activated protein kinase kinase kinase A OS=Dictyostelium discoideum GN=mkkA PE=1 SV=2//3.62024e-52
ref0011370-snap-gene-0.10	14.0189	62.8055	-2.1635	0.015557	0.62522	--	sp|P93749|Y2197_ARATH Probable protein kinase At2g41970 OS=Arabidopsis thaliana GN=At2g41970 PE=2 SV=1//1.21197e-07
ref0011463-processed-gene-0.8	0	9.43148	#NAME?	0.041833	1	--	sp|Q9LMN6|WAK4_ARATH Wall-associated receptor kinase 4 OS=Arabidopsis thaliana GN=WAK4 PE=2 SV=1//2.17822e-26
ref0011465-processed-gene-0.4	4.11206	29.7812	-2.8565	0.0059955	0.36054	--	sp|Q9M896|TBL20_ARATH Protein trichome birefringence-like 20 OS=Arabidopsis thaliana GN=TBL20 PE=2 SV=2//3.1668e-113
ref0011468-snap-gene-0.5	3.98687	52.3384	-3.7145	0.00031596	0.051122	--	sp|P93531|C71D7_SOLCH Cytochrome P450 71D7 OS=Solanum chacoense GN=CYP71D7 PE=3 SV=1//7.47466e-121
ref0011580-snap-gene-0.20	0	7.63948	#NAME?	0.014752	0.6097	--	-//-
ref0011600-snap-gene-0.18	2.12594	36.6405	-4.1073	0.0060224	0.36155	--	sp|A3BNA1|FLP5_ORYSJ Flowering-promoting factor 1-like protein 5 OS=Oryza sativa subsp. japonica GN=Os07g0671000 PE=3 SV=1//1.35611e-36
ref0011619-processed-gene-0.12	53.8966	186.434	-1.7904	0.033293	0.94289	--	sp|O24592|NCED1_MAIZE 9-cis-epoxycarotenoid dioxygenase 1, chloroplastic OS=Zea mays GN=VP14 PE=1 SV=2//0
ref0011620-snap-gene-0.14	3.44127	41.8312	-3.6036	0.00052322	0.071781	--	sp|Q9FKL9|XTH12_ARATH Probable xyloglucan endotransglucosylase/hydrolase protein 12 OS=Arabidopsis thaliana GN=XTH12 PE=2 SV=1//9.29214e-64
ref0011621-snap-gene-0.11	5.72445	62.1136	-3.4397	0.00043331	0.062187	--	sp|Q9ZSP5|AIR3_ARATH Subtilisin-like protease SBT5.3 OS=Arabidopsis thaliana GN=AIR3 PE=2 SV=1//2.47019e-35
ref0011625-snap-gene-0.22	4.12274	25.4776	-2.6276	0.011625	0.53431	--	sp|Q9LZI2|UXS2_ARATH UDP-glucuronic acid decarboxylase 2 OS=Arabidopsis thaliana GN=UXS2 PE=1 SV=1//8.15493e-08
ref0011707-snap-gene-0.4	1.50416	12.9321	-3.1039	0.016941	0.65087	--	sp|Q9FJ45|GDL83_ARATH GDSL esterase/lipase At5g45910 OS=Arabidopsis thaliana GN=At5g45910 PE=2 SV=1//1.15786e-57
ref0011846-exonerate_est2genome-gene-0.0	44.2794	1123.68	-4.6655	6.3602e-07	0.00044997	--	sp|Q01595|CCDP_MAIZE Cortical cell-delineating protein OS=Zea mays PE=2 SV=1//2.62714e-33
ref0011855-processed-gene-0.3	10.7923	52.8362	-2.2915	0.015025	0.61464	--	sp|Q55874|Y103_SYNY3 Uncharacterized protein sll0103 OS=Synechocystis sp. (strain PCC 6803 / Kazusa) GN=sll0103 PE=3 SV=1//2.4446e-15
ref0012113-snap-gene-0.14	1.85024	11.015	-2.5737	0.044474	1	--	sp|Q69TH4|OPR2_ORYSJ Putative 12-oxophytodienoate reductase 2 OS=Oryza sativa subsp. japonica GN=OPR2 PE=3 SV=1//2.26089e-09
ref0012157-processed-gene-0.10	3.71697	33.0204	-3.1512	0.0026141	0.21884	--	-//-
ref0012157-processed-gene-1.0	18.6343	89.7279	-2.2676	0.0099352	0.48409	--	-//-
ref0012158-snap-gene-0.17	0	4.37028	#NAME?	0.038181	1	--	-//-
ref0012158-snap-gene-0.18	0.400427	6.74005	-4.0731	0.025563	0.82197	--	-//-
ref0012174-snap-gene-0.12	2.89962	84.8914	-4.8717	0.0048785	0.32227	--	sp|Q9ZUS1|WTR13_ARATH WAT1-related protein At2g37460 OS=Arabidopsis thaliana GN=At2g37460 PE=2 SV=1//1.13191e-12
ref0012209-snap-gene-1.38	182.824	854.625	-2.2248	0.0085436	0.44363	--	sp|Q2QPW1|GMK1_ORYSJ Guanylate kinase 1 OS=Oryza sativa subsp. japonica GN=GK1 PE=2 SV=2//3.68109e-06
ref0012215-processed-gene-2.14	97.7663	492.889	-2.3339	0.0057427	0.35179	--	-//-
ref0012263-processed-gene-0.18	1.88276	43.8287	-4.541	5.4419e-05	0.016227	--	sp|Q6Z8D0|PUT1_ORYSJ Polyamine transporter PUT1 OS=Oryza sativa subsp. japonica GN=PUT1 PE=1 SV=1//0
ref0012404-snap-gene-0.29	3.01367	18.4787	-2.6163	0.018084	0.67477	--	-//-
ref0012484-snap-gene-0.8	54.8926	183.152	-1.7384	0.037255	1	--	sp|Q7XA39|RGA4_SOLBU Putative disease resistance protein RGA4 OS=Solanum bulbocastanum GN=RGA4 PE=2 SV=1//8.63113e-80
ref0012627-snap-gene-0.20	30.0644	113.728	-1.9195	0.027949	0.86809	--	-//-
ref0012681-snap-gene-0.19	0.741164	8.283	-3.4823	0.02808	0.87042	--	sp|Q9CAX1|TBL8_ARATH Protein trichome birefringence-like 8 OS=Arabidopsis thaliana GN=TBL8 PE=2 SV=1//7.28019e-11
ref0012681-snap-gene-0.20	13.9467	113.562	-3.0255	0.00095234	0.10805	--	sp|O82656|PTP1_ARATH Protein-tyrosine-phosphatase PTP1 OS=Arabidopsis thaliana GN=PTP1 PE=1 SV=1//2.21356e-09
ref0012849-processed-gene-0.5	2.64041	17.3173	-2.7134	0.016533	0.64282	--	sp|O65451|FB333_ARATH Probable F-box protein At4g22030 OS=Arabidopsis thaliana GN=At4g22030 PE=4 SV=1//9.36295e-46
ref0012898-processed-gene-0.13	5.0474	63.0634	-3.6432	0.0026405	0.21925	--	sp|Q42602|C89A2_ARATH Cytochrome P450 89A2 OS=Arabidopsis thaliana GN=CYP89A2 PE=2 SV=2//4.64054e-31
ref0012923-snap-gene-0.17	1.02221	13.998	-3.7755	0.006387	0.3729	--	sp|C0LGP4|Y3475_ARATH Probable LRR receptor-like serine/threonine-protein kinase At3g47570 OS=Arabidopsis thaliana GN=At3g47570 PE=2 SV=1//6.89226e-13
ref0012928-snap-gene-0.25	4.86925	25.7288	-2.4016	0.019789	0.71675	--	sp|Q8GYP6|PPR49_ARATH Pentatricopeptide repeat-containing protein At1g18900 OS=Arabidopsis thaliana GN=At1g18900 PE=2 SV=1//6.3892e-19
ref0012939-snap-gene-0.24	0.340737	17.9013	-5.7153	0.00028359	0.04713	--	-//-
ref0012945-processed-gene-0.3	24.9555	207.881	-3.0583	0.00067782	0.084625	--	sp|Q84TG3|PUB23_ARATH E3 ubiquitin-protein ligase PUB23 OS=Arabidopsis thaliana GN=PUB23 PE=1 SV=1//2.4542e-52
ref0013047-snap-gene-0.4	1.73086	15.074	-3.1225	0.027471	0.86265	--	sp|Q9SII9|DSK2A_ARATH Ubiquitin domain-containing protein DSK2a OS=Arabidopsis thaliana GN=DSK2A PE=1 SV=2//2.36195e-12
ref0013130-snap-gene-0.10	6.34715	24.8103	-1.9668	0.040257	1	--	-//-
ref0013133-snap-gene-0.8	3.33257	25.2086	-2.9192	0.0068585	0.38827	--	-//-
ref0013183-processed-gene-0.1	253.808	887.767	-1.8064	0.030901	0.9169	--	sp|Q9M8J2|GATL4_ARATH Probable galacturonosyltransferase-like 4 OS=Arabidopsis thaliana GN=GATL4 PE=2 SV=1//1.54609e-136
ref0013208-snap-gene-0.6	1.90459	24.6719	-3.6953	0.042104	1	--	sp|P51614|CHIT3_VITVI Acidic endochitinase OS=Vitis vinifera GN=CHIT3 PE=2 SV=1//4.24263e-40
ref0013227-snap-gene-0.1	8.90512	33.9927	-1.9325	0.043593	1	--	sp|O49445|LRK72_ARATH Probable L-type lectin-domain containing receptor kinase VII.2 OS=Arabidopsis thaliana GN=LECRK72 PE=3 SV=2//4.08788e-34
ref0013265-snap-gene-0.37	2209.37	6709.3	-1.6025	0.048272	1	--	sp|Q53NF7|NAC71_ORYSJ NAC domain-containing protein 71 OS=Oryza sativa subsp. japonica GN=NAC71 PE=2 SV=1//2.43186e-25
ref0013300-snap-gene-0.15	2.88894	35.1552	-3.6051	0.0329	0.93913	--	-//-
ref0013304-processed-gene-0.4	19.5697	85.1632	-2.1216	0.016539	0.64282	--	-//-
ref0013304-snap-gene-0.20	21.5384	74.7637	-1.7954	0.042874	1	--	-//-
ref0013395-processed-gene-0.6	5.95557	29.5621	-2.3114	0.025805	0.82556	--	sp|C0LGP4|Y3475_ARATH Probable LRR receptor-like serine/threonine-protein kinase At3g47570 OS=Arabidopsis thaliana GN=At3g47570 PE=2 SV=1//1.24407e-140
ref0013400-snap-gene-0.30	3.34372	27.779	-3.0545	0.0046686	0.31542	--	sp|Q9S9N9|CCR1_ARATH Cinnamoyl-CoA reductase 1 OS=Arabidopsis thaliana GN=CCR1 PE=1 SV=1//1.22023e-17
ref0013401-snap-gene-0.22	17.7194	63.5369	-1.8423	0.037402	1	--	-//-
ref0013434-snap-gene-0.1	15.9235	69.9238	-2.1346	0.015735	0.62665	--	sp|Q8BJD1|ITIH5_MOUSE Inter-alpha-trypsin inhibitor heavy chain H5 OS=Mus musculus GN=Itih5 PE=2 SV=1//5.1666e-07
ref0013552-snap-gene-0.35	4.26257	46.7699	-3.4558	0.00081101	0.095316	--	sp|C3VEQ2|ZEP_ONCHC Zeaxanthin epoxidase, chloroplastic OS=Oncidium hybrid cultivar GN=ZEP PE=2 SV=1//1.40576e-06
ref0013594-processed-gene-0.1	453.311	1585.87	-1.8067	0.027133	0.85802	--	sp|Q84TG3|PUB23_ARATH E3 ubiquitin-protein ligase PUB23 OS=Arabidopsis thaliana GN=PUB23 PE=1 SV=1//4.64287e-84
ref0013698-snap-gene-0.7	42.3404	145.001	-1.776	0.038005	1	--	sp|C0LGR3|Y4265_ARATH Probable LRR receptor-like serine/threonine-protein kinase At4g26540 OS=Arabidopsis thaliana GN=At4g26540 PE=2 SV=1//4.06856e-29
ref0013708-processed-gene-0.5	27.4333	275.581	-3.3285	0.0002252	0.041658	--	sp|Q8L4H4|NORK_MEDTR Nodulation receptor kinase OS=Medicago truncatula GN=NORK PE=1 SV=2//4.08032e-49
ref0013828-snap-gene-0.12	8.98665	39.9666	-2.1529	0.02244	0.76382	--	-//-
ref0013847-snap-gene-0.10	0.340737	14.9103	-5.4515	0.001334	0.13826	--	sp|Q39214|RPM1_ARATH Disease resistance protein RPM1 OS=Arabidopsis thaliana GN=RPM1 PE=1 SV=1//8.65965e-07
ref0013951-processed-gene-0.3	22.3304	75.666	-1.7606	0.038339	1	--	-//-
ref0013955-processed-gene-0.30	0	4.22451	#NAME?	0.039612	1	--	sp|P0DH85|REM10_ARATH B3 domain-containing protein REM10 OS=Arabidopsis thaliana GN=REM10 PE=2 SV=1//8.01902e-07
ref0014019-snap-gene-0.9	2.64041	19.7152	-2.9005	0.010662	0.50375	--	sp|P37834|PER1_ORYSJ Peroxidase 1 OS=Oryza sativa subsp. japonica GN=PRX74 PE=2 SV=2//9.64205e-125
ref0014078-snap-gene-0.31	1.8449	14.9143	-3.0151	0.013829	0.58624	--	sp|Q9SD53|Y3720_ARATH UPF0481 protein At3g47200 OS=Arabidopsis thaliana GN=At3g47200 PE=2 SV=1//3.57492e-14
ref0014356-snap-gene-0.8	0	5.74484	#NAME?	0.013544	0.57862	--	sp|Q9FZB1|Y5188_ARATH Probable LRR receptor-like serine/threonine-protein kinase At1g51880 OS=Arabidopsis thaliana GN=At1g51880 PE=2 SV=1//2.92009e-25
ref0014402-snap-gene-0.9	0	4.20476	#NAME?	0.039867	1	--	sp|P23712|GLNA_LACSA Glutamine synthetase OS=Lactuca sativa PE=2 SV=2//1.40658e-08
ref0014427-snap-gene-0.1	0	11.0704	#NAME?	0.02695	0.85372	--	-//-
ref0014564-processed-gene-0.0	0.367912	8.19352	-4.4771	0.012643	0.55687	--	sp|Q8GWF1|WRK38_ARATH Probable WRKY transcription factor 38 OS=Arabidopsis thaliana GN=WRKY38 PE=1 SV=1//9.75642e-10
ref0014570-processed-gene-0.18	2.71079	128.212	-5.5637	6.2246e-05	0.017603	--	sp|P48631|FD6E2_SOYBN Omega-6 fatty acid desaturase, endoplasmic reticulum isozyme 2 OS=Glycine max GN=FAD2-2 PE=2 SV=1//2.27884e-148
ref0014574-snap-gene-0.20	4.09557	28.1386	-2.7804	0.0078421	0.42168	--	sp|Q8H102|BH128_ARATH Transcription factor bHLH128 OS=Arabidopsis thaliana GN=BHLH128 PE=1 SV=1//2.19867e-23
ref0014575-snap-gene-0.23	16.8682	67.1916	-1.994	0.027734	0.86623	--	-//-
ref0014594-processed-gene-0.0	2.61858	27.1399	-3.3736	0.0022186	0.19668	--	sp|Q5NBM0|SPZ12_ORYSJ Putative serpin-Z12 OS=Oryza sativa subsp. japonica GN=Os01g0267300 PE=3 SV=1//7.36256e-148
ref0014661-processed-gene-0.1	0.735823	14.0906	-4.2592	0.0029608	0.23739	--	-//-
ref0014698-snap-gene-0.14	0.400427	10.9542	-4.7738	0.0038722	0.28397	--	sp|A2XQE8|SAG39_ORYSI Senescence-specific cysteine protease SAG39 OS=Oryza sativa subsp. indica GN=OsI_14861 PE=3 SV=1//1.18466e-27
ref0014699-processed-gene-0.4	5.35654	37.4371	-2.8051	0.004602	0.31409	--	sp|Q9LWV3|DRE1C_ORYSJ Dehydration-responsive element-binding protein 1C OS=Oryza sativa subsp. japonica GN=DREB1C PE=2 SV=1//5.27454e-48
ref0014704-snap-gene-0.14	3.77528	23.5354	-2.6402	0.024711	0.80834	--	sp|O64635|C76C4_ARATH Cytochrome P450 76C4 OS=Arabidopsis thaliana GN=CYP76C4 PE=3 SV=1//1.94836e-08
ref0014813-exonerate_est2genome-gene-0.1	9.06144	50.1348	-2.468	0.03204	0.9353	--	-//-
ref0014813-processed-gene-0.8	51.4117	304.526	-2.5664	0.0029328	0.23568	--	sp|Q5Z6A4|HFA6A_ORYSJ Putative heat stress transcription factor A-6a OS=Oryza sativa subsp. japonica GN=HSFA6A PE=3 SV=1//2.55298e-62
ref0014860-snap-gene-0.7	3.35974	20.237	-2.5906	0.018083	0.67477	--	sp|Q5QN13|NRAM4_ORYSJ Metal transporter Nramp4 OS=Oryza sativa subsp. japonica GN=NRAMP4 PE=2 SV=1//1.54742e-07
ref0014949-processed-gene-0.4	0.367912	5.60845	-3.9302	0.047042	1	--	sp|Q8GX23|PERK5_ARATH Proline-rich receptor-like protein kinase PERK5 OS=Arabidopsis thaliana GN=PERK5 PE=2 SV=1//6.9585e-14
ref0015015-snap-gene-0.14	217.525	680.146	-1.6447	0.045738	1	--	sp|Q9SV68|QORH_ARATH Putative quinone-oxidoreductase homolog, chloroplastic OS=Arabidopsis thaliana GN=At4g13010 PE=2 SV=1//1.51471e-07
ref0015017-snap-gene-0.12	6.22151	47.3785	-2.9289	0.0031431	0.24494	--	sp|Q5NAT0|GUN2_ORYSJ Endoglucanase 2 OS=Oryza sativa subsp. japonica GN=GLU5 PE=1 SV=1//3.75043e-36
ref0015026-snap-gene-0.24	16.7555	82.5175	-2.3001	0.010149	0.48958	--	-//-
ref0015055-snap-gene-0.9	1.96962	51.016	-4.695	9.011e-05	0.022117	--	sp|Q43729|PER57_ARATH Peroxidase 57 OS=Arabidopsis thaliana GN=PER57 PE=1 SV=1//1.02903e-54
ref0015076-snap-gene-0.6	0.367912	24.1485	-6.0364	5.7833e-05	0.016693	--	-//-
ref0015101-snap-gene-0.24	6.75643	32.7536	-2.2773	0.025709	0.82445	--	sp|Q7XA39|RGA4_SOLBU Putative disease resistance protein RGA4 OS=Solanum bulbocastanum GN=RGA4 PE=2 SV=1//2.82009e-113
ref0015142-snap-gene-0.17	0	6.69027	#NAME?	0.03011	0.90009	--	sp|F4I0K9|MES15_ARATH Putative methylesterase 15, chloroplastic OS=Arabidopsis thaliana GN=MES15 PE=2 SV=1//4.80017e-21
ref0015145-snap-gene-0.13	0.735823	18.6103	-4.6606	0.00076636	0.09156	--	-//-
ref0015145-snap-gene-0.14	3.40875	41.6533	-3.6111	0.010199	0.49129	--	-//-
ref0015202-snap-gene-0.4	1.87741	12.3054	-2.7125	0.03039	0.90569	--	sp|Q5NA18|MTP5_ORYSJ Metal tolerance protein 5 OS=Oryza sativa subsp. japonica GN=MTP5 PE=2 SV=1//5.05018e-36
ref0015261-snap-gene-0.33	851.415	2979.66	-1.8072	0.029372	0.8932	--	sp|Q8S3M3|NOIL_ELAOL NOI-like protein OS=Elaeis oleifera PE=2 SV=1//6.19626e-11
ref0015295-snap-gene-0.17	159.035	544.925	-1.7767	0.033502	0.94672	--	sp|P98204|ALA1_ARATH Phospholipid-transporting ATPase 1 OS=Arabidopsis thaliana GN=ALA1 PE=2 SV=1//1.42658e-21
ref0015306-snap-gene-0.11	2.31036	14.96	-2.6949	0.021938	0.75312	--	sp|P43508|CPR4_CAEEL Cathepsin B-like cysteine proteinase 4 OS=Caenorhabditis elegans GN=cpr-4 PE=2 SV=1//8.7282e-16
ref0015320-snap-gene-0.17	0.708648	9.27555	-3.7103	0.017882	0.674	--	-//-
ref0015634-snap-gene-0.9	11.5558	130.451	-3.4968	0.00020166	0.03891	--	sp|Q37680|NU5M_WHEAT NADH-ubiquinone oxidoreductase chain 5 OS=Triticum aestivum GN=ND5 PE=3 SV=1//6.32157e-34
ref0015654-snap-gene-0.13	0	42.973	#NAME?	0.00083558	0.097885	--	-//-
ref0015666-processed-gene-0.0	11.0427	1738.52	-7.2986	5.6714e-12	2.5851e-08	--	sp|Q42410|ZAT12_ARATH Zinc finger protein ZAT12 OS=Arabidopsis thaliana GN=ZAT12 PE=2 SV=1//2.50042e-07
ref0015666-processed-gene-0.2	2.64041	238.973	-6.4999	2.5824e-09	4.904e-06	--	sp|Q9SLD4|ZAT11_ARATH Zinc finger protein ZAT11 OS=Arabidopsis thaliana GN=ZAT11 PE=2 SV=1//8.52913e-20
ref0015666-processed-gene-0.8	0	95.1561	#NAME?	7.5741e-10	1.8219e-06	--	sp|Q681X4|ZAT5_ARATH Zinc finger protein ZAT5 OS=Arabidopsis thaliana GN=ZAT5 PE=2 SV=1//1.10577e-20
ref0015713-exonerate_est2genome-gene-0.3	1.02221	12.4356	-3.6047	0.034398	0.95745	--	sp|Q8RWY6|CLASP_ARATH CLIP-associated protein OS=Arabidopsis thaliana GN=CLASP PE=1 SV=1//2.4988e-21
ref0015713-snap-gene-0.23	0	4.36425	#NAME?	0.034044	0.95365	--	-//-
ref0015717-processed-gene-0.12	0.768339	10.7516	-3.8067	0.013324	0.57367	--	-//-
ref0015718-snap-gene-0.37	1.53668	9.84619	-2.6798	0.044146	1	--	-//-
ref0015876-processed-gene-0.0	46.4641	150.3	-1.6937	0.044414	1	--	-//-
ref0015876-snap-gene-0.3	10.0089	58.1815	-2.5393	0.0066493	0.38203	--	-//-
ref0015934-processed-gene-0.1	0	4.73233	#NAME?	0.02728	0.85963	--	sp|P42210|ASPR_HORVU Phytepsin OS=Hordeum vulgare PE=1 SV=1//1.5433e-26
ref0015934-snap-gene-0.8	0.367912	5.99984	-4.0275	0.039376	1	--	sp|O65390|APA1_ARATH Aspartic proteinase A1 OS=Arabidopsis thaliana GN=APA1 PE=1 SV=1//2.87076e-28
ref0015935-processed-gene-0.2	0	5.90097	#NAME?	0.020396	0.7249	--	sp|P0C2F6|RNHX1_ARATH Putative ribonuclease H protein At1g65750 OS=Arabidopsis thaliana GN=At1g65750 PE=3 SV=1//2.95794e-13
ref0015993-snap-gene-0.4	9.93267	75.7318	-2.9306	0.0017381	0.16647	--	sp|Q9LY46|TBL29_ARATH Protein ESKIMO 1 OS=Arabidopsis thaliana GN=ESK1 PE=1 SV=1//2.27325e-12
ref0015994-snap-gene-0.27	8.10961	83.6279	-3.3663	0.00044229	0.062827	--	sp|Q94BM7|SPA4_ARATH Protein SPA1-RELATED 4 OS=Arabidopsis thaliana GN=SPA4 PE=1 SV=1//2.49777e-22
ref0015995-processed-gene-0.7	6.57874	28.5387	-2.117	0.037609	1	--	sp|Q9SD53|Y3720_ARATH UPF0481 protein At3g47200 OS=Arabidopsis thaliana GN=At3g47200 PE=2 SV=1//4.75572e-16
ref0015996-snap-gene-0.6	0	7.64263	#NAME?	0.0047282	0.3171	--	sp|Q6YV88|C71Z7_ORYSJ Ent-cassadiene C2-hydroxylase OS=Oryza sativa subsp. japonica GN=CYP71Z7 PE=1 SV=1//3.40486e-32
ref0016044-processed-gene-0.0	2.20747	27.9642	-3.6631	0.020812	0.73142	--	sp|Q680C0|GDL62_ARATH GDSL esterase/lipase At4g10955 OS=Arabidopsis thaliana GN=At4g10955 PE=2 SV=1//4.98621e-45
ref0016200-processed-gene-0.2	1.47165	12.3393	-3.0678	0.037691	1	--	-//-
ref0016239-snap-gene-0.20	13.5235	51.2092	-1.9209	0.042325	1	--	sp|Q2QV81|AB49G_ORYSJ ABC transporter G family member 49 OS=Oryza sativa subsp. japonica GN=ABCG49 PE=2 SV=3//5.11372e-13
ref0016614-snap-gene-0.7	2.20747	36.7338	-4.0566	0.0024633	0.20962	--	sp|P14381|YTX2_XENLA Transposon TX1 uncharacterized 149 kDa protein OS=Xenopus laevis PE=3 SV=1//7.64829e-45
ref0016648-processed-gene-0.0	2.89428	49.6944	-4.1018	0.00013714	0.029807	--	sp|Q8LL69|DBNBT_TAXCA 3&apos;-N-debenzoyl-2&apos;-deoxytaxol N-benzoyltransferase OS=Taxus canadensis GN=TAX10 PE=1 SV=1//8.60184e-42
ref0016800-processed-gene-0.0	48.9766	515.796	-3.3966	0.00012531	0.028259	--	-//-
ref0016800-processed-gene-0.1	16.7983	185.642	-3.4661	0.00015235	0.032028	--	-//-
ref0016847-snap-gene-0.14	19.9376	224.276	-3.4917	0.00012031	0.027713	--	-//-
ref0016903-snap-gene-0.21	5.53865	35.734	-2.6897	0.0095667	0.4722	--	-//-
ref0016911-snap-gene-0.17	0.367912	5.84419	-3.9896	0.040737	1	--	-//-
ref0016983-snap-gene-0.33	0.367912	8.27677	-4.4916	0.011498	0.5305	--	sp|D2YZP9|BISS_ZINOF (S)-beta-bisabolene synthase OS=Zingiber officinale GN=TPS1 PE=1 SV=1//3.55448e-13
ref0017030-processed-gene-0.13	3.74415	20.9767	-2.4861	0.021427	0.74337	--	sp|Q6NMK1|GXM1_ARATH Glucuronoxylan 4-O-methyltransferase 1 OS=Arabidopsis thaliana GN=GXM1 PE=1 SV=1//1.11291e-54
ref0017087-processed-gene-0.8	0.708648	12.4644	-4.1366	0.0053188	0.33966	--	-//-
ref0017088-snap-gene-0.32	28.2267	313.233	-3.4721	0.00011552	0.027065	--	sp|Q9FEQ8|PER2_MAIZE Peroxidase 2 OS=Zea mays GN=PER2 PE=2 SV=1//1.80378e-40
ref0017136-snap-gene-0.2	38.7233	786.339	-4.3439	2.2551e-06	0.0012713	--	sp|Q9FEQ8|PER2_MAIZE Peroxidase 2 OS=Zea mays GN=PER2 PE=2 SV=1//2.41234e-47
ref0017170-snap-gene-0.1	0.340737	17.3779	-5.6725	0.014621	0.60843	--	sp|Q9LPW2|FBK2_ARATH Putative F-box/kelch-repeat protein At1g12870 OS=Arabidopsis thaliana GN=At1g12870 PE=3 SV=2//1.09818e-09
ref0017213-snap-gene-0.15	938.658	2949.25	-1.6517	0.044438	1	--	sp|Q8S920|UBC5A_ORYSJ Ubiquitin-conjugating enzyme E2 5A OS=Oryza sativa subsp. japonica GN=UBC5A PE=2 SV=1//5.00749e-06
ref0017221-snap-gene-0.1	0.708648	11.5123	-4.022	0.007374	0.40312	--	sp|O64489|YUC9_ARATH Probable indole-3-pyruvate monooxygenase YUCCA9 OS=Arabidopsis thaliana GN=YUC9 PE=2 SV=1//3.57183e-15
ref0017330-snap-gene-0.5	5.18328	30.8715	-2.5743	0.0162	0.6369	--	sp|Q9FTZ2|EBP_ORYSJ Probable 3-beta-hydroxysteroid-Delta(8),Delta(7)-isomerase OS=Oryza sativa subsp. japonica GN=Os01g0103600 PE=2 SV=1//6.61667e-33
ref0017589-snap-gene-0.9	27.0071	131.444	-2.283	0.0090071	0.4558	--	sp|Q9M1S8|GCP2_ARATH Probable glutamate carboxypeptidase 2 OS=Arabidopsis thaliana GN=AMP1 PE=1 SV=3//4.64823e-06
ref0017615-processed-gene-0.6	8.9323	40.7602	-2.1901	0.02019	0.72268	--	-//-
ref0017637-snap-gene-0.10	160.96	601.875	-1.9028	0.024513	0.80603	--	sp|Q84TG3|PUB23_ARATH E3 ubiquitin-protein ligase PUB23 OS=Arabidopsis thaliana GN=PUB23 PE=1 SV=1//9.65963e-90
ref0017649-processed-gene-0.3	0.340737	20.0334	-5.8776	0.0046805	0.31542	--	sp|P37123|C77A1_SOLME Cytochrome P450 77A1 (Fragment) OS=Solanum melongena GN=CYP77A1 PE=2 SV=1//1.87036e-40
ref0017649-processed-gene-0.6	12.1446	114.45	-3.2363	0.00058823	0.076137	--	sp|Q9SRQ1|C89A9_ARATH Cytochrome P450 89A9 OS=Arabidopsis thaliana GN=CYP89A9 PE=2 SV=1//2.06037e-41
ref0017651-snap-gene-0.8	13.59	117.751	-3.1151	0.00072403	0.088063	--	sp|Q94F47|UBC28_ARATH Ubiquitin-conjugating enzyme E2 28 OS=Arabidopsis thaliana GN=UBC28 PE=2 SV=1//1.48349e-14
ref0017805-snap-gene-0.3	5.38906	29.9426	-2.4741	0.013776	0.58613	--	sp|B2HIM0|FAA28_MYCMM Long-chain-fatty-acid--AMP ligase FadD28 OS=Mycobacterium marinum (strain ATCC BAA-535 / M) GN=fadD28 PE=3 SV=1//2.58984e-59
ref0017824-snap-gene-0.6	5.60507	60.8764	-3.4411	0.00043434	0.062187	--	sp|Q9SVV2|XTH26_ARATH Probable xyloglucan endotransglucosylase/hydrolase protein 26 OS=Arabidopsis thaliana GN=XTH26 PE=2 SV=1//1.08703e-40
ref0017855-snap-gene-0.4	265.948	873.956	-1.7164	0.043075	1	--	sp|B6SJQ0|CNR13_MAIZE Cell number regulator 13 OS=Zea mays GN=CNR13 PE=2 SV=1//1.27247e-24
ref0017977-processed-gene-0.0	1.47699	1973.86	-10.384	1.0787e-16	3.8921e-12	--	sp|Q94JG1|NRT23_ORYSJ High-affinity nitrate transporter 2.3 OS=Oryza sativa subsp. japonica GN=NRT2.3 PE=1 SV=1//3.3582e-90
ref0017977-processed-gene-0.1	0	159.768	#NAME?	1.8741e-11	7.5134e-08	--	sp|Q94JG1|NRT23_ORYSJ High-affinity nitrate transporter 2.3 OS=Oryza sativa subsp. japonica GN=NRT2.3 PE=1 SV=1//3.88793e-19
ref0018038-processed-gene-0.4	2.15846	21.8196	-3.3376	0.0043352	0.30618	--	sp|O80437|GPAT6_ARATH Glycerol-3-phosphate 2-O-acyltransferase 6 OS=Arabidopsis thaliana GN=GPAT6 PE=1 SV=1//6.05589e-167
ref0018053-processed-gene-0.1	2.83993	29.9987	-3.401	0.0026386	0.21925	--	sp|Q9LTA3|U91C1_ARATH UDP-glycosyltransferase 91C1 OS=Arabidopsis thaliana GN=UGT91C1 PE=2 SV=1//4.99992e-76
ref0018068-processed-gene-0.11	4.89642	25.9407	-2.4054	0.019576	0.71059	--	sp|Q9SRQ1|C89A9_ARATH Cytochrome P450 89A9 OS=Arabidopsis thaliana GN=CYP89A9 PE=2 SV=1//3.4243e-106
ref0018081-processed-gene-0.0	55.8294	252.691	-2.1783	0.010373	0.49757	--	sp|Q9JMC3|DNJA4_MOUSE DnaJ homolog subfamily A member 4 OS=Mus musculus GN=Dnaja4 PE=2 SV=1//2.76693e-15
ref0018119-snap-gene-0.25	104.206	318.92	-1.6138	0.045631	1	--	sp|P32438|YPOL_THETH IMPACT family member in pol 5&apos;region (Fragment) OS=Thermus thermophilus PE=3 SV=1//4.65558e-06
ref0018138-processed-gene-0.7	1.88276	106.811	-5.8261	1.7286e-07	0.0001485	--	-//-
ref0018422-snap-gene-0.3	133.331	801.625	-2.5879	0.0030929	0.2426	--	sp|Q9LRR5|DRL21_ARATH Putative disease resistance protein At3g14460 OS=Arabidopsis thaliana GN=At3g14460 PE=3 SV=1//1.1251e-70
ref0018431-snap-gene-0.21	15.3747	143.375	-3.2212	0.00046645	0.065742	--	sp|Q9SEV0|BAN_ARATH Anthocyanidin reductase OS=Arabidopsis thaliana GN=BAN PE=1 SV=2//6.87048e-17
ref0018432-processed-gene-0.25	0	4.31063	#NAME?	0.040249	1	--	sp|P0C2F6|RNHX1_ARATH Putative ribonuclease H protein At1g65750 OS=Arabidopsis thaliana GN=At1g65750 PE=3 SV=1//6.34091e-10
ref0018436-snap-gene-0.22	4.05771	40.5032	-3.3193	0.0013373	0.13826	--	sp|P53860|PDR16_YEAST Phosphatidylinositol transfer protein PDR16 OS=Saccharomyces cerevisiae (strain ATCC 204508 / S288c) GN=PDR16 PE=1 SV=1//2.85242e-10
ref0018438-snap-gene-0.20	0	10.0153	#NAME?	0.0014364	0.14515	--	sp|Q9M667|RPP13_ARATH Disease resistance protein RPP13 OS=Arabidopsis thaliana GN=RPP13 PE=2 SV=2//4.033e-09
ref0018532-processed-gene-0.4	2.23999	50.164	-4.4851	4.259e-05	0.013247	--	-//-
ref0018760-snap-gene-0.11	4.84207	20.4837	-2.0808	0.049721	1	--	sp|P20000|ALDH2_BOVIN Aldehyde dehydrogenase, mitochondrial OS=Bos taurus GN=ALDH2 PE=1 SV=2//1.31687e-107
ref0018808-processed-gene-0.12	72.7711	604.531	-3.0544	0.00040618	0.059334	--	sp|Q3E8W4|ANX2_ARATH Receptor-like protein kinase ANXUR2 OS=Arabidopsis thaliana GN=ANX2 PE=2 SV=1//3.77716e-49
ref0018843-snap-gene-0.17	1.07656	17.3057	-4.0067	0.0025663	0.21618	--	sp|Q9LSV3|WAKLS_ARATH Putative wall-associated receptor kinase-like 16 OS=Arabidopsis thaliana GN=WAKL16 PE=3 SV=1//3.52166e-29
ref0018843-snap-gene-0.19	8.4766	92.037	-3.4407	0.00038506	0.05741	--	sp|Q9LSV3|WAKLS_ARATH Putative wall-associated receptor kinase-like 16 OS=Arabidopsis thaliana GN=WAKL16 PE=3 SV=1//1.87366e-11
ref0018843-snap-gene-0.21	1.44981	22.6354	-3.9646	0.0012698	0.13397	--	sp|Q9LMN8|WAK3_ARATH Wall-associated receptor kinase 3 OS=Arabidopsis thaliana GN=WAK3 PE=2 SV=2//1.04865e-57
ref0018843-snap-gene-0.22	2.12594	27.5236	-3.6945	0.0014197	0.1443	--	sp|Q9LMP1|WAK2_ARATH Wall-associated receptor kinase 2 OS=Arabidopsis thaliana GN=WAK2 PE=1 SV=1//2.6881e-31
ref0018848-processed-gene-0.5	176.056	1281.59	-2.8638	0.00095759	0.10831	--	sp|Q5XF51|3MMP_ARATH Metalloendoproteinase 3-MMP OS=Arabidopsis thaliana GN=3MMP PE=1 SV=1//5.82572e-93
ref0018872-processed-gene-0.0	16.8758	272.715	-4.0144	1.282e-05	0.0051286	--	-//-
ref0018873-snap-gene-0.9	1.90993	23.0008	-3.5901	0.0020288	0.18485	--	-//-
ref0018881-snap-gene-0.7	7.92658	44.8394	-2.5	0.0092138	0.46109	--	sp|Q02921|NO93_SOYBN Early nodulin-93 OS=Glycine max PE=2 SV=1//8.7523e-14
ref0018885-processed-gene-0.3	30.4462	222.604	-2.8701	0.00091538	0.10552	--	sp|Q0J090|DRE1H_ORYSJ Dehydration-responsive element-binding protein 1H OS=Oryza sativa subsp. japonica GN=DREB1H PE=3 SV=1//4.98549e-34
ref0018910-processed-gene-0.0	0	6.65729	#NAME?	0.0079502	0.42353	--	-//-
ref0018926-exonerate_est2genome-gene-0.0	0.800855	6.7836	-3.0824	0.049227	1	--	-//-
ref0019018-snap-gene-0.26	65.261	235.584	-1.8519	0.027681	0.86547	--	-//-
ref0019018-snap-gene-0.29	413.761	1996.51	-2.2706	0.0071653	0.39854	--	sp|P26571|MT1_HORVU Metallothionein-like protein 1 OS=Hordeum vulgare GN=IDS-1 PE=3 SV=1//7.04706e-19
ref0019067-processed-gene-0.7	157.08	744.691	-2.2451	0.0077768	0.42034	--	sp|Q01484|ANK2_HUMAN Ankyrin-2 OS=Homo sapiens GN=ANK2 PE=1 SV=4//5.45134e-07
ref0019073-exonerate_est2genome-gene-0.1	1.73086	12.7305	-2.8787	0.02643	0.84168	--	-//-
ref0019073-processed-gene-0.4	16.1716	226.425	-3.8075	3.3746e-05	0.010969	--	sp|P17840|SLSG3_BRAOL S-locus-specific glycoprotein S13 OS=Brassica oleracea GN=SLSG PE=2 SV=2//1.41096e-100
ref0019213-processed-gene-0.1	6.27052	50.054	-2.9968	0.0023023	0.20065	--	-//-
ref0019213-processed-gene-0.4	2.20747	35.382	-4.0025	0.00035632	0.054477	--	-//-
ref0019222-snap-gene-0.18	14.4786	64.9474	-2.1654	0.014372	0.6016	--	sp|Q9STR4|1A17_ARATH 1-aminocyclopropane-1-carboxylate synthase 7 OS=Arabidopsis thaliana GN=ACS7 PE=1 SV=1//0
ref0019408-snap-gene-0.23	0.735823	17.7941	-4.5959	0.00092886	0.10639	--	-//-
ref0019419-processed-gene-1.19	0.340737	7.6128	-4.4817	0.016782	0.6476	--	sp|Q0WP01|PTR9_ARATH Protein NRT1/ PTR FAMILY 5.10 OS=Arabidopsis thaliana GN=NPF5.10 PE=2 SV=1//1.47701e-22
ref0019419-snap-gene-1.38	22.292	186.399	-3.0638	0.0011642	0.12729	--	sp|Q9LRI7|OSR8_ORYSJ Hydrophobic protein OSR8 OS=Oryza sativa subsp. japonica GN=OSR8 PE=3 SV=1//9.07778e-14
ref0019428-processed-gene-1.14	3.20785	23.9741	-2.9018	0.0085576	0.44363	--	sp|Q9LPR8|SCL3_ARATH Scarecrow-like protein 3 OS=Arabidopsis thaliana GN=SCL3 PE=2 SV=1//5.44571e-91
ref0019587-processed-gene-0.4	8.17372	42.3763	-2.3742	0.014809	0.61097	--	sp|H2DH21|C7A29_PANGI Cytochrome P450 CYP72A219 OS=Panax ginseng PE=2 SV=1//2.9476e-127
ref0019593-snap-gene-0.8	2.20747	12.5804	-2.5107	0.043736	1	--	sp|Q9SV87|BRN2_ARATH Protein BEARSKIN2 OS=Arabidopsis thaliana GN=BRN2 PE=2 SV=1//3.43322e-61
ref0019594-snap-gene-0.14	8.2464	34.1852	-2.0515	0.02713	0.85802	--	sp|Q39147|3MG_ARATH DNA-3-methyladenine glycosylase OS=Arabidopsis thaliana GN=MAG PE=2 SV=1//1.38939e-08
ref0019653-snap-gene-0.34	1.16877	9.99265	-3.0959	0.024458	0.80577	--	sp|Q500W4|PLI2C_ARATH LIM domain-containing protein PLIM2c OS=Arabidopsis thaliana GN=PLIM2C PE=1 SV=1//5.62092e-09
ref0019758-snap-gene-0.13	0.741164	25.2642	-5.0912	0.00013545	0.029619	--	sp|Q6ZI50|NAR21_ORYSJ High-affinity nitrate transporter-activating protein 2.1 OS=Oryza sativa subsp. japonica GN=NAR2.1 PE=1 SV=1//5.86365e-50
ref0019779-snap-gene-0.7	16.3618	57.3277	-1.8089	0.041497	1	--	sp|Q9FJ45|GDL83_ARATH GDSL esterase/lipase At5g45910 OS=Arabidopsis thaliana GN=At5g45910 PE=2 SV=1//1.37189e-17
ref0019835-snap-gene-0.9	0.367912	6.42155	-4.1255	0.030051	0.89969	--	sp|O80940|TBL15_ARATH Protein trichome birefringence-like 15 OS=Arabidopsis thaliana GN=TBL15 PE=3 SV=1//1.32568e-21
ref0019839-snap-gene-0.5	2.12594	13.4676	-2.6633	0.031146	0.91933	--	-//-
ref0019901-processed-gene-0.5	167.132	550.318	-1.7193	0.03778	1	--	sp|O82166|AHL21_ARATH AT-hook motif nuclear-localized protein 21 OS=Arabidopsis thaliana GN=AHL21 PE=2 SV=1//3.47594e-45
ref0019966-snap-gene-0.26	4.09557	24.734	-2.5944	0.029368	0.8932	--	sp|Q7ZVZ7|AB17C_DANRE Alpha/beta hydrolase domain-containing protein 17C OS=Danio rerio GN=abhd17c PE=2 SV=1//8.44638e-07
ref0019995-snap-gene-0.10	1.13625	82.5312	-6.1826	1.7234e-07	0.0001485	--	sp|O65924|Y2921_ARATH Putative leucine-rich repeat receptor-like protein kinase At2g19210 OS=Arabidopsis thaliana GN=At2g19210 PE=3 SV=1//1.81247e-07
ref0019996-snap-gene-0.8	0	7.23465	#NAME?	0.0057189	0.35093	--	sp|B5BSX1|BAMO_GLYUR Beta-amyrin 11-oxidase OS=Glycyrrhiza uralensis GN=CYP88D6 PE=1 SV=1//5.20928e-11
ref0020002-snap-gene-0.19	14.1641	166.614	-3.5562	0.00012068	0.027713	--	sp|Q9FEQ8|PER2_MAIZE Peroxidase 2 OS=Zea mays GN=PER2 PE=2 SV=1//2.26194e-07
ref0020075-snap-gene-1.21	4.68575	42.0325	-3.1652	0.0013119	0.13721	--	sp|P08548|LIN1_NYCCO LINE-1 reverse transcriptase homolog OS=Nycticebus coucang PE=3 SV=1//4.23969e-30
ref0020077-processed-gene-0.4	3.20342	15.7313	-2.2959	0.034651	0.95988	--	sp|Q2V6K0|UFOG6_FRAAN UDP-glucose flavonoid 3-O-glucosyltransferase 6 OS=Fragaria ananassa GN=GT6 PE=1 SV=1//5.47953e-87
ref0020106-processed-gene-0.0	8.22273	35.1799	-2.0971	0.034554	0.95978	--	sp|I1S2N3|GAOA_GIBZE Galactose oxidase OS=Gibberella zeae (strain PH-1 / ATCC MYA-4620 / FGSC 9075 / NRRL 31084) GN=GAOA PE=3 SV=1//6.10983e-09
ref0020121-processed-gene-0.0	152.616	681.37	-2.1585	0.010468	0.49944	--	sp|Q8VZ80|PLT5_ARATH Polyol transporter 5 OS=Arabidopsis thaliana GN=PLT5 PE=1 SV=2//8.879e-90
ref0020134-processed-gene-0.0	16.6264	67.9601	-2.0312	0.021278	0.73891	--	sp|O82248|NFYB5_ARATH Nuclear transcription factor Y subunit B-5 OS=Arabidopsis thaliana GN=NFYB5 PE=2 SV=1//1.6239e-52
ref0020182-snap-gene-0.21	18.9435	306.431	-4.0158	8.9684e-05	0.022117	--	sp|A2XYW8|GUN13_ORYSI Endoglucanase 13 OS=Oryza sativa subsp. indica GN=GLU6 PE=3 SV=2//0
ref0020183-processed-gene-0.7	0	16.1359	#NAME?	0.00010148	0.02441	--	sp|Q6Z4P2|APY2_ORYSJ Probable apyrase 2 OS=Oryza sativa subsp. japonica GN=APY2 PE=2 SV=1//1.50739e-08
ref0020263-exonerate_est2genome-gene-0.0	21.4194	97.2273	-2.1824	0.012337	0.55118	--	sp|Q94B38|GPT2_ARATH Glucose-6-phosphate/phosphate translocator 2, chloroplastic OS=Arabidopsis thaliana GN=GPT2 PE=2 SV=2//1.90284e-179
ref0020263-processed-gene-0.3	9.07794	58.2714	-2.6824	0.0048282	0.32023	--	sp|Q94B38|GPT2_ARATH Glucose-6-phosphate/phosphate translocator 2, chloroplastic OS=Arabidopsis thaliana GN=GPT2 PE=2 SV=2//1.78985e-26
ref0020301-processed-gene-0.1	35.7812	797.97	-4.4791	1.6092e-06	0.0010011	--	sp|Q6Z6W2|MAD57_ORYSJ MADS-box transcription factor 57 OS=Oryza sativa subsp. japonica GN=MADS57 PE=2 SV=2//4.43519e-26
ref0020301-processed-gene-0.11	0.708648	8.93373	-3.6561	0.020304	0.72389	--	sp|Q6Z6W2|MAD57_ORYSJ MADS-box transcription factor 57 OS=Oryza sativa subsp. japonica GN=MADS57 PE=2 SV=2//1.09165e-30
ref0020303-snap-gene-0.32	128.54	1389.57	-3.4344	0.028292	0.87444	--	sp|Q9FSV7|SST_FESAR Sucrose:sucrose 1-fructosyltransferase OS=Festuca arundinacea GN=1-SST PE=1 SV=1//1.70966e-06
ref0020339-snap-gene-0.12	21.3851	81.6935	-1.9336	0.029655	0.89688	--	sp|Q8RWR1|JMJ30_ARATH Putative lysine-specific demethylase JMJD5 OS=Arabidopsis thaliana GN=JMJD5 PE=2 SV=1//2.80002e-08
ref0020395-snap-gene-0.8	0	15.9468	#NAME?	0.00072744	0.088063	--	sp|Q8S9L6|CRK29_ARATH Cysteine-rich receptor-like protein kinase 29 OS=Arabidopsis thaliana GN=CRK29 PE=2 SV=1//1.47993e-10
ref0020497-snap-gene-0.19	0.400427	28.263	-6.1412	0.0040915	0.29643	--	sp|Q9ZSP5|AIR3_ARATH Subtilisin-like protease SBT5.3 OS=Arabidopsis thaliana GN=AIR3 PE=2 SV=1//9.95136e-08
ref0020497-snap-gene-0.20	7.16358	51.5642	-2.8476	0.017211	0.65643	--	sp|O65351|SBT17_ARATH Subtilisin-like protease SBT1.7 OS=Arabidopsis thaliana GN=SBT1.7 PE=1 SV=1//1.66209e-14
ref0020579-processed-gene-0.12	5.88612	31.3578	-2.4134	0.01614	0.6369	--	-//-
ref0020634-snap-gene-0.19	165.8	1517.08	-3.1938	0.0068166	0.38671	--	sp|Q9XHG2|FLS_MALDO Flavonol synthase/flavanone 3-hydroxylase OS=Malus domestica GN=FLS PE=2 SV=1//3.29338e-78
ref0020688-snap-gene-0.9	1.81772	81.1094	-5.4797	9.503e-07	0.00062341	--	sp|Q9SGA8|U83A1_ARATH UDP-glycosyltransferase 83A1 OS=Arabidopsis thaliana GN=UGT83A1 PE=2 SV=1//6.91488e-82
ref0020719-snap-gene-0.5	3.74949	22.4533	-2.5822	0.016293	0.6369	--	sp|Q96522|PER45_ARATH Peroxidase 45 OS=Arabidopsis thaliana GN=PER45 PE=1 SV=1//2.36529e-27
ref0020793-snap-gene-0.16	1.44981	21.4766	-3.8888	0.015199	0.61967	--	sp|P47082|AVT1_YEAST Vacuolar amino acid transporter 1 OS=Saccharomyces cerevisiae (strain ATCC 204508 / S288c) GN=AVT1 PE=1 SV=1//2.54905e-24
ref0020809-processed-gene-0.0	8.92253	311.461	-5.1255	0.00020506	0.039356	--	sp|Q9FEQ8|PER2_MAIZE Peroxidase 2 OS=Zea mays GN=PER2 PE=2 SV=1//9.77853e-80
ref0020844-processed-gene-0.3	0.741164	56.6679	-6.2566	0.0021145	0.19103	--	sp|O23755|EF2_BETVU Elongation factor 2 OS=Beta vulgaris PE=2 SV=1//1.11306e-09
ref0020904-processed-gene-0.4	26.7221	87.0757	-1.7042	0.045341	1	--	-//-
ref0020965-snap-gene-0.17	0.367912	12.0233	-5.0303	0.0023231	0.20198	--	sp|Q9SXE1|GSOX3_ARATH Flavin-containing monooxygenase FMO GS-OX3 OS=Arabidopsis thaliana GN=FMOGS-OX3 PE=2 SV=1//1.02186e-30
ref0021004-snap-gene-0.2	175.158	1418.1	-3.0172	0.00041775	0.060777	--	sp|Q43210|PALY_WHEAT Phenylalanine ammonia-lyase OS=Triticum aestivum GN=PAL PE=3 SV=1//0
ref0021011-snap-gene-0.25	1.78521	11.8142	-2.7264	0.036121	0.99033	--	sp|Q39214|RPM1_ARATH Disease resistance protein RPM1 OS=Arabidopsis thaliana GN=RPM1 PE=1 SV=1//1.55885e-30
ref0021078-processed-gene-0.2	3.97084	19.7231	-2.3124	0.033854	0.95056	--	sp|P0C5E2|Y1839_ARATH Probable serine/threonine-protein kinase At1g18390 OS=Arabidopsis thaliana GN=At1g18390 PE=2 SV=2//2.85643e-14
ref0021099-snap-gene-0.9	0.800855	29.1036	-5.1835	5.7208e-05	0.016646	--	sp|Q9SY14|CSCL2_ARATH CSC1-like protein At4g02900 OS=Arabidopsis thaliana GN=At4g02900 PE=3 SV=1//5.98e-08
ref0021126-snap-gene-0.12	0.400427	6.05613	-3.9188	0.038637	1	--	sp|B2X050|MNR1_CAPAN (+)-neomenthol dehydrogenase OS=Capsicum annuum GN=MNR1 PE=1 SV=1//1.20494e-20
ref0021165-snap-gene-0.29	0	7.34723	#NAME?	0.005555	0.3451	--	sp|P17840|SLSG3_BRAOL S-locus-specific glycoprotein S13 OS=Brassica oleracea GN=SLSG PE=2 SV=2//2.87267e-31
ref0021187-processed-gene-0.6	1.4173	13.8424	-3.2879	0.011693	0.53476	--	sp|Q7TS68|NSUN6_MOUSE Putative methyltransferase NSUN6 OS=Mus musculus GN=Nsun6 PE=2 SV=2//6.34019e-10
ref0021189-processed-gene-0.15	45.1539	368.181	-3.0275	0.00070336	0.086911	--	sp|Q7XBH4|MYB4_ORYSJ Myb-related protein Myb4 OS=Oryza sativa subsp. japonica GN=MYB4 PE=2 SV=2//8.39448e-68
ref0021189-processed-gene-0.5	6.91948	91.7857	-3.7295	0.00024336	0.042418	--	sp|Q7XBH4|MYB4_ORYSJ Myb-related protein Myb4 OS=Oryza sativa subsp. japonica GN=MYB4 PE=2 SV=2//1.89469e-88
ref0021189-processed-gene-0.9	53.0141	289.032	-2.4468	0.0056417	0.34796	--	sp|Q7XBH4|MYB4_ORYSJ Myb-related protein Myb4 OS=Oryza sativa subsp. japonica GN=MYB4 PE=2 SV=2//3.76263e-84
ref0021320-processed-gene-0.0	0.768339	7.94503	-3.3702	0.029554	0.89457	--	sp|Q84LH3|WEX_ARATH Werner Syndrome-like exonuclease OS=Arabidopsis thaliana GN=WEX PE=1 SV=1//1.93404e-16
ref0021375-processed-gene-0.41	2.64041	41.9171	-3.9887	0.00021469	0.040769	--	sp|P33082|AXX15_SOYBN Auxin-induced protein X15 OS=Glycine max PE=2 SV=1//5.1302e-07
ref0021392-snap-gene-0.5	224.858	1231.41	-2.4532	0.0033629	0.25845	--	-//-
ref0021442-processed-gene-0.9	15.9547	76.5354	-2.2621	0.012624	0.55684	--	sp|Q9SX78|CXE2_ARATH Probable carboxylesterase 2 OS=Arabidopsis thaliana GN=CXE2 PE=2 SV=1//4.34807e-76
ref0021442-snap-gene-0.11	20.5013	114.016	-2.4755	0.0066677	0.38248	--	-//-
ref0021472-processed-gene-0.1	4.88574	40.409	-3.048	0.0025841	0.21683	--	sp|G3GBK0|C7BL3_CICIN Costunolide synthase OS=Cichorium intybus GN=CYP71BL3 PE=1 SV=1//1.97441e-119
ref0021515-snap-gene-0.15	0.340737	10.6225	-4.9623	0.0044443	0.3096	--	sp|P93846|CP51_SORBI Obtusifoliol 14-alpha demethylase OS=Sorghum bicolor GN=CYP51 PE=1 SV=1//1.44787e-21
ref0021527-processed-gene-0.5	49.1394	266.346	-2.4384	0.0043676	0.30722	--	sp|Q6WG30|T5H_TAXCU Taxadiene 5-alpha hydroxylase OS=Taxus cuspidata PE=1 SV=2//1.62534e-51
ref0021527-processed-gene-0.7	6.29769	39.8186	-2.6605	0.0073423	0.40267	--	sp|Q50EK1|C16B1_PICSI Cytochrome P450 716B1 OS=Picea sitchensis GN=CYP716B1 PE=2 SV=1//7.82976e-17
ref0021608-snap-gene-0.14	16.5556	231.775	-3.8073	3.8347e-05	0.012354	--	sp|Q9ZR72|AB1B_ARATH ABC transporter B family member 1 OS=Arabidopsis thaliana GN=ABCB1 PE=1 SV=1//2.28114e-24
ref0021651-snap-gene-0.3	0.367912	6.36861	-4.1135	0.030398	0.90569	--	-//-
ref0021689-processed-gene-0.5	9.67346	89.628	-3.2118	0.00061784	0.079051	--	-//-
ref0021750-processed-gene-0.10	40.8337	164.79	-2.0128	0.016069	0.63572	--	sp|P93823|ATL1_ARATH RING-H2 finger protein ATL1 OS=Arabidopsis thaliana GN=ATL1 PE=2 SV=1//4.07597e-31
ref0021750-snap-gene-0.13	87.1106	363.941	-2.0628	0.014431	0.60334	--	sp|Q8GWQ2|AHL20_ARATH AT-hook motif nuclear-localized protein 20 OS=Arabidopsis thaliana GN=AHL20 PE=2 SV=1//1.80593e-64
ref0021788-exonerate_est2genome-gene-0.2	0.735823	10.8019	-3.8758	0.0099418	0.48409	--	sp|O23082|Y4960_ARATH Putative receptor-like protein kinase At4g00960 OS=Arabidopsis thaliana GN=At4g00960 PE=3 SV=2//1.01256e-46
ref0021876-snap-gene-0.22	5.9191	78.4779	-3.7288	0.00014679	0.03134	--	sp|Q9FEQ8|PER2_MAIZE Peroxidase 2 OS=Zea mays GN=PER2 PE=2 SV=1//1.62744e-55
ref0021879-snap-gene-0.16	59.2381	266.836	-2.1714	0.010551	0.5018	--	sp|P10978|POLX_TOBAC Retrovirus-related Pol polyprotein from transposon TNT 1-94 OS=Nicotiana tabacum PE=2 SV=1//6.22657e-51
ref0022126-processed-gene-0.0	17.3608	74.7535	-2.1063	0.017954	0.67408	--	sp|Q9FGH9|E70B1_ARATH Exocyst complex component EXO70B1 OS=Arabidopsis thaliana GN=EXO70B1 PE=1 SV=1//5.39881e-37
ref0022137-processed-gene-0.0	0.741164	12.5438	-4.081	0.0059654	0.35988	--	sp|P93531|C71D7_SOLCH Cytochrome P450 71D7 OS=Solanum chacoense GN=CYP71D7 PE=3 SV=1//5.232e-63
ref0022260-snap-gene-0.4	4.28532	30.647	-2.8383	0.0053689	0.34165	--	-//-
ref0022305-processed-gene-0.6	35.0134	294.1	-3.0703	0.00053674	0.072612	--	sp|Q9ZPE7|EXO_ARATH Protein EXORDIUM OS=Arabidopsis thaliana GN=EXO PE=2 SV=1//9.37451e-97
ref0022397-snap-gene-0.10	36.0228	440.998	-3.6138	5.7112e-05	0.016646	--	sp|Q7ZTL7|BCS1_XENLA Mitochondrial chaperone BCS1 OS=Xenopus laevis GN=bcs1l PE=2 SV=1//1.22821e-09
ref0022399-snap-gene-0.10	4.22471	35.3877	-3.0663	0.017252	0.6566	--	sp|B2X050|MNR1_CAPAN (+)-neomenthol dehydrogenase OS=Capsicum annuum GN=MNR1 PE=1 SV=1//4.55551e-22
ref0022454-exonerate_est2genome-gene-0.0	0	4.86536	#NAME?	0.039663	1	--	-//-
ref0022521-snap-gene-0.28	7.30875	34.1467	-2.224	0.022407	0.76382	--	sp|Q0D519|FH13_ORYSJ Formin-like protein 13 OS=Oryza sativa subsp. japonica GN=FH13 PE=2 SV=1//4.42545e-33
ref0022575-snap-gene-0.16	1.82306	20.1041	-3.4631	0.0097212	0.47851	--	sp|Q6ZIB9|GDT14_ORYSJ GDT1-like protein 4 OS=Oryza sativa subsp. japonica GN=Os08g0528500 PE=2 SV=1//1.39961e-29
ref0022608-snap-gene-0.21	7.4718	265.025	-5.1485	1.9345e-07	0.00016232	--	sp|Q9FEQ8|PER2_MAIZE Peroxidase 2 OS=Zea mays GN=PER2 PE=2 SV=1//2.64685e-54
ref0022618-snap-gene-0.10	1.47699	15.8504	-3.4238	0.0061957	0.3676	--	sp|Q9M1B4|SSL13_ARATH Protein STRICTOSIDINE SYNTHASE-LIKE 13 OS=Arabidopsis thaliana GN=SSL13 PE=1 SV=1//2.58298e-16
ref0022618-snap-gene-0.13	0.681473	70.0523	-6.6836	1.6715e-07	0.0001485	--	sp|P26300|ENO_SOLLC Enolase OS=Solanum lycopersicum GN=PGH1 PE=2 SV=1//5.19592e-21
ref0022626-snap-gene-0.8	4.34944	19.6793	-2.1778	0.044566	1	--	sp|Q02527|MGAT3_RAT Beta-1,4-mannosyl-glycoprotein 4-beta-N-acetylglucosaminyltransferase OS=Rattus norvegicus GN=Mgat3 PE=1 SV=2//2.73006e-19
ref0022816-processed-gene-0.1	248.91	1036.83	-2.0585	0.01341	0.57533	--	sp|Q2QSL4|CDKF2_ORYSJ Putative cyclin-dependent kinase F-2 OS=Oryza sativa subsp. japonica GN=CDKF-2 PE=3 SV=1//9.24688e-126
ref0022832-snap-gene-0.10	3.38692	24.9089	-2.8786	0.0074666	0.40757	--	sp|Q9SD53|Y3720_ARATH UPF0481 protein At3g47200 OS=Arabidopsis thaliana GN=At3g47200 PE=2 SV=1//1.33348e-17
ref0022845-snap-gene-0.9	6.44378	290.686	-5.4954	4.8478e-08	5.3004e-05	--	-//-
ref0022848-snap-gene-0.10	2.58606	112.249	-5.4398	7.7565e-05	0.020578	--	sp|Q84QK0|OPR1_ORYSJ 12-oxophytodienoate reductase 1 OS=Oryza sativa subsp. japonica GN=OPR1 PE=2 SV=1//1.32749e-67
ref0022936-processed-gene-0.22	12.492	53.8474	-2.1079	0.022852	0.77422	--	sp|Q5NBM0|SPZ12_ORYSJ Putative serpin-Z12 OS=Oryza sativa subsp. japonica GN=Os01g0267300 PE=3 SV=1//2.21032e-152
ref0023032-snap-gene-0.9	0	16.8352	#NAME?	8.6324e-05	0.021981	--	-//-
ref0023063-snap-gene-0.4	1.14159	57.8828	-5.664	1.9484e-06	0.0011339	--	sp|Q6L8G0|ZIP5_ORYSJ Zinc transporter 5 OS=Oryza sativa subsp. japonica GN=ZIP5 PE=2 SV=1//3.79488e-31
ref0023086-snap-gene-0.3	0.400427	15.4118	-5.2663	0.00066884	0.083898	--	sp|Q84QY3|PLP1_ORYSJ Patatin-like protein 1 OS=Oryza sativa subsp. japonica GN=PLP1 PE=3 SV=1//2.01751e-172
ref0023088-processed-gene-0.1	7.35776	35.0406	-2.2517	0.021742	0.75092	--	-//-
ref0023099-processed-gene-0.0	0	4.13838	#NAME?	0.040748	1	--	sp|Q39214|RPM1_ARATH Disease resistance protein RPM1 OS=Arabidopsis thaliana GN=RPM1 PE=1 SV=1//2.41126e-46
ref0023127-snap-gene-0.6	0.768339	7.0155	-3.1907	0.047303	1	--	sp|Q4PR48|EXP18_ORYSJ Expansin-A18 OS=Oryza sativa subsp. japonica GN=EXPA18 PE=2 SV=2//4.5021e-35
ref0023127-snap-gene-0.7	3.71163	22.4571	-2.597	0.015727	0.62665	--	sp|Q7G6Z5|EXP19_ORYSJ Expansin-A19 OS=Oryza sativa subsp. japonica GN=EXPA19 PE=2 SV=1//6.73157e-30
ref0023145-exonerate_est2genome-gene-0.0	97.0842	504.309	-2.377	0.0052048	0.33716	--	sp|Q8VYE4|PTR12_ARATH Protein NRT1/ PTR FAMILY 4.5 OS=Arabidopsis thaliana GN=NPF4.5 PE=2 SV=1//1.13784e-08
ref0023145-snap-gene-0.14	37.5344	240.5	-2.6798	0.0022086	0.19627	--	sp|Q8VYE4|PTR12_ARATH Protein NRT1/ PTR FAMILY 4.5 OS=Arabidopsis thaliana GN=NPF4.5 PE=2 SV=1//6.51483e-25
ref0023176-snap-gene-1.36	21.8029	80.0016	-1.8755	0.033544	0.94672	--	sp|B9DFS6|SNX2B_ARATH Sorting nexin 2B OS=Arabidopsis thaliana GN=SNX2B PE=1 SV=1//1.25411e-56
ref0023179-snap-gene-1.20	0	15.489	#NAME?	0.00025804	0.043916	--	sp|Q9SR22|PAE5_ARATH Pectin acetylesterase 5 OS=Arabidopsis thaliana GN=PAE5 PE=2 SV=1//2.51654e-16
ref0023187-snap-gene-0.12	22.145	1106	-5.6422	9.1843e-09	1.3807e-05	--	-//-
ref0023187-snap-gene-1.24	0	4.05514	#NAME?	0.046728	1	--	sp|Q7XSN9|ADF6_ORYSJ Actin-depolymerizing factor 6 OS=Oryza sativa subsp. japonica GN=ADF6 PE=2 SV=2//1.0574e-77
ref0023188-processed-gene-0.16	0.681473	23.4111	-5.1024	0.0054386	0.34185	--	sp|Q9ZSP5|AIR3_ARATH Subtilisin-like protease SBT5.3 OS=Arabidopsis thaliana GN=AIR3 PE=2 SV=1//1.20907e-12
ref0023196-snap-gene-0.26	2.61858	119.104	-5.5073	0.00098811	0.11004	--	sp|Q941X2|LAC3_ORYSJ Laccase-3 OS=Oryza sativa subsp. japonica GN=LAC3 PE=2 SV=1//1.83295e-11
ref0023233-processed-gene-0.10	42.4174	156.654	-1.8849	0.030021	0.89965	--	sp|Q766C3|NEP1_NEPGR Aspartic proteinase nepenthesin-1 OS=Nepenthes gracilis GN=nep1 PE=1 SV=1//5.11294e-81
ref0023270-snap-gene-0.17	2.55889	13.3868	-2.3872	0.048821	1	--	-//-
ref0023479-snap-gene-0.18	7.82322	40.849	-2.3845	0.012861	0.56017	--	sp|Q8GSA7|CMTA3_ARATH Calmodulin-binding transcription activator 3 OS=Arabidopsis thaliana GN=CMTA3 PE=1 SV=1//9.01601e-07
ref0023521-snap-gene-0.4	0	4.45373	#NAME?	0.038813	1	--	-//-
ref0023547-snap-gene-0.3	3.41409	27.3886	-3.004	0.0045937	0.31409	--	sp|Q9SPV4|SAMT_CLABR Salicylate carboxymethyltransferase OS=Clarkia breweri GN=SAMT PE=1 SV=1//6.93264e-73
ref0023569-snap-gene-0.17	3.38692	18.8756	-2.4785	0.025136	0.81437	--	sp|Q9C7U1|PTR25_ARATH Protein NRT1/ PTR FAMILY 5.12 OS=Arabidopsis thaliana GN=NPF5.12 PE=2 SV=1//8.49671e-107
ref0023595-snap-gene-0.4	2.21815	15.6901	-2.8224	0.018812	0.69259	--	sp|O64483|SIRK_ARATH Senescence-induced receptor-like serine/threonine-protein kinase OS=Arabidopsis thaliana GN=SIRK PE=2 SV=1//5.42668e-08
ref0023750-processed-gene-0.11	6.52973	74.1992	-3.5063	0.00036034	0.054757	--	-//-
ref0023750-processed-gene-0.3	31.4465	117.274	-1.8989	0.032092	0.9353	--	-//-
ref0023750-snap-gene-0.32	27.7086	140.298	-2.3401	0.0087075	0.44627	--	-//-
ref0023764-snap-gene-0.4	5.26433	28.4303	-2.4331	0.016138	0.6369	--	-//-
ref0023785-snap-gene-0.9	1.5095	12.253	-3.021	0.01824	0.67655	--	-//-
ref0023939-processed-gene-0.13	472.576	1491.57	-1.6582	0.045723	1	--	-//-
ref0023941-snap-gene-0.25	1.82306	33.8163	-4.2133	0.0012437	0.13238	--	-//-
ref0023997-processed-gene-0.3	6.95061	45.0052	-2.6949	0.0065829	0.37941	--	sp|Q9FG33|LRKS5_ARATH Probable L-type lectin-domain containing receptor kinase S.5 OS=Arabidopsis thaliana GN=LECRKS5 PE=2 SV=1//7.0405e-34
ref0023997-snap-gene-0.4	11.815	52.6979	-2.1571	0.026921	0.85354	--	sp|Q9FG33|LRKS5_ARATH Probable L-type lectin-domain containing receptor kinase S.5 OS=Arabidopsis thaliana GN=LECRKS5 PE=2 SV=1//2.45813e-55
ref0024004-snap-gene-0.19	3.61361	51.9691	-3.8461	0.01457	0.60777	--	-//-
ref0024006-processed-gene-0.3	1.07656	10.6792	-3.3103	0.019825	0.71675	--	-//-
ref0024071-snap-gene-0.2	5.26967	40.1259	-2.9287	0.0031767	0.24702	--	sp|Q8L4X4|GAT2_ARATH Probable GABA transporter 2 OS=Arabidopsis thaliana GN=At5g41800 PE=1 SV=1//1.97744e-34
ref0024241-snap-gene-0.17	0	4.69599	#NAME?	0.027595	0.86428	--	-//-
ref0024250-snap-gene-0.17	2.50454	21.9365	-3.1307	0.0061068	0.36466	--	sp|O81905|SD18_ARATH Receptor-like serine/threonine-protein kinase SD1-8 OS=Arabidopsis thaliana GN=SD18 PE=1 SV=1//5.03514e-10
ref0024253-snap-gene-0.9	0.400427	8.95368	-4.4829	0.008592	0.44385	--	sp|Q9ZU96|Y2168_ARATH Ankyrin repeat-containing protein At2g01680 OS=Arabidopsis thaliana GN=At2g01680 PE=2 SV=1//4.3239e-08
ref0024255-processed-gene-0.6	65.1019	363.108	-2.4796	0.0036198	0.27029	--	sp|Q9LF38|EDL1_ARATH EID1-like F-box protein 1 OS=Arabidopsis thaliana GN=EDL1 PE=2 SV=1//2.42907e-33
ref0024286-snap-gene-0.22	4.9387	88.2012	-4.1586	4.2134e-05	0.013219	--	sp|Q9XIH6|PLT2_ARATH Putative polyol transporter 2 OS=Arabidopsis thaliana GN=PLT2 PE=3 SV=1//3.65887e-179
ref0024288-snap-gene-0.13	2.23999	117.792	-5.7166	4.5394e-05	0.01388	--	sp|A5H452|PER70_MAIZE Peroxidase 70 OS=Zea mays GN=PER70 PE=1 SV=1//3.01763e-14
ref0024288-snap-gene-0.14	33.0451	214.762	-2.7002	0.0022523	0.19802	--	sp|A5H452|PER70_MAIZE Peroxidase 70 OS=Zea mays GN=PER70 PE=1 SV=1//5.58259e-08
ref0024351-snap-gene-0.10	308.046	1133.26	-1.8793	0.02238	0.76382	--	-//-
ref0024389-processed-gene-0.3	0.340737	806.401	-11.209	1.4044e-15	2.5336e-11	--	sp|P0DKH0|NRT22_ORYSJ High-affinity nitrate transporter 2.2 OS=Oryza sativa subsp. japonica GN=NRT2.2 PE=1 SV=1//0
ref0024405-snap-gene-0.14	0	10.1454	#NAME?	0.0012053	0.13099	--	sp|Q9FGG3|WTR45_ARATH WAT1-related protein At5g64700 OS=Arabidopsis thaliana GN=At5g64700 PE=2 SV=1//2.59507e-09
ref0024410-snap-gene-0.8	218.357	698.026	-1.6766	0.039158	1	--	-//-
ref0024568-exonerate_est2genome-gene-0.0	5.38371	33.4317	-2.6345	0.0077821	0.42034	--	-//-
ref0024627-snap-gene-0.6	17.4165	94.2765	-2.4364	0.0058652	0.35552	--	sp|Q84QY3|PLP1_ORYSJ Patatin-like protein 1 OS=Oryza sativa subsp. japonica GN=PLP1 PE=3 SV=1//2.2091e-122
ref0024740-processed-gene-0.0	0	4.08881	#NAME?	0.041429	1	--	-//-
ref0024859-snap-gene-0.9	0.800855	13.8263	-4.1097	0.0028719	0.23134	--	sp|Q9LTW5|AGC15_ARATH Serine/threonine-protein kinase AGC1-5 OS=Arabidopsis thaliana GN=AGC1-5 PE=1 SV=1//3.7699e-146
ref0024986-processed-gene-0.11	12.6658	107.158	-3.0807	0.00079673	0.094634	--	sp|F8WKW1|UGT2_GARJA 7-deoxyloganetin glucosyltransferase OS=Gardenia jasminoides GN=UGT85A24 PE=1 SV=1//6.12696e-155
ref0025053-snap-gene-0.13	2.27784	12.1	-2.4093	0.045344	1	--	sp|Q9FM55|FDL41_ARATH Putative F-box/FBD/LRR-repeat protein At5g62970 OS=Arabidopsis thaliana GN=At5g62970 PE=4 SV=1//3.2434e-11
ref0025093-snap-gene-0.4	22.251	152.667	-2.7784	0.0018857	0.17764	--	sp|Q9LIG2|RLK6_ARATH Receptor-like protein kinase At3g21340 OS=Arabidopsis thaliana GN=At3g21340 PE=1 SV=1//5.19239e-50
ref0025157-snap-gene-0.34	0	9.02993	#NAME?	0.0022505	0.19802	--	sp|Q9SR22|PAE5_ARATH Pectin acetylesterase 5 OS=Arabidopsis thaliana GN=PAE5 PE=2 SV=1//2.49931e-08
ref0025157-snap-gene-0.35	1.83956	14.8272	-3.0108	0.015471	0.62522	--	-//-
ref0025158-snap-gene-0.30	1.14159	61.6585	-5.7552	0.015228	0.62014	--	sp|Q9C5T3|WRK26_ARATH Probable WRKY transcription factor 26 OS=Arabidopsis thaliana GN=WRKY26 PE=1 SV=2//1.33143e-06
ref0025206-snap-gene-0.7	1.90459	12.4214	-2.7053	0.029968	0.89953	--	sp|Q9LRS2|TBL22_ARATH Protein ALTERED XYLOGLUCAN 4-like OS=Arabidopsis thaliana GN=AXY4L PE=2 SV=1//1.13152e-26
ref0025208-snap-gene-0.10	0.400427	6.28516	-3.9723	0.033586	0.94672	--	-//-
ref0025272-snap-gene-0.18	10.787	79.262	-2.8773	0.0022557	0.19802	--	sp|Q9LZ23|ACR12_ARATH ACT domain-containing protein ACR12 OS=Arabidopsis thaliana GN=ACR12 PE=2 SV=1//1.25024e-13
ref0025298-snap-gene-0.12	9.39684	48.9623	-2.3814	0.014924	0.61251	--	sp|Q6YZZ2|GL87_ORYSJ Germin-like protein 8-7 OS=Oryza sativa subsp. japonica GN=GER6 PE=2 SV=1//2.88702e-97
ref0025360-processed-gene-0.0	1.13625	29.9619	-4.7208	0.003368	0.25845	--	sp|Q0DBF4|C7018_ORYSJ Ent-sandaracopimaradiene 3-hydroxylase OS=Oryza sativa subsp. japonica GN=CYP701A8 PE=1 SV=1//3.6799e-20
ref0025370-processed-gene-0.0	4.18243	83.6881	-4.3226	1.9739e-05	0.0071941	--	-//-
ref0025414-processed-gene-0.8	27.8623	236.071	-3.0828	0.00051857	0.071414	--	-//-
ref0025523-snap-gene-0.13	1.87207	15.4873	-3.0484	0.013081	0.56591	--	-//-
ref0025523-snap-gene-0.19	1.14159	35.7413	-4.9685	0.0091448	0.45954	--	sp|D9J0Z7|AAMT1_MAIZE Anthranilate O-methyltransferase 1 OS=Zea mays GN=AAMT1 PE=1 SV=1//4.2185e-35
ref0025523-snap-gene-0.20	1.4173	9.92964	-2.8086	0.041555	1	--	sp|D9J0Z8|AAM1I_MAIZE Inactive anthranilate O-methyltransferase 1 OS=Zea mays GN=AAMT1I PE=2 SV=1//1.82481e-31
ref0025537-processed-gene-0.0	9.67346	86.0961	-3.1538	0.0008039	0.094789	--	-//-
ref0025537-processed-gene-0.3	22.3713	157.622	-2.8168	0.0015292	0.15158	--	-//-
ref0025552-snap-gene-0.21	22.8019	240.848	-3.4009	0.00018955	0.037197	--	sp|P0C0M2|GH32_ORYSJ Probable indole-3-acetic acid-amido synthetase GH3.2 OS=Oryza sativa subsp. japonica GN=GH3.2 PE=2 SV=1//1.70826e-10
ref0025568-snap-gene-0.8	100.344	371.503	-1.8884	0.026551	0.84404	--	-//-
ref0025622-snap-gene-0.11	16.5439	58.77	-1.8288	0.046572	1	--	sp|Q7XBH4|MYB4_ORYSJ Myb-related protein Myb4 OS=Oryza sativa subsp. japonica GN=MYB4 PE=2 SV=2//2.18873e-27
ref0025625-processed-gene-0.2	149.736	771.433	-2.3651	0.0055884	0.34609	--	sp|Q8RXX9|ATL6_ARATH E3 ubiquitin-protein ligase ATL6 OS=Arabidopsis thaliana GN=ATL6 PE=1 SV=2//7.65465e-52
ref0025649-snap-gene-1.42	2.18564	13.0117	-2.5737	0.045019	1	--	sp|A2XMJ1|NTM1_ORYSI Alpha N-terminal protein methyltransferase 1 OS=Oryza sativa subsp. indica GN=OsI_13745 PE=3 SV=1//6.70946e-11
ref0025675-snap-gene-0.29	1.16877	8.72782	-2.9006	0.040952	1	--	sp|Q7XA42|RGA1_SOLBU Putative disease resistance protein RGA1 OS=Solanum bulbocastanum GN=RGA1 PE=2 SV=2//7.53118e-23
ref0025724-processed-gene-0.1	93.2996	317.32	-1.766	0.036169	0.9909	--	-//-
ref0025724-processed-gene-0.8	818.606	2993.58	-1.8706	0.023117	0.78172	--	-//-
ref0025725-processed-gene-0.5	2.98115	14.8941	-2.3208	0.043757	1	--	-//-
ref0025732-snap-gene-0.36	5.5347	71.0615	-3.6825	0.045874	1	--	sp|Q9SYC9|VAP14_ARATH Vesicle-associated protein 1-4 OS=Arabidopsis thaliana GN=PVA14 PE=2 SV=1//1.68146e-06
ref0025734-exonerate_est2genome-gene-0.0	2.86711	24.0895	-3.0707	0.0062046	0.3676	--	sp|Q93ZR6|WSD1_ARATH O-acyltransferase WSD1 OS=Arabidopsis thaliana GN=WSD1 PE=2 SV=1//5.05723e-28
ref0025734-snap-gene-0.26	2.28318	13.1087	-2.5214	0.03523	0.97106	--	sp|Q93ZR6|WSD1_ARATH O-acyltransferase WSD1 OS=Arabidopsis thaliana GN=WSD1 PE=2 SV=1//6.68265e-30
ref0025736-snap-gene-0.16	280.489	1187.61	-2.082	0.013151	0.56825	--	sp|Q8H7Y6|HFA2D_ORYSJ Heat stress transcription factor A-2d OS=Oryza sativa subsp. japonica GN=HSFA2D PE=2 SV=2//2.40028e-46
ref0025737-processed-gene-0.22	4.27998	2137.28	-8.964	5.2416e-15	6.3041e-11	--	sp|P0DKH0|NRT22_ORYSJ High-affinity nitrate transporter 2.2 OS=Oryza sativa subsp. japonica GN=NRT2.2 PE=1 SV=1//0
ref0025755-snap-gene-0.10	4.5882	22.8257	-2.3147	0.024193	0.80085	--	sp|Q67EU8|R51A1_MAIZE DNA repair protein RAD51 homolog A OS=Zea mays GN=RAD51A PE=2 SV=2//1.30207e-28
ref0025781-processed-gene-0.12	0	107.353	#NAME?	3.1189e-05	0.010517	--	-//-
ref0025782-processed-gene-0.5	3.54324	41.5102	-3.5503	0.011492	0.5305	--	sp|Q6L3Z0|R1B13_SOLDE Putative late blight resistance protein homolog R1B-13 OS=Solanum demissum GN=R1B-13 PE=3 SV=1//2.58471e-08
ref0025972-snap-gene-0.17	16.0504	67.3371	-2.0688	0.025672	0.82409	--	sp|Q39214|RPM1_ARATH Disease resistance protein RPM1 OS=Arabidopsis thaliana GN=RPM1 PE=1 SV=1//8.42942e-56
ref0025975-snap-gene-0.6	2.80299	31.7658	-3.5024	0.00098742	0.11004	--	-//-
ref0025976-snap-gene-0.9	4.12274	24.8178	-2.5897	0.012441	0.55139	--	-//-
ref0026066-processed-gene-0.18	14.9062	50.3397	-1.7558	0.0481	1	--	-//-
ref0026180-processed-gene-0.0	128.72	811.069	-2.6556	0.0017394	0.16647	--	sp|Q54R82|MKKA_DICDI Mitogen-activated protein kinase kinase kinase A OS=Dictyostelium discoideum GN=mkkA PE=1 SV=2//1.42465e-52
ref0026324-snap-gene-0.20	29.3335	161.203	-2.4583	0.0052306	0.33722	--	sp|Q0DUR2|ILI6_ORYSJ Transcription factor ILI6 OS=Oryza sativa subsp. japonica GN=ILI6 PE=1 SV=1//1.89684e-07
ref0026465-snap-gene-0.14	0	5.40974	#NAME?	0.016453	0.6411	--	-//-
ref0026612-snap-gene-0.11	1.47165	11.2667	-2.9366	0.027546	0.86368	--	sp|Q1A173|RADL6_ARATH Protein RADIALIS-like 6 OS=Arabidopsis thaliana GN=RL6 PE=2 SV=1//1.40246e-14
ref0026629-snap-gene-0.17	2.21281	174.243	-6.2991	1.1425e-08	1.5855e-05	--	sp|P41345|FENR2_ORYSJ Ferredoxin--NADP reductase, root isozyme, chloroplastic OS=Oryza sativa subsp. japonica GN=Os03g0784700 PE=1 SV=1//2.95504e-36
ref0026822-snap-gene-0.43	4.98771	28.6039	-2.5198	0.015265	0.62014	--	-//-
ref0026823-snap-gene-0.27	0	6.04626	#NAME?	0.012426	0.55139	--	-//-
ref0026854-snap-gene-0.1	1.20128	43.3413	-5.1731	0.013213	0.57025	--	sp|Q43729|PER57_ARATH Peroxidase 57 OS=Arabidopsis thaliana GN=PER57 PE=1 SV=1//4.09329e-53
ref0027109-snap-gene-0.11	1.8449	21.2593	-3.5265	0.0028725	0.23134	--	sp|Q40316|VESTR_MEDSA Vestitone reductase OS=Medicago sativa PE=1 SV=1//2.78956e-10
ref0027134-snap-gene-0.13	0.735823	18.2763	-4.6345	0.0054333	0.34185	--	sp|Q8GT20|BEBT_TOBAC Benzyl alcohol O-benzoyltransferase OS=Nicotiana tabacum GN=HSR201 PE=1 SV=1//4.02738e-35
ref0027169-processed-gene-0.6	9.93406	57.5078	-2.5333	0.006077	0.36422	--	sp|Q9M1E2|PTR37_ARATH Protein NRT1/ PTR FAMILY 2.7 OS=Arabidopsis thaliana GN=NPF2.7 PE=1 SV=1//8.45223e-134
ref0027189-processed-gene-0.2	4.31158	28.2065	-2.7097	0.036819	0.9943	--	sp|Q9ZUZ3|SAU32_ARATH Auxin-responsive protein SAUR32 OS=Arabidopsis thaliana GN=SAUR32 PE=2 SV=1//5.10907e-15
ref0027342-snap-gene-0.4	0.367912	8.54521	-4.5377	0.010909	0.51051	--	sp|Q9M099|SCP24_ARATH Serine carboxypeptidase 24 OS=Arabidopsis thaliana GN=SCPL24 PE=1 SV=1//1.88208e-11
ref0027442-processed-gene-0.6	0	9.41558	#NAME?	0.0099843	0.4855	--	sp|Q9SZL8|FRS5_ARATH Protein FAR1-RELATED SEQUENCE 5 OS=Arabidopsis thaliana GN=FRS5 PE=2 SV=1//1.80884e-44
ref0027551-snap-gene-0.15	28.0137	109.416	-1.9656	0.023368	0.7859	--	sp|Q852F6|ZIP2_ORYSJ Zinc transporter 2 OS=Oryza sativa subsp. japonica GN=ZIP2 PE=2 SV=1//9.83728e-13
ref0027569-processed-gene-0.0	46.0068	581.009	-3.6586	3.9905e-05	0.012742	--	sp|Q9FEQ8|PER2_MAIZE Peroxidase 2 OS=Zea mays GN=PER2 PE=2 SV=1//3.11889e-51
ref0027713-processed-gene-0.2	184.617	2146.47	-3.5394	5.7159e-05	0.016646	--	sp|Q9SZ67|WRK19_ARATH Probable WRKY transcription factor 19 OS=Arabidopsis thaliana GN=WRKY19 PE=2 SV=1//2.54447e-58
ref0027716-snap-gene-0.9	130.043	492.086	-1.9199	0.021106	0.73591	--	sp|Q9M0M2|AB9B_ARATH ABC transporter B family member 9 OS=Arabidopsis thaliana GN=ABCB9 PE=3 SV=2//4.93904e-12
ref0027784-snap-gene-0.8	99.4066	345.293	-1.7964	0.032928	0.93919	--	sp|Q93XX5|Y5713_ARATH PI-PLC X domain-containing protein At5g67130 OS=Arabidopsis thaliana GN=At5g67130 PE=1 SV=1//7.43548e-12
ref0027859-processed-gene-0.0	163.628	611.436	-1.9018	0.021193	0.73777	--	-//-
ref0027898-exonerate_est2genome-gene-0.1	5.0158	20.9529	-2.0626	0.045823	1	--	-//-
ref0027907-processed-gene-0.21	3.29471	15.5049	-2.2345	0.048576	1	--	sp|Q05609|CTR1_ARATH Serine/threonine-protein kinase CTR1 OS=Arabidopsis thaliana GN=CTR1 PE=1 SV=1//8.90198e-19
ref0027942-processed-gene-0.3	93.1024	1541.36	-4.0492	7.3972e-06	0.0033784	--	sp|Q9C8N5|STOP1_ARATH Protein SENSITIVE TO PROTON RHIZOTOXICITY 1 OS=Arabidopsis thaliana GN=STOP1 PE=2 SV=1//1.79857e-77
ref0027945-snap-gene-0.27	2.94863	97.0846	-5.0411	0.00015969	0.032738	--	sp|P94044|FER6_MAIZE Ferredoxin-6, chloroplastic OS=Zea mays GN=FDX6 PE=2 SV=1//2.46026e-14
ref0027961-snap-gene-0.10	8.04458	61.9476	-2.945	0.0021894	0.19505	--	sp|P92519|M810_ARATH Uncharacterized mitochondrial protein AtMg00810 OS=Arabidopsis thaliana GN=AtMg00810 PE=4 SV=1//3.6266e-20
ref0028232-snap-gene-0.19	3.97084	62.9388	-3.9864	0.0048857	0.32227	--	sp|Q829U5|TAL2_STRAW Transaldolase 2 OS=Streptomyces avermitilis (strain ATCC 31267 / DSM 46492 / JCM 5070 / NCIMB 12804 / NRRL 8165 / MA-4680) GN=tal2 PE=3 SV=1//2.84946e-25
ref0028240-processed-gene-0.0	7.41303	68.0793	-3.1991	0.00072977	0.088063	--	sp|Q94DW6|SPZ1_ORYSJ Serpin-Z1 OS=Oryza sativa subsp. japonica GN=Os01g0765400 PE=1 SV=1//8.22016e-70
ref0028274-processed-gene-0.0	7.34174	46.8612	-2.6742	0.024945	0.81085	--	sp|Q9SZB9|PER47_ARATH Peroxidase 47 OS=Arabidopsis thaliana GN=PER47 PE=2 SV=2//1.4113e-90
ref0028279-snap-gene-0.3	0.340737	56.333	-7.3692	0.048069	1	--	-//-
ref0028292-processed-gene-0.0	6.49722	35.6308	-2.4552	0.014639	0.60843	--	-//-
ref0028363-snap-gene-0.22	11.1247	115.476	-3.3758	0.00022724	0.041658	--	sp|Q9SY33|PER7_ARATH Peroxidase 7 OS=Arabidopsis thaliana GN=PER7 PE=2 SV=1//4.32093e-81
ref0028846-snap-gene-0.21	0.367912	8.6022	-4.5473	0.040633	1	--	sp|Q9FUS9|GSTUI_ARATH Glutathione S-transferase U18 OS=Arabidopsis thaliana GN=GSTU18 PE=2 SV=1//2.90285e-11
ref0028865-snap-gene-0.7	15.9925	81.0079	-2.3407	0.0092455	0.46139	--	sp|P24465|C71A1_PERAE Cytochrome P450 71A1 OS=Persea americana GN=CYP71A1 PE=1 SV=2//2.51957e-30
ref0028881-snap-gene-0.13	3.33257	17.7886	-2.4162	0.028188	0.873	--	-//-
ref0028885-snap-gene-0.12	7.63972	30.6374	-2.0037	0.036414	0.99383	--	sp|Q07078|HSP83_ORYSJ Heat shock protein 81-3 OS=Oryza sativa subsp. japonica GN=HSP81-3 PE=2 SV=2//2.37837e-18
ref0028976-snap-gene-0.14	138.418	2103.56	-3.9257	1.4111e-05	0.0053034	--	-//-
ref0028977-processed-gene-0.7	1.10908	11.9201	-3.426	0.013065	0.56591	--	-//-
ref0029000-processed-gene-0.0	85.3032	873.401	-3.356	0.00043932	0.062652	--	-//-
ref0029013-snap-gene-0.10	1.10373	12.4158	-3.4917	0.015684	0.62665	--	sp|Q8VWH2|HD3B_ORYSJ Protein HEADING DATE 3B OS=Oryza sativa subsp. japonica GN=HD3B PE=2 SV=1//1.61052e-19
ref0029100-processed-gene-0.3	4.4363	41.1935	-3.215	0.0016583	0.16083	--	-//-
ref0029114-exonerate_est2genome-gene-0.0	3.782	83.1735	-4.4589	0.044312	1	--	sp|Q5FWN8|DNJ6A_XENLA DnaJ homolog subfamily B member 6-A OS=Xenopus laevis GN=dnajb6-a PE=2 SV=1//7.3873e-10
ref0029114-snap-gene-0.6	0	8.5546	#NAME?	0.032538	0.9388	--	-//-
ref0029218-processed-gene-0.0	0.735823	492	-9.3851	1.9345e-13	1.396e-09	--	sp|P0DKH0|NRT22_ORYSJ High-affinity nitrate transporter 2.2 OS=Oryza sativa subsp. japonica GN=NRT2.2 PE=1 SV=1//0
ref0029218-processed-gene-0.2	0	12.1531	#NAME?	0.00049506	0.068966	--	sp|P0DKH0|NRT22_ORYSJ High-affinity nitrate transporter 2.2 OS=Oryza sativa subsp. japonica GN=NRT2.2 PE=1 SV=1//0
ref0029253-exonerate_est2genome-gene-0.5	0	4.49008	#NAME?	0.032685	0.9388	--	sp|Q84TH4|SR45A_ARATH Serine/arginine-rich splicing factor SR45a OS=Arabidopsis thaliana GN=SR45A PE=1 SV=1//1.47246e-33
ref0029388-snap-gene-0.15	0	7.16799	#NAME?	0.0063526	0.37266	--	sp|O22616|DCOR_SOLLC Ornithine decarboxylase OS=Solanum lycopersicum GN=ODC PE=2 SV=2//1.17913e-63
ref0029459-processed-gene-0.0	8.75856	45.9029	-2.3898	0.012734	0.55781	--	sp|Q9LXA5|LRK91_ARATH L-type lectin-domain containing receptor kinase IX.1 OS=Arabidopsis thaliana GN=LECRK91 PE=2 SV=1//4.68566e-139
ref0029460-processed-gene-0.8	13.6292	156.045	-3.5172	0.032172	0.9353	--	sp|P20027|MYB3_HORVU Myb-related protein Hv33 OS=Hordeum vulgare GN=MYB2 PE=2 SV=3//6.04654e-38
ref0029470-snap-gene-0.31	0.400427	16.1857	-5.337	0.00048236	0.067457	--	-//-
ref0029482-processed-gene-0.0	0.367912	14.06	-5.2561	0.036883	0.9943	--	sp|C0LGQ5|GSO1_ARATH LRR receptor-like serine/threonine-protein kinase GSO1 OS=Arabidopsis thaliana GN=GSO1 PE=2 SV=1//1.37163e-29
ref0029498-snap-gene-0.2	0	6.50767	#NAME?	0.009066	0.45686	--	sp|Q10PI6|LCAT1_ORYSJ Lecithin-cholesterol acyltransferase-like 1 OS=Oryza sativa subsp. japonica GN=Os03g0232800 PE=2 SV=1//2.61331e-16
ref0029568-snap-gene-0.19	12.227	52.9613	-2.1149	0.021884	0.75272	--	sp|Q9SAH9|CCR2_ARATH Cinnamoyl-CoA reductase 2 OS=Arabidopsis thaliana GN=CCR2 PE=1 SV=1//7.28429e-39
ref0029611-snap-gene-0.9	37.3631	150.759	-2.0126	0.032844	0.9388	--	-//-
ref0029831-processed-gene-0.1	18.6102	121.252	-2.7038	0.0027523	0.22518	--	sp|Q9CA75|GT5_ARATH Putative glycosyltransferase 5 OS=Arabidopsis thaliana GN=GT5 PE=2 SV=1//0
ref0029856-snap-gene-0.9	2.7433	15.8465	-2.5302	0.024184	0.80085	--	-//-
ref0029925-snap-gene-0.15	9.78125	63.4989	-2.6986	0.0043826	0.30764	--	sp|Q851L6|ILL4_ORYSJ IAA-amino acid hydrolase ILR1-like 4 OS=Oryza sativa subsp. japonica GN=ILL4 PE=2 SV=1//7.45699e-15
ref0029930-processed-gene-0.2	50.3785	188.262	-1.9019	0.022219	0.76134	--	-//-
ref0029932-snap-gene-0.16	3.02435	55.7173	-4.2034	6.2591e-05	0.017603	--	sp|O80939|LRK41_ARATH L-type lectin-domain containing receptor kinase IV.1 OS=Arabidopsis thaliana GN=LECRK41 PE=2 SV=1//0
ref0030108-processed-gene-0.9	1.47165	35.8222	-4.6053	8.6546e-05	0.021981	--	sp|Q8RXX9|ATL6_ARATH E3 ubiquitin-protein ligase ATL6 OS=Arabidopsis thaliana GN=ATL6 PE=1 SV=2//5.05935e-31
ref0030171-snap-gene-1.22	252.729	4232.23	-4.0658	5.2111e-06	0.0025757	--	sp|Q7XQ12|AMT11_ORYSJ Ammonium transporter 1 member 1 OS=Oryza sativa subsp. japonica GN=AMT1-1 PE=2 SV=1//0
ref0030173-processed-gene-0.21	19.1434	302.151	-3.9803	1.2832e-05	0.0051286	--	sp|O23044|PER3_ARATH Peroxidase 3 OS=Arabidopsis thaliana GN=PER3 PE=2 SV=1//3.21963e-69
ref0030181-snap-gene-1.17	0	16.0086	#NAME?	0.00012239	0.027774	--	sp|Q3S4A7|AHK5_ARATH Histidine kinase 5 OS=Arabidopsis thaliana GN=AHK5 PE=1 SV=1//6.48135e-08
ref0030223-snap-gene-1.27	2.89428	38.6216	-3.7381	0.00054859	0.073583	--	sp|Q3E6Y3|Y1869_ARATH Uncharacterized protein At1g28695 OS=Arabidopsis thaliana GN=At1g28695 PE=2 SV=1//1.72612e-37
ref0030276-processed-gene-0.4	160.107	698.123	-2.1244	0.011234	0.52033	--	sp|O48780|KCS11_ARATH 3-ketoacyl-CoA synthase 11 OS=Arabidopsis thaliana GN=KCS11 PE=2 SV=1//0
ref0030338-snap-gene-0.5	49.3064	169.591	-1.7822	0.043875	1	--	sp|P12653|GSTF1_MAIZE Glutathione S-transferase 1 OS=Zea mays GN=GST1 PE=1 SV=4//3.94839e-19
ref0030393-processed-gene-0.7	0	50.3735	#NAME?	2.0536e-05	0.0074097	--	sp|Q6NNN0|RADL3_ARATH Protein RADIALIS-like 3 OS=Arabidopsis thaliana GN=RL3 PE=2 SV=1//9.25426e-20
ref0030463-processed-gene-0.1	2.31036	12.8161	-2.4718	0.040189	1	--	sp|Q8W4G6|CRK15_ARATH Cysteine-rich receptor-like protein kinase 15 OS=Arabidopsis thaliana GN=CRK15 PE=2 SV=2//3.2753e-08
ref0030466-snap-gene-0.21	4.89108	26.7391	-2.4507	0.015578	0.62522	--	sp|O64733|U87A2_ARATH UDP-glycosyltransferase 87A2 OS=Arabidopsis thaliana GN=UGT87A2 PE=1 SV=1//2.51611e-43
ref0030536-processed-gene-0.2	47.2568	383.818	-3.0218	0.00059094	0.076149	--	sp|Q94AX4|DLD_ARATH D-lactate dehydrogenase [cytochrome], mitochondrial OS=Arabidopsis thaliana GN=DLD PE=1 SV=1//4.01378e-07
ref0030627-snap-gene-0.12	7.09182	40.6389	-2.5186	0.014834	0.61097	--	sp|O65924|Y2921_ARATH Putative leucine-rich repeat receptor-like protein kinase At2g19210 OS=Arabidopsis thaliana GN=At2g19210 PE=3 SV=1//2.223e-13
ref0030806-snap-gene-0.16	0.367912	8.43529	-4.519	0.033844	0.95056	--	-//-
ref0030817-snap-gene-0.18	16.1056	167.303	-3.3768	0.00023241	0.042112	--	sp|P11369|LORF2_MOUSE LINE-1 retrotransposable element ORF2 protein OS=Mus musculus GN=Pol PE=1 SV=2//2.1142e-30
ref0030863-snap-gene-0.6	155.88	1174.34	-2.9133	0.00070936	0.087353	--	sp|Q43210|PALY_WHEAT Phenylalanine ammonia-lyase OS=Triticum aestivum GN=PAL PE=3 SV=1//0
ref0030886-processed-gene-1.9	15.3877	70.2544	-2.1908	0.013551	0.57862	--	-//-
ref0030939-snap-gene-0.17	0.741164	12.4678	-4.0723	0.0052922	0.33905	--	-//-
ref0030943-exonerate_est2genome-gene-0.0	894.362	3178.54	-1.8294	0.029817	0.89952	--	sp|P0CH33|UBQ11_ARATH Polyubiquitin 11 OS=Arabidopsis thaliana GN=UBQ11 PE=1 SV=1//3.00742e-158
ref0031054-processed-gene-0.0	2.12594	12.2393	-2.5253	0.045396	1	--	sp|Q6ERS4|CIPKG_ORYSJ CBL-interacting protein kinase 16 OS=Oryza sativa subsp. japonica GN=CIPK16 PE=2 SV=1//1.22998e-130
ref0031107-snap-gene-0.13	9.37105	35.1469	-1.9071	0.044721	1	--	sp|Q8LIF2|C7345_ORYSJ Cytochrome P450 734A5 OS=Oryza sativa subsp. japonica GN=CYP734A5 PE=2 SV=1//7.72242e-31
ref0031107-snap-gene-0.15	23.0866	103.827	-2.1691	0.01301	0.56488	--	sp|Q8LIF2|C7345_ORYSJ Cytochrome P450 734A5 OS=Oryza sativa subsp. japonica GN=CYP734A5 PE=2 SV=1//0
ref0031254-processed-gene-0.0	35.9039	313.17	-3.1247	0.0046238	0.31418	--	-//-
ref0031286-processed-gene-0.13	0.768339	7.42348	-3.2723	0.040749	1	--	sp|Q9ZVL3|NFYC3_ARATH Nuclear transcription factor Y subunit C-3 OS=Arabidopsis thaliana GN=NFYC3 PE=2 SV=1//5.67053e-14
ref0031389-processed-gene-0.4	165.716	620.205	-1.904	0.017196	0.65643	--	sp|Q8H8V7|AB5G_ORYSJ ABC transporter G family member 5 OS=Oryza sativa subsp. japonica GN=RCN1 PE=1 SV=1//0
ref0031451-processed-gene-0.1	3.3112	114.916	-5.1171	0.016205	0.6369	--	-//-
ref0031512-exonerate_est2genome-gene-0.2	2.62392	34.1053	-3.7002	0.00068703	0.085185	--	sp|Q7XA42|RGA1_SOLBU Putative disease resistance protein RGA1 OS=Solanum bulbocastanum GN=RGA1 PE=2 SV=2//1.05986e-37
ref0031513-processed-gene-0.14	1.07656	45.3116	-5.3954	9.7256e-06	0.0042278	--	sp|A8R7E6|CERK1_ARATH Chitin elicitor receptor kinase 1 OS=Arabidopsis thaliana GN=CERK1 PE=1 SV=1//9.71183e-45
ref0031514-processed-gene-0.0	16.874	58.2569	-1.7876	0.049931	1	--	sp|Q8H038|KATAM_ORYSJ Xyloglucan galactosyltransferase KATAMARI1 homolog OS=Oryza sativa subsp. japonica GN=Os03g0144800 PE=2 SV=1//1.14217e-179
ref0031514-processed-gene-0.17	6.65492	233.668	-5.1339	2.8838e-07	0.00023122	--	sp|Q9M0G7|PXL2_ARATH Leucine-rich repeat receptor-like protein kinase PXL2 OS=Arabidopsis thaliana GN=PXL2 PE=2 SV=1//9.20419e-21
ref0031581-processed-gene-0.3	57.4517	172.604	-1.587	0.049965	1	--	sp|Q3E9B8|AB23G_ARATH ABC transporter G family member 23 OS=Arabidopsis thaliana GN=ABCG23 PE=2 SV=1//0
ref0031619-snap-gene-0.3	7.30875	44.0674	-2.592	0.0079234	0.42353	--	sp|Q9LSE7|B561C_ARATH Cytochrome b561 and DOMON domain-containing protein At3g25290 OS=Arabidopsis thaliana GN=At3g25290 PE=2 SV=1//1.11462e-19
ref0031735-processed-gene-0.0	79.3707	304.206	-1.9384	0.020257	0.72365	--	sp|Q6JAH0|CZOG_SORBI Putative cis-zeatin O-glucosyltransferase OS=Sorghum bicolor GN=SB20O07.14 PE=3 SV=1//0
ref0031838-snap-gene-0.9	7.13641	39.7823	-2.4789	0.010899	0.51051	--	sp|Q9LMN7|WAK5_ARATH Wall-associated receptor kinase 5 OS=Arabidopsis thaliana GN=WAK5 PE=2 SV=1//4.94289e-14
ref0031856-snap-gene-0.8	8.57507	58.195	-2.7627	0.0035641	0.26798	--	sp|Q9SX38|DRL4_ARATH Putative disease resistance protein At1g50180 OS=Arabidopsis thaliana GN=At1g50180 PE=3 SV=2//2.12133e-07
ref0031856-snap-gene-0.9	0.741164	8.8245	-3.5737	0.020558	0.72721	--	sp|Q5SVZ6|ZMYM1_HUMAN Zinc finger MYM-type protein 1 OS=Homo sapiens GN=ZMYM1 PE=2 SV=1//1.69203e-10
ref0031872-processed-gene-0.7	0.340737	6.19252	-4.1838	0.0347	0.95988	--	sp|P09315|G3PA_MAIZE Glyceraldehyde-3-phosphate dehydrogenase A, chloroplastic OS=Zea mays GN=GAPA PE=2 SV=1//2.98744e-171
ref0031873-processed-gene-0.1	34.4914	116.171	-1.7519	0.041825	1	--	sp|Q9SVU0|YUC8_ARATH Probable indole-3-pyruvate monooxygenase YUCCA8 OS=Arabidopsis thaliana GN=YUC8 PE=2 SV=1//0
ref0031890-processed-gene-0.0	0.800855	24.4143	-4.93	0.00016435	0.033315	--	-//-
ref0032076-snap-gene-0.8	6.45493	47.3751	-2.8757	0.0027512	0.22518	--	sp|Q9SND9|Y3028_ARATH Uncharacterized acetyltransferase At3g50280 OS=Arabidopsis thaliana GN=At3g50280 PE=3 SV=1//2.59945e-19
ref0032184-snap-gene-0.4	0	11.2705	#NAME?	0.00071976	0.088063	--	sp|Q9FZ70|FDL1_ARATH F-box/FBD/LRR-repeat protein At1g13570 OS=Arabidopsis thaliana GN=At1g13570 PE=2 SV=1//3.53268e-14
ref0032193-snap-gene-0.9	18.7131	127.473	-2.7681	0.0019778	0.18297	--	sp|O24325|VPE1_PHAVU Vacuolar-processing enzyme OS=Phaseolus vulgaris PE=1 SV=1//1.45096e-30
ref0032199-snap-gene-0.10	129.059	775.424	-2.5869	0.014324	0.60132	--	-//-
ref0032360-processed-gene-0.1	36.1456	180.219	-2.3179	0.0072907	0.40226	--	sp|Q9ZVX4|U90A1_ARATH UDP-glycosyltransferase 90A1 OS=Arabidopsis thaliana GN=UGT90A1 PE=2 SV=1//5.5565e-122
ref0032428-snap-gene-0.7	0.400427	7.99768	-4.32	0.014151	0.59578	--	-//-
ref0032463-processed-gene-0.16	11.9571	94.8674	-2.988	0.0012157	0.13099	--	-//-
ref0032463-snap-gene-0.20	0.768339	10.2443	-3.7369	0.012335	0.55118	--	sp|P92519|M810_ARATH Uncharacterized mitochondrial protein AtMg00810 OS=Arabidopsis thaliana GN=AtMg00810 PE=4 SV=1//9.5695e-68
ref0032508-snap-gene-0.36	60.7105	238.722	-1.9753	0.020839	0.73142	--	sp|P23923|HBP1B_WHEAT Transcription factor HBP-1b(c38) OS=Triticum aestivum PE=2 SV=1//1.95459e-09
ref0032528-snap-gene-0.2	2.78558	25.008	-3.1663	0.0054762	0.34185	--	sp|Q38929|IDI1_ARATH Isopentenyl-diphosphate Delta-isomerase I, chloroplastic OS=Arabidopsis thaliana GN=IPP1 PE=2 SV=3//8.36601e-13
ref0032592-processed-gene-0.6	1.10908	11.3196	-3.3514	0.015983	0.6337	--	sp|Q9C7A2|Y3236_ARATH Ankyrin repeat-containing protein At3g12360 OS=Arabidopsis thaliana GN=At3g12360 PE=2 SV=1//1.19933e-46
ref0032625-processed-gene-0.0	0.367912	13.7634	-5.2253	0.014016	0.59279	--	-//-
ref0032634-snap-gene-0.22	2.18029	16.3853	-2.9098	0.048865	1	--	sp|P22988|LDHA_HORVU L-lactate dehydrogenase A OS=Hordeum vulgare PE=1 SV=1//4.90402e-55
ref0032675-processed-gene-0.1	7.66064	50.3621	-2.7168	0.017558	0.66613	--	sp|Q8H6H0|PHT16_ORYSJ Inorganic phosphate transporter 1-6 OS=Oryza sativa subsp. japonica GN=PHT1-6 PE=1 SV=1//0
ref0032731-snap-gene-0.34	10.7932	54.36	-2.3324	0.011656	0.53476	--	sp|Q9LRR5|DRL21_ARATH Putative disease resistance protein At3g14460 OS=Arabidopsis thaliana GN=At3g14460 PE=3 SV=1//9.76636e-52
ref0032743-snap-gene-0.8	0.340737	83.8387	-7.9428	1.464e-08	1.9563e-05	--	-//-
ref0032784-snap-gene-0.7	1.76337	20.0142	-3.5046	0.0039675	0.28861	--	sp|Q8GXZ3|Y5102_ARATH Serine/threonine-protein kinase At5g01020 OS=Arabidopsis thaliana GN=At5g01020 PE=1 SV=1//2.3541e-12
ref0032808-snap-gene-0.2	3.90673	93.2811	-4.5776	5.8073e-06	0.0027938	--	sp|Q9FEQ8|PER2_MAIZE Peroxidase 2 OS=Zea mays GN=PER2 PE=2 SV=1//3.70084e-75
ref0032913-snap-gene-0.6	27.4761	96.9683	-1.8193	0.03871	1	--	sp|Q40194|RB11D_LOTJA Ras-related protein Rab11D OS=Lotus japonicus GN=RAB11D PE=2 SV=1//1.95855e-32
ref0032953-snap-gene-0.7	2.38516	22.9483	-3.2662	0.005111	0.33347	--	sp|Q0JNR2|CYT12_ORYSJ Cysteine proteinase inhibitor 12 OS=Oryza sativa subsp. japonica GN=Os01g0270100 PE=2 SV=1//3.90333e-16
ref0033046-snap-gene-0.3	3.30005	27.6587	-3.0672	0.0041265	0.29806	--	sp|Q84QY3|PLP1_ORYSJ Patatin-like protein 1 OS=Oryza sativa subsp. japonica GN=PLP1 PE=3 SV=1//8.62528e-18
ref0033077-snap-gene-0.11	7.46065	30.5469	-2.0337	0.038748	1	--	sp|P50021|DNAK2_SYNE7 Chaperone protein dnaK2 OS=Synechococcus elongatus (strain PCC 7942) GN=dnaK2 PE=3 SV=2//4.04407e-07
ref0033079-processed-gene-0.3	0	9.85626	#NAME?	0.0014864	0.14926	--	sp|Q66PF2|URT1_FRAAN Putative UDP-rhamnose:rhamnosyltransferase 1 OS=Fragaria ananassa GN=GT4 PE=2 SV=1//1.72821e-76
ref0033183-snap-gene-0.17	4.52851	40.2622	-3.1523	0.0017564	0.16765	--	sp|P25848|PHY1_CERPU Light-sensor Protein kinase OS=Ceratodon purpureus GN=PHY1 PE=3 SV=3//5.35424e-33
ref0033214-snap-gene-0.26	81.6617	412.975	-2.3383	0.0067743	0.38495	--	sp|Q7XZQ6|FLS_PETCR Flavonol synthase/flavanone 3-hydroxylase OS=Petroselinum crispum GN=FLS PE=1 SV=1//9.35533e-95
ref0033219-snap-gene-0.13	2.49386	15.6805	-2.6525	0.026186	0.83538	--	sp|Q39086|SD17_ARATH Receptor-like serine/threonine-protein kinase SD1-7 OS=Arabidopsis thaliana GN=SD17 PE=1 SV=1//5.29439e-16
ref0033232-processed-gene-0.17	0	49.7665	#NAME?	7.5662e-08	7.6485e-05	--	-//-
ref0033271-snap-gene-0.9	3.75483	24.1838	-2.6872	0.010688	0.50375	--	sp|Q9FLA2|FDL34_ARATH Putative F-box/FBD/LRR-repeat protein At5g44950 OS=Arabidopsis thaliana GN=At5g44950 PE=3 SV=1//2.14121e-09
ref0033450-snap-gene-0.11	2.00214	57.478	-4.8434	8.7599e-06	0.003902	--	sp|Q9FEQ8|PER2_MAIZE Peroxidase 2 OS=Zea mays GN=PER2 PE=2 SV=1//1.36396e-65
ref0033470-processed-gene-0.0	7.63881	55.268	-2.855	0.0031361	0.24492	--	sp|Q8MJ46|PP1G_CANFA Serine/threonine-protein phosphatase PP1-gamma catalytic subunit OS=Canis familiaris GN=PPP1CC PE=2 SV=1//1.77708e-129
ref0033516-processed-gene-0.2	0	13.2677	#NAME?	0.0003319	0.052988	--	-//-
ref0033665-snap-gene-0.32	17.968	69.5033	-1.9517	0.026767	0.8494	--	sp|Q8VZG8|Y4885_ARATH Probable LRR receptor-like serine/threonine-protein kinase At4g08850 OS=Arabidopsis thaliana GN=At4g08850 PE=2 SV=3//2.15469e-41
ref0033669-snap-gene-0.15	2.67827	42.7467	-3.9964	0.007351	0.40267	--	sp|Q9LFH9|LRK81_ARATH L-type lectin-domain containing receptor kinase VIII.1 OS=Arabidopsis thaliana GN=LECRK81 PE=2 SV=1//1.7155e-53
ref0033690-snap-gene-0.14	7.61697	50.7415	-2.7359	0.042843	1	--	-//-
ref0033733-snap-gene-0.14	0.340737	15.9913	-5.5525	0.004651	0.31542	--	sp|Q9FY99|G6PD2_ARATH Glucose-6-phosphate 1-dehydrogenase 2, chloroplastic OS=Arabidopsis thaliana GN=At5g13110 PE=2 SV=2//3.70495e-27
ref0033759-snap-gene-0.9	3.06663	18.8225	-2.6177	0.025729	0.82445	--	-//-
ref0033815-processed-gene-0.1	396.787	2188.86	-2.4637	0.0037077	0.27413	--	sp|Q5SMY5|GRXS2_ORYSJ Monothiol glutaredoxin-S2 OS=Oryza sativa subsp. japonica GN=GRXS2 PE=2 SV=1//5.56443e-32
ref0033961-processed-gene-0.1	44.0054	149.398	-1.7634	0.03962	1	--	sp|Q9FLE8|Y5986_ARATH Uncharacterized protein At5g39865 OS=Arabidopsis thaliana GN=At5g39865 PE=2 SV=1//4.88042e-34
ref0033977-exonerate_est2genome-gene-0.0	0.735823	11.749	-3.997	0.046213	1	--	-//-
ref0033983-exonerate_est2genome-gene-0.1	8.55904	44.6416	-2.3829	0.012422	0.55139	--	-//-
ref0034179-processed-gene-0.0	8.70026	42.3043	-2.2817	0.016269	0.6369	--	-//-
ref0034200-snap-gene-0.16	3.74949	26.1049	-2.7996	0.0078399	0.42168	--	-//-
ref0034245-processed-gene-0.5	33.8801	257.477	-2.9259	0.0010054	0.11161	--	sp|Q9LTA3|U91C1_ARATH UDP-glycosyltransferase 91C1 OS=Arabidopsis thaliana GN=UGT91C1 PE=2 SV=1//4.83837e-86
ref0034261-processed-gene-0.0	12.3655	167.465	-3.7595	7.635e-05	0.020406	--	-//-
ref0034284-processed-gene-0.12	1.8449	15.6877	-3.088	0.011062	0.51565	--	sp|Q6YRM6|Y8219_ORYSJ UPF0392 protein Os08g0121900 OS=Oryza sativa subsp. japonica GN=Os08g0121900 PE=2 SV=1//1.90401e-85
ref0034653-processed-gene-0.4	4.86391	23.3455	-2.263	0.030974	0.91754	--	sp|P0C2F6|RNHX1_ARATH Putative ribonuclease H protein At1g65750 OS=Arabidopsis thaliana GN=At1g65750 PE=3 SV=1//2.69274e-37
ref0034742-snap-gene-0.21	2.55355	58.4757	-4.5173	0.042395	1	--	-//-
ref0034750-processed-gene-0.1	16.3172	82.5046	-2.3381	0.0091588	0.45961	--	sp|O80939|LRK41_ARATH L-type lectin-domain containing receptor kinase IV.1 OS=Arabidopsis thaliana GN=LECRK41 PE=2 SV=1//0
ref0034797-snap-gene-0.16	0	12.5513	#NAME?	0.00043012	0.062077	--	sp|Q9SI06|Y5573_ARATH Putative leucine-rich repeat receptor-like serine/threonine-protein kinase At2g04300 OS=Arabidopsis thaliana GN=At2g04300 PE=3 SV=2//1.26749e-06
ref0034873-exonerate_est2genome-gene-0.0	1.10373	9.18943	-3.0576	0.033705	0.94933	--	-//-
ref0034910-processed-gene-0.0	8.8236	38.7641	-2.1353	0.033011	0.93988	--	sp|Q8H038|KATAM_ORYSJ Xyloglucan galactosyltransferase KATAMARI1 homolog OS=Oryza sativa subsp. japonica GN=Os03g0144800 PE=2 SV=1//1.80176e-148
ref0034927-processed-gene-0.4	4.24212	21.8355	-2.3638	0.024621	0.80681	--	-//-
ref0035135-processed-gene-0.0	44.4149	522.584	-3.5565	9.0841e-05	0.022146	--	sp|Q0WL80|UGGG_ARATH UDP-glucose:glycoprotein glucosyltransferase OS=Arabidopsis thaliana GN=UGGT PE=1 SV=1//1.43762e-11
ref0035142-snap-gene-0.27	3.47912	19.6825	-2.5001	0.020139	0.72159	--	sp|Q9FGG3|WTR45_ARATH WAT1-related protein At5g64700 OS=Arabidopsis thaliana GN=At5g64700 PE=2 SV=1//2.97841e-25
ref0035143-snap-gene-0.43	6.82284	51.6398	-2.92	0.0024754	0.21015	--	-//-
ref0035267-snap-gene-0.8	4.98329	25.2916	-2.3435	0.020084	0.72033	--	sp|P0C042|Y4597_ARATH Uncharacterized protein At4g15970 OS=Arabidopsis thaliana GN=At4g15970 PE=2 SV=1//1.72373e-28
ref0035308-snap-gene-0.3	0.367912	5.8276	-3.9855	0.040887	1	--	sp|P0CT39|TF26_SCHPO Transposon Tf2-6 polyprotein OS=Schizosaccharomyces pombe (strain 972 / ATCC 24843) GN=Tf2-6 PE=3 SV=1//1.4867e-137
ref0035308-snap-gene-0.5	375.282	2330.77	-2.6348	0.0020054	0.18411	--	sp|Q338B0|HFA2C_ORYSJ Heat stress transcription factor A-2c OS=Oryza sativa subsp. japonica GN=HSFA2C PE=1 SV=2//3.24328e-41
ref0035426-exonerate_est2genome-gene-0.0	0	38.9177	#NAME?	4.1452e-07	0.00031159	--	-//-
ref0035438-exonerate_est2genome-gene-0.2	0	7.30102	#NAME?	0.0056213	0.3473	--	-//-
ref0035441-processed-gene-0.1	3.25685	18.7277	-2.5236	0.023539	0.78787	--	-//-
ref0035491-snap-gene-0.20	2.24533	16.1785	-2.8491	0.015562	0.62522	--	sp|Q7GCL7|NAC74_ORYSJ NAC domain-containing protein 74 OS=Oryza sativa subsp. japonica GN=NAC74 PE=2 SV=1//1.5124e-10
ref0035495-processed-gene-0.0	83.7272	660.448	-2.9797	0.010044	0.48645	--	-//-
ref0035511-processed-gene-0.6	1.36295	13.6001	-3.3188	0.012755	0.55781	--	-//-
ref0035572-snap-gene-0.18	1.5095	20.0546	-3.7318	0.0021344	0.19205	--	sp|Q9C9L5|WAKLH_ARATH Wall-associated receptor kinase-like 9 OS=Arabidopsis thaliana GN=WAKL9 PE=2 SV=1//3.7024e-07
ref0035572-snap-gene-0.19	11.0573	65.2796	-2.5616	0.0062896	0.37021	--	sp|Q9LMN8|WAK3_ARATH Wall-associated receptor kinase 3 OS=Arabidopsis thaliana GN=WAK3 PE=2 SV=2//1.49217e-15
ref0035583-snap-gene-0.12	108.78	678.725	-2.6414	0.0019984	0.18394	--	sp|C0LGR3|Y4265_ARATH Probable LRR receptor-like serine/threonine-protein kinase At4g26540 OS=Arabidopsis thaliana GN=At4g26540 PE=2 SV=1//5.376e-42
ref0035604-processed-gene-0.6	6.86604	30.1984	-2.1369	0.028809	0.88541	--	-//-
ref0035715-processed-gene-0.2	546.962	1737.44	-1.6675	0.046227	1	--	sp|Q84XB3|ERF1_SOLLC Ethylene-responsive transcription factor 1 OS=Solanum lycopersicum GN=ERF1 PE=2 SV=1//5.57438e-41
ref0035816-snap-gene-0.7	1.10908	8.42926	-2.926	0.046216	1	--	-//-
ref0035981-processed-gene-0.0	2.57538	21.8023	-3.0816	0.0069154	0.3897	--	sp|E3W9C4|C71A1_ZINZE Alpha-humulene 10-hydroxylase OS=Zingiber zerumbet GN=CYP71BA1 PE=1 SV=1//9.65612e-33
ref0036191-snap-gene-0.20	0	10.158	#NAME?	0.017247	0.6566	--	sp|P11369|LORF2_MOUSE LINE-1 retrotransposable element ORF2 protein OS=Mus musculus GN=Pol PE=1 SV=2//1.688e-41
ref0036202-snap-gene-0.15	7.4718	48.7496	-2.7059	0.010807	0.5084	--	sp|Q9FG68|RAX1_ARATH Transcription factor RAX1 OS=Arabidopsis thaliana GN=RAX1 PE=2 SV=1//6.27708e-30
ref0036299-snap-gene-0.5	0	6.4177	#NAME?	0.023372	0.7859	--	-//-
ref0036347-processed-gene-0.12	44.8241	285.452	-2.6709	0.0023412	0.20257	--	sp|Q8GT20|BEBT_TOBAC Benzyl alcohol O-benzoyltransferase OS=Nicotiana tabacum GN=HSR201 PE=1 SV=1//7.58239e-40
ref0036353-snap-gene-0.22	17.8365	63.6695	-1.8358	0.04088	1	--	sp|O64483|SIRK_ARATH Senescence-induced receptor-like serine/threonine-protein kinase OS=Arabidopsis thaliana GN=SIRK PE=2 SV=1//3.37084e-06
ref0036353-snap-gene-0.23	2.40256	40.808	-4.0862	0.0019667	0.18242	--	sp|O64556|Y2923_ARATH Putative leucine-rich repeat receptor-like serine/threonine-protein kinase At2g19230 OS=Arabidopsis thaliana GN=At2g19230 PE=3 SV=3//6.20743e-14
ref0036451-processed-gene-0.7	1.10373	18.1691	-4.041	0.0019149	0.17993	--	sp|Q9LTS4|BH041_ARATH Putative transcription factor bHLH041 OS=Arabidopsis thaliana GN=BHLH41 PE=3 SV=1//3.19764e-11
ref0036488-snap-gene-0.14	2.37005	27.1648	-3.5188	0.019257	0.70351	--	sp|Q42578|PER53_ARATH Peroxidase 53 OS=Arabidopsis thaliana GN=PER53 PE=1 SV=1//1.6192e-13
ref0036537-snap-gene-0.7	35.0289	189.348	-2.4344	0.005557	0.3451	--	-//-
ref0036552-processed-gene-0.0	29.1737	2491.94	-6.4165	2.293e-10	6.3641e-07	--	sp|P14009|14KD_DAUCA 14 kDa proline-rich protein DC2.15 OS=Daucus carota PE=2 SV=1//2.67758e-32
ref0036656-snap-gene-0.10	5.6269	82.3258	-3.8709	8.8845e-05	0.022108	--	sp|Q9SD53|Y3720_ARATH UPF0481 protein At3g47200 OS=Arabidopsis thaliana GN=At3g47200 PE=2 SV=1//9.34864e-14
ref0036663-processed-gene-0.2	129.735	427.184	-1.7193	0.039885	1	--	sp|Q8GWQ2|AHL20_ARATH AT-hook motif nuclear-localized protein 20 OS=Arabidopsis thaliana GN=AHL20 PE=2 SV=1//2.68255e-44
ref0036761-exonerate_est2genome-gene-0.0	0.367912	13.6232	-5.2106	0.0012389	0.13225	--	-//-
ref0036761-exonerate_est2genome-gene-0.2	0	19.7804	#NAME?	0.00037497	0.056371	--	sp|Q9FEQ8|PER2_MAIZE Peroxidase 2 OS=Zea mays GN=PER2 PE=2 SV=1//1.73569e-58
ref0036761-snap-gene-0.35	5.28617	83.7287	-3.9854	5.1394e-05	0.015453	--	sp|Q9FEQ8|PER2_MAIZE Peroxidase 2 OS=Zea mays GN=PER2 PE=2 SV=1//1.13827e-07
ref0037024-processed-gene-0.11	95.7109	1284.5	-3.7464	2.2613e-05	0.0079989	--	sp|Q64MA1|DRE1A_ORYSJ Dehydration-responsive element-binding protein 1A OS=Oryza sativa subsp. japonica GN=DREB1A PE=2 SV=1//5.57852e-70
ref0037025-snap-gene-0.30	0.800855	31.3742	-5.2919	0.00011537	0.027065	--	-//-
ref0037266-processed-gene-0.1	0	8.13723	#NAME?	0.0035374	0.26757	--	sp|Q84WG0|PTR26_ARATH Protein NRT1/ PTR FAMILY 8.4 OS=Arabidopsis thaliana GN=NPF8.4 PE=2 SV=2//5.38958e-11
ref0037266-processed-gene-0.2	1.07656	58.1025	-5.7541	1.8207e-06	0.0011027	--	sp|P46032|PTR2_ARATH Protein NRT1/ PTR FAMILY 8.3 OS=Arabidopsis thaliana GN=NPF8.3 PE=1 SV=1//1.99357e-108
ref0037334-processed-gene-0.1	5.64827	39.4183	-2.803	0.0046137	0.31409	--	sp|Q7XA40|RGA3_SOLBU Putative disease resistance protein RGA3 OS=Solanum bulbocastanum GN=RGA3 PE=2 SV=2//8.7111e-32
ref0037380-processed-gene-0.2	129.207	1502.09	-3.5392	6.2977e-05	0.017603	--	sp|A2Z389|DRE1A_ORYSI Dehydration-responsive element-binding protein 1A OS=Oryza sativa subsp. indica GN=DREB1A PE=3 SV=1//1.53234e-64
ref0037380-processed-gene-0.4	132.099	803.234	-2.6042	0.0020124	0.18429	--	sp|Q64MA1|DRE1A_ORYSJ Dehydration-responsive element-binding protein 1A OS=Oryza sativa subsp. japonica GN=DREB1A PE=2 SV=1//7.23529e-70
ref0037397-processed-gene-0.8	18.8315	105.825	-2.4905	0.0061846	0.3676	--	sp|Q8L765|BPM1_ARATH BTB/POZ and MATH domain-containing protein 1 OS=Arabidopsis thaliana GN=BPM1 PE=1 SV=1//1.93429e-74
ref0037515-snap-gene-0.6	6.91505	27.3773	-1.9852	0.043519	1	--	sp|Q9LMN7|WAK5_ARATH Wall-associated receptor kinase 5 OS=Arabidopsis thaliana GN=WAK5 PE=2 SV=1//1.82034e-11
ref0037554-snap-gene-0.23	29.7737	166.825	-2.4862	0.0049519	0.32485	--	-//-
ref0037794-snap-gene-0.14	3.30005	48.3414	-3.8727	0.048624	1	--	-//-
ref0037849-snap-gene-0.11	11.1514	128.697	-3.5287	0.0086285	0.4443	--	sp|O64477|Y2913_ARATH G-type lectin S-receptor-like serine/threonine-protein kinase At2g19130 OS=Arabidopsis thaliana GN=At2g19130 PE=2 SV=1//0
ref0037852-processed-gene-0.10	6.17831	27.5651	-2.1576	0.032756	0.9388	--	-//-
ref0037949-snap-gene-0.14	0	10.3143	#NAME?	0.0011622	0.12729	--	-//-
ref0038019-snap-gene-1.22	0.768339	7.38427	-3.2646	0.037889	1	--	sp|Q8BKU8|TM87B_MOUSE Transmembrane protein 87B OS=Mus musculus GN=Tmem87b PE=2 SV=1//1.39201e-33
ref0038063-snap-gene-0.27	1.90459	41.4373	-4.4434	0.002023	0.18479	--	sp|Q6Z715|GUN4_ORYSJ Endoglucanase 4 OS=Oryza sativa subsp. japonica GN=GLU14 PE=2 SV=1//2.02494e-80
ref0038081-snap-gene-0.16	76.3984	481.84	-2.6569	0.0019229	0.18021	--	-//-
ref0038090-snap-gene-0.14	1.36295	145.738	-6.7405	9.7046e-09	1.4006e-05	--	sp|B9DFU2|MAX1_ARATH Cytochrome P450 711A1 OS=Arabidopsis thaliana GN=CYP711A1 PE=2 SV=1//6.39946e-27
ref0038148-processed-gene-0.12	23.3561	79.6909	-1.7706	0.0428	1	--	sp|Q7XA39|RGA4_SOLBU Putative disease resistance protein RGA4 OS=Solanum bulbocastanum GN=RGA4 PE=2 SV=1//8.33376e-102
ref0038506-processed-gene-0.10	1.39012	147.519	-6.7295	8.6995e-09	1.3647e-05	--	sp|P0DKH0|NRT22_ORYSJ High-affinity nitrate transporter 2.2 OS=Oryza sativa subsp. japonica GN=NRT2.2 PE=1 SV=1//0
ref0038506-snap-gene-0.17	1.47165	839.421	-9.1558	4.0163e-14	3.6228e-10	--	sp|P0DKH0|NRT22_ORYSJ High-affinity nitrate transporter 2.2 OS=Oryza sativa subsp. japonica GN=NRT2.2 PE=1 SV=1//9.54602e-91
ref0038509-snap-gene-0.31	8.02947	32.0911	-1.9988	0.035594	0.97886	--	-//-
ref0038569-processed-gene-0.0	5.11105	144.683	-4.8231	0.00047252	0.066339	--	-//-
ref0038680-snap-gene-0.15	65.8675	359.04	-2.4465	0.0042441	0.30263	--	sp|Q69RG7|4CLL7_ORYSJ 4-coumarate--CoA ligase-like 7 OS=Oryza sativa subsp. japonica GN=4CLL7 PE=2 SV=1//9.79113e-63
ref0038682-processed-gene-0.9	14.8068	163.202	-3.4623	0.00019372	0.037781	--	sp|Q9FDW1|MYB44_ARATH Transcription factor MYB44 OS=Arabidopsis thaliana GN=MYB44 PE=2 SV=1//6.00543e-48
ref0038725-processed-gene-0.15	15.7489	127.937	-3.0221	0.0012154	0.13099	--	sp|Q9FZ95|PUP3_ARATH Purine permease 3 OS=Arabidopsis thaliana GN=PUP3 PE=2 SV=1//2.70163e-50
ref0038864-processed-gene-0.0	2.2725	24.2743	-3.4171	0.0042674	0.30369	--	sp|O64697|C7101_ARATH Cytochrome P450 710A1 OS=Arabidopsis thaliana GN=CYP710A1 PE=1 SV=1//0
ref0038879-snap-gene-0.13	6.80727	149.066	-4.4527	0.022339	0.76382	--	sp|Q1EHT7|C3H4_ORYSJ Zinc finger CCCH domain-containing protein 4 OS=Oryza sativa subsp. japonica GN=Os01g0256800 PE=2 SV=1//1.29219e-10
ref0038926-snap-gene-0.14	10.7728	49.5806	-2.2024	0.015491	0.62522	--	-//-
ref0038957-snap-gene-0.16	0.768339	9.94575	-3.6943	0.013843	0.58624	--	sp|Q41558|HBP1C_WHEAT Transcription factor HBP-1b(c1) (Fragment) OS=Triticum aestivum PE=1 SV=2//1.97429e-08
ref0039013-snap-gene-0.2	13.4977	74.0705	-2.4562	0.0077516	0.41995	--	sp|Q75LR2|AROF_ORYSJ Phospho-2-dehydro-3-deoxyheptonate aldolase 1, chloroplastic OS=Oryza sativa subsp. japonica GN=DAHPS1 PE=2 SV=2//1.30981e-36
ref0039356-processed-gene-0.4	70.1809	244.175	-1.7988	0.032781	0.9388	--	sp|Q9SA69|Y1301_ARATH BTB/POZ domain-containing protein At1g03010 OS=Arabidopsis thaliana GN=At1g03010 PE=2 SV=1//0
ref0039382-processed-gene-0.0	1.50416	10.3838	-2.7873	0.036609	0.99426	--	sp|Q9LK03|PERK2_ARATH Proline-rich receptor-like protein kinase PERK2 OS=Arabidopsis thaliana GN=PERK2 PE=2 SV=3//5.80453e-43
ref0039413-processed-gene-0.0	146.591	768.739	-2.3907	0.0049221	0.32349	--	sp|Q9FEQ8|PER2_MAIZE Peroxidase 2 OS=Zea mays GN=PER2 PE=2 SV=1//7.14715e-124
ref0039511-snap-gene-0.11	0	5.18723	#NAME?	0.019389	0.70649	--	sp|B8AQW7|PLP1_ORYSI Patatin-like protein 1 OS=Oryza sativa subsp. indica GN=PLP1 PE=3 SV=1//9.79467e-08
ref0039560-snap-gene-0.4	1.02221	11.3191	-3.469	0.019822	0.71675	--	sp|Q9LMN7|WAK5_ARATH Wall-associated receptor kinase 5 OS=Arabidopsis thaliana GN=WAK5 PE=2 SV=1//4.42484e-29
ref0039573-processed-gene-0.10	23.0969	284.924	-3.6248	0.033563	0.94672	--	sp|Q8LPQ8|MSSP2_ARATH Monosaccharide-sensing protein 2 OS=Arabidopsis thaliana GN=MSSP2 PE=1 SV=2//0
ref0039626-snap-gene-0.22	5.96764	24.1495	-2.0168	0.04614	1	--	sp|A9RGD8|GT47A_PHYPA Probable glucuronosyltransferase 47 A OS=Physcomitrella patens subsp. patens GN=GT47A PE=2 SV=1//1.8911e-60
ref0039670-processed-gene-0.1	27.5243	117.431	-2.093	0.012726	0.55781	--	-//-
ref0039696-processed-gene-0.12	2.18029	23.0308	-3.401	0.0033737	0.25845	--	sp|Q5Z5R4|C7016_ORYSJ Ent-kaurene oxidase 2 OS=Oryza sativa subsp. japonica GN=CYP701A6 PE=1 SV=1//2.00997e-144
ref0039703-snap-gene-0.21	2.28318	29.6369	-3.6983	0.0048027	0.31972	--	sp|Q9SHV1|GLR22_ARATH Glutamate receptor 2.2 OS=Arabidopsis thaliana GN=GLR2.2 PE=2 SV=1//3.73899e-12
ref0039750-snap-gene-0.28	5.39348	55.0814	-3.3523	0.00084763	0.098976	--	sp|Q9CAU1|SCP3_ARATH Serine carboxypeptidase-like 3 OS=Arabidopsis thaliana GN=SCPL3 PE=2 SV=1//3.48055e-08
ref0039751-snap-gene-0.31	3.07336	44.9897	-3.8717	0.00023957	0.042418	--	-//-
ref0039789-processed-gene-0.4	34.4677	203.389	-2.5609	0.015696	0.62665	--	sp|Q9FZ80|SOT17_ARATH Cytosolic sulfotransferase 17 OS=Arabidopsis thaliana GN=SOT17 PE=1 SV=1//4.19646e-81
ref0039808-snap-gene-0.5	3.04084	47.302	-3.9594	0.0001845	0.036577	--	sp|Q84MB3|ACCH1_ARATH 1-aminocyclopropane-1-carboxylate oxidase homolog 1 OS=Arabidopsis thaliana GN=At1g06620 PE=2 SV=1//4.1432e-49
ref0039877-processed-gene-0.21	3.57133	95.4294	-4.7399	0.0034239	0.26118	--	sp|Q9FEQ8|PER2_MAIZE Peroxidase 2 OS=Zea mays GN=PER2 PE=2 SV=1//5.82958e-92
ref0039877-snap-gene-0.41	0.400427	9.52837	-4.5726	0.006226	0.36766	--	sp|Q9FEQ8|PER2_MAIZE Peroxidase 2 OS=Zea mays GN=PER2 PE=2 SV=1//2.305e-92
ref0039897-processed-gene-0.2	4.20961	20.6118	-2.2917	0.029485	0.89333	--	sp|Q9FEQ8|PER2_MAIZE Peroxidase 2 OS=Zea mays GN=PER2 PE=2 SV=1//1.25878e-77
ref0040301-snap-gene-0.30	30.7803	251.998	-3.0333	0.00057665	0.075945	--	-//-
ref0040303-snap-gene-0.36	7.31409	36.4826	-2.3185	0.030938	0.91723	--	-//-
ref0040306-snap-gene-0.43	2.64041	20.6712	-2.9688	0.0084185	0.44021	--	sp|Q9M0K4|LAF1_ARATH Transcription factor LAF1 OS=Arabidopsis thaliana GN=LAF1 PE=1 SV=2//1.82045e-06
ref0040336-processed-gene-0.7	3.41409	18.116	-2.4077	0.028646	0.88189	--	-//-
ref0040379-processed-gene-0.7	18.9683	95.8605	-2.3373	0.0093204	0.46385	--	sp|Q9FF12|GSXL9_ARATH Flavin-containing monooxygenase FMO GS-OX-like 9 OS=Arabidopsis thaliana GN=At5g07800 PE=2 SV=1//4.36518e-146
ref0040410-processed-gene-0.20	83.5596	295.513	-1.8223	0.032659	0.9388	--	-//-
ref0040417-processed-gene-0.8	38.1375	187.48	-2.2975	0.0075375	0.40958	--	sp|Q9LY50|ACCR3_ARATH Putative serine/threonine-protein kinase-like protein CCR3 OS=Arabidopsis thaliana GN=CCR3 PE=2 SV=1//7.37067e-55
ref0040417-snap-gene-0.22	20.6555	259.123	-3.649	0.001523	0.15138	--	sp|Q9FID8|Y5900_ARATH Putative receptor-like protein kinase At5g39000 OS=Arabidopsis thaliana GN=At5g39000 PE=3 SV=1//1.40064e-30
ref0040417-snap-gene-0.25	4.41494	38.487	-3.1239	0.021007	0.73445	--	-//-
ref0040428-snap-gene-0.26	20.2346	71.5005	-1.8211	0.040159	1	--	sp|O80939|LRK41_ARATH L-type lectin-domain containing receptor kinase IV.1 OS=Arabidopsis thaliana GN=LECRK41 PE=2 SV=1//0
ref0040540-snap-gene-0.6	0	11.7971	#NAME?	0.0006489	0.082151	--	sp|O00370|LORF2_HUMAN LINE-1 retrotransposable element ORF2 protein OS=Homo sapiens PE=1 SV=1//2.04371e-36
ref0040636-processed-gene-0.0	1.54202	31.1514	-4.3364	0.00021031	0.040148	--	-//-
ref0040786-exonerate_est2genome-gene-0.0	7.64462	37.5997	-2.2982	0.018693	0.6899	--	-//-
ref0040787-processed-gene-0.5	0.800855	14.2106	-4.1493	0.0027277	0.22419	--	sp|Q6H9K0|PGLR2_PLAAC Exopolygalacturonase (Fragment) OS=Platanus acerifolia GN=plaa2 PE=1 SV=1//4.47446e-06
ref0040788-snap-gene-0.29	1.13625	35.46	-4.9638	4.1274e-05	0.013063	--	sp|Q9FEQ8|PER2_MAIZE Peroxidase 2 OS=Zea mays GN=PER2 PE=2 SV=1//1.40175e-55
ref0040791-snap-gene-0.19	0	4.43714	#NAME?	0.033245	0.94227	--	-//-
ref0040792-snap-gene-0.20	24.7502	110.022	-2.1523	0.015137	0.61852	--	sp|Q28DX1|ERLN1_XENTR Erlin-1 OS=Xenopus tropicalis GN=erlin1 PE=2 SV=1//5.78409e-07
ref0040846-exonerate_est2genome-gene-0.3	3.40875	16.1289	-2.2423	0.042301	1	--	-//-
ref0040849-snap-gene-0.24	5.29012	82.1683	-3.9572	0.024569	0.80661	--	-//-
ref0040936-processed-gene-0.1	1.54202	12.6239	-3.0333	0.017441	0.66241	--	-//-
ref0040969-snap-gene-0.12	1.81772	13.7921	-2.9236	0.020054	0.72033	--	sp|P42158|KC1D_ARATH Casein kinase I isoform delta-like OS=Arabidopsis thaliana GN=At4g26100 PE=2 SV=2//1.71899e-08
ref0040969-snap-gene-1.28	3.11121	15.5807	-2.3242	0.037563	1	--	sp|B5WWZ8|FAO1_LOTJA Long-chain-alcohol oxidase FAO1 OS=Lotus japonicus GN=FAO1 PE=1 SV=1//2.01386e-15
ref0040978-processed-gene-1.2	0.367912	7.95126	-4.4338	0.014373	0.6016	--	sp|Q9ZPE7|EXO_ARATH Protein EXORDIUM OS=Arabidopsis thaliana GN=EXO PE=2 SV=1//1.09186e-85
ref0040988-snap-gene-3.31	0.800855	8.65177	-3.4334	0.02253	0.76472	--	sp|Q3ECH2|Y1670_ARATH Probable receptor-like protein kinase At1g67000 OS=Arabidopsis thaliana GN=At1g67000 PE=2 SV=2//8.09274e-88
ref0040991-snap-gene-3.27	2.18564	13.3076	-2.6061	0.03492	0.96326	--	sp|Q9ZS51|PMP22_ARATH Peroxisomal membrane protein PMP22 OS=Arabidopsis thaliana GN=PMP22 PE=1 SV=1//2.18715e-12
ref0040994-processed-gene-0.13	22.3041	383.887	-4.1053	6.2836e-06	0.0029831	--	sp|Q8GT20|BEBT_TOBAC Benzyl alcohol O-benzoyltransferase OS=Nicotiana tabacum GN=HSR201 PE=1 SV=1//5.26464e-112
ref0040994-processed-gene-1.0	60.9734	1231.91	-4.3366	2.4157e-06	0.0013206	--	sp|Q8GT20|BEBT_TOBAC Benzyl alcohol O-benzoyltransferase OS=Nicotiana tabacum GN=HSR201 PE=1 SV=1//4.3468e-106
ref0040994-snap-gene-0.21	21.4262	765.583	-5.1591	7.6314e-08	7.6485e-05	--	sp|Q9SS01|AAE20_ARATH Benzoate--CoA ligase, peroxisomal OS=Arabidopsis thaliana GN=AAE20 PE=1 SV=1//2.58379e-17
ref0040994-snap-gene-1.23	4.21495	246.453	-5.8697	1.6295e-08	2.0998e-05	--	sp|Q8LCU7|MECR_ARATH Probable trans-2-enoyl-CoA reductase, mitochondrial OS=Arabidopsis thaliana GN=At3g45770 PE=2 SV=1//1.81588e-06
ref0040994-snap-gene-1.28	0.735823	22.7458	-4.9501	0.0002387	0.042418	--	sp|Q8GU89|AB37G_ORYSJ ABC transporter G family member 37 OS=Oryza sativa subsp. japonica GN=ABCG37 PE=2 SV=1//8.44409e-06
ref0041159-snap-gene-0.1	6.6001	32.9074	-2.3179	0.019157	0.70246	--	sp|Q9SAK5|APL_ARATH Myb family transcription factor APL OS=Arabidopsis thaliana GN=APL PE=2 SV=2//5.71918e-07
ref0041307-snap-gene-0.26	10.3015	39.8016	-1.95	0.036584	0.99426	--	-//-
ref0041314-exonerate_est2genome-gene-0.0	0	10.4909	#NAME?	0.0083904	0.43938	--	sp|P10978|POLX_TOBAC Retrovirus-related Pol polyprotein from transposon TNT 1-94 OS=Nicotiana tabacum PE=2 SV=1//2.37696e-14
ref0041368-snap-gene-0.20	0.741164	116.569	-7.2972	5.7172e-09	9.3765e-06	--	sp|Q5JK84|RH15_ORYSJ DEAD-box ATP-dependent RNA helicase 15 OS=Oryza sativa subsp. japonica GN=Os01g0550000 PE=2 SV=1//6.47963e-17
ref0041486-snap-gene-0.10	4.24212	39.0998	-3.2043	0.0058485	0.35525	--	sp|Q9LS40|ASPG1_ARATH Protein ASPARTIC PROTEASE IN GUARD CELL 1 OS=Arabidopsis thaliana GN=ASPG1 PE=1 SV=1//8.58127e-54
ref0041595-snap-gene-0.6	1.20128	256.203	-7.7366	6.9155e-11	2.4952e-07	--	sp|Q9FL41|WTR38_ARATH WAT1-related protein At5g07050 OS=Arabidopsis thaliana GN=At5g07050 PE=2 SV=1//1.07132e-25
ref0041597-exonerate_est2genome-gene-0.1	2.92146	28.9739	-3.31	0.0026433	0.21925	--	-//-
ref0041671-snap-gene-0.6	0	6.4812	#NAME?	0.0091315	0.45952	--	sp|Q9SBL1|HMNGT_SORBI Cyanohydrin beta-glucosyltransferase OS=Sorghum bicolor GN=UGT85B1 PE=1 SV=1//1.50504e-30
ref0041731-processed-gene-0.0	45.971	261.36	-2.5072	0.0035001	0.26531	--	sp|Q8W0E4|SAT1_ORYSJ Probable serine acetyltransferase 1 OS=Oryza sativa subsp. japonica GN=SAT1 PE=2 SV=1//1.24491e-134
ref0041804-snap-gene-0.8	6.37432	53.8	-3.0773	0.0038257	0.2817	--	-//-
ref0041899-snap-gene-0.5	69.5957	235.441	-1.7583	0.047403	1	--	sp|O22533|ZAT6_ARATH Zinc finger protein ZAT6 OS=Arabidopsis thaliana GN=ZAT6 PE=2 SV=1//6.93592e-23
ref0041992-snap-gene-0.26	1.5095	12.475	-3.0469	0.017792	0.67361	--	sp|Q6L400|R1B16_SOLDE Putative late blight resistance protein homolog R1B-16 OS=Solanum demissum GN=R1B-16 PE=3 SV=1//1.9238e-44
ref0042160-snap-gene-0.37	2.94863	16.3899	-2.4747	0.032699	0.9388	--	sp|O24646|HY5_ARATH Transcription factor HY5 OS=Arabidopsis thaliana GN=HY5 PE=1 SV=1//5.88688e-11
ref0042240-processed-gene-0.2	17.967	115.273	-2.6816	0.0030082	0.23958	--	sp|Q8LL69|DBNBT_TAXCA 3&apos;-N-debenzoyl-2&apos;-deoxytaxol N-benzoyltransferase OS=Taxus canadensis GN=TAX10 PE=1 SV=1//1.81339e-43
ref0042502-processed-gene-0.12	5.69636	26.9258	-2.2409	0.041838	1	--	-//-
ref0042504-snap-gene-0.20	0.735823	11.8474	-4.0091	0.0065616	0.37916	--	sp|Q7EZ44|XB35_ORYSJ Probable E3 ubiquitin-protein ligase XBOS35 OS=Oryza sativa subsp. japonica GN=XBOS35 PE=2 SV=1//2.98802e-37
ref0042560-processed-gene-0.4	46.8297	204.906	-2.1295	0.017914	0.674	--	-//-
ref0042587-snap-gene-0.18	2.64041	19.6565	-2.8962	0.009835	0.48149	--	sp|Q75I75|EXP31_ORYSJ Expansin-A31 OS=Oryza sativa subsp. japonica GN=EXPA31 PE=2 SV=2//8.52582e-101
ref0042595-snap-gene-0.18	45.2691	146.169	-1.691	0.046985	1	--	-//-
ref0042601-snap-gene-0.11	50.369	534.683	-3.4081	0.00012133	0.027713	--	sp|Q0WP01|PTR9_ARATH Protein NRT1/ PTR FAMILY 5.10 OS=Arabidopsis thaliana GN=NPF5.10 PE=2 SV=1//4.01715e-19
ref0042659-processed-gene-2.10	9.73407	2364.34	-7.9242	2.607e-13	1.5677e-09	--	sp|Q94JG1|NRT23_ORYSJ High-affinity nitrate transporter 2.3 OS=Oryza sativa subsp. japonica GN=NRT2.3 PE=1 SV=1//0
ref0042659-processed-gene-2.2	17.2428	101.006	-2.5504	0.0041657	0.29881	--	sp|Q9FHZ1|SCL23_ARATH Scarecrow-like protein 23 OS=Arabidopsis thaliana GN=SCL23 PE=1 SV=1//7.31501e-40
ref0042660-snap-gene-2.37	13.439	249.482	-4.2144	6.9896e-06	0.0032332	--	sp|Q8VZG8|Y4885_ARATH Probable LRR receptor-like serine/threonine-protein kinase At4g08850 OS=Arabidopsis thaliana GN=At4g08850 PE=2 SV=3//6.55834e-07
ref0042663-snap-gene-2.34	0.340737	9.86298	-4.8553	0.0058727	0.35552	--	-//-
ref0042668-snap-gene-2.41	0	3.85307	#NAME?	0.049955	1	--	sp|C0LGH3|Y5614_ARATH Probable LRR receptor-like serine/threonine-protein kinase At1g56140 OS=Arabidopsis thaliana GN=At1g56140 PE=2 SV=2//6.187e-08
ref0042669-snap-gene-1.18	2.20747	39.1247	-4.1476	0.025809	0.82556	--	sp|Q5JMM1|ARFC_ORYSJ Auxin response factor 3 OS=Oryza sativa subsp. japonica GN=ARF3 PE=2 SV=1//2.25061e-08
ref0042689-snap-gene-0.14	9.68414	180.942	-4.2238	9.5628e-06	0.0042078	--	sp|Q9M2S4|LRKS4_ARATH L-type lectin-domain containing receptor kinase S.4 OS=Arabidopsis thaliana GN=LECRKS4 PE=2 SV=1//4.50328e-41
ref0042770-snap-gene-0.6	5.35654	84.5637	-3.9807	4.9682e-05	0.015064	--	sp|Q9FFW5|PERK8_ARATH Proline-rich receptor-like protein kinase PERK8 OS=Arabidopsis thaliana GN=PERK8 PE=1 SV=1//1.03529e-07
ref0042829-snap-gene-0.1	3.3112	139.831	-5.4002	2.5774e-06	0.001388	--	sp|P80299|HYES_RAT Bifunctional epoxide hydrolase 2 OS=Rattus norvegicus GN=Ephx2 PE=1 SV=1//2.75266e-38
ref0042894-processed-gene-0.2	20.2386	72.0001	-1.8309	0.040318	1	--	sp|C0LGP4|Y3475_ARATH Probable LRR receptor-like serine/threonine-protein kinase At3g47570 OS=Arabidopsis thaliana GN=At3g47570 PE=2 SV=1//2.84251e-07
ref0042895-processed-gene-0.12	152.673	681.219	-2.1577	0.010113	0.48849	--	sp|P48422|C86A1_ARATH Cytochrome P450 86A1 OS=Arabidopsis thaliana GN=CYP86A1 PE=1 SV=2//0
ref0042898-snap-gene-0.4	167.888	561.491	-1.7418	0.031494	0.92459	--	sp|Q9CA68|GDL31_ARATH GDSL esterase/lipase At1g74460 OS=Arabidopsis thaliana GN=At1g74460 PE=2 SV=1//3.10349e-40
ref0042926-processed-gene-0.0	2.89428	36.2578	-3.647	0.0026985	0.2228	--	sp|Q7XA42|RGA1_SOLBU Putative disease resistance protein RGA1 OS=Solanum bulbocastanum GN=RGA1 PE=2 SV=2//1.24197e-44
ref0042938-processed-gene-0.1	0.367912	26.0585	-6.1463	3.1916e-05	0.010565	--	-//-
ref0042939-snap-gene-0.11	0	8.20003	#NAME?	0.013057	0.56591	--	sp|Q9LSV3|WAKLS_ARATH Putative wall-associated receptor kinase-like 16 OS=Arabidopsis thaliana GN=WAKL16 PE=3 SV=1//2.24936e-63
ref0043017-processed-gene-0.2	3.76017	44.1591	-3.5538	0.00053631	0.072612	--	sp|Q7XA39|RGA4_SOLBU Putative disease resistance protein RGA4 OS=Solanum bulbocastanum GN=RGA4 PE=2 SV=1//7.37852e-93
ref0043017-processed-gene-0.3	0	7.41697	#NAME?	0.0054573	0.34185	--	-//-
ref0043115-processed-gene-0.5	1.5095	26.9623	-4.1588	0.010413	0.49764	--	-//-
ref0043119-snap-gene-0.11	1.0819	8.67488	-3.0033	0.041741	1	--	sp|Q7XRV2|YSL6_ORYSJ Probable metal-nicotianamine transporter YSL6 OS=Oryza sativa subsp. japonica GN=YSL6 PE=2 SV=1//3.46268e-18
ref0043190-snap-gene-0.15	1.88276	14.0372	-2.8983	0.019475	0.70764	--	sp|Q8RXN0|AB11G_ARATH ABC transporter G family member 11 OS=Arabidopsis thaliana GN=ABCG11 PE=1 SV=1//7.93521e-09
ref0043216-snap-gene-0.16	4.37661	72.4489	-4.0491	0.0045078	0.31218	--	sp|B9DFG5|PTI13_ARATH PTI1-like tyrosine-protein kinase 3 OS=Arabidopsis thaliana GN=PTI13 PE=1 SV=1//2.61737e-15
ref0043234-snap-gene-0.22	9.87971	68.7494	-2.7988	0.0024505	0.20925	--	sp|Q8GUH1|PUB33_ARATH U-box domain-containing protein 33 OS=Arabidopsis thaliana GN=PUB33 PE=2 SV=2//4.51928e-10
ref0043258-processed-gene-0.12	0	4.37364	#NAME?	0.037779	1	--	sp|Q7EZD5|Y8577_ORYSJ Putative B3 domain-containing protein Os08g0157700 OS=Oryza sativa subsp. japonica GN=Os08g0157700 PE=3 SV=1//2.56037e-56
ref0043300-processed-gene-0.1	204.388	709.375	-1.7952	0.031293	0.92096	--	sp|Q9ZVX4|U90A1_ARATH UDP-glycosyltransferase 90A1 OS=Arabidopsis thaliana GN=UGT90A1 PE=2 SV=1//5.6545e-82
ref0043344-processed-gene-0.0	1.07656	10.4442	-3.2782	0.020452	0.7249	--	sp|P07679|IBB1_COILA Bowman-Birk type trypsin inhibitor TI1 OS=Coix lacryma-jobi PE=1 SV=1//1.29808e-15
ref0043385-snap-gene-0.9	1.20128	13.1092	-3.4479	0.0077955	0.42043	--	-//-
ref0043389-snap-gene-0.12	0.400427	20.4667	-5.6756	0.00013349	0.029369	--	sp|Q9LHE3|ASPG2_ARATH Protein ASPARTIC PROTEASE IN GUARD CELL 2 OS=Arabidopsis thaliana GN=ASPG2 PE=2 SV=1//7.04962e-41
ref0043399-snap-gene-0.9	2.71079	162.62	-5.9067	3.471e-08	4.1746e-05	--	sp|P93846|CP51_SORBI Obtusifoliol 14-alpha demethylase OS=Sorghum bicolor GN=CYP51 PE=1 SV=1//4.76174e-18
ref0043443-processed-gene-0.18	61.123	619.708	-3.3418	0.00015371	0.032058	--	sp|P50160|TS2_MAIZE Sex determination protein tasselseed-2 OS=Zea mays GN=TS2 PE=2 SV=1//1.62898e-113
ref0043529-snap-gene-0.7	5.50844	29.3833	-2.4153	0.013613	0.58059	--	sp|Q9ZQR3|Y2451_ARATH Leucine-rich repeat receptor-like serine/threonine-protein kinase At2g14510 OS=Arabidopsis thaliana GN=At2g14510 PE=2 SV=1//1.3059e-09
ref0043618-snap-gene-0.7	0.681473	46.1326	-6.081	0.0072912	0.40226	--	sp|Q9LPQ8|ALMT3_ARATH Putative aluminum-activated malate transporter 3 OS=Arabidopsis thaliana GN=ALMT3 PE=3 SV=1//7.5001e-82
ref0043679-snap-gene-0.8	26.5056	180.163	-2.7649	0.0016086	0.15814	--	-//-
ref0043684-exonerate_est2genome-gene-0.2	126.965	521.221	-2.0375	0.039248	1	--	-//-
ref0043703-processed-gene-0.8	29.0271	174.742	-2.5898	0.0028541	0.2309	--	sp|Q9M0G7|PXL2_ARATH Leucine-rich repeat receptor-like protein kinase PXL2 OS=Arabidopsis thaliana GN=PXL2 PE=2 SV=1//0
ref0043896-snap-gene-0.22	11.913	65.1554	-2.4514	0.046824	1	--	sp|Q9FZB1|Y5188_ARATH Probable LRR receptor-like serine/threonine-protein kinase At1g51880 OS=Arabidopsis thaliana GN=At1g51880 PE=2 SV=1//2.404e-24
ref0043915-snap-gene-0.8	1.20128	32.5234	-4.7588	0.013238	0.57064	--	-//-
ref0043938-exonerate_est2genome-gene-0.1	1.75803	11.8512	-2.753	0.034069	0.95365	--	sp|Q5XEZ5|CSC1_ARATH Calcium permeable stress-gated cation channel 1 OS=Arabidopsis thaliana GN=CSC1 PE=2 SV=1//0
ref0043938-processed-gene-0.0	0.340737	5.73763	-4.0737	0.045999	1	--	sp|Q9SY14|CSCL2_ARATH CSC1-like protein At4g02900 OS=Arabidopsis thaliana GN=At4g02900 PE=3 SV=1//1.19652e-09
ref0044033-processed-gene-0.1	5.6269	70.0744	-3.6385	0.00022745	0.041658	--	sp|Q9M1V2|SOT5_ARATH Cytosolic sulfotransferase 5 OS=Arabidopsis thaliana GN=SOT5 PE=1 SV=1//1.03285e-84
ref0044117-processed-gene-0.5	37.1706	2978.8	-6.3244	3.2263e-10	8.3148e-07	--	sp|P14009|14KD_DAUCA 14 kDa proline-rich protein DC2.15 OS=Daucus carota PE=2 SV=1//2.4219e-33
ref0044122-snap-gene-0.2	10.1443	76.7751	-2.92	0.0017212	0.16561	--	sp|Q9S745|PAD4_ARATH Lipase-like PAD4 OS=Arabidopsis thaliana GN=PAD4 PE=1 SV=1//3.00018e-08
ref0044252-processed-gene-0.6	21.1553	170.13	-3.0075	0.00072291	0.088063	--	sp|Q7XYS3|C74A2_ORYSJ Allene oxide synthase 2 OS=Oryza sativa subsp. japonica GN=CYP74A2 PE=2 SV=2//0
ref0044263-snap-gene-0.7	33.6486	152.959	-2.1845	0.012751	0.55781	--	sp|P46032|PTR2_ARATH Protein NRT1/ PTR FAMILY 8.3 OS=Arabidopsis thaliana GN=NPF8.3 PE=1 SV=1//3.67505e-138
ref0044369-processed-gene-0.8	11.8057	508.185	-5.4278	4.0363e-08	4.6979e-05	--	sp|Q9FEQ8|PER2_MAIZE Peroxidase 2 OS=Zea mays GN=PER2 PE=2 SV=1//1.78873e-145
ref0044405-processed-gene-0.9	0.400427	8.38956	-4.389	0.011172	0.5188	--	-//-
ref0044420-snap-gene-0.12	3.782	46.9092	-3.6326	0.00040012	0.059168	--	sp|Q6ZGP8|TPP4_ORYSJ Probable trehalose-phosphate phosphatase 4 OS=Oryza sativa subsp. japonica GN=TPP4 PE=2 SV=1//4.38795e-25
ref0044539-snap-gene-0.5	2.00214	41.07	-4.3585	8.2765e-05	0.02133	--	-//-
ref0045034-snap-gene-0.15	0.367912	7.06912	-4.2641	0.020287	0.72389	--	sp|Q8GXB4|WTR2_ARATH WAT1-related protein At1g09380 OS=Arabidopsis thaliana GN=At1g09380 PE=2 SV=1//6.24072e-08
ref0045039-snap-gene-0.12	1.44981	14.4026	-3.3124	0.010398	0.49757	--	sp|Q9SZ67|WRK19_ARATH Probable WRKY transcription factor 19 OS=Arabidopsis thaliana GN=WRKY19 PE=2 SV=1//5.95063e-51
ref0045060-processed-gene-0.9	2.99183	29.76	-3.3143	0.032309	0.93633	--	sp|Q43729|PER57_ARATH Peroxidase 57 OS=Arabidopsis thaliana GN=PER57 PE=1 SV=1//8.93847e-55
ref0045062-snap-gene-0.18	0	27.9857	#NAME?	3.8691e-06	0.0019662	--	sp|Q9LHA1|C8D11_ARATH Cytochrome P450 81D11 OS=Arabidopsis thaliana GN=CYP81D11 PE=2 SV=1//5.29953e-33
ref0045093-snap-gene-0.24	6.7836	52.015	-2.9388	0.0030047	0.23958	--	sp|Q55GU0|Y9955_DICDI Probable serine/threonine-protein kinase DDB_G0267514 OS=Dictyostelium discoideum GN=DDB_G0267514 PE=3 SV=1//2.34669e-15
ref0045094-snap-gene-0.14	19.5167	178.083	-3.1898	0.00033437	0.053147	--	sp|Q9FEQ8|PER2_MAIZE Peroxidase 2 OS=Zea mays GN=PER2 PE=2 SV=1//1.87959e-27
ref0045096-exonerate_est2genome-gene-0.1	1.87741	23.2534	-3.6306	0.001841	0.17389	--	sp|Q9SF32|IQD1_ARATH Protein IQ-DOMAIN 1 OS=Arabidopsis thaliana GN=IQD1 PE=1 SV=1//1.23121e-52
ref0045098-snap-gene-0.19	5.14495	28.5503	-2.4723	0.015658	0.62665	--	-//-
ref0045099-snap-gene-0.27	0	6.34817	#NAME?	0.010394	0.49757	--	sp|Q9LMN8|WAK3_ARATH Wall-associated receptor kinase 3 OS=Arabidopsis thaliana GN=WAK3 PE=2 SV=2//2.12585e-14
ref0045110-snap-gene-0.9	7.83694	45.2029	-2.5281	0.011731	0.5358	--	-//-
ref0045156-snap-gene-0.10	8.85915	36.5913	-2.0463	0.04265	1	--	sp|Q6AVI0|RSLE2_ORYSJ Zinc finger BED domain-containing protein RICESLEEPER 2 OS=Oryza sativa subsp. japonica GN=Os03g0733400 PE=2 SV=1//5.86599e-115
ref0045224-exonerate_est2genome-gene-0.0	204.24	635.913	-1.6386	0.044416	1	--	-//-
ref0045259-snap-gene-0.18	0.800855	7.15791	-3.1599	0.045946	1	--	-//-
ref0045492-processed-gene-0.2	0	19.6983	#NAME?	0.048182	1	--	-//-
ref0045698-snap-gene-0.25	0	15.0924	#NAME?	0.0085942	0.44385	--	-//-
ref0045702-processed-gene-0.7	11.9731	98.1082	-3.0346	0.00097612	0.11004	--	sp|Q9SND9|Y3028_ARATH Uncharacterized acetyltransferase At3g50280 OS=Arabidopsis thaliana GN=At3g50280 PE=3 SV=1//7.8731e-26
ref0045780-snap-gene-0.24	2.68361	17.6459	-2.7171	0.015375	0.62263	--	-//-
ref0045817-snap-gene-0.36	5.71772	37.1151	-2.6985	0.0079639	0.42353	--	sp|Q8GXZ3|Y5102_ARATH Serine/threonine-protein kinase At5g01020 OS=Arabidopsis thaliana GN=At5g01020 PE=1 SV=1//6.25839e-16
ref0045863-snap-gene-0.20	8.19113	72.5514	-3.1469	0.00094534	0.10794	--	sp|O81906|B120_ARATH G-type lectin S-receptor-like serine/threonine-protein kinase B120 OS=Arabidopsis thaliana GN=B120 PE=2 SV=1//1.48166e-17
ref0046030-snap-gene-0.4	36.5372	314.53	-3.1058	0.00039481	0.058621	--	sp|A6YIH8|C7D55_HYOMU Premnaspirodiene oxygenase OS=Hyoscyamus muticus GN=CYP71D55 PE=1 SV=1//5.90783e-94
ref0046041-snap-gene-0.4	6.38456	33.934	-2.4101	0.038812	1	--	sp|Q39208|SC5D1_ARATH Delta(7)-sterol-C5(6)-desaturase 1 OS=Arabidopsis thaliana GN=STE1 PE=1 SV=2//1.91699e-13
ref0046064-processed-gene-0.0	6.75109	36.4696	-2.4335	0.014135	0.59578	--	sp|Q54DY9|BCS1B_DICDI Probable mitochondrial chaperone BCS1-B OS=Dictyostelium discoideum GN=bcsl1b PE=3 SV=1//1.58026e-27
ref0046114-snap-gene-0.10	41.2462	356.681	-3.1123	0.00034926	0.05432	--	sp|Q6K7E6|ERF1_ORYSJ Ethylene-responsive transcription factor 1 OS=Oryza sativa subsp. japonica GN=EREBP1 PE=1 SV=1//1.61837e-17
ref0046155-snap-gene-0.9	12.561	137.017	-3.4473	0.00021842	0.04126	--	-//-
ref0046236-snap-gene-0.32	0.735823	16.7069	-4.5049	0.016551	0.64282	--	sp|Q9LXA5|LRK91_ARATH L-type lectin-domain containing receptor kinase IX.1 OS=Arabidopsis thaliana GN=LECRK91 PE=2 SV=1//5.59888e-48
ref0046291-processed-gene-0.5	146.728	2007.22	-3.774	2.5334e-05	0.0087054	--	sp|Q6K9G1|AMT12_ORYSJ Ammonium transporter 1 member 2 OS=Oryza sativa subsp. japonica GN=AMT1-2 PE=2 SV=1//3.41773e-51
ref0046367-snap-gene-0.5	47.7044	162.005	-1.7638	0.039569	1	--	sp|Q8GSM7|HST_TOBAC Shikimate O-hydroxycinnamoyltransferase OS=Nicotiana tabacum GN=HST PE=1 SV=1//3.51643e-30
ref0046440-snap-gene-0.7	3.57576	27.0711	-2.9204	0.0063732	0.37269	--	sp|B7F7K7|BGL31_ORYSJ Beta-glucosidase 31 OS=Oryza sativa subsp. japonica GN=BGLU31 PE=2 SV=1//6.56421e-18
ref0046440-snap-gene-0.9	0	6.96256	#NAME?	0.0067026	0.38387	--	sp|B7F7K7|BGL31_ORYSJ Beta-glucosidase 31 OS=Oryza sativa subsp. japonica GN=BGLU31 PE=2 SV=1//5.02245e-18
ref0046527-snap-gene-0.22	13.802	49.2239	-1.8345	0.044508	1	--	sp|P93531|C71D7_SOLCH Cytochrome P450 71D7 OS=Solanum chacoense GN=CYP71D7 PE=3 SV=1//3.89225e-111
ref0046719-processed-gene-0.0	22.7882	91.0276	-1.998	0.023192	0.78288	--	sp|Q4R1I9|ANGLT_ROSHC Anthocyanidin 5,3-O-glucosyltransferase OS=Rosa hybrid cultivar GN=RhGT1 PE=2 SV=1//8.69233e-125
ref0046847-snap-gene-0.34	1.04938	9.57746	-3.1901	0.030072	0.89969	--	sp|O23657|RABC1_ARATH Ras-related protein RABC1 OS=Arabidopsis thaliana GN=RABC1 PE=1 SV=1//1.38891e-10
ref0046879-processed-gene-0.2	4.80956	34.8179	-2.8559	0.0052999	0.33905	--	sp|Q39214|RPM1_ARATH Disease resistance protein RPM1 OS=Arabidopsis thaliana GN=RPM1 PE=1 SV=1//5.16361e-30
ref0046879-snap-gene-0.20	14.254	60.995	-2.0973	0.025279	0.81643	--	sp|P0DI16|DRL44_ARATH Probable disease resistance protein RDL5 OS=Arabidopsis thaliana GN=RDL5 PE=1 SV=1//1.5791e-06
ref0047084-snap-gene-0.4	10.6088	68.7428	-2.6959	0.003842	0.28233	--	sp|Q9SJL0|U86A1_ARATH UDP-glycosyltransferase 86A1 OS=Arabidopsis thaliana GN=UGT86A1 PE=2 SV=1//7.41509e-29
ref0047113-processed-gene-0.4	7.29273	133.416	-4.1933	1.6073e-05	0.0059175	--	sp|Q9LSL5|LRK92_ARATH L-type lectin-domain containing receptor kinase IX.2 OS=Arabidopsis thaliana GN=LECRK92 PE=2 SV=1//1.32576e-09
ref0047130-processed-gene-0.0	5.14587	568.765	-6.7883	1.2803e-10	3.8495e-07	--	sp|A2ZU80|NRT24_ORYSJ Probable high-affinity nitrate transporter 2.4 OS=Oryza sativa subsp. japonica GN=NRT2.4 PE=2 SV=2//3.34975e-111
ref0047150-snap-gene-0.4	0.400427	19.2905	-5.5902	0.016637	0.64547	--	-//-
ref0047272-snap-gene-0.8	1.10908	10.6129	-3.2584	0.019913	0.71778	--	sp|Q680K8|Y1576_ARATH BTB/POZ domain-containing protein At1g55760 OS=Arabidopsis thaliana GN=At1g55760 PE=2 SV=1//1.17829e-07
ref0047306-snap-gene-0.15	8.53721	94.5905	-3.4699	0.00026288	0.044322	--	sp|O81906|B120_ARATH G-type lectin S-receptor-like serine/threonine-protein kinase B120 OS=Arabidopsis thaliana GN=B120 PE=2 SV=1//3.34264e-38
ref0047455-snap-gene-0.17	0	13.088	#NAME?	0.017818	0.6739	--	-//-
ref0047456-snap-gene-0.22	7.87223	94.8825	-3.5913	0.00016945	0.034156	--	sp|Q8S9L6|CRK29_ARATH Cysteine-rich receptor-like protein kinase 29 OS=Arabidopsis thaliana GN=CRK29 PE=2 SV=1//5.06217e-08
ref0047458-processed-gene-0.6	0.400427	38.0746	-6.5711	0.0050436	0.32967	--	sp|Q8RV79|SOT11_ARATH Cytosolic sulfotransferase 11 OS=Arabidopsis thaliana GN=SOT11 PE=2 SV=1//5.09732e-24
ref0047526-processed-gene-0.0	5.94138	36.9078	-2.6351	0.0079679	0.42353	--	-//-
ref0047553-processed-gene-0.6	6.05451	25.9253	-2.0983	0.034417	0.95745	--	sp|Q9FJ75|WAXS4_ARATH Probable long-chain-alcohol O-fatty-acyltransferase 4 OS=Arabidopsis thaliana GN=AT4 PE=2 SV=1//2.62714e-69
ref0047560-exonerate_est2genome-gene-0.2	6.24869	27.0862	-2.1159	0.036328	0.993	--	sp|Q9SZ67|WRK19_ARATH Probable WRKY transcription factor 19 OS=Arabidopsis thaliana GN=WRKY19 PE=2 SV=1//6.10349e-24
ref0047756-processed-gene-0.5	24.238	110.519	-2.1889	0.011899	0.53911	--	sp|Q9LZR8|Y5370_ARATH PAN domain-containing protein At5g03700 OS=Arabidopsis thaliana GN=At5g03700 PE=1 SV=1//1.87365e-73
ref0047824-snap-gene-0.7	5.71377	111.433	-4.2856	1.4078e-05	0.0053034	--	sp|Q7XU29|CCD7_ORYSJ Carotenoid cleavage dioxygenase 7, chloroplastic OS=Oryza sativa subsp. japonica GN=CCD7 PE=1 SV=2//4.43667e-140
ref0047899-snap-gene-0.17	4.49065	31.3143	-2.8018	0.0063979	0.37293	--	sp|P04146|COPIA_DROME Copia protein OS=Drosophila melanogaster GN=GIP PE=1 SV=3//8.37519e-23
ref0047899-snap-gene-0.18	0.800855	11.0045	-3.7804	0.0089361	0.45412	--	-//-
ref0047998-snap-gene-0.6	1.04938	9.76027	-3.2174	0.027415	0.86239	--	sp|Q8RY67|WAKLO_ARATH Wall-associated receptor kinase-like 14 OS=Arabidopsis thaliana GN=WAKL14 PE=2 SV=2//1.32298e-17
ref0048010-snap-gene-0.18	9.82978	41.4588	-2.0764	0.030534	0.90898	--	sp|Q9LIG2|RLK6_ARATH Receptor-like protein kinase At3g21340 OS=Arabidopsis thaliana GN=At3g21340 PE=1 SV=1//5.38743e-09
ref0048017-snap-gene-0.7	14.0282	90.5444	-2.6903	0.0032055	0.24873	--	sp|Q851W1|SLY1_ORYSJ SEC1 family transport protein SLY1 OS=Oryza sativa subsp. japonica GN=SLY1 PE=2 SV=1//0
ref0048023-snap-gene-0.20	1.81772	48.8895	-4.7493	0.00013127	0.029057	--	-//-
ref0048024-processed-gene-0.0	4.06839	27.837	-2.7745	0.0079703	0.42353	--	-//-
ref0048054-snap-gene-0.25	36.4882	347.178	-3.2502	0.00023999	0.042418	--	sp|Q9SV68|QORH_ARATH Putative quinone-oxidoreductase homolog, chloroplastic OS=Arabidopsis thaliana GN=At4g13010 PE=2 SV=1//7.39133e-78
ref0048056-processed-gene-0.6	11.958	48.5417	-2.0212	0.024164	0.80085	--	-//-
ref0048065-snap-gene-0.15	8.61873	87.3165	-3.3407	0.00040256	0.059285	--	-//-
ref0048108-snap-gene-0.3	2.27784	45.1658	-4.3095	8.2553e-05	0.02133	--	sp|Q8W571|ATL32_ARATH RING-H2 finger protein ATL32 OS=Arabidopsis thaliana GN=ATL32 PE=2 SV=3//1.30736e-13
ref0048298-snap-gene-0.7	7.76796	40.7008	-2.3894	0.018103	0.67477	--	-//-
ref0048298-snap-gene-0.8	7.94703	45.3186	-2.5116	0.0098079	0.48082	--	-//-
ref0048308-exonerate_est2genome-gene-0.0	347.93	1171.73	-1.7518	0.03676	0.99426	--	-//-
ref0048315-snap-gene-0.9	6.14671	36.1655	-2.5567	0.0087548	0.44679	--	sp|Q9SE45|ANXD3_ARATH Annexin D3 OS=Arabidopsis thaliana GN=ANN3 PE=2 SV=2//1.41433e-47
ref0048353-snap-gene-0.14	0	4.52326	#NAME?	0.032343	0.93657	--	sp|Q0JC27|NLP2_ORYSJ Protein NLP2 OS=Oryza sativa subsp. japonica GN=NLP2 PE=2 SV=2//9.64862e-48
