# Supplementary material for: Transcriptome profiling revealed candidate genes, pathways and transcription factors related to nitrogen utilization and excessive nitrogen stress in perennial ryegrass
Source: Sci Rep. 2022 Mar 1;12:3353. doi: 10.1038/s41598-022-07329-7 (PMC8888628; doi:10.1038/s41598-022-07329-7)
Supplement: Supplementary file 8 — Supplementary Table S5 B-2. [file 41598_2022_7329_MOESM8_ESM.xlsx]

## Sheet: N_1vsN_0.DEG_up
S5 B-2
Gene_id	readcount_N_1	readcount_N_0	log2FoldChange	pval	padj	Gene Name	Blast swiss prot
Novel00015	14.1186	1.04884	3.7507	0.030588	0.90984	-//-
Novel00050	77.667	3.35798	4.5316	0.010037	0.48645	--	Putative receptor protein kinase ZmPK1 [Aegilops tauschii]
Novel00087	26.0267	2.99306	3.1203	0.0060938	0.36462	-//-
Novel00102	18.1047	1.83163	3.3052	0.044435	1	--	hypothetical protein [Oryza sativa Japonica Group]
Novel00152	80.7028	19.6457	2.0384	0.020989	0.73445	-//-
Novel00206	311.285	84.7129	1.8776	0.027196	0.85865	-//-
Novel00229	3120.96	493.564	2.6607	0.002161	0.19347	--	RecName: Full=Wheatwin-2; AltName: Full=Pathogenesis-related protein 4b; Flags: Precursor>gi|3135959|emb|CAA06857.1| wheatwin2 [Triticum aestivum]
Novel00269	15.5417	1.04884	3.8893	0.019404	0.70649	-//-
Novel00272	988.274	164.048	2.5908	0.036713	0.99426	--	predicted protein [Hordeum vulgare subsp. vulgare]
Novel00292	7.30433	0	Inf	0.024191	0.80085	--	PREDICTED: probable calcium-binding protein CML16 [Brachypodium distachyon]
Novel00293	26.531	5.50573	2.2687	0.025421	0.81893	--	PREDICTED: uncharacterized protein LOC100838382 [Brachypodium distachyon]
Novel00305	334.978	87.1709	1.9421	0.016396	0.63954	--	gag polyprotein [Triticum monococcum subsp. aegilopoides]
Novel00363	54.7255	13.6661	2.0016	0.025144	0.81437	--	predicted protein [Hordeum vulgare subsp. vulgare]
Novel00414	42.6032	7.23752	2.5574	0.0064211	0.37368	--	predicted protein [Hordeum vulgare subsp. vulgare]
Novel00443	132.979	25.8271	2.3642	0.0075246	0.4095	--	predicted protein [Hordeum vulgare subsp. vulgare]
Novel00459	83.8141	6.87595	3.6076	0.00015599	0.032161	--	hypothetical protein F775_20656 [Aegilops tauschii]
Novel00466	768.29	144.763	2.408	0.0047428	0.31749	-//-
Novel00474	34609.2	5709.95	2.5996	0.0030393	0.24048	--	predicted protein [Hordeum vulgare subsp. vulgare]
Novel00485	10.354	1.83163	2.499	0.036674	0.99426	-//-
Novel00541	41.377	10.9713	1.9151	0.040864	1	-//-
Novel00552	21.7574	5.30269	2.0367	0.04285	1	-//-
Novel00562	20.3162	3.75974	2.4339	0.022434	0.76382	-//-
Novel00841	216.819	47.1791	2.2003	0.011887	0.53911	--	hypothetical protein OsI_26090 [Oryza sativa Indica Group]
Novel00842	22.9053	0.567482	5.335	6.6889e-05	0.018423	-//-
Novel00851	89.4633	26.7181	1.7435	0.049282	1	-//-
Novel00853	35.9364	7.90169	2.1852	0.040131	1	-//-
Novel00857	228.87	56.3784	2.0213	0.02096	0.73422	--	H0321H01.8 [Oryza sativa Indica Group]
Novel00929	27.9344	2.91079	3.2626	0.025583	0.82197	-//-
Novel01024	18.8801	2.70487	2.8032	0.012253	0.55104	-//-
Novel01047	64.232	2.3599	4.7665	0.047037	1	--	hypothetical protein OsJ_09539 [Oryza sativa Japonica Group]
Novel01056	152.933	39.7424	1.9441	0.027201	0.85865	-//-
Novel01063	72.1285	14.4149	2.323	0.0078572	0.42187	-//-
Novel01092	14.3841	2.09769	2.7776	0.020446	0.7249	--	PREDICTED: uncharacterized protein LOC100843023 [Brachypodium distachyon]
Novel01119	33.0108	2.35269	3.8106	0.00034566	0.05432	-//-
Novel01124	11.8257	0.842926	3.8104	0.0072592	0.40171	--	predicted protein, partial [Hordeum vulgare subsp. vulgare]
Novel01134	22.9587	5.61229	2.0324	0.046366	1	--	hypothetical protein OsI_15272 [Oryza sativa Indica Group]
Novel01142	40.0719	11.1539	1.845	0.047349	1	-//-
Novel01158	36.1087	7.14586	2.3372	0.020873	0.7319	-//-
Novel01231	102.893	18.094	2.5076	0.0057934	0.35369	--	predicted protein [Hordeum vulgare subsp. vulgare]
Novel01233	55.3967	12.4187	2.1573	0.018382	0.67956	-//-
Novel01245	9.03474	0	Inf	0.04592	1	-//-
Novel01250	24.9622	4.79871	2.379	0.025973	0.83006	--	unnamed protein product [Triticum aestivum]
Novel01326	735.32	244.571	1.5881	0.049646	1	-//-
Novel01367	17.9536	2.44217	2.878	0.048867	1	-//-
Novel01429	38.9229	1.17802	5.0462	0.048565	1	--	hypothetical protein F775_08546 [Aegilops tauschii]
Novel01450	42.3635	0.550889	6.2649	1.1523e-06	0.00074244	-//-
Novel01463	25.0198	0.799866	4.9672	0.011172	0.5188	-//-
Novel01518	73.509	19.9656	1.8804	0.039556	1	-//-
Novel01577	67.8766	18.3798	1.8848	0.035972	0.98776	-//-
Novel01606	11188.8	3102.51	1.8505	0.023257	0.78351	--	lipoxygenase, partial [Triticum aestivum]
Novel01607	584.897	35.6487	4.0363	0.00027574	0.04606	-//-
Novel01624	4060.58	894.37	2.1827	0.0089907	0.45561	--	predicted protein [Hordeum vulgare subsp. vulgare]
Novel01625	7.04511	0	Inf	0.04898	1	--	PREDICTED: uncharacterized protein LOC103637066 [Zea mays]
Novel01659	84.196	10.443	3.0112	0.032968	0.93959	-//-
Novel01669	21.3335	4.89806	2.1228	0.043786	1	-//-
Novel01681	172.171	17.9341	3.2631	0.0014302	0.14495	--	PREDICTED: AT-hook motif nuclear-localized protein 17-like [Setaria italica]
Novel01694	34.8596	2.3599	3.8848	0.028914	0.88561	-//-
Novel01699	17.4767	0	Inf	0.0043681	0.30722	-//-
Novel01713	9.59866	0	Inf	0.0025703	0.21618	--	PREDICTED: uncharacterized protein LOC103699849, partial [Phoenix dactylifera]
Novel01742	110.188	32.0682	1.7807	0.034861	0.96238	--	unnamed protein product [Triticum aestivum]
Novel01753	855.708	217.242	1.9778	0.018057	0.67477	--	predicted protein [Hordeum vulgare subsp. vulgare]>gi|326520906|dbj|BAJ92816.1| predicted protein [Hordeum vulgare subsp. vulgare]
Novel01754	2058.09	540.154	1.9299	0.023053	0.78028	--	PREDICTED: 30S ribosomal protein S17, chloroplastic [Brachypodium distachyon]
Novel01859	96.5161	17.6127	2.4541	0.0064549	0.37504	-//-
Novel01957	7.48691	0	Inf	0.0022481	0.19802	-//-
Novel01958	69.0799	14.7952	2.2231	0.016885	0.65087	-//-
Novel01985	289.927	64.8678	2.1601	0.010073	0.48718	--	RING-H2 finger protein ATL80 [Triticum urartu]
Novel01988	19.7397	3.72991	2.4039	0.020618	0.72791	-//-
Novel01990	218.735	60.4063	1.8564	0.036108	0.99033	--	predicted protein [Hordeum vulgare subsp. vulgare]
Novel01995	109.144	24.0335	2.1831	0.014665	0.60843	-//-
Novel02019	20.8404	4.26105	2.2901	0.029307	0.89309	-//-
Novel02058	281.117	88.2968	1.6707	0.049238	1	--	predicted protein, partial [Hordeum vulgare subsp. vulgare]
Novel02065	101.702	26.9229	1.9174	0.042852	1	--	hypothetical protein SORBIDRAFT_09g029310 [Sorghum bicolor]>gi|241945584|gb|EES18729.1| hypothetical protein SORBIDRAFT_09g029310 [Sorghum bicolor]
Novel02086	32.5832	5.62455	2.5343	0.0080347	0.42533	--	RING-H2 finger protein ATL80 [Triticum urartu]
Novel02103	135.174	35.9315	1.9115	0.047135	1	-//-
Novel02108	14.3931	0.262211	5.7785	0.024642	0.80681	--	PREDICTED: probable methionine--tRNA ligase-like [Oryza brachyantha]
Novel02123	50.6361	5.61181	3.1736	0.0068656	0.38827	-//-
Novel02134	842.292	258.269	1.7054	0.03679	0.9943	--	predicted protein [Hordeum vulgare subsp. vulgare]>gi|326519194|dbj|BAJ96596.1| predicted protein [Hordeum vulgare subsp. vulgare]>gi|326532904|dbj|BAJ89297.1| predicted protein [Hordeum vulgare subsp. vulgare]
Novel02151	13.5347	1.61297	3.0689	0.012528	0.55328	--	PREDICTED: uncharacterized protein LOC104582181 [Brachypodium distachyon]
Novel02165	383.326	86.4626	2.1484	0.038429	1	-//-
Novel02167	17.7603	3.58098	2.3102	0.032815	0.9388	--	Putative Myb family transcription factor [Aegilops tauschii]
Novel02169	170.723	53.0472	1.6863	0.043837	1	-//-
ref0000141-snap-gene-0.0	7.19076	0.842926	3.0927	0.046492	1	--	-//-
ref0000327-snap-gene-1.21	94.8375	4.39408	4.4318	1.0747e-05	0.0045972	--	sp|P50134|DCOR_DATST Ornithine decarboxylase OS=Datura stramonium PE=2 SV=1//1.70796e-42
ref0000551-processed-gene-0.4	286.537	39.9485	2.8425	0.0012239	0.13142	--	sp|O24592|NCED1_MAIZE 9-cis-epoxycarotenoid dioxygenase 1, chloroplastic OS=Zea mays GN=VP14 PE=1 SV=2//0
ref0000604-snap-gene-0.6	18.8921	4.05514	2.22	0.034717	0.95988	--	sp|P82413|RK19_SPIOL 50S ribosomal protein L19, chloroplastic OS=Spinacia oleracea GN=RPL19 PE=1 SV=2//7.7952e-15
ref0000677-processed-gene-0.0	1920.44	542.638	1.8234	0.025578	0.82197	--	sp|Q9LS40|ASPG1_ARATH Protein ASPARTIC PROTEASE IN GUARD CELL 1 OS=Arabidopsis thaliana GN=ASPG1 PE=1 SV=1//1.24864e-90
ref0000897-snap-gene-0.30	5.81132	0	Inf	0.02385	0.79519	--	sp|Q9SEI2|PS6AA_ARATH 26S protease regulatory subunit 6A homolog A OS=Arabidopsis thaliana GN=RPT5A PE=1 SV=1//6.7465e-09
ref0001189-processed-gene-0.0	3904.12	787.753	2.3092	0.0063017	0.37031	--	sp|Q9MT28|THRC_SOLTU Threonine synthase, chloroplastic OS=Solanum tuberosum PE=2 SV=1//0
ref0001231-snap-gene-0.13	47.5397	5.75807	3.0455	0.0021792	0.19462	--	sp|Q10Q26|Y3123_ORYSJ B3 domain-containing protein Os03g0212300 OS=Oryza sativa subsp. japonica GN=Os03g0212300 PE=2 SV=1//1.24428e-07
ref0001310-snap-gene-0.25	71.1002	18.1097	1.9731	0.027795	0.86623	--	sp|Q2UXF7|6FEH_WHEAT Fructan 6-exohydrolase OS=Triticum aestivum GN=6-FEH PE=1 SV=1//0
ref0001329-snap-gene-0.16	275.306	50.6654	2.442	0.0054032	0.34185	--	sp|Q9LFT5|EPFL1_ARATH EPIDERMAL PATTERNING FACTOR-like protein 1 OS=Arabidopsis thaliana GN=EPFL1 PE=1 SV=1//2.53567e-16
ref0001332-processed-gene-0.1	91.1764	7.14755	3.6731	0.016283	0.6369	--	-//-
ref0001334-snap-gene-0.11	17.2628	1.59973	3.4318	0.034111	0.95407	--	-//-
ref0001562-processed-gene-0.0	45.6784	0.305271	7.2253	1.8967e-06	0.0011219	--	-//-
ref0001758-snap-gene-0.14	1097.59	166.648	2.7195	0.001571	0.15487	--	-//-
ref0001991-exonerate_est2genome-gene-0.0	4645.36	1310.48	1.8257	0.029916	0.89953	--	sp|Q06030|RK121_SECCE 50S ribosomal protein L12-1, chloroplastic OS=Secale cereale GN=RPL12-1 PE=2 SV=1//9.0155e-45
ref0002004-snap-gene-0.10	307.826	85.1737	1.8536	0.02273	0.7708	--	-//-
ref0002286-snap-gene-0.11	13.0385	2.53865	2.3606	0.045508	1	--	sp|Q76LB1|ALMT1_WHEAT Aluminum-activated malate transporter 1 OS=Triticum aestivum GN=ALMT1 PE=1 SV=1//3.8675e-21
ref0002413-processed-gene-0.8	884.725	285.524	1.6316	0.04685	1	--	sp|Q9M2S3|AHL15_ARATH AT-hook motif nuclear-localized protein 15 OS=Arabidopsis thaliana GN=AHL15 PE=2 SV=1//1.23298e-39
ref0002511-snap-gene-0.14	25.3155	5.3893	2.2319	0.029267	0.89309	--	-//-
ref0002707-snap-gene-1.24	298.471	69.4974	2.1026	0.014875	0.61129	--	-//-
ref0002719-snap-gene-0.33	79.7466	15.2605	2.3856	0.010013	0.48623	--	-//-
ref0002867-snap-gene-0.8	44.0681	11.6456	1.9199	0.039949	1	--	sp|Q6ID77|MED11_ARATH Mediator of RNA polymerase II transcription subunit 11 OS=Arabidopsis thaliana GN=MED11 PE=1 SV=1//4.81632e-11
ref0002918-exonerate_est2genome-gene-0.0	27.7295	3.35175	3.0484	0.0062149	0.36761	--	-//-
ref0002988-snap-gene-0.3	1271.73	364.483	1.8029	0.031891	0.93247	--	sp|P08548|LIN1_NYCCO LINE-1 reverse transcriptase homolog OS=Nycticebus coucang PE=3 SV=1//1.57015e-28
ref0003002-snap-gene-0.3	5.46385	0.275444	4.3101	0.029434	0.8932	--	-//-
ref0003065-snap-gene-0.14	79.882	4.44366	4.1681	3.3052e-05	0.010841	--	sp|Q6AUK5|MSRB3_ORYSJ Peptide methionine sulfoxide reductase B3, chloroplastic OS=Oryza sativa subsp. japonica GN=MSRB3 PE=2 SV=1//6.03222e-07
ref0003114-snap-gene-0.32	1856.71	536.061	1.7923	0.043832	1	--	sp|P07370|CB2B_SOLLC Chlorophyll a-b binding protein 1B, chloroplastic OS=Solanum lycopersicum GN=CAB1B PE=3 SV=1//1.32735e-149
ref0003180-snap-gene-0.16	7.97512	0.580716	3.7796	0.017894	0.674	--	sp|P47917|ZRP4_MAIZE O-methyltransferase ZRP4 OS=Zea mays GN=ZRP4 PE=2 SV=1//9.44864e-43
ref0003364-processed-gene-1.15	4.07373	0	Inf	0.028454	0.87823	--	sp|Q42602|C89A2_ARATH Cytochrome P450 89A2 OS=Arabidopsis thaliana GN=CYP89A2 PE=2 SV=2//1.4527e-147
ref0003510-snap-gene-0.3	51.9603	12.4492	2.0614	0.024905	0.81027	--	-//-
ref0003619-processed-gene-0.2	6.95199	0.799866	3.1196	0.047099	1	--	-//-
ref0003740-exonerate_est2genome-gene-0.0	7.48248	0.580716	3.6876	0.021735	0.75092	--	-//-
ref0003811-snap-gene-0.14	10.2588	0.550889	4.219	0.038764	1	--	sp|Q9M8J9|BPM2_ARATH BTB/POZ and MATH domain-containing protein 2 OS=Arabidopsis thaliana GN=BPM2 PE=1 SV=1//2.79558e-45
ref0004402-processed-gene-0.0	6.77826	0.275444	4.6211	0.012343	0.55118	--	sp|Q53KS8|SPZ2A_ORYSJ Serpin-Z2A OS=Oryza sativa subsp. japonica GN=Os11g0239000 PE=3 SV=1//1.52037e-13
ref0004441-processed-gene-0.7	14195.3	964.378	3.8797	1.2935e-05	0.0051286	--	sp|Q7GCM7|XIP1_ORYSJ Xylanase inhibitor protein 1 OS=Oryza sativa subsp. japonica GN=RIXI PE=1 SV=1//3.73157e-107
ref0004441-processed-gene-0.9	14657.5	1311.16	3.4827	0.020369	0.7249	--	sp|Q8L5C6|XIP1_WHEAT Xylanase inhibitor protein 1 OS=Triticum aestivum GN=XIPI PE=1 SV=2//1.00914e-171
ref0004469-snap-gene-0.31	727.541	84.224	3.1107	0.00034928	0.05432	--	sp|Q8RWG3|RER6_ARATH Protein RETICULATA-RELATED 6 OS=Arabidopsis thaliana GN=RER6 PE=2 SV=1//2.72387e-07
ref0004504-processed-gene-0.0	74.8806	7.67897	3.2856	0.00057673	0.075945	--	sp|O22755|ATL44_ARATH RING-H2 finger protein ATL44 OS=Arabidopsis thaliana GN=ATL44 PE=2 SV=1//1.04086e-32
ref0004527-processed-gene-0.12	16.7212	1.31105	3.6729	0.036279	0.99241	--	sp|Q9LYT3|TT12_ARATH Protein TRANSPARENT TESTA 12 OS=Arabidopsis thaliana GN=TT12 PE=2 SV=1//6.42076e-104
ref0004552-snap-gene-0.14	8.98573	0.262211	5.0988	0.01471	0.60874	--	sp|Q8LDW9|XTH9_ARATH Xyloglucan endotransglucosylase/hydrolase protein 9 OS=Arabidopsis thaliana GN=XTH9 PE=2 SV=2//1.26567e-08
ref0004553-processed-gene-0.20	717.103	182.109	1.9774	0.015963	0.6337	--	sp|Q7GCM7|XIP1_ORYSJ Xylanase inhibitor protein 1 OS=Oryza sativa subsp. japonica GN=RIXI PE=1 SV=1//5.92188e-94
ref0004576-snap-gene-0.7	72.5273	17.9668	2.0132	0.023457	0.78731	--	sp|Q9LDM5|CRK31_ARATH Putative cysteine-rich receptor-like protein kinase 31 OS=Arabidopsis thaliana GN=CRK31 PE=3 SV=1//1.26995e-22
ref0004750-snap-gene-0.7	124.866	5.8117	4.4253	2.3989e-05	0.0083224	--	-//-
ref0004903-processed-gene-0.0	77.5436	22.8381	1.7636	0.041971	1	--	sp|P93295|M310_ARATH Uncharacterized mitochondrial protein AtMg00310 OS=Arabidopsis thaliana GN=AtMg00310 PE=4 SV=1//3.29364e-17
ref0004928-snap-gene-0.10	22.8834	4.1451	2.4648	0.017933	0.674	--	-//-
ref0005074-processed-gene-0.3	33.9238	5.43572	2.6418	0.014671	0.60843	--	sp|P17770|DDC_CATRO Aromatic-L-amino-acid decarboxylase OS=Catharanthus roseus GN=TDC PE=2 SV=1//2.05486e-170
ref0005090-snap-gene-0.4	17.7559	2.58843	2.7781	0.012941	0.56256	--	-//-
ref0005150-snap-gene-0.11	41.833	8.9999	2.2167	0.036613	0.99426	--	sp|P08770|TRA1_MAIZE Putative AC transposase OS=Zea mays PE=2 SV=2//3.22046e-20
ref0005221-snap-gene-0.1	11.6796	0.842926	3.7924	0.031646	0.92681	--	sp|Q9SRV0|FB134_ARATH Putative F-box protein At3g03730 OS=Arabidopsis thaliana GN=At3g03730 PE=4 SV=1//2.42491e-07
ref0005503-snap-gene-0.10	25.3127	5.49488	2.2037	0.020449	0.7249	--	sp|Q9C518|TCP8_ARATH Transcription factor TCP8 OS=Arabidopsis thaliana GN=TCP8 PE=1 SV=1//6.13474e-08
ref0005606-processed-gene-0.17	3.57042	0	Inf	0.039597	1	--	sp|P0C2F6|RNHX1_ARATH Putative ribonuclease H protein At1g65750 OS=Arabidopsis thaliana GN=At1g65750 PE=3 SV=1//9.20017e-13
ref0005616-snap-gene-0.18	8.91046	1.17802	2.9191	0.033086	0.93998	--	-//-
ref0005911-snap-gene-0.8	337.123	78.8321	2.0964	0.043936	1	--	sp|Q8VYZ3|PME53_ARATH Probable pectinesterase 53 OS=Arabidopsis thaliana GN=PME53 PE=2 SV=1//4.3585e-17
ref0006025-snap-gene-0.3	8.25082	1.04884	2.9757	0.045083	1	--	-//-
ref0006075-exonerate_est2genome-gene-0.0	11.7504	0	Inf	0.00024701	0.04281	--	-//-
ref0006079-snap-gene-0.10	57.4483	4.43378	3.6957	0.00022557	0.041658	--	sp|P93295|M310_ARATH Uncharacterized mitochondrial protein AtMg00310 OS=Arabidopsis thaliana GN=AtMg00310 PE=4 SV=1//2.84404e-25
ref0006142-processed-gene-0.11	2476.58	455.212	2.4437	0.0036166	0.27029	--	sp|F4ILY9|ANTL1_ARATH Amino acid transporter ANTL1 OS=Arabidopsis thaliana GN=At2g42005 PE=2 SV=1//3.00492e-140
ref0006166-snap-gene-0.9	25.0228	4.49008	2.4784	0.017011	0.65087	--	-//-
ref0006168-exonerate_est2genome-gene-0.1	373.013	96.1037	1.9566	0.020588	0.72756	--	-//-
ref0006181-snap-gene-0.24	13.8914	2.09384	2.73	0.016753	0.6476	--	-//-
ref0006183-processed-gene-0.2	19.5255	0	Inf	0.00024798	0.04281	--	sp|Q0IMV4|GRC14_ORYSJ Putative glutaredoxin-C14 OS=Oryza sativa subsp. japonica GN=GRXC14 PE=3 SV=2//5.25243e-42
ref0006183-processed-gene-0.3	39.5179	0	Inf	1.0526e-07	9.9946e-05	--	sp|Q0IMV4|GRC14_ORYSJ Putative glutaredoxin-C14 OS=Oryza sativa subsp. japonica GN=GRXC14 PE=3 SV=2//3.02116e-25
ref0006457-snap-gene-0.4	8.88329	1.31105	2.7604	0.04997	1	--	-//-
ref0006458-snap-gene-0.2	34.1131	1.37722	4.6305	0.0089627	0.45483	--	-//-
ref0006498-processed-gene-0.2	26.2062	1.71232	3.9359	0.00055328	0.073937	--	-//-
ref0006519-processed-gene-0.5	375.488	83.7998	2.1637	0.011908	0.53911	--	sp|Q0JG89|GRXC2_ORYSJ Putative glutaredoxin-C2 OS=Oryza sativa subsp. japonica GN=GRXC2 PE=3 SV=2//4.72986e-50
ref0006770-processed-gene-0.3	206.97	56.1817	1.8813	0.024529	0.80603	--	sp|Q8GUK7|RMA3_ARATH E3 ubiquitin-protein ligase RMA3 OS=Arabidopsis thaliana GN=RMA3 PE=1 SV=1//1.69828e-21
ref0006917-exonerate_est2genome-gene-0.0	221.688	42.0929	2.3969	0.00472	0.3171	--	sp|P40880|CAHC_HORVU Carbonic anhydrase, chloroplastic OS=Hordeum vulgare PE=2 SV=1//1.73709e-08
ref0007006-snap-gene-0.9	165.633	9.54379	4.1173	1.2057e-05	0.0050585	--	sp|O64411|PAO_MAIZE Polyamine oxidase OS=Zea mays GN=PAO PE=1 SV=1//6.73425e-12
ref0007123-processed-gene-0.4	14.4412	0.262211	5.7833	0.0064849	0.37618	--	sp|Q9FKK2|AGL62_ARATH Agamous-like MADS-box protein AGL62 OS=Arabidopsis thaliana GN=AGL62 PE=1 SV=1//8.34726e-23
ref0007123-processed-gene-0.5	11.2257	0.813099	3.7872	0.035716	0.98146	--	sp|Q9FKK2|AGL62_ARATH Agamous-like MADS-box protein AGL62 OS=Arabidopsis thaliana GN=AGL62 PE=1 SV=1//1.16916e-20
ref0007129-snap-gene-0.24	8.55766	1.07531	2.9925	0.043224	1	--	sp|Q8GX93|CLCE_ARATH Chloride channel protein CLC-e OS=Arabidopsis thaliana GN=CLC-E PE=2 SV=2//2.07508e-07
ref0007248-snap-gene-0.16	5.33379	0.305271	4.127	0.029776	0.89902	--	-//-
ref0007258-processed-gene-0.1	8.71003	0.567482	3.94	0.010683	0.50375	--	-//-
ref0007519-processed-gene-0.14	167.942	29.0903	2.5294	0.0052348	0.33722	--	sp|Q5NUF4|HIDM_GLYEC 2-hydroxyisoflavanone dehydratase OS=Glycyrrhiza echinata GN=HIDM PE=1 SV=1//4.02363e-62
ref0007590-snap-gene-0.26	61.7227	5.46939	3.4963	0.0021178	0.19103	--	-//-
ref0007599-snap-gene-0.41	258.437	53.1925	2.2805	0.0071056	0.39687	--	-//-
ref0007782-snap-gene-0.2	293.016	50.5906	2.534	0.0036006	0.27009	--	-//-
ref0007815-snap-gene-0.9	137.433	31.4557	2.1273	0.015018	0.61464	--	sp|O82337|AGP16_ARATH Arabinogalactan peptide 16 OS=Arabidopsis thaliana GN=AGP16 PE=1 SV=1//5.39187e-09
ref0007852-snap-gene-0.6	35.2877	8.12784	2.1182	0.028307	0.87444	--	sp|A2WSD3|SWT6B_ORYSI Bidirectional sugar transporter SWEET6b OS=Oryza sativa subsp. indica GN=SWEET6B PE=3 SV=1//4.66319e-23
ref0007950-snap-gene-0.9	33.364	7.95077	2.0691	0.027409	0.86239	--	sp|O82343|Y2626_ARATH BTB/POZ domain-containing protein At2g46260 OS=Arabidopsis thaliana GN=At2g46260 PE=2 SV=2//1.25373e-93
ref0007951-processed-gene-0.4	723.153	115.906	2.6413	0.0018315	0.17344	--	sp|Q7G1L2|RAP26_ARATH Ethylene-responsive transcription factor RAP2-6 OS=Arabidopsis thaliana GN=RAP2-6 PE=2 SV=2//2.82831e-07
ref0008091-processed-gene-0.10	441.577	27.9957	3.9794	1.083e-05	0.0045972	--	sp|P01053|ICI2_HORVU Subtilisin-chymotrypsin inhibitor-2A OS=Hordeum vulgare PE=1 SV=2//6.42187e-08
ref0008187-snap-gene-0.27	13.9579	1.77197	2.9776	0.012455	0.55139	--	-//-
ref0008307-snap-gene-0.16	2571.35	775.315	1.7297	0.036639	0.99426	--	sp|K4BVL1|SPA_SOLLC Protein SPA, chloroplastic OS=Solanum lycopersicum GN=SPA PE=2 SV=1//2.90177e-18
ref0008456-processed-gene-0.6	135.326	18.2679	2.8891	0.0045375	0.31364	--	sp|Q9SSD1|TMM_ARATH Protein TOO MANY MOUTHS OS=Arabidopsis thaliana GN=TMM PE=1 SV=1//1.24845e-35
ref0008465-exonerate_est2genome-gene-0.1	16.1547	3.65051	2.1458	0.049316	1	--	sp|Q10RB4|BGAL5_ORYSJ Beta-galactosidase 5 OS=Oryza sativa subsp. japonica GN=Os03g0165400 PE=2 SV=1//0
ref0008587-snap-gene-0.21	21.8849	5.03109	2.121	0.043577	1	--	sp|O22773|TL16_ARATH Thylakoid lumenal 16.5 kDa protein, chloroplastic OS=Arabidopsis thaliana GN=At4g02530 PE=1 SV=3//1.88106e-11
ref0008782-processed-gene-0.19	125.24	24.4643	2.3559	0.0094902	0.46971	--	-//-
ref0008786-snap-gene-0.39	104.829	8.17159	3.6813	0.00015268	0.032028	--	sp|Q9ZTS1|SYM_ORYSJ Probable methionine--tRNA ligase OS=Oryza sativa subsp. japonica GN=Os06g0508700 PE=2 SV=2//9.19853e-16
ref0008963-snap-gene-0.4	5.12312	0.305271	4.0689	0.036947	0.9943	--	sp|A0AIB4|PYRH_LISW6 Uridylate kinase OS=Listeria welshimeri serovar 6b (strain ATCC 35897 / DSM 20650 / SLCC5334) GN=pyrH PE=3 SV=1//4.3033e-11
ref0009237-processed-gene-0.12	2291.08	630.044	1.8625	0.028697	0.88271	--	sp|Q9SW18|CHLM_ARATH Magnesium protoporphyrin IX methyltransferase, chloroplastic OS=Arabidopsis thaliana GN=CHLM PE=1 SV=1//7.06366e-75
ref0009286-processed-gene-0.3	14.0108	1.74215	3.0076	0.011166	0.5188	--	sp|Q94CD1|HHT1_ARATH Omega-hydroxypalmitate O-feruloyl transferase OS=Arabidopsis thaliana GN=HHT1 PE=1 SV=1//2.11638e-35
ref0009295-snap-gene-0.27	32.895	5.92428	2.4732	0.042464	1	--	sp|Q8L6H7|SFR2_ORYSJ Beta-glucosidase-like SFR2, chloroplastic OS=Oryza sativa subsp. japonica GN=SFR2 PE=2 SV=1//1.20077e-15
ref0009365-processed-gene-0.2	19.0891	0.826333	4.5299	0.0067749	0.38495	--	-//-
ref0009391-snap-gene-0.10	5.07458	0.305271	4.0551	0.040085	1	--	-//-
ref0009953-processed-gene-0.22	192.01	27.5321	2.802	0.049079	1	--	sp|Q9FVS9|C96AF_ARATH Alkane hydroxylase MAH1 OS=Arabidopsis thaliana GN=CYP96A15 PE=2 SV=1//1.72399e-77
ref0009954-snap-gene-0.22	1093.05	227.126	2.2668	0.006249	0.36841	--	sp|A2XYY8|ANM61_ORYSI Probable protein arginine N-methyltransferase 6.1 OS=Oryza sativa subsp. indica GN=PRMT6.1 PE=3 SV=1//2.21156e-13
ref0009995-snap-gene-0.35	31.5298	7.07564	2.1558	0.03028	0.90442	--	sp|Q0JG89|GRXC2_ORYSJ Putative glutaredoxin-C2 OS=Oryza sativa subsp. japonica GN=GRXC2 PE=3 SV=2//2.68798e-52
ref0010023-processed-gene-0.3	107.115	28.514	1.9094	0.025212	0.81585	--	sp|I4DST8|TCEA1_TULGE Tuliposide A-converting enzyme 1, chloroplastic OS=Tulipa gesneriana GN=TCEA1 PE=1 SV=1//2.81444e-77
ref0010037-snap-gene-0.21	7.77864	0.537655	3.8548	0.017348	0.65957	--	sp|Q8LDS2|XTH27_ARATH Probable xyloglucan endotransglucosylase/hydrolase protein 27 OS=Arabidopsis thaliana GN=XTH27 PE=2 SV=2//1.22334e-33
ref0010044-exonerate_est2genome-gene-0.0	1533.26	161.033	3.2512	0.0090232	0.45598	--	sp|Q39176|ERLI1_ARATH Lipid transfer protein EARLI 1 OS=Arabidopsis thaliana GN=EARLI1 PE=1 SV=1//3.72986e-35
ref0010253-processed-gene-0.1	195.023	57.2393	1.7686	0.031842	0.93178	--	-//-
ref0010311-processed-gene-0.13	12.3833	1.57326	2.9766	0.019877	0.71746	--	sp|Q8GWQ2|AHL20_ARATH AT-hook motif nuclear-localized protein 20 OS=Arabidopsis thaliana GN=AHL20 PE=2 SV=1//4.30885e-16
ref0010382-processed-gene-0.6	12.1023	0.786632	3.9434	0.005171	0.33593	--	-//-
ref0010419-snap-gene-0.15	60.5075	16.0563	1.914	0.036742	0.99426	--	-//-
ref0010481-snap-gene-0.14	11.2738	1.9216	2.5526	0.042919	1	--	-//-
ref0010758-snap-gene-0.4	1852.72	79.6592	4.5397	9.3468e-07	0.00062341	--	sp|Q6UIL3|LAHY_LARTR (+)-larreatricin hydroxylase, chloroplastic OS=Larrea tridentata PE=1 SV=1//1.65763e-31
ref0011037-processed-gene-0.7	178.528	53.2008	1.7466	0.038604	1	--	-//-
ref0011693-processed-gene-0.0	544.708	107.565	2.3403	0.0067713	0.38495	--	sp|P46690|GASA4_ARATH Gibberellin-regulated protein 4 OS=Arabidopsis thaliana GN=GASA4 PE=1 SV=2//2.36214e-26
ref0011697-processed-gene-0.1	4394.73	1184.47	1.8915	0.024476	0.80577	--	sp|O80362|RK10_TOBAC 50S ribosomal protein L10, chloroplastic OS=Nicotiana tabacum GN=RPL10 PE=2 SV=1//4.60122e-76
ref0011714-snap-gene-0.2	130.372	29.5597	2.1409	0.014646	0.60843	--	sp|Q9SHI3|RLP2_ARATH Receptor-like protein 2 OS=Arabidopsis thaliana GN=RLP2 PE=2 SV=1//2.20655e-149
ref0011758-snap-gene-0.2	35.2514	2.63149	3.7437	0.019226	0.70351	--	-//-
ref0011835-snap-gene-0.3	6.84863	0.275444	4.636	0.012254	0.55104	--	-//-
ref0011853-snap-gene-0.6	24.7783	5.25024	2.2386	0.029026	0.88731	--	sp|P10978|POLX_TOBAC Retrovirus-related Pol polyprotein from transposon TNT 1-94 OS=Nicotiana tabacum PE=2 SV=1//1.15808e-94
ref0012158-snap-gene-0.20	74.1539	5.19059	3.8366	9.8168e-05	0.023772	--	sp|A7LXU3|BGH3B_BACO1 Beta-glucosidase BoGH3B OS=Bacteroides ovatus (strain ATCC 8483 / DSM 1896 / JCM 5824 / NCTC 11153) GN=BACOVA_02659 PE=1 SV=1//4.69121e-36
ref0012159-snap-gene-1.22	456.284	42.3626	3.4291	0.00014895	0.031614	--	sp|Q41578|PORA_WHEAT Protochlorophyllide reductase A, chloroplastic OS=Triticum aestivum GN=PORA PE=3 SV=1//2.97978e-100
ref0012161-snap-gene-0.13	8.91046	1.42364	2.6459	0.049837	1	--	sp|O63066|SECY_MAIZE Preprotein translocase subunit SECY, chloroplastic OS=Zea mays GN=SECY PE=2 SV=1//3.35329e-32
ref0012206-processed-gene-0.7	25.702	0.262211	6.615	0.003093	0.2426	--	sp|Q6AVI0|RSLE2_ORYSJ Zinc finger BED domain-containing protein RICESLEEPER 2 OS=Oryza sativa subsp. japonica GN=Os03g0733400 PE=2 SV=1//5.13516e-75
ref0012215-snap-gene-0.13	20.5789	4.84226	2.0874	0.04586	1	--	sp|Q96518|PER16_ARATH Peroxidase 16 OS=Arabidopsis thaliana GN=PER16 PE=1 SV=2//5.26897e-15
ref0012526-processed-gene-0.4	28.8376	0.799866	5.1721	0.00080017	0.094659	--	-//-
ref0012530-snap-gene-0.10	29.0497	6.64406	2.1284	0.027993	0.86845	--	-//-
ref0012562-snap-gene-0.10	150.309	2.45925	5.9336	0.0030569	0.24082	--	sp|P15590|GLB1_MAIZE Globulin-1 S allele OS=Zea mays GN=GLB1 PE=1 SV=2//6.04098e-32
ref0012602-snap-gene-0.8	33.4045	7.07515	2.2392	0.018053	0.67477	--	-//-
ref0012769-snap-gene-0.16	5.12846	0.262211	4.2897	0.040241	1	--	-//-
ref0012896-processed-gene-0.3	36.9214	9.27337	1.9933	0.038696	1	--	sp|Q9LFR3|GASAE_ARATH Gibberellin-regulated protein 14 OS=Arabidopsis thaliana GN=GASA14 PE=1 SV=1//3.66157e-17
ref0012929-snap-gene-0.16	3.98687	0	Inf	0.029432	0.8932	--	-//-
ref0013213-processed-gene-0.1	41.3463	4.70251	3.1363	0.029943	0.89953	--	-//-
ref0013302-snap-gene-0.21	4.73918	0	Inf	0.016215	0.6369	--	-//-
ref0013422-snap-gene-0.14	7.515	0.524421	3.841	0.021769	0.75092	--	-//-
ref0013661-snap-gene-0.1	9.94825	0	Inf	0.0059069	0.357	--	-//-
ref0013715-snap-gene-0.6	11.4761	1.6262	2.8191	0.032149	0.9353	--	sp|Q9FLF0|RS92_ARATH 40S ribosomal protein S9-2 OS=Arabidopsis thaliana GN=RPS9C PE=2 SV=1//1.12032e-16
ref0013884-processed-gene-0.7	65.0674	12.161	2.4197	0.03647	0.99426	--	sp|Q41144|STC_RICCO Sugar carrier protein C OS=Ricinus communis GN=STC PE=2 SV=1//0
ref0014109-exonerate_est2genome-gene-0.0	2800.23	352.61	2.9894	0.0012529	0.13296	--	sp|P01053|ICI2_HORVU Subtilisin-chymotrypsin inhibitor-2A OS=Hordeum vulgare PE=1 SV=2//2.1058e-10
ref0014276-snap-gene-0.10	217.534	68.6087	1.6648	0.045077	1	--	sp|Q1EC69|SMO12_ARATH Methylsterol monooxygenase 1-2 OS=Arabidopsis thaliana GN=SMO1-2 PE=2 SV=1//7.48839e-09
ref0014281-processed-gene-0.0	23.6183	3.2524	2.8603	0.0072039	0.39927	--	-//-
ref0014362-snap-gene-0.12	16.2998	3.66038	2.1548	0.045331	1	--	sp|Q8LQJ8|FTSH5_ORYSJ ATP-dependent zinc metalloprotease FTSH 5, mitochondrial OS=Oryza sativa subsp. japonica GN=FTSH5 PE=3 SV=1//2.89445e-157
ref0014605-snap-gene-0.22	481.314	107.471	2.163	0.011804	0.53841	--	sp|A2XBN5|NLTPX_ORYSI Non-specific lipid-transfer protein 2 OS=Oryza sativa subsp. indica GN=LTP-2 PE=3 SV=2//8.40209e-21
ref0014660-snap-gene-0.19	14.867	3.0532	2.2837	0.045613	1	--	sp|Q58DM8|ECHM_BOVIN Enoyl-CoA hydratase, mitochondrial OS=Bos taurus GN=ECHS1 PE=2 SV=1//7.5556e-12
ref0014661-snap-gene-0.18	3.87421	0	Inf	0.040398	1	--	sp|P0C2F6|RNHX1_ARATH Putative ribonuclease H protein At1g65750 OS=Arabidopsis thaliana GN=At1g65750 PE=3 SV=1//1.86371e-30
ref0014803-snap-gene-0.36	34.6025	0	Inf	0.0054748	0.34185	--	sp|Q8GSM7|HST_TOBAC Shikimate O-hydroxycinnamoyltransferase OS=Nicotiana tabacum GN=HST PE=1 SV=1//1.82778e-31
ref0014856-snap-gene-0.7	1473.68	105.527	3.8037	6.1778e-05	0.017603	--	sp|Q8GSM7|HST_TOBAC Shikimate O-hydroxycinnamoyltransferase OS=Nicotiana tabacum GN=HST PE=1 SV=1//7.76391e-113
ref0015146-processed-gene-0.15	13.3521	1.8018	2.8896	0.015639	0.62665	--	sp|Q4R1I9|ANGLT_ROSHC Anthocyanidin 5,3-O-glucosyltransferase OS=Rosa hybrid cultivar GN=RhGT1 PE=2 SV=1//3.16807e-116
ref0015283-processed-gene-0.25	56.7032	14.1541	2.0022	0.027957	0.86809	--	sp|Q500U8|TKPR1_ARATH Tetraketide alpha-pyrone reductase 1 OS=Arabidopsis thaliana GN=TKPR1 PE=1 SV=1//2.61574e-16
ref0015392-exonerate_est2genome-gene-0.0	11.2141	0	Inf	0.0015494	0.15316	--	sp|Q28HE5|S38A6_XENTR Probable sodium-coupled neutral amino acid transporter 6 OS=Xenopus tropicalis GN=slc38a6 PE=2 SV=1//4.4604e-07
ref0015392-snap-gene-0.3	248.725	66.701	1.8988	0.020641	0.728	--	-//-
ref0015403-snap-gene-0.13	1870.98	358.2	2.385	0.0058456	0.35525	--	sp|Q9ZUU4|CP29B_ARATH RNA-binding protein CP29B, chloroplastic OS=Arabidopsis thaliana GN=CP29B PE=1 SV=1//7.99869e-07
ref0015419-snap-gene-0.13	102.5	0.610542	7.3913	0.0013306	0.13826	--	-//-
ref0015513-snap-gene-0.3	161.494	50.3968	1.6801	0.043713	1	--	-//-
ref0015851-snap-gene-0.8	5.27501	0	Inf	0.011954	0.54035	--	-//-
ref0015853-processed-gene-0.2	4.87901	0	Inf	0.042898	1	--	sp|Q9ZTP3|EIN4_ARATH Protein EIN4 OS=Arabidopsis thaliana GN=EIN4 PE=1 SV=1//1.26466e-102
ref0015883-snap-gene-0.10	10.3714	1.68585	2.6211	0.041533	1	--	sp|Q54HG7|AUHM_DICDI Methylglutaconyl-CoA hydratase, mitochondrial OS=Dictyostelium discoideum GN=auh PE=3 SV=1//2.7347e-07
ref0016003-processed-gene-0.5	37.3416	7.20769	2.3732	0.013395	0.57533	--	sp|Q9M345|LRK42_ARATH L-type lectin-domain containing receptor kinase IV.2 OS=Arabidopsis thaliana GN=LECRK42 PE=2 SV=1//0
ref0016042-processed-gene-0.3	42.1716	8.66165	2.2836	0.016235	0.6369	--	-//-
ref0016113-processed-gene-0.5	10.4186	0	Inf	0.012451	0.55139	--	sp|P0C2F6|RNHX1_ARATH Putative ribonuclease H protein At1g65750 OS=Arabidopsis thaliana GN=At1g65750 PE=3 SV=1//7.63371e-34
ref0016275-snap-gene-0.3	3.57042	0	Inf	0.039597	1	--	-//-
ref0016354-snap-gene-0.7	11.9348	2.39911	2.3146	0.047854	1	--	sp|Q9LDU0|MTP7_ORYSJ Metal tolerance protein 7 OS=Oryza sativa subsp. japonica GN=MTP7 PE=2 SV=1//1.09861e-09
ref0016437-snap-gene-0.12	984.089	297.547	1.7257	0.031134	0.91933	--	-//-
ref0016644-snap-gene-0.13	3.57576	0	Inf	0.039551	1	--	sp|Q8LB17|RBL15_ARATH Rhomboid-like protein 15 OS=Arabidopsis thaliana GN=RBL15 PE=1 SV=2//1.2359e-07
ref0017097-processed-gene-0.2	76.8741	17.4265	2.1412	0.018333	0.67844	--	sp|Q5GHF7|IPT_HUMLU Adenylate isopentenyltransferase OS=Humulus lupulus PE=1 SV=1//1.32662e-45
ref0017148-processed-gene-0.1	233.564	73.2317	1.6733	0.042253	1	--	sp|Q9C9L2|TCP15_ARATH Transcription factor TCP15 OS=Arabidopsis thaliana GN=TCP15 PE=2 SV=1//6.03779e-41
ref0017289-processed-gene-0.5	51.8195	4.40711	3.5556	0.00035313	0.054477	--	-//-
ref0017399-snap-gene-0.11	7.67132	0.524421	3.8707	0.018317	0.67844	--	sp|Q01490|PPIB_ORPSP Peptidyl-prolyl cis-trans isomerase B OS=Orpinomyces sp. (strain PC-2) GN=CYPB PE=1 SV=1//1.39071e-09
ref0017474-processed-gene-0.0	907.951	222.997	2.0256	0.018111	0.67477	--	sp|Q00874|DR100_ARATH DNA-damage-repair/toleration protein DRT100 OS=Arabidopsis thaliana GN=DRT100 PE=2 SV=2//3.24726e-117
ref0017612-snap-gene-0.14	11.6635	1.41041	3.0478	0.016964	0.65087	--	-//-
ref0017643-snap-gene-0.42	54.6778	13.6509	2.002	0.030795	0.91525	--	sp|Q8RZQ8|SWT1A_ORYSJ Bidirectional sugar transporter SWEET1a OS=Oryza sativa subsp. japonica GN=SWEET1A PE=2 SV=1//3.15652e-11
ref0017796-snap-gene-0.6	36.0766	7.72273	2.2239	0.02374	0.79312	--	sp|Q8L4B0|GAUTF_ARATH Probable galacturonosyltransferase 15 OS=Arabidopsis thaliana GN=GAUT15 PE=2 SV=1//1.57917e-74
ref0018060-snap-gene-0.7	3125.42	870.565	1.844	0.024049	0.79899	--	sp|P27061|PPA1_SOLLC Acid phosphatase 1 OS=Solanum lycopersicum GN=APS1 PE=2 SV=1//9.25706e-19
ref0018305-snap-gene-0.14	52.4806	14.2771	1.8781	0.037843	1	--	sp|O23522|PLA14_ARATH Phospholipase A1-Ibeta2, chloroplastic OS=Arabidopsis thaliana GN=At4g16820 PE=1 SV=2//6.98813e-102
ref0018672-processed-gene-0.2	49.4478	6.601	2.9052	0.0026968	0.2228	--	sp|P54768|TYDC1_PAPSO Tyrosine/DOPA decarboxylase 1 OS=Papaver somniferum GN=TYDC1 PE=2 SV=1//4.8817e-173
ref0018713-snap-gene-0.11	6.6914	0	Inf	0.010868	0.50991	--	-//-
ref0018809-processed-gene-0.2	36.4216	4.5834	2.9903	0.026394	0.84128	--	sp|Q10CE7|GSTU1_ORYSJ Probable glutathione S-transferase GSTU1 OS=Oryza sativa subsp. japonica GN=GSTU1 PE=1 SV=1//2.31504e-65
ref0019067-snap-gene-0.43	11818.4	3335.23	1.8252	0.027825	0.86623	--	-//-
ref0019216-snap-gene-0.3	62.1598	13.8015	2.1712	0.014103	0.59516	--	sp|Q5VQG4|RFS_ORYSJ Galactinol--sucrose galactosyltransferase OS=Oryza sativa subsp. japonica GN=RFS PE=1 SV=1//3.47388e-47
ref0019447-snap-gene-0.8	4.84207	0.305271	3.9875	0.046455	1	--	-//-
ref0019776-processed-gene-0.6	880.089	258.442	1.7678	0.033035	0.93988	--	sp|Q6L4H4|Y5498_ORYSJ AP2/ERF and B3 domain-containing protein Os05g0549800 OS=Oryza sativa subsp. japonica GN=Os05g0549800 PE=2 SV=1//2.31766e-136
ref0019886-processed-gene-0.8	472.179	112.66	2.0674	0.020805	0.73142	--	sp|Q8RXA5|CZOG2_MAIZE Cis-zeatin O-glucosyltransferase 2 OS=Zea mays GN=CISZOG2 PE=1 SV=1//6.23313e-128
ref0019999-processed-gene-0.3	124.216	35.462	1.8085	0.03471	0.95988	--	sp|Q9FLE8|Y5986_ARATH Uncharacterized protein At5g39865 OS=Arabidopsis thaliana GN=At5g39865 PE=2 SV=1//3.39846e-24
ref0020044-processed-gene-0.3	17.526	0.813099	4.4299	0.024432	0.80577	--	sp|O04630|SYTM1_ARATH Threonine--tRNA ligase, mitochondrial 1 OS=Arabidopsis thaliana GN=THRRS PE=2 SV=3//5.77147e-11
ref0020044-snap-gene-0.9	16.5974	0.85616	4.2769	0.00098144	0.11004	--	sp|Q8GZ45|SYTC_ARATH Probable threonine--tRNA ligase, cytoplasmic OS=Arabidopsis thaliana GN=At1g17960 PE=2 SV=2//1.19979e-32
ref0020176-snap-gene-0.22	19.3242	0.524421	5.2035	0.00018969	0.037197	--	sp|Q9LUH2|ALF5_ARATH MATE efflux family protein ALF5 OS=Arabidopsis thaliana GN=ALF5 PE=2 SV=1//1.57381e-18
ref0020176-snap-gene-0.23	24.3604	3.8663	2.6555	0.011039	0.51528	--	sp|Q9LUH2|ALF5_ARATH MATE efflux family protein ALF5 OS=Arabidopsis thaliana GN=ALF5 PE=2 SV=1//7.3537e-21
ref0020207-snap-gene-0.5	22.6461	2.89755	2.9664	0.0073545	0.40267	--	sp|Q9SUC9|UGPI7_ARATH Uncharacterized GPI-anchored protein At4g28100 OS=Arabidopsis thaliana GN=At4g28100 PE=1 SV=1//8.3671e-07
ref0020292-snap-gene-0.2	128.093	40.4383	1.6634	0.048412	1	--	sp|Q7XCL0|EXLA2_ORYSJ Expansin-like A2 OS=Oryza sativa subsp. japonica GN=EXLA2 PE=2 SV=1//2.71618e-70
ref0020298-processed-gene-0.7	16.111	3.55115	2.1817	0.049248	1	--	sp|Q9ZVI7|GAUT7_ARATH Probable galacturonosyltransferase 7 OS=Arabidopsis thaliana GN=GAUT7 PE=1 SV=2//1.67613e-25
ref0020298-snap-gene-0.21	9.46721	1.06208	3.1561	0.024745	0.80872	--	sp|Q9ZVI7|GAUT7_ARATH Probable galacturonosyltransferase 7 OS=Arabidopsis thaliana GN=GAUT7 PE=1 SV=2//1.33065e-25
ref0020739-snap-gene-0.6	6.1293	0.580716	3.3998	0.039553	1	--	sp|P32110|GSTX6_SOYBN Probable glutathione S-transferase OS=Glycine max GN=HSP26-A PE=2 SV=1//1.64979e-15
ref0020767-processed-gene-0.13	130.32	11.9848	3.4428	0.00025073	0.042875	--	sp|B6VJS4|ROMT_VITVI Trans-resveratrol di-O-methyltransferase OS=Vitis vinifera GN=ROMT PE=1 SV=2//6.01822e-59
ref0020767-snap-gene-0.46	45.189	4.34045	3.3801	0.0053877	0.34185	--	-//-
ref0021021-snap-gene-0.7	107.654	23.88	2.1725	0.010479	0.49944	--	sp|A3ANB5|ARP7_ORYSJ Actin-related protein 7 OS=Oryza sativa subsp. japonica GN=ARP7 PE=2 SV=2//5.54039e-23
ref0021220-snap-gene-0.12	17.3982	3.02337	2.5247	0.022485	0.76462	--	sp|Q2QMG2|MCCA_ORYSJ Methylcrotonoyl-CoA carboxylase subunit alpha, mitochondrial OS=Oryza sativa subsp. japonica GN=MCCA PE=2 SV=2//5.1915e-11
ref0021558-processed-gene-0.1	60.0957	9.56541	2.6514	0.010632	0.50375	--	-//-
ref0021785-processed-gene-0.4	15.3601	0.524421	4.8723	0.00079734	0.094634	--	-//-
ref0021797-snap-gene-0.16	71.0468	16.6235	2.0955	0.025248	0.81629	--	-//-
ref0021798-snap-gene-0.16	32.9942	2.97044	3.4735	0.03268	0.9388	--	-//-
ref0021866-snap-gene-0.16	27.0298	1.57326	4.1027	0.00051134	0.070688	--	-//-
ref0022658-snap-gene-0.4	455.617	127.738	1.8346	0.03416	0.95471	--	sp|O80931|AS1_ARATH Transcription factor AS1 OS=Arabidopsis thaliana GN=AS1 PE=1 SV=1//1.89163e-78
ref0022842-processed-gene-0.4	520.588	100.786	2.3688	0.0055921	0.34609	--	sp|O22126|FLA8_ARATH Fasciclin-like arabinogalactan protein 8 OS=Arabidopsis thaliana GN=FLA8 PE=1 SV=1//5.87894e-108
ref0023003-snap-gene-0.1	4.22471	0	Inf	0.022182	0.76079	--	-//-
ref0023050-processed-gene-0.2	13.1721	0.885987	3.8941	0.0030212	0.23958	--	-//-
ref0023176-snap-gene-1.35	8.5537	1.10514	2.9523	0.038619	1	--	-//-
ref0023188-snap-gene-1.21	6490.98	886.81	2.8717	0.0022836	0.1995	--	-//-
ref0023474-processed-gene-0.0	5.44783	0.275444	4.3058	0.029488	0.89333	--	-//-
ref0023492-snap-gene-0.16	1012.85	227.352	2.1554	0.01069	0.50375	--	sp|P00247|FER_CHLFR Ferredoxin OS=Chlorogloeopsis fritschii PE=1 SV=2//5.78051e-19
ref0023664-processed-gene-0.3	5609.74	1207.75	2.2156	0.0069699	0.39111	--	sp|P16064|ICI1_PHAAN Subtilisin inhibitor 1 OS=Phaseolus angularis PE=1 SV=1//5.47164e-10
ref0023754-snap-gene-0.11	11.395	0	Inf	0.0084816	0.44223	--	sp|P0C2F6|RNHX1_ARATH Putative ribonuclease H protein At1g65750 OS=Arabidopsis thaliana GN=At1g65750 PE=3 SV=1//6.08664e-06
ref0023777-snap-gene-0.16	13515	2068.09	2.7082	0.0014994	0.14986	--	-//-
ref0024122-processed-gene-0.4	1780.68	474.071	1.9093	0.024835	0.80873	--	sp|Q7XDY9|RAF1_ORYSJ Rubisco accumulation factor 1, chloroplastic OS=Oryza sativa subsp. japonica GN=RAF1 PE=2 SV=1//1.5345e-158
ref0024286-snap-gene-0.24	149.694	26.5707	2.4941	0.0046067	0.31409	--	-//-
ref0024287-snap-gene-0.21	22.8532	3.67362	2.6371	0.013356	0.57437	--	-//-
ref0025044-snap-gene-0.12	32.2314	2.65796	3.6001	0.01348	0.57766	--	sp|A8QW51|OMT2_SORBI Probable O-methyltransferase 2 OS=Sorghum bicolor GN=OMT2 PE=2 SV=1//1.47608e-29
ref0025164-snap-gene-0.4	103.521	31.0035	1.7394	0.040213	1	--	sp|P14381|YTX2_XENLA Transposon TX1 uncharacterized 149 kDa protein OS=Xenopus laevis PE=3 SV=1//1.76767e-35
ref0025283-snap-gene-0.9	68.3062	0.537655	6.9892	0.0065932	0.37941	--	sp|P27626|DIN1_RAPSA Senescence-associated protein DIN1 OS=Raphanus sativus GN=DIN1 PE=2 SV=1//9.8361e-06
ref0025412-processed-gene-0.13	68.536	8.5149	3.0088	0.0011711	0.12765	--	sp|Q2QP86|GRC15_ORYSJ Glutaredoxin-C15 OS=Oryza sativa subsp. japonica GN=GRXC15 PE=3 SV=1//1.13996e-53
ref0025612-processed-gene-0.5	311.049	77.5928	2.0031	0.017654	0.66909	--	-//-
ref0025645-snap-gene-0.21	10.0792	1.61297	2.6436	0.047236	1	--	sp|Q05085|PTR7_ARATH Protein NRT1/ PTR FAMILY 6.3 OS=Arabidopsis thaliana GN=NPF6.3 PE=1 SV=1//7.89911e-93
ref0025650-processed-gene-0.0	11.4426	1.99112	2.5228	0.039909	1	--	sp|O80365|ARR8_ARATH Two-component response regulator ARR8 OS=Arabidopsis thaliana GN=ARR8 PE=1 SV=1//1.08268e-06
ref0025683-processed-gene-0.20	1206.88	199.697	2.5954	0.0025011	0.21183	--	sp|O65375|LRX1_ARATH Leucine-rich repeat extensin-like protein 1 OS=Arabidopsis thaliana GN=LRX1 PE=1 SV=1//8.91313e-128
ref0025735-processed-gene-0.12	52.3759	6.89303	2.9257	0.019109	0.70141	--	sp|O49561|G2OX8_ARATH Gibberellin 2-beta-dioxygenase 8 OS=Arabidopsis thaliana GN=GA2OX8 PE=1 SV=2//1.31363e-99
ref0025739-snap-gene-0.40	80.1432	14.0124	2.5159	0.005456	0.34185	--	sp|Q9LFT5|EPFL1_ARATH EPIDERMAL PATTERNING FACTOR-like protein 1 OS=Arabidopsis thaliana GN=EPFL1 PE=1 SV=1//7.7261e-12
ref0025908-snap-gene-0.4	274.167	28.998	3.241	0.042584	1	--	-//-
ref0026097-processed-gene-0.9	317.039	84.8199	1.9022	0.027233	0.85893	--	-//-
ref0026120-snap-gene-0.17	5538.36	165.888	5.0612	8.8163e-08	8.5974e-05	--	sp|P81713|IBB3_WHEAT Bowman-Birk type trypsin inhibitor OS=Triticum aestivum PE=1 SV=1//1.12691e-16
ref0026333-processed-gene-0.2	3.51607	0	Inf	0.040079	1	--	sp|Q9SAK8|CHX2_ARATH Cation/H(+) antiporter 2 OS=Arabidopsis thaliana GN=CHX2 PE=2 SV=1//1.83506e-77
ref0026554-snap-gene-0.8	179.535	14.067	3.6739	6.3425e-05	0.017603	--	sp|O23086|ALMTA_ARATH Aluminum-activated malate transporter 10 OS=Arabidopsis thaliana GN=ALMT10 PE=3 SV=2//1.27419e-28
ref0026610-snap-gene-0.6	239.942	72.2131	1.7324	0.040514	1	--	sp|Q37066|YCF73_ORYSJ Uncharacterized protein ycf73 OS=Oryza sativa subsp. japonica GN=ycf73-A PE=3 SV=2//1.71603e-15
ref0026659-snap-gene-0.18	42.2188	3.30533	3.675	0.00038241	0.057252	--	-//-
ref0026667-processed-gene-0.17	3.54858	0	Inf	0.039789	1	--	-//-
ref0026819-snap-gene-0.27	4.44698	0	Inf	0.021225	0.73777	--	sp|Q3ZFI4|SCE3_BRANA Sinapine esterase OS=Brassica napus PE=1 SV=1//2.60483e-11
ref0026868-processed-gene-0.25	70.7818	17.4282	2.022	0.021624	0.74876	--	sp|Q8GSM7|HST_TOBAC Shikimate O-hydroxycinnamoyltransferase OS=Nicotiana tabacum GN=HST PE=1 SV=1//5.72397e-72
ref0026931-snap-gene-0.3	21.9325	0.262211	6.3862	0.00024258	0.042418	--	-//-
ref0026951-snap-gene-0.2	5.41089	0	Inf	0.021926	0.75312	--	sp|Q9C923|NUG2_ARATH Nuclear/nucleolar GTPase 2 OS=Arabidopsis thaliana GN=NUG2 PE=1 SV=1//1.72135e-07
ref0027106-processed-gene-0.9	94.1476	18.6769	2.3337	0.0085987	0.44385	--	-//-
ref0027226-snap-gene-0.5	799.309	212.507	1.9112	0.022528	0.76472	--	sp|Q9LP37|RK34_ARATH 50S ribosomal protein L34, chloroplastic OS=Arabidopsis thaliana GN=RPL34 PE=2 SV=1//5.81554e-14
ref0027234-snap-gene-0.27	1310.08	309.547	2.0814	0.012279	0.55104	--	-//-
ref0027339-snap-gene-0.11	53.392	13.3677	1.9979	0.027818	0.86623	--	-//-
ref0027365-processed-gene-0.15	6.68697	0.524421	3.6726	0.032157	0.9353	--	sp|Q0WRX3|SCP40_ARATH Serine carboxypeptidase-like 40 OS=Arabidopsis thaliana GN=SCPL40 PE=2 SV=2//1.48961e-87
ref0027415-processed-gene-0.1	30.2505	7.73645	1.9672	0.044478	1	--	-//-
ref0027523-processed-gene-0.2	59.0519	1.4833	5.3151	0.011847	0.53911	--	-//-
ref0027850-processed-gene-0.1	54.394	6.83674	2.9921	0.0030183	0.23958	--	sp|Q94ID6|ERF81_ARATH Ethylene-responsive transcription factor 12 OS=Arabidopsis thaliana GN=ERF12 PE=2 SV=1//2.22849e-17
ref0027964-processed-gene-0.0	1774.5	517.818	1.7769	0.03381	0.95056	--	sp|Q9SLN8|DBR_TOBAC 2-alkenal reductase (NADP(+)-dependent) OS=Nicotiana tabacum GN=DBR PE=1 SV=1//6.30659e-134
ref0028195-processed-gene-0.1	130.701	19.2509	2.7633	0.031626	0.92681	--	sp|A7NY33|PER4_VITVI Peroxidase 4 OS=Vitis vinifera GN=GSVIVT00023967001 PE=1 SV=1//2.77077e-93
ref0028322-processed-gene-0.4	15.927	2.82082	2.4973	0.027905	0.86796	--	-//-
ref0028520-snap-gene-0.10	6.62728	0.537655	3.6237	0.032262	0.93573	--	sp|Q0DY59|HMDH1_ORYSJ 3-hydroxy-3-methylglutaryl-coenzyme A reductase 1 OS=Oryza sativa subsp. japonica GN=HMG1 PE=2 SV=2//4.846e-19
ref0028601-exonerate_est2genome-gene-0.3	92.6549	21.4537	2.1106	0.017921	0.674	--	sp|Q8LT05|PCF7_ORYSJ Transcription factor PCF7 OS=Oryza sativa subsp. japonica GN=PCF7 PE=2 SV=2//4.68967e-15
ref0028707-processed-gene-0.6	47.4942	12.1994	1.9609	0.032673	0.9388	--	sp|Q75EN0|RAD18_ASHGO Postreplication repair E3 ubiquitin-protein ligase RAD18 OS=Ashbya gossypii (strain ATCC 10895 / CBS 109.51 / FGSC 9923 / NRRL Y-1056) GN=RAD18 PE=3 SV=1//1.53981e-06
ref0028759-snap-gene-0.4	111.898	25.5781	2.1292	0.015155	0.61857	--	sp|Q6AWY6|GRF3_ORYSJ Growth-regulating factor 3 OS=Oryza sativa subsp. japonica GN=GRF3 PE=3 SV=2//4.35783e-41
ref0028768-snap-gene-0.2	3099.8	31.6261	6.6149	7.9776e-11	2.6167e-07	--	sp|Q9FKW8|STR18_ARATH Thiosulfate sulfurtransferase 18 OS=Arabidopsis thaliana GN=STR18 PE=1 SV=1//8.51874e-13
ref0028866-exonerate_est2genome-gene-0.2	12.0261	1.72891	2.7982	0.022363	0.76382	--	-//-
ref0028903-processed-gene-0.3	8950.55	1658.34	2.4322	0.010368	0.49757	--	sp|Q9LS40|ASPG1_ARATH Protein ASPARTIC PROTEASE IN GUARD CELL 1 OS=Arabidopsis thaliana GN=ASPG1 PE=1 SV=1//2.30257e-34
ref0028930-snap-gene-0.13	82.1623	24.5129	1.7449	0.044653	1	--	sp|Q9FUH9|TAN1_MAIZE Microtubule-binding protein TANGLED1 OS=Zea mays GN=TAN1 PE=2 SV=1//1.4644e-09
ref0029024-exonerate_est2genome-gene-0.0	8.17464	1.1316	2.8528	0.045075	1	--	-//-
ref0029075-processed-gene-0.2	39.291	9.17737	2.098	0.032798	0.9388	--	sp|Q9XF43|KCS6_ARATH 3-ketoacyl-CoA synthase 6 OS=Arabidopsis thaliana GN=CUT1 PE=1 SV=1//7.90036e-171
ref0029176-processed-gene-0.0	5583.94	1724.94	1.6947	0.0398	1	--	sp|P00228|FER_WHEAT Ferredoxin, chloroplastic OS=Triticum aestivum GN=PETF PE=1 SV=2//1.21381e-46
ref0029322-snap-gene-0.23	86.1999	19.1918	2.1672	0.016687	0.646	--	-//-
ref0029451-processed-gene-0.0	820.972	208.172	1.9796	0.016197	0.6369	--	-//-
ref0029632-snap-gene-0.1	18.8044	4.2411	2.1486	0.038859	1	--	-//-
ref0029645-processed-gene-0.2	202.668	63.1393	1.6825	0.04882	1	--	sp|Q9C9B0|U89B1_ARATH UDP-glycosyltransferase 89B1 OS=Arabidopsis thaliana GN=UGT89B1 PE=2 SV=2//4.40432e-70
ref0029656-snap-gene-0.4	75.4527	17.0233	2.1481	0.019607	0.711	--	sp|Q7XJJ7|FAAH_ARATH Fatty acid amide hydrolase OS=Arabidopsis thaliana GN=FAAH PE=1 SV=1//8.19784e-26
ref0029692-processed-gene-0.3	20551.5	1752.04	3.5521	0.0019326	0.18064	--	sp|Q38J50|FOMT2_WHEAT Tricetin 3&apos;,4&apos;,5&apos;-O-trimethyltransferase OS=Triticum aestivum GN=OMT2 PE=1 SV=1//3.19387e-173
ref0029900-snap-gene-0.9	8.9158	1.04884	3.0876	0.033207	0.94192	--	sp|Q8S397|NHX4_ARATH Sodium/hydrogen exchanger 4 OS=Arabidopsis thaliana GN=NHX4 PE=2 SV=2//3.93928e-07
ref0030067-snap-gene-0.16	29.0671	7.00226	2.0535	0.033787	0.95056	--	sp|P49027|GBLPA_ORYSJ Guanine nucleotide-binding protein subunit beta-like protein A OS=Oryza sativa subsp. japonica GN=RACK1A PE=1 SV=1//1.13016e-07
ref0030178-snap-gene-0.19	55.9653	3.7465	3.9009	0.04256	1	--	sp|A4IGU3|MT21A_XENTR Protein N-lysine methyltransferase METTL21A OS=Xenopus tropicalis GN=mettl21a PE=2 SV=1//1.30042e-11
ref0030194-processed-gene-0.0	449.546	95.868	2.2293	0.0087372	0.44653	--	sp|Q8RWD0|COL16_ARATH Zinc finger protein CONSTANS-LIKE 16 OS=Arabidopsis thaliana GN=COL16 PE=2 SV=2//5.33772e-65
ref0030225-snap-gene-1.15	11.7299	0	Inf	0.00028607	0.04713	--	sp|F4HYR6|SBT24_ARATH Subtilisin-like protease SBT2.4 OS=Arabidopsis thaliana GN=SBT2.4 PE=1 SV=1//2.82247e-43
ref0030261-snap-gene-0.21	89.3513	27.6041	1.6946	0.049454	1	--	-//-
ref0030281-processed-gene-0.2	9.72155	0.580716	4.0653	0.031291	0.92096	--	sp|Q8L4X4|GAT2_ARATH Probable GABA transporter 2 OS=Arabidopsis thaliana GN=At5g41800 PE=1 SV=1//2.8627e-84
ref0030295-snap-gene-0.10	11.3077	0.826333	3.7744	0.0078697	0.42191	--	sp|Q9SFW8|NLP5_ARATH Protein NLP5 OS=Arabidopsis thaliana GN=NLP5 PE=2 SV=1//1.40729e-20
ref0030332-processed-gene-0.0	10.6622	1.35411	2.9771	0.032838	0.9388	--	sp|Q61FW2|SEL10_CAEBR F-box/WD repeat-containing protein sel-10 OS=Caenorhabditis briggsae GN=sel-10 PE=3 SV=1//1.42296e-06
ref0030343-snap-gene-0.7	8.70956	0.550889	3.9828	0.010695	0.50375	--	sp|P00302|STEL_TOXVR Stellacyanin OS=Toxicodendron vernicifluum PE=1 SV=1//4.22256e-10
ref0030357-processed-gene-0.0	350.279	114.833	1.609	0.048511	1	--	sp|Q6YW51|CKX6_ORYSJ Cytokinin dehydrogenase 6 OS=Oryza sativa subsp. japonica GN=CKX6 PE=3 SV=1//3.50131e-79
ref0030464-snap-gene-0.10	225.169	44.5292	2.3382	0.0065679	0.37916	--	sp|Q8RY65|NIK2_ARATH Protein NSP-INTERACTING KINASE 2 OS=Arabidopsis thaliana GN=NIK2 PE=1 SV=1//5.10927e-19
ref0030537-processed-gene-0.2	15.1048	3.2288	2.2259	0.041663	1	--	-//-
ref0030917-snap-gene-0.22	35.591	7.49034	2.2484	0.018898	0.69435	--	sp|Q0IZZ8|BGA12_ORYSJ Beta-galactosidase 12 OS=Oryza sativa subsp. japonica GN=Os09g0539200 PE=2 SV=2//6.83079e-12
ref0030980-processed-gene-0.11	1711.42	400.111	2.0967	0.011582	0.53335	--	sp|Q8W0E4|SAT1_ORYSJ Probable serine acetyltransferase 1 OS=Oryza sativa subsp. japonica GN=SAT1 PE=2 SV=1//3.60098e-128
ref0030980-processed-gene-0.17	5.92931	0	Inf	0.013738	0.58523	--	sp|P10707|CB2D_SOLLC Chlorophyll a-b binding protein 1D (Fragment) OS=Solanum lycopersicum GN=CAB1D PE=3 SV=1//2.90906e-46
ref0030986-processed-gene-0.17	2734.62	515.598	2.407	0.0045934	0.31409	--	sp|Q9SND9|Y3028_ARATH Uncharacterized acetyltransferase At3g50280 OS=Arabidopsis thaliana GN=At3g50280 PE=3 SV=1//6.52238e-57
ref0031181-snap-gene-0.3	458.956	132.585	1.7914	0.031329	0.92124	--	sp|Q9M0U9|SKI19_ARATH F-box protein SKIP19 OS=Arabidopsis thaliana GN=SKIP19 PE=1 SV=1//3.88673e-23
ref0031193-snap-gene-0.15	564.717	7.65586	6.2048	1.0687e-09	2.2682e-06	--	sp|P81713|IBB3_WHEAT Bowman-Birk type trypsin inhibitor OS=Triticum aestivum PE=1 SV=1//3.36285e-18
ref0031288-exonerate_est2genome-gene-0.0	6.49813	0	Inf	0.0054001	0.34185	--	sp|Q7G8Y5|GRXC1_ORYSJ Glutaredoxin-C1 OS=Oryza sativa subsp. japonica GN=GRXC1 PE=3 SV=1//6.75272e-59
ref0031288-processed-gene-0.8	88.0566	1.74215	5.6595	2.6807e-07	0.00021983	--	sp|Q7G8Y5|GRXC1_ORYSJ Glutaredoxin-C1 OS=Oryza sativa subsp. japonica GN=GRXC1 PE=3 SV=1//9.25508e-55
ref0031467-exonerate_est2genome-gene-0.0	2392.26	459.21	2.3811	0.0055192	0.34394	--	sp|P08823|RUBA_WHEAT RuBisCO large subunit-binding protein subunit alpha, chloroplastic (Fragment) OS=Triticum aestivum PE=1 SV=1//0
ref0031513-processed-gene-0.21	12036.4	1637.08	2.8782	0.0023288	0.20198	--	sp|Q7XYS3|C74A2_ORYSJ Allene oxide synthase 2 OS=Oryza sativa subsp. japonica GN=CYP74A2 PE=2 SV=2//0
ref0031513-processed-gene-0.7	329.188	59.8474	2.4596	0.0046857	0.31542	--	sp|Q7XYS3|C74A2_ORYSJ Allene oxide synthase 2 OS=Oryza sativa subsp. japonica GN=CYP74A2 PE=2 SV=2//2.85157e-71
ref0031515-snap-gene-0.51	4.89642	0	Inf	0.015755	0.62675	--	-//-
ref0031608-snap-gene-0.1	57.2028	9.60413	2.5744	0.0052523	0.33722	--	sp|Q0V7T5|Y1864_ARATH Probable receptor-like protein kinase At1g80640 OS=Arabidopsis thaliana GN=At1g80640 PE=2 SV=1//1.48667e-07
ref0031751-snap-gene-0.6	69.0632	20.4882	1.7531	0.044096	1	--	sp|Q84TH5|AB25G_ARATH ABC transporter G family member 25 OS=Arabidopsis thaliana GN=ABCG25 PE=2 SV=1//1.6085e-14
ref0031768-snap-gene-0.2	29.5574	6.94261	2.09	0.02889	0.88561	--	-//-
ref0031813-processed-gene-0.10	47.5302	0	Inf	2.156e-08	2.6825e-05	--	sp|Q0IMV4|GRC14_ORYSJ Putative glutaredoxin-C14 OS=Oryza sativa subsp. japonica GN=GRXC14 PE=3 SV=2//4.29282e-55
ref0031813-processed-gene-0.2	146.95	0	Inf	5.7318e-12	2.5851e-08	--	sp|Q0IMV4|GRC14_ORYSJ Putative glutaredoxin-C14 OS=Oryza sativa subsp. japonica GN=GRXC14 PE=3 SV=2//1.44794e-57
ref0031813-processed-gene-0.4	70.7702	2.57184	4.7823	5.6231e-06	0.0027417	--	sp|Q2QP86|GRC15_ORYSJ Glutaredoxin-C15 OS=Oryza sativa subsp. japonica GN=GRXC15 PE=3 SV=1//1.64321e-42
ref0031813-processed-gene-0.5	16.9929	0.305271	5.7987	0.00014294	0.030698	--	sp|Q0IMV4|GRC14_ORYSJ Putative glutaredoxin-C14 OS=Oryza sativa subsp. japonica GN=GRXC14 PE=3 SV=2//5.79078e-60
ref0032128-snap-gene-0.2	12.5361	2.16721	2.5322	0.042851	1	--	sp|Q8T2Q0|ZDHC6_DICDI Putative ZDHHC-type palmitoyltransferase 6 OS=Dictyostelium discoideum GN=DDB_G0275149 PE=2 SV=1//5.12176e-08
ref0032138-processed-gene-0.2	41.5257	10.9818	1.9189	0.038004	1	--	sp|Q42371|ERECT_ARATH LRR receptor-like serine/threonine-protein kinase ERECTA OS=Arabidopsis thaliana GN=ERECTA PE=1 SV=1//8.11932e-08
ref0032249-snap-gene-0.7	113.713	15.6054	2.8653	0.016024	0.63464	--	sp|Q17QR8|HARB1_BOVIN Putative nuclease HARBI1 OS=Bos taurus GN=HARBI1 PE=2 SV=1//1.09855e-09
ref0032344-snap-gene-0.15	128.623	22.8759	2.4913	0.0032864	0.25337	--	-//-
ref0032427-snap-gene-0.9	264.934	69.87	1.9229	0.021619	0.74876	--	-//-
ref0032477-processed-gene-0.3	824.601	233.949	1.8175	0.029956	0.89953	--	sp|O64495|SBT12_ARATH Subtilisin-like protease SBT1.2 OS=Arabidopsis thaliana GN=SBT1.2 PE=2 SV=1//9.085e-140
ref0032483-snap-gene-0.16	15.6594	0.305271	5.6808	0.043643	1	--	-//-
ref0032594-processed-gene-0.14	100.133	24.3732	2.0385	0.018885	0.69435	--	sp|Q9FK12|CRF3_ARATH Ethylene-responsive transcription factor CRF3 OS=Arabidopsis thaliana GN=CRF3 PE=1 SV=1//2.26404e-14
ref0032934-processed-gene-0.0	246.236	44.0175	2.4839	0.0049185	0.32349	--	sp|Q9FMX2|TCP7_ARATH Transcription factor TCP7 OS=Arabidopsis thaliana GN=TCP7 PE=2 SV=1//1.09125e-30
ref0033063-snap-gene-0.20	725.896	168.478	2.1072	0.012513	0.55327	--	sp|Q0J7V9|LSD1_ORYSJ Protein LSD1 OS=Oryza sativa subsp. japonica GN=LSD1 PE=2 SV=1//2.34453e-14
ref0033116-snap-gene-0.9	9.53224	0.305271	4.9647	0.0030537	0.24082	--	sp|O80738|TPS10_ARATH Probable alpha,alpha-trehalose-phosphate synthase [UDP-forming] 10 OS=Arabidopsis thaliana GN=TPS10 PE=2 SV=1//9.17919e-22
ref0033188-processed-gene-0.11	15.0135	0.262211	5.8394	0.00031805	0.051229	--	-//-
ref0033382-processed-gene-0.0	118.214	23.0494	2.3586	0.006748	0.38495	--	sp|Q05091|PGIP_PYRCO Polygalacturonase inhibitor OS=Pyrus communis GN=PGIP PE=1 SV=1//4.73503e-89
ref0033457-snap-gene-0.7	689.653	64.3488	3.4219	0.015367	0.62263	--	sp|P08626|ICI3_HORVU Subtilisin-chymotrypsin inhibitor-2B (Fragment) OS=Hordeum vulgare PE=2 SV=1//4.22042e-09
ref0033524-processed-gene-0.2	181.712	56.6402	1.6818	0.044025	1	--	sp|Q9LFR3|GASAE_ARATH Gibberellin-regulated protein 14 OS=Arabidopsis thaliana GN=GASA14 PE=1 SV=1//1.1754e-14
ref0033532-processed-gene-0.0	41.4704	3.32529	3.6405	0.028983	0.88696	--	sp|P0DKH0|NRT22_ORYSJ High-affinity nitrate transporter 2.2 OS=Oryza sativa subsp. japonica GN=NRT2.2 PE=1 SV=1//0
ref0033553-exonerate_est2genome-gene-0.0	16.262	0.85616	4.2475	0.0011031	0.12135	--	-//-
ref0033617-snap-gene-0.20	17.6735	2.13739	3.0477	0.0085187	0.44352	--	sp|O00370|LORF2_HUMAN LINE-1 retrotransposable element ORF2 protein OS=Homo sapiens PE=1 SV=1//4.60725e-40
ref0033689-snap-gene-0.14	11.4315	1.38058	3.0497	0.019264	0.70351	--	sp|Q7XBQ9|RGA2_SOLBU Disease resistance protein RGA2 OS=Solanum bulbocastanum GN=RGA2 PE=1 SV=1//2.25804e-06
ref0033763-processed-gene-0.4	5.39348	0.262211	4.3624	0.029718	0.89804	--	-//-
ref0033857-snap-gene-0.7	12.5935	0.829693	3.924	0.003944	0.28773	--	-//-
ref0034066-snap-gene-0.17	21.615	3.12609	2.7896	0.010859	0.50991	--	sp|B7F8P5|SAU39_ORYSJ Auxin-responsive protein SAUR36 OS=Oryza sativa subsp. japonica GN=SAUR39 PE=2 SV=1//4.47085e-29
ref0034216-processed-gene-0.1	357.207	87.0238	2.0373	0.032208	0.9353	--	sp|P33083|AX6B_SOYBN Auxin-induced protein 6B OS=Glycine max PE=2 SV=1//1.0236e-10
ref0034244-processed-gene-0.0	23.9695	0.826333	4.8583	0.0061247	0.36466	--	-//-
ref0034266-processed-gene-0.3	45.9576	11.6691	1.9776	0.034045	0.95365	--	sp|A7EUE6|CD123_SCLS1 Cell division cycle protein 123 OS=Sclerotinia sclerotiorum (strain ATCC 18683 / 1980 / Ss-1) GN=CDC123 PE=3 SV=1//1.05696e-33
ref0034666-snap-gene-0.7	7.1622	0.829693	3.1098	0.039788	1	--	-//-
ref0034787-snap-gene-0.16	479.204	89.3429	2.4232	0.032862	0.9388	--	sp|Q9FK75|GDL82_ARATH GDSL esterase/lipase At5g45670 OS=Arabidopsis thaliana GN=At5g45670 PE=2 SV=1//6.269e-110
ref0034920-processed-gene-0.3	67.4339	12.7528	2.4027	0.0071291	0.39757	--	-//-
ref0034973-processed-gene-0.5	7.63347	0.262211	4.8635	0.0080652	0.42606	--	sp|Q84ZA1|DRE2C_ORYSJ Dehydration-responsive element-binding protein 2C OS=Oryza sativa subsp. japonica GN=DREB2C PE=2 SV=1//1.53976e-65
ref0035141-snap-gene-0.32	2508.31	449.11	2.4816	0.0063623	0.37266	--	sp|P12257|GUB2_HORVU Lichenase-2 (Fragment) OS=Hordeum vulgare PE=1 SV=1//3.55539e-170
ref0035143-snap-gene-0.41	600.071	80.7122	2.8943	0.0013979	0.14261	--	sp|Q84JK2|FD_ARATH Protein FD OS=Arabidopsis thaliana GN=FD PE=1 SV=1//6.32634e-08
ref0035146-processed-gene-0.0	2336.98	212.292	3.4605	0.0044402	0.3096	--	sp|P54769|TYDC2_PAPSO Tyrosine/DOPA decarboxylase 2 OS=Papaver somniferum GN=TYDC2 PE=2 SV=1//1.66264e-06
ref0035434-snap-gene-0.14	1815.02	559.347	1.6982	0.041764	1	--	sp|Q0J360|INV7_ORYSJ Beta-fructofuranosidase, insoluble isoenzyme 7 OS=Oryza sativa subsp. japonica GN=CIN7 PE=2 SV=1//8.87658e-108
ref0035434-snap-gene-0.16	174.678	42.3991	2.0426	0.038332	1	--	sp|Q0J360|INV7_ORYSJ Beta-fructofuranosidase, insoluble isoenzyme 7 OS=Oryza sativa subsp. japonica GN=CIN7 PE=2 SV=1//0
ref0035493-processed-gene-0.17	470.194	134.829	1.8021	0.031469	0.92459	--	sp|Q9LZL3|PCS1L_ARATH Aspartic proteinase PCS1 OS=Arabidopsis thaliana GN=PCS1 PE=2 SV=1//4.89735e-135
ref0035631-snap-gene-0.18	25.2575	1.99112	3.6651	0.018165	0.67497	--	-//-
ref0035646-snap-gene-0.5	8.01206	0	Inf	0.0017622	0.16776	--	-//-
ref0036062-snap-gene-0.3	19.8463	0	Inf	8.8219e-05	0.022104	--	-//-
ref0036089-snap-gene-0.13	1637.98	496.757	1.7213	0.041048	1	--	sp|Q8GZQ3|PNP1_ARATH Polyribonucleotide nucleotidyltransferase 1, chloroplastic OS=Arabidopsis thaliana GN=PNP1 PE=1 SV=1//7.01929e-10
ref0036119-processed-gene-0.1	3861.16	1240.96	1.6376	0.042284	1	--	sp|Q9FU27|C3H2_ORYSJ Zinc finger CCCH domain-containing protein 2 OS=Oryza sativa subsp. japonica GN=Os01g0192000 PE=2 SV=1//7.11127e-151
ref0036249-processed-gene-0.6	73.5709	0	Inf	9.7352e-10	2.1954e-06	--	sp|Q0IMV4|GRC14_ORYSJ Putative glutaredoxin-C14 OS=Oryza sativa subsp. japonica GN=GRXC14 PE=3 SV=2//1.87597e-52
ref0036285-exonerate_est2genome-gene-0.0	79.4025	7.87955	3.333	0.00049931	0.069291	--	sp|Q84MF1|STAD4_ORYSJ Acyl-[acyl-carrier-protein] desaturase 4, chloroplastic OS=Oryza sativa subsp. japonica GN=Os03g0423300 PE=2 SV=1//3.71011e-167
ref0036288-snap-gene-0.7	22.4372	0.275444	6.348	0.0012684	0.13397	--	-//-
ref0036490-exonerate_est2genome-gene-0.1	12.7085	0	Inf	0.00017207	0.034492	--	sp|Q75HV0|CCP31_ORYSJ Cyclin-P3-1 OS=Oryza sativa subsp. japonica GN=CYCP3-1 PE=3 SV=1//3.32534e-121
ref0036652-processed-gene-0.0	684.11	127.204	2.4271	0.0057579	0.35212	--	sp|Q9XF43|KCS6_ARATH 3-ketoacyl-CoA synthase 6 OS=Arabidopsis thaliana GN=CUT1 PE=1 SV=1//0
ref0036758-processed-gene-0.3	26.423	0.885987	4.8984	0.045236	1	--	-//-
ref0037017-snap-gene-0.35	7.14083	0	Inf	0.014854	0.61111	--	sp|C0HJB3|MANA_CANEN Alpha-mannosidase OS=Canavalia ensiformis PE=1 SV=1//3.1994e-07
ref0037020-snap-gene-0.42	80.81	21.4537	1.9133	0.030822	0.91529	--	sp|P92516|M750_ARATH Uncharacterized mitochondrial protein AtMg00750 OS=Arabidopsis thaliana GN=AtMg00750 PE=4 SV=1//1.38924e-08
ref0037025-exonerate_est2genome-gene-0.3	37.7762	1.1482	5.04	1.5848e-05	0.0058951	--	sp|P83472|ICI_LUMTE Chymotrypsin inhibitor OS=Lumbricus terrestris PE=1 SV=2//3.43722e-06
ref0037025-snap-gene-0.33	2126.82	653.288	1.7029	0.036259	0.99241	--	sp|P83472|ICI_LUMTE Chymotrypsin inhibitor OS=Lumbricus terrestris PE=1 SV=2//7.1861e-07
ref0037177-snap-gene-0.2	13.1979	0	Inf	0.02765	0.86526	--	sp|P15590|GLB1_MAIZE Globulin-1 S allele OS=Zea mays GN=GLB1 PE=1 SV=2//6.00272e-56
ref0037242-processed-gene-0.1	71.3305	21.4818	1.7314	0.047257	1	--	sp|Q9ZWB4|3AT1_ARATH Coumaroyl-CoA:anthocyanidin 3-O-glucoside-6&apos;&apos;-O-coumaroyltransferase 1 OS=Arabidopsis thaliana GN=3AT1 PE=1 SV=1//1.75397e-31
ref0037330-processed-gene-0.1	14.4714	2.94061	2.299	0.045459	1	--	-//-
ref0037676-snap-gene-0.9	139.67	40.7835	1.776	0.039919	1	--	sp|O80674|BH106_ARATH Transcription factor bHLH106 OS=Arabidopsis thaliana GN=BHLH106 PE=2 SV=1//9.82706e-21
ref0037718-snap-gene-0.14	102.077	13.712	2.8961	0.0012784	0.13448	--	sp|O04274|LDOX_PERFR Leucoanthocyanidin dioxygenase OS=Perilla frutescens GN=ANS PE=2 SV=1//8.98507e-32
ref0037800-processed-gene-0.3	3095.54	329.119	3.2335	0.019192	0.70303	--	sp|Q6ZBZ2|GL814_ORYSJ Germin-like protein 8-14 OS=Oryza sativa subsp. japonica GN=GER5 PE=1 SV=1//6.43242e-42
ref0037836-processed-gene-0.0	792.538	132.681	2.5785	0.003013	0.23958	--	sp|Q96520|PER12_ARATH Peroxidase 12 OS=Arabidopsis thaliana GN=PER12 PE=1 SV=1//2.94129e-64
ref0037923-snap-gene-0.27	36.4088	6.38472	2.5116	0.008346	0.43786	--	-//-
ref0038021-processed-gene-1.11	82.9737	24.8394	1.74	0.048038	1	--	-//-
ref0038021-processed-gene-1.7	523.671	172.934	1.5984	0.047802	1	--	-//-
ref0038021-snap-gene-1.31	224.052	61.108	1.8744	0.021803	0.75136	--	-//-
ref0038029-processed-gene-0.6	34.5502	5.29982	2.7047	0.007326	0.40267	--	-//-
ref0038080-processed-gene-0.9	124.013	20.0181	2.6311	0.0036528	0.27169	--	sp|Q9Y6R4|M3K4_HUMAN Mitogen-activated protein kinase kinase kinase 4 OS=Homo sapiens GN=MAP3K4 PE=1 SV=2//1.79087e-21
ref0038107-snap-gene-0.16	178.129	18.0063	3.3063	0.00025057	0.042875	--	sp|Q9SK82|U85A1_ARATH UDP-glycosyltransferase 85A1 OS=Arabidopsis thaliana GN=UGT85A1 PE=2 SV=1//3.0083e-147
ref0038288-processed-gene-0.8	35.7701	4.85885	2.8801	0.0094412	0.46792	--	sp|Q9LTA2|AHL17_ARATH AT-hook motif nuclear-localized protein 17 OS=Arabidopsis thaliana GN=AHL17 PE=2 SV=1//1.64382e-41
ref0038293-exonerate_est2genome-gene-0.1	7.33593	0.305271	4.5868	0.0097918	0.48068	--	-//-
ref0038389-processed-gene-0.2	25807.9	4175.75	2.6277	0.0026275	0.21925	--	sp|Q6ZBZ2|GL814_ORYSJ Germin-like protein 8-14 OS=Oryza sativa subsp. japonica GN=GER5 PE=1 SV=1//5.10805e-110
ref0038464-snap-gene-0.12	28.5229	6.42806	2.1497	0.03212	0.9353	--	sp|Q5RJV0|COQ9_XENTR Ubiquinone biosynthesis protein COQ9, mitochondrial OS=Xenopus tropicalis GN=coq9 PE=2 SV=1//4.31002e-17
ref0038685-snap-gene-0.12	347.593	17.0671	4.3481	2.9492e-06	0.0015649	--	sp|Q2MHE4|HT1_ARATH Serine/threonine-protein kinase HT1 OS=Arabidopsis thaliana GN=HT1 PE=1 SV=1//4.83752e-11
ref0038860-processed-gene-0.4	291.211	53.0521	2.4566	0.0047917	0.31957	--	sp|Q9LT10|CXE18_ARATH Probable carboxylesterase 18 OS=Arabidopsis thaliana GN=CXE18 PE=1 SV=1//4.26103e-57
ref0038899-processed-gene-0.0	107.067	28.2584	1.9218	0.029928	0.89953	--	-//-
ref0038955-exonerate_est2genome-gene-0.0	931.791	200.065	2.2195	0.0094138	0.46721	--	-//-
ref0039014-exonerate_est2genome-gene-0.0	54.9349	7.80836	2.8146	0.0027674	0.22522	--	-//-
ref0039156-processed-gene-0.10	4.87901	0	Inf	0.042898	1	--	sp|Q9AR73|HQGT_RAUSE Hydroquinone glucosyltransferase OS=Rauvolfia serpentina GN=AS PE=1 SV=1//1.23294e-111
ref0039282-snap-gene-0.26	67.4794	15.6805	2.1055	0.0187	0.6899	--	-//-
ref0039355-snap-gene-0.12	53.44	10.2753	2.3787	0.011901	0.53911	--	-//-
ref0039375-snap-gene-0.5	50.9648	14.4753	1.8159	0.039663	1	--	sp|Q9LDD8|MCCB_ARATH Methylcrotonoyl-CoA carboxylase beta chain, mitochondrial OS=Arabidopsis thaliana GN=MCCB PE=2 SV=1//2.38617e-15
ref0039651-snap-gene-0.9	266.97	32.0823	3.0568	0.00066968	0.083898	--	sp|Q93YW8|GDL65_ARATH GDSL esterase/lipase At4g18970 OS=Arabidopsis thaliana GN=At4g18970 PE=2 SV=1//3.69994e-19
ref0039848-snap-gene-0.2	17.4031	3.44795	2.3355	0.028591	0.88094	--	-//-
ref0039972-processed-gene-0.1	1610.99	260.194	2.6303	0.0025509	0.21555	--	sp|Q05091|PGIP_PYRCO Polygalacturonase inhibitor OS=Pyrus communis GN=PGIP PE=1 SV=1//2.46001e-112
ref0040227-snap-gene-0.13	95.8576	4.42006	4.4388	0.0080769	0.42606	--	-//-
ref0040294-snap-gene-0.19	38.692	9.37539	2.0451	0.030351	0.90569	--	sp|Q9M7Z1|ODB2_ARATH Lipoamide acyltransferase component of branched-chain alpha-keto acid dehydrogenase complex, mitochondrial OS=Arabidopsis thaliana GN=BCE2 PE=1 SV=1//2.87255e-07
ref0040336-processed-gene-0.29	382.99	101.4	1.9172	0.023591	0.78888	--	sp|Q8S3Q9|ZHD7_ORYSJ Zinc-finger homeodomain protein 7 OS=Oryza sativa subsp. japonica GN=ZHD7 PE=3 SV=1//5.16203e-11
ref0040375-processed-gene-0.12	1427.02	244.453	2.5454	0.016781	0.6476	--	-//-
ref0040379-processed-gene-0.15	22.0991	4.83505	2.1924	0.029992	0.89953	--	sp|Q93XP7|CZOG1_MAIZE Cis-zeatin O-glucosyltransferase 1 OS=Zea mays GN=CISZOG1 PE=1 SV=1//4.52316e-144
ref0040411-processed-gene-0.19	9.90016	1.61632	2.6147	0.04733	1	--	sp|Q9LS40|ASPG1_ARATH Protein ASPARTIC PROTEASE IN GUARD CELL 1 OS=Arabidopsis thaliana GN=ASPG1 PE=1 SV=1//9.69972e-20
ref0040418-processed-gene-0.3	30.4986	1.32429	4.5255	0.0086917	0.44609	--	sp|A9ZPJ7|AGCT2_HORVU Agmatine coumaroyltransferase-2 OS=Hordeum vulgare GN=ACT-2 PE=1 SV=1//0
ref0040469-snap-gene-0.7	29.5045	6.23558	2.2423	0.020036	0.72033	--	sp|Q9S746|HTH_ARATH Protein HOTHEAD OS=Arabidopsis thaliana GN=HTH PE=1 SV=1//5.46474e-151
ref0040490-processed-gene-0.14	28.4293	2.00436	3.8262	0.00053064	0.072523	--	sp|Q5ZAY9|CKX5_ORYSJ Cytokinin dehydrogenase 5 OS=Oryza sativa subsp. japonica GN=CKX5 PE=2 SV=1//5.92285e-41
ref0040496-snap-gene-0.29	52.8801	8.8642	2.5767	0.0058048	0.35379	--	sp|Q84MB6|DIOX2_ARATH Probable 2-oxoglutarate-dependent dioxygenase At3g49630 OS=Arabidopsis thaliana GN=At3g50210 PE=2 SV=1//3.29191e-08
ref0040496-snap-gene-0.30	20.7628	2.32622	3.1579	0.004179	0.29917	--	sp|Q84MB6|DIOX2_ARATH Probable 2-oxoglutarate-dependent dioxygenase At3g49630 OS=Arabidopsis thaliana GN=At3g50210 PE=2 SV=1//6.77895e-08
ref0040681-processed-gene-0.6	375.645	86.2562	2.1227	0.012656	0.55687	--	sp|Q8RX71|BAG4_ARATH BAG family molecular chaperone regulator 4 OS=Arabidopsis thaliana GN=BAG4 PE=1 SV=1//2.64722e-17
ref0040692-exonerate_est2genome-gene-0.1	128.665	7.39099	4.1217	0.015972	0.6337	--	-//-
ref0040974-processed-gene-1.5	179.063	31.3254	2.5151	0.0042794	0.30395	--	sp|Q9LYD3|DREB3_ARATH Dehydration-responsive element-binding protein 3 OS=Arabidopsis thaliana GN=DREB3 PE=2 SV=1//2.70097e-30
ref0040977-processed-gene-1.5	104.816	15.0454	2.8005	0.011907	0.53911	--	sp|Q6ZB90|ZHD2_ORYSJ Zinc-finger homeodomain protein 2 OS=Oryza sativa subsp. japonica GN=ZHD2 PE=2 SV=1//4.78407e-101
ref0040978-processed-gene-0.10	245.072	41.3154	2.5685	0.013796	0.58624	--	sp|Q9ZPE7|EXO_ARATH Protein EXORDIUM OS=Arabidopsis thaliana GN=EXO PE=2 SV=1//4.69275e-96
ref0040978-processed-gene-0.8	17.6321	3.34188	2.3995	0.031175	0.91933	--	sp|Q9ZPE7|EXO_ARATH Protein EXORDIUM OS=Arabidopsis thaliana GN=EXO PE=2 SV=1//1.62108e-10
ref0040985-processed-gene-0.0	79.0507	22.9495	1.7843	0.045214	1	--	sp|Q9SII5|EXOL5_ARATH Protein EXORDIUM-like 5 OS=Arabidopsis thaliana GN=EXL5 PE=2 SV=1//4.50385e-11
ref0041029-processed-gene-0.7	4.88574	0.262211	4.2198	0.046452	1	--	sp|Q84K34|SIL10_ARATH E3 ubiquitin-protein ligase SINA-like 10 OS=Arabidopsis thaliana GN=At5g37930 PE=2 SV=1//3.10182e-10
ref0041311-snap-gene-0.18	16.6361	2.18045	2.9316	0.012438	0.55139	--	sp|P31166|APT1_ARATH Adenine phosphoribosyltransferase 1, chloroplastic OS=Arabidopsis thaliana GN=APT1 PE=1 SV=2//1.39569e-10
ref0041453-snap-gene-0.20	27.5536	7.14201	1.9478	0.049147	1	--	-//-
ref0041457-exonerate_est2genome-gene-0.1	73.8449	10.9222	2.7572	0.0034473	0.26241	--	-//-
ref0041460-processed-gene-0.21	824.995	77.709	3.4082	0.00010712	0.025597	--	sp|Q9SD85|F3PH_ARATH Flavonoid 3&apos;-monooxygenase OS=Arabidopsis thaliana GN=CYP75B1 PE=1 SV=1//3.22988e-108
ref0041492-snap-gene-0.22	29.4315	0.275444	6.7395	4.633e-06	0.0023217	--	sp|Q78PG9|CCD25_MOUSE Coiled-coil domain-containing protein 25 OS=Mus musculus GN=Ccdc25 PE=1 SV=1//3.67715e-07
ref0041493-processed-gene-0.13	24.7899	4.23774	2.5484	0.014822	0.61097	--	-//-
ref0041591-snap-gene-0.4	207.999	61.1178	1.7669	0.04399	1	--	-//-
ref0041661-snap-gene-0.3	99.0274	19.1698	2.369	0.0081706	0.42974	--	-//-
ref0041859-snap-gene-0.14	5194.84	593.07	3.1308	0.00030313	0.049267	--	-//-
ref0041859-snap-gene-0.16	22944	1254.66	4.1928	0.00036682	0.055377	--	-//-
ref0042049-snap-gene-0.28	578.735	171.34	1.756	0.034645	0.95988	--	sp|Q9M6E2|DBAT_TAXCU 10-deacetylbaccatin III 10-O-acetyltransferase OS=Taxus cuspidata PE=1 SV=1//4.44546e-32
ref0042139-snap-gene-0.11	34.9865	2.7744	3.6566	0.044152	1	--	-//-
ref0042246-snap-gene-0.6	31.6889	1.91488	4.0487	0.00034918	0.05432	--	sp|Q9FLC6|ATL73_ARATH RING-H2 finger protein ATL73 OS=Arabidopsis thaliana GN=ATL73 PE=2 SV=1//1.05231e-14
ref0042368-snap-gene-0.2	45.4672	3.45783	3.7169	0.00028936	0.047456	--	sp|O23888|ALDO2_MAIZE Indole-3-acetaldehyde oxidase OS=Zea mays GN=AO2 PE=2 SV=1//3.28438e-06
ref0042500-processed-gene-0.5	4199.66	666.724	2.6551	0.0016268	0.15864	--	sp|P84516|PER1_SORBI Cationic peroxidase SPC4 OS=Sorghum bicolor GN=Sb03g046810 PE=1 SV=2//4.9278e-65
ref0042508-snap-gene-0.18	9.90107	0.262211	5.2388	0.034685	0.95988	--	sp|Q9FM66|PLY21_ARATH Putative pectate lyase 21 OS=Arabidopsis thaliana GN=At5g55720 PE=3 SV=1//2.72589e-35
ref0042627-snap-gene-0.15	101.324	18.0372	2.4899	0.0051433	0.33497	--	-//-
ref0042661-snap-gene-2.25	2402.97	625.402	1.942	0.016973	0.65087	--	-//-
ref0042701-processed-gene-0.11	57.9237	2.26321	4.6777	1.3516e-05	0.0053006	--	sp|Q0IMV4|GRC14_ORYSJ Putative glutaredoxin-C14 OS=Oryza sativa subsp. japonica GN=GRXC14 PE=3 SV=2//2.7411e-44
ref0042715-processed-gene-0.0	64.9863	4.0655	3.9986	0.0037341	0.27552	--	sp|Q8GT20|BEBT_TOBAC Benzyl alcohol O-benzoyltransferase OS=Nicotiana tabacum GN=HSR201 PE=1 SV=1//1.13254e-32
ref0042785-snap-gene-0.12	36.9184	9.94239	1.8927	0.042568	1	--	sp|Q8L6Y4|EMF2_ARATH Polycomb group protein EMBRYONIC FLOWER 2 OS=Arabidopsis thaliana GN=EMF2 PE=1 SV=2//5.86843e-14
ref0042896-snap-gene-0.35	329.202	78.7499	2.0636	0.014333	0.60132	--	sp|Q06398|GSTU6_ORYSJ Probable glutathione S-transferase GSTU6 OS=Oryza sativa subsp. japonica GN=GSTU6 PE=2 SV=2//9.14025e-93
ref0042924-snap-gene-0.3	21.3574	3.9861	2.4217	0.02352	0.78787	--	sp|G1JSL4|PXG1_AVESA Peroxygenase 1 OS=Avena sativa PE=1 SV=1//3.22913e-07
ref0043078-processed-gene-0.5	154.47	28.7909	2.4236	0.0052526	0.33722	--	sp|O23522|PLA14_ARATH Phospholipase A1-Ibeta2, chloroplastic OS=Arabidopsis thaliana GN=At4g16820 PE=1 SV=2//4.5406e-99
ref0043196-snap-gene-0.17	3009.34	882.306	1.7701	0.036571	0.99426	--	sp|P92959|RK24_ARATH 50S ribosomal protein L24, chloroplastic OS=Arabidopsis thaliana GN=RPL24 PE=2 SV=2//5.83237e-45
ref0043248-snap-gene-0.25	20.594	2.45253	3.0699	0.017043	0.65139	--	sp|B3SP85|GILT_PIG Gamma-interferon-inducible-lysosomal thiol reductase OS=Sus scrofa GN=IFI30 PE=2 SV=1//1.81375e-06
ref0043249-processed-gene-0.15	24.7569	3.46167	2.8383	0.0087303	0.44653	--	-//-
ref0043254-snap-gene-0.27	11.3068	1.42364	2.9895	0.019293	0.70384	--	sp|A6YIH8|C7D55_HYOMU Premnaspirodiene oxygenase OS=Hyoscyamus muticus GN=CYP71D55 PE=1 SV=1//1.35253e-125
ref0043342-snap-gene-0.18	63.5132	3.55115	4.1607	0.018126	0.67477	--	-//-
ref0043342-snap-gene-0.19	9.66231	0.524421	4.2036	0.015723	0.62665	--	-//-
ref0043378-processed-gene-0.2	966.9	99.1301	3.286	0.00018266	0.036411	--	sp|Q9ZUX1|C94C1_ARATH Cytochrome P450 94C1 OS=Arabidopsis thaliana GN=CYP94C1 PE=2 SV=1//5.10351e-173
ref0043425-snap-gene-0.19	53.7415	9.43959	2.5092	0.0086596	0.44508	--	sp|Q8LC53|EPF2_ARATH Protein EPIDERMAL PATTERNING FACTOR 2 OS=Arabidopsis thaliana GN=EPF2 PE=1 SV=1//2.43399e-17
ref0043605-snap-gene-0.12	13.8861	2.00436	2.7924	0.016291	0.6369	--	-//-
ref0043841-snap-gene-0.21	56.9883	14.8939	1.9359	0.035418	0.97477	--	sp|Q5Z678|ILL6_ORYSJ IAA-amino acid hydrolase ILR1-like 6 OS=Oryza sativa subsp. japonica GN=ILL6 PE=2 SV=1//3.47611e-17
ref0044133-processed-gene-0.3	36.3429	6.04408	2.5881	0.015509	0.62522	--	sp|Q9SSD1|TMM_ARATH Protein TOO MANY MOUTHS OS=Arabidopsis thaliana GN=TMM PE=1 SV=1//1.23886e-120
ref0044608-processed-gene-0.5	18.3942	0.262211	6.1324	8.7119e-05	0.021981	--	-//-
ref0044730-snap-gene-0.9	429.983	14.5917	4.8811	0.0087919	0.44805	--	sp|Q9LHQ6|OCT4_ARATH Organic cation/carnitine transporter 4 OS=Arabidopsis thaliana GN=OCT4 PE=2 SV=1//9.22238e-30
ref0044855-snap-gene-0.7	223.269	0	Inf	0.037671	1	--	sp|P53415|CHS2_SECCE Chalcone synthase 2 OS=Secale cereale GN=CHS2 PE=2 SV=1//4.86173e-10
ref0044903-snap-gene-0.21	817.63	189.002	2.113	0.011589	0.53335	--	sp|P45851|OXO2_HORVU Oxalate oxidase 2 OS=Hordeum vulgare PE=2 SV=1//5.28983e-54
ref0044903-snap-gene-0.22	2275.69	288.28	2.9808	0.0005873	0.076137	--	sp|P15290|GER2_WHEAT Oxalate oxidase GF-2.8 OS=Triticum aestivum PE=1 SV=1//3.0603e-140
ref0045141-snap-gene-0.29	141.756	30.189	2.2313	0.0092009	0.46108	--	-//-
ref0045141-snap-gene-0.30	2302.18	749.085	1.6198	0.045753	1	--	sp|I4DST8|TCEA1_TULGE Tuliposide A-converting enzyme 1, chloroplastic OS=Tulipa gesneriana GN=TCEA1 PE=1 SV=1//4.10975e-47
ref0045266-snap-gene-0.14	4.00336	0	Inf	0.028863	0.88561	--	sp|O48921|C97B2_SOYBN Cytochrome P450 97B2, chloroplastic OS=Glycine max GN=CYP97B2 PE=2 SV=1//3.18361e-07
ref0045457-processed-gene-0.4	5.92397	0	Inf	0.0071687	0.39854	--	sp|A1YKT1|TCP18_ARATH Transcription factor TCP18 OS=Arabidopsis thaliana GN=TCP18 PE=2 SV=1//1.65838e-24
ref0045556-exonerate_est2genome-gene-0.1	127.834	41.3183	1.6294	0.048126	1	--	sp|Q5MAU8|PPA27_ARATH Probable inactive purple acid phosphatase 27 OS=Arabidopsis thaliana GN=PAP27 PE=2 SV=1//0
ref0045601-processed-gene-0.0	25.0705	0.275444	6.5081	1.2531e-05	0.0051286	--	sp|Q2QP86|GRC15_ORYSJ Glutaredoxin-C15 OS=Oryza sativa subsp. japonica GN=GRXC15 PE=3 SV=1//3.00155e-53
ref0045652-snap-gene-0.19	1068.35	160.959	2.7306	0.0099396	0.48409	--	-//-
ref0045776-snap-gene-0.16	188.413	18.3716	3.3583	0.00068587	0.085185	--	sp|Q03387|IF4G1_WHEAT Eukaryotic translation initiation factor isoform 4G-1 OS=Triticum aestivum PE=1 SV=2//1.80972e-07
ref0045780-snap-gene-0.22	53.7965	14.0577	1.9362	0.036869	0.9943	--	sp|F4I933|STR8_ARATH Rhodanese-like domain-containing protein 8, chloroplastic OS=Arabidopsis thaliana GN=STR8 PE=2 SV=1//1.45992e-06
ref0045866-processed-gene-0.4	4155.17	1346.71	1.6255	0.049317	1	--	-//-
ref0045924-snap-gene-0.1	141.427	42.0806	1.7488	0.039971	1	--	-//-
ref0046062-exonerate_est2genome-gene-0.0	15.2936	3.44123	2.1519	0.047505	1	--	-//-
ref0046162-snap-gene-0.14	1637.67	452.088	1.857	0.026759	0.8494	--	sp|Q9SN28|ATL7_ARATH RING-H2 finger protein ATL7 OS=Arabidopsis thaliana GN=ATL7 PE=2 SV=1//3.36223e-11
ref0046165-snap-gene-0.13	5.18281	0	Inf	0.012146	0.54782	--	sp|P10290|MYBC_MAIZE Anthocyanin regulatory C1 protein OS=Zea mays GN=C1 PE=2 SV=1//3.42733e-07
ref0046235-snap-gene-0.16	12.4546	1.94806	2.6766	0.031595	0.92681	--	sp|O48609|RRP3_HORVU 30S ribosomal protein 3, chloroplastic OS=Hordeum vulgare GN=PSRP3 PE=2 SV=1//1.79379e-11
ref0046776-processed-gene-0.7	139.475	20.759	2.7482	0.0023873	0.20509	--	sp|Q9Y6R4|M3K4_HUMAN Mitogen-activated protein kinase kinase kinase 4 OS=Homo sapiens GN=MAP3K4 PE=1 SV=2//6.06555e-14
ref0046875-snap-gene-0.16	32.5436	9.24139	1.8162	0.049494	1	--	sp|O64538|SAU40_ARATH Auxin-responsive protein SAUR40 OS=Arabidopsis thaliana GN=SAUR40 PE=2 SV=1//1.43707e-10
ref0046881-processed-gene-0.2	2175.05	435.356	2.3208	0.0051766	0.33593	--	sp|O65351|SBT17_ARATH Subtilisin-like protease SBT1.7 OS=Arabidopsis thaliana GN=SBT1.7 PE=1 SV=1//1.09167e-178
ref0046882-processed-gene-0.10	176.761	34.7312	2.3475	0.006759	0.38495	--	sp|Q9SS80|U503A_ARATH UPF0503 protein At3g09070, chloroplastic OS=Arabidopsis thaliana GN=At3g09070 PE=1 SV=1//3.68429e-09
ref0047163-processed-gene-0.2	50.6766	10.7639	2.2351	0.032547	0.9388	--	sp|Q9LN49|KCS4_ARATH 3-ketoacyl-CoA synthase 4 OS=Arabidopsis thaliana GN=KCS4 PE=2 SV=1//3.67222e-99
ref0047164-snap-gene-0.10	30.0554	6.07055	2.3077	0.020819	0.73142	--	sp|Q70E96|AL3F1_ARATH Aldehyde dehydrogenase family 3 member F1 OS=Arabidopsis thaliana GN=ALDH3F1 PE=2 SV=2//2.66277e-10
ref0047168-snap-gene-0.6	7.83924	0.550889	3.8309	0.02324	0.78351	--	sp|Q96MB7|HARB1_HUMAN Putative nuclease HARBI1 OS=Homo sapiens GN=HARBI1 PE=1 SV=1//4.22931e-08
ref0047293-processed-gene-0.21	663.421	74.2188	3.1601	0.0106	0.50321	--	-//-
ref0047293-snap-gene-0.24	10.7447	0.550889	4.2857	0.0045756	0.31409	--	-//-
ref0047372-processed-gene-0.6	10072	1799.86	2.4844	0.023195	0.78288	--	-//-
ref0047380-processed-gene-0.7	72.6842	15.9889	2.1846	0.017007	0.65087	--	sp|Q9LJJ1|PP259_ARATH Putative pentatricopeptide repeat-containing protein At3g28640 OS=Arabidopsis thaliana GN=PCMP-E79 PE=3 SV=1//4.54691e-16
ref0047484-processed-gene-0.0	486.517	93.2971	2.3826	0.0056747	0.3494	--	sp|P33543|TMKL1_ARATH Putative kinase-like protein TMKL1 OS=Arabidopsis thaliana GN=TMKL1 PE=1 SV=1//0
ref0047678-snap-gene-0.16	19084.7	5401.08	1.8211	0.025298	0.81643	--	sp|Q05349|12KD_FRAAN Auxin-repressed 12.5 kDa protein OS=Fragaria ananassa PE=2 SV=1//4.27375e-12
ref0047753-processed-gene-0.0	28.5842	2.92402	3.2892	0.0020929	0.19015	--	sp|Q688L5|GL51_ORYSJ Germin-like protein 5-1 OS=Oryza sativa subsp. japonica GN=Os05g0197200 PE=2 SV=1//2.21848e-88
ref0048051-processed-gene-0.2	2600.5	634.883	2.0342	0.013834	0.58624	--	sp|Q9ZUX1|C94C1_ARATH Cytochrome P450 94C1 OS=Arabidopsis thaliana GN=CYP94C1 PE=2 SV=1//0
ref0048225-snap-gene-0.4	61.1455	17.2913	1.8222	0.041961	1	--	-//-
ref0048305-snap-gene-0.4	1005.5	76.9621	3.7076	3.1861e-05	0.010565	--	sp|Q5VQG4|RFS_ORYSJ Galactinol--sucrose galactosyltransferase OS=Oryza sativa subsp. japonica GN=RFS PE=1 SV=1//0
ref0048317-processed-gene-0.1	7.97954	0.550889	3.8565	0.01528	0.62014	--	-//-
ref0048355-snap-gene-0.5	14.9311	2.86388	2.3823	0.032639	0.9388	--	sp|G5DBJ0|CPP1_NICBE Protein CHAPERONE-LIKE PROTEIN OF POR1, chloroplastic OS=Nicotiana benthamiana GN=CPP1 PE=1 SV=1//4.40077e-24
