# Supplementary material for: Transcriptome profiling revealed candidate genes, pathways and transcription factors related to nitrogen utilization and excessive nitrogen stress in perennial ryegrass
Source: Sci Rep. 2022 Mar 1;12:3353. doi: 10.1038/s41598-022-07329-7 (PMC8888628; doi:10.1038/s41598-022-07329-7)
Supplement: Supplementary file 9 — Supplementary Table S5 C-1. [file 41598_2022_7329_MOESM9_ESM.xlsx]

## Sheet: N_1vsN_0_5.DEG_down
S5 C-1
Gene_id	readcount_N_1	readcount_N_0_5	log2FoldChange	pval	padj	Gene Name	Blast swiss prot
Novel00110	4.82179	35.1457	-2.8657	0.009697	1	-//-
Novel00151	1.95922	12.4679	-2.6699	0.046124	1	-//-
Novel00153	12.4802	151.946	-3.6058	0.017665	1	--	PREDICTED: E3 ubiquitin-protein ligase RING1-like [Brachypodium distachyon]
Novel00165	7.98129	75.7029	-3.2457	0.04866	1	--	predicted protein [Hordeum vulgare subsp. vulgare]
Novel00191	0.680326	10.9526	-4.0089	0.010948	1	--	Xyloglucan galactosyltransferase KATAMARI1-like protein [Triticum urartu]
Novel00303	0	65.5994	#NAME?	0.0015825	1	--	PREDICTED: zinc finger BED domain-containing protein RICESLEEPER 2-like [Setaria italica]
Novel00307	0	39.5078	#NAME?	0.0005974	0.91868	-//-
Novel00312	6.73529	51.5756	-2.9369	0.035237	1	--	AP2-containing protein [Hordeum vulgare subsp. vulgare]>gi|90969121|gb|ABE02643.1| putative AP2 protein [Hordeum vulgare subsp. vulgare]
Novel00407	0.308839	12.4235	-5.3301	0.018407	1	-//-
Novel00523	1.31179	9.51433	-2.8586	0.048806	1	-//-
Novel00531	0	6.58892	#NAME?	0.0063824	1	-//-
Novel00584	9.59974	85.0679	-3.1475	0.0038055	1	--	hypothetical protein TRIUR3_01625 [Triticum urartu]
Novel00687	176.643	697.537	-1.9814	0.048007	1	--	hypothetical protein F775_26911 [Aegilops tauschii]
Novel00692	50.0574	304.8	-2.6062	0.030545	1	--	hypothetical protein F775_52309 [Aegilops tauschii]
Novel00746	10.5858	47.4946	-2.1656	0.048571	1	-//-
Novel00760	0.617678	170.773	-8.111	3.7517e-08	0.0013269	-//-
Novel00763	1.05714	8.77393	-3.0531	0.034247	1	-//-
Novel00766	0	27.1579	#NAME?	0.0012988	1	-//-
Novel00816	0	13.1672	#NAME?	0.045746	1	-//-
Novel00872	1.0136	30.9713	-4.9334	0.00029989	0.8839	-//-
Novel00960	0	8.44721	#NAME?	0.0025042	1	-//-
Novel01031	6.84868	64.6187	-3.2381	0.0034349	1	-//-
Novel01055	0	17.0925	#NAME?	0.0013616	1	-//-
Novel01106	1.25446	24.84	-4.3075	0.012856	1	-//-
Novel01143	0.661218	97.9614	-7.2109	0.0026996	1	-//-
Novel01205	0	4.89033	#NAME?	0.027011	1	-//-
Novel01343	0.983842	20.3087	-4.3675	0.039378	1	-//-
Novel01394	2.60447	48.9199	-4.2314	0.00045288	0.91868	-//-
Novel01418	0.680326	7.03115	-3.3695	0.039611	1	-//-
Novel01434	0.989165	8.53555	-3.1092	0.042169	1	--	unnamed protein product [Triticum aestivum]
Novel01473	0.327947	34.207	-6.7047	2.8862e-05	0.17014	-//-
Novel01479	4.28775	73.7251	-4.1039	0.00039047	0.91868	-//-
Novel01529	0	71.4452	#NAME?	0.0084773	1	-//-
Novel01580	0.617678	26.9648	-5.4481	0.010678	1	-//-
Novel01603	2.32006	13.8568	-2.5784	0.046562	1	--	hypothetical protein TRIUR3_07057 [Triticum urartu]
Novel01653	0.352379	11.5559	-5.0354	0.011705	1	--	PREDICTED: 4-hydroxyphenylpyruvate dioxygenase-like [Zea mays]>gi|414884229|tpg|DAA60243.1| TPA: hypothetical protein ZEAMMB73_261174 [Zea mays]
Novel01722	0.308839	13.1392	-5.4109	0.011705	1	--	PREDICTED: uncharacterized protein LOC104584314 [Brachypodium distachyon]
Novel01732	4.64545	72.3104	-3.9603	0.018541	1	--	Os09g0483200 [Oryza sativa Japonica Group]>gi|218202352|gb|EEC84779.1| hypothetical protein OsI_31818 [Oryza sativa Indica Group]>gi|222641803|gb|EEE69935.1| hypothetical protein OsJ_29804 [Oryza sativa Japonica Group]>gi|255679002|dbj|BAF25421.2| Os09g0483200 [Oryza sativa Japonica Group]
Novel01749	44.0464	164.717	-1.9029	0.048466	1	-//-
Novel01830	1.2789	92.4153	-6.1752	0.00059402	0.91868	-//-
Novel01891	0	17.4708	#NAME?	0.0029718	1	-//-
Novel01911	1.40951	10.5765	-2.9076	0.035874	1	--	PREDICTED: uncharacterized protein LOC102704615 [Oryza brachyantha]
Novel02002	3.27101	30.9992	-3.2444	0.03927	1	-//-
Novel02071	31.2242	166.603	-2.4157	0.020801	1	--	Heat stress transcription factor B-2b [Aegilops tauschii]
Novel02078	8.95135	47.8217	-2.4175	0.030039	1	--	Disease resistance protein RGA2 [Aegilops tauschii]
Novel02174	2.62358	37.0074	-3.8182	0.0017279	1	-//-
ref0000364-snap-gene-0.24	0.926517	28.9176	-4.964	0.016953	1	--	-//-
ref0000369-processed-gene-0.11	1.92947	23.107	-3.5821	0.022082	1	--	sp|Q8S9G6|T5AT_TAXWC Taxadien-5-alpha-ol O-acetyltransferase OS=Taxus wallichiana var. chinensis PE=2 SV=1//6.5454e-38
ref0000947-processed-gene-0.6	3.14572	32.6633	-3.3762	0.019235	1	--	sp|Q9C9H7|RLP12_ARATH Receptor-like protein 12 OS=Arabidopsis thaliana GN=RLP12 PE=2 SV=2//5.86445e-11
ref0000989-snap-gene-0.8	0	3.8832	#NAME?	0.036981	1	--	-//-
ref0001232-snap-gene-0.13	0.636786	6.98635	-3.4557	0.044651	1	--	sp|Q9C942|CSE_ARATH Caffeoylshikimate esterase OS=Arabidopsis thaliana GN=CSE PE=1 SV=1//3.05403e-12
ref0001307-snap-gene-1.23	56.3671	248.669	-2.1413	0.032455	1	--	sp|Q84MN7|HFA2A_ORYSJ Heat stress transcription factor A-2a OS=Oryza sativa subsp. japonica GN=HSFA2A PE=2 SV=1//2.68883e-55
ref0001310-snap-gene-1.46	8.55011	121.807	-3.8325	0.00059737	0.91868	--	sp|Q0J360|INV7_ORYSJ Beta-fructofuranosidase, insoluble isoenzyme 7 OS=Oryza sativa subsp. japonica GN=CIN7 PE=2 SV=1//1.8237e-45
ref0001341-snap-gene-0.12	3.95134	24.7229	-2.6454	0.021935	1	--	-//-
ref0001816-snap-gene-0.3	0.308839	30.5059	-6.6261	0.042674	1	--	sp|P05621|H2B2_WHEAT Histone H2B.2 OS=Triticum aestivum PE=1 SV=2//7.69482e-46
ref0001927-processed-gene-1.18	39.9316	370.912	-3.2155	0.0052025	1	--	-//-
ref0002068-snap-gene-0.16	4.29525	52.851	-3.6211	0.0015338	1	--	-//-
ref0002219-snap-gene-0.21	5.01694	29.2784	-2.545	0.026301	1	--	-//-
ref0002502-snap-gene-0.13	1.0327	13.0102	-3.6551	0.023493	1	--	sp|Q9FEQ8|PER2_MAIZE Peroxidase 2 OS=Zea mays GN=PER2 PE=2 SV=1//1.23193e-08
ref0002703-processed-gene-0.3	42.2666	391.105	-3.21	0.040497	1	--	sp|Q9FEQ8|PER2_MAIZE Peroxidase 2 OS=Zea mays GN=PER2 PE=2 SV=1//2.22518e-138
ref0002765-processed-gene-0.3	7.17662	72.1168	-3.329	0.0027179	1	--	-//-
ref0003551-processed-gene-0.6	0	14.6412	#NAME?	0.0066783	1	--	sp|Q9SY59|NFXL1_ARATH NF-X1-type zinc finger protein NFXL1 OS=Arabidopsis thaliana GN=NFXL1 PE=2 SV=1//2.79601e-86
ref0003551-snap-gene-0.10	0.926517	26.8715	-4.8581	0.015781	1	--	-//-
ref0004032-snap-gene-0.2	2.16187	30.692	-3.8275	0.027418	1	--	-//-
ref0004153-snap-gene-0.4	0	48.9373	#NAME?	7.9017e-07	0.013974	--	sp|P0C2F6|RNHX1_ARATH Putative ribonuclease H protein At1g65750 OS=Arabidopsis thaliana GN=At1g65750 PE=3 SV=1//7.0263e-06
ref0004467-processed-gene-0.0	245.026	1002.71	-2.0329	0.044043	1	--	-//-
ref0004483-snap-gene-0.27	10.5645	49.5359	-2.2293	0.040183	1	--	sp|Q8H038|KATAM_ORYSJ Xyloglucan galactosyltransferase KATAMARI1 homolog OS=Oryza sativa subsp. japonica GN=Os03g0144800 PE=2 SV=1//3.63166e-154
ref0004559-processed-gene-0.4	7.08234	55.9577	-2.982	0.03791	1	--	sp|P37834|PER1_ORYSJ Peroxidase 1 OS=Oryza sativa subsp. japonica GN=PRX74 PE=2 SV=2//7.18937e-104
ref0004559-snap-gene-0.21	3.68071	57.9882	-3.9777	0.048084	1	--	sp|P37834|PER1_ORYSJ Peroxidase 1 OS=Oryza sativa subsp. japonica GN=PRX74 PE=2 SV=2//2.14763e-124
ref0004788-processed-gene-0.0	6.41799	44.3674	-2.7893	0.011783	1	--	-//-
ref0004810-processed-gene-0.0	320.24	3538.27	-3.4658	0.026863	1	--	sp|O81117|C94A1_VICSA Cytochrome P450 94A1 OS=Vicia sativa GN=CYP94A1 PE=2 SV=2//2.20217e-126
ref0005113-snap-gene-0.13	4.4099	57.2308	-3.698	0.026063	1	--	sp|P29060|CHIA_TOBAC Acidic endochitinase OS=Nicotiana tabacum PE=1 SV=1//1.98572e-65
ref0005884-snap-gene-0.14	0.964734	34.4604	-5.1587	0.0063422	1	--	-//-
ref0006083-snap-gene-0.5	0	4.2757	#NAME?	0.029076	1	--	sp|O64592|SRO3_ARATH Probable inactive poly [ADP-ribose] polymerase SRO3 OS=Arabidopsis thaliana GN=SRO3 PE=1 SV=2//2.97974e-22
ref0007606-snap-gene-0.43	0	9.35961	#NAME?	0.010845	1	--	sp|O00370|LORF2_HUMAN LINE-1 retrotransposable element ORF2 protein OS=Homo sapiens PE=1 SV=1//3.28317e-41
ref0007608-snap-gene-0.24	0.308839	6.48887	-4.393	0.03314	1	--	-//-
ref0008241-snap-gene-0.3	8.76248	42.7273	-2.2857	0.035102	1	--	-//-
ref0008456-processed-gene-0.0	5.3311	120.112	-4.4938	0.00010614	0.46924	--	-//-
ref0008782-processed-gene-0.14	5.2058	44.9113	-3.1089	0.0067445	1	--	-//-
ref0009022-processed-gene-0.3	0	4.65195	#NAME?	0.023152	1	--	-//-
ref0009191-snap-gene-0.6	0	7.0145	#NAME?	0.0053176	1	--	-//-
ref0009306-snap-gene-0.33	30.593	229.03	-2.9043	0.0085723	1	--	sp|Q99633|PRP18_HUMAN Pre-mRNA-splicing factor 18 OS=Homo sapiens GN=PRPF18 PE=1 SV=1//1.29417e-36
ref0009333-snap-gene-0.9	11.3904	61.9014	-2.4422	0.039541	1	--	-//-
ref0009426-snap-gene-0.36	0.352379	7.60571	-4.4319	0.015395	1	--	sp|Q8H3C8|ILL8_ORYSJ IAA-amino acid hydrolase ILR1-like 8 OS=Oryza sativa subsp. japonica GN=ILL8 PE=2 SV=1//6.55812e-14
ref0009648-snap-gene-0.1	0.327947	21.1249	-6.0093	0.00023946	0.79894	--	-//-
ref0009764-snap-gene-0.12	4.28775	61.4136	-3.8403	0.018788	1	--	-//-
ref0009938-snap-gene-0.18	0	5.25527	#NAME?	0.017822	1	--	sp|Q9FPR3|EDR1_ARATH Serine/threonine-protein kinase EDR1 OS=Arabidopsis thaliana GN=EDR1 PE=1 SV=1//6.28962e-07
ref0009991-snap-gene-0.16	3.22747	23.4122	-2.8588	0.01579	1	--	-//-
ref0010109-processed-gene-0.1	1.27357	83.3556	-6.0323	5.3624e-06	0.047416	--	-//-
ref0010287-exonerate_est2genome-gene-0.0	0.327947	9.37665	-4.8375	0.006306	1	--	-//-
ref0010376-processed-gene-0.14	3.59896	26.1644	-2.862	0.017091	1	--	sp|P13917|7SB1_SOYBN Basic 7S globulin OS=Glycine max GN=BG PE=1 SV=2//5.53602e-11
ref0010490-snap-gene-0.3	47.812	289.397	-2.5976	0.011639	1	--	sp|Q84MN7|HFA2A_ORYSJ Heat stress transcription factor A-2a OS=Oryza sativa subsp. japonica GN=HSFA2A PE=2 SV=1//5.0717e-37
ref0010684-processed-gene-0.0	59.2632	240.72	-2.0221	0.045663	1	--	sp|Q8S9J8|CAP1_ARATH Probable clathrin assembly protein At4g32285 OS=Arabidopsis thaliana GN=At4g32285 PE=1 SV=2//1.22987e-161
ref0011126-processed-gene-0.6	43.9819	211.189	-2.2636	0.027286	1	--	sp|Q8GSM7|HST_TOBAC Shikimate O-hydroxycinnamoyltransferase OS=Nicotiana tabacum GN=HST PE=1 SV=1//4.08784e-44
ref0011846-exonerate_est2genome-gene-0.0	39.4104	430.487	-3.4493	0.048329	1	--	sp|Q01595|CCDP_MAIZE Cortical cell-delineating protein OS=Zea mays PE=2 SV=1//2.62714e-33
ref0012099-processed-gene-0.5	0	10.2736	#NAME?	0.0098822	1	--	-//-
ref0012114-processed-gene-0.8	0.661218	10.6328	-4.0073	0.0095424	1	--	sp|P69310|UBIQ_AVESA Ubiquitin OS=Avena sativa PE=1 SV=1//1.17377e-34
ref0012258-snap-gene-0.20	0	15.8199	#NAME?	0.0077337	1	--	sp|Q9SDG8|AGO4A_ORYSJ Protein argonaute 4A OS=Oryza sativa subsp. japonica GN=AGO4A PE=2 SV=1//3.86481e-08
ref0012676-snap-gene-0.13	3.48025	37.4869	-3.4291	0.0032952	1	--	sp|Q8C8R3|ANK2_MOUSE Ankyrin-2 OS=Mus musculus GN=Ank2 PE=1 SV=2//9.30108e-13
ref0012679-exonerate_est2genome-gene-0.0	0.327947	9.87394	-4.9121	0.0060605	1	--	-//-
ref0012731-exonerate_est2genome-gene-0.2	0	8.03149	#NAME?	0.011383	1	--	-//-
ref0012820-snap-gene-0.6	0.308839	16.4187	-5.7323	0.011097	1	--	sp|O23044|PER3_ARATH Peroxidase 3 OS=Arabidopsis thaliana GN=PER3 PE=2 SV=1//5.74913e-32
ref0013300-snap-gene-0.15	2.58536	33.6035	-3.7002	0.020475	1	--	-//-
ref0013685-exonerate_est2genome-gene-0.0	0	11.843	#NAME?	0.00068032	1	--	-//-
ref0014069-snap-gene-0.24	5.40845	40.6128	-2.9086	0.038495	1	--	sp|Q0JP99|Y1341_ORYSJ B3 domain-containing protein Os01g0234100 OS=Oryza sativa subsp. japonica GN=Os01g0234100 PE=2 SV=1//9.51343e-06
ref0014594-processed-gene-0.0	2.33071	24.2566	-3.3795	0.043934	1	--	sp|Q5NBM0|SPZ12_ORYSJ Putative serpin-Z12 OS=Oryza sativa subsp. japonica GN=Os01g0267300 PE=3 SV=1//7.36256e-148
ref0014813-exonerate_est2genome-gene-0.1	8.11065	82.9281	-3.354	0.0027548	1	--	-//-
ref0014813-processed-gene-0.8	45.9047	524.637	-3.5146	0.0010279	1	--	sp|Q5Z6A4|HFA6A_ORYSJ Putative heat stress transcription factor A-6a OS=Oryza sativa subsp. japonica GN=HSFA6A PE=3 SV=1//2.55298e-62
ref0014815-snap-gene-0.5	11.6968	96.2723	-3.041	0.04138	1	--	sp|Q67WJ2|FTSH6_ORYSJ ATP-dependent zinc metalloprotease FTSH 6, chloroplastic OS=Oryza sativa subsp. japonica GN=FTSH6 PE=3 SV=1//0
ref0015017-snap-gene-0.12	5.55818	84.9716	-3.9343	0.039375	1	--	sp|Q5NAT0|GUN2_ORYSJ Endoglucanase 2 OS=Oryza sativa subsp. japonica GN=GLU5 PE=1 SV=1//3.75043e-36
ref0015296-snap-gene-0.16	0	4.02726	#NAME?	0.030477	1	--	sp|Q8LQJ9|FTSH4_ORYSJ ATP-dependent zinc metalloprotease FTSH 4, mitochondrial OS=Oryza sativa subsp. japonica GN=FTSH4 PE=3 SV=1//4.15336e-167
ref0015561-snap-gene-0.16	0.327947	6.70955	-4.3547	0.041477	1	--	sp|Q6R2J8|SRF8_ARATH Protein STRUBBELIG-RECEPTOR FAMILY 8 OS=Arabidopsis thaliana GN=SRF8 PE=2 SV=1//4.59533e-07
ref0015986-snap-gene-0.2	0	11.5545	#NAME?	0.040424	1	--	-//-
ref0016044-processed-gene-0.0	1.96768	28.7256	-3.8678	0.0023426	1	--	sp|Q680C0|GDL62_ARATH GDSL esterase/lipase At4g10955 OS=Arabidopsis thaliana GN=At4g10955 PE=2 SV=1//4.98621e-45
ref0016115-snap-gene-0.18	0	4.56914	#NAME?	0.023486	1	--	sp|P43293|NAK_ARATH Probable serine/threonine-protein kinase NAK OS=Arabidopsis thaliana GN=NAK PE=1 SV=2//1.18345e-11
ref0016292-snap-gene-0.14	0	13.7179	#NAME?	0.0092766	1	--	sp|P14009|14KD_DAUCA 14 kDa proline-rich protein DC2.15 OS=Daucus carota PE=2 SV=1//8.89659e-20
ref0016854-snap-gene-0.12	2.9866	16.7279	-2.4857	0.044515	1	--	sp|Q9XG83|G2OX_PHACN Gibberellin 2-beta-dioxygenase OS=Phaseolus coccineus GN=GA2OX1 PE=2 SV=1//2.3104e-31
ref0016900-snap-gene-0.12	1.6886	11.2692	-2.7385	0.038639	1	--	sp|Q5JN63|CESA4_ORYSJ Cellulose synthase A catalytic subunit 4 [UDP-forming] OS=Oryza sativa subsp. japonica GN=CESA4 PE=2 SV=1//5.67033e-71
ref0017170-snap-gene-0.1	0.308839	7.20769	-4.5446	0.047662	1	--	sp|Q9LPW2|FBK2_ARATH Putative F-box/kelch-repeat protein At1g12870 OS=Arabidopsis thaliana GN=At1g12870 PE=3 SV=2//1.09818e-09
ref0017261-snap-gene-0.7	0.704757	6.43934	-3.1917	0.046371	1	--	sp|Q8VDM6|HNRL1_MOUSE Heterogeneous nuclear ribonucleoprotein U-like protein 1 OS=Mus musculus GN=Hnrnpul1 PE=1 SV=1//4.50664e-14
ref0017289-processed-gene-0.5	46.4434	233.246	-2.3283	0.02607	1	--	-//-
ref0017644-snap-gene-0.34	0.308839	5.05616	-4.0331	0.048735	1	--	-//-
ref0017649-processed-gene-0.3	0.308839	9.53077	-4.9477	0.0068842	1	--	sp|P37123|C77A1_SOLME Cytochrome P450 77A1 (Fragment) OS=Solanum melongena GN=CYP77A1 PE=2 SV=1//1.87036e-40
ref0017649-processed-gene-0.6	10.8987	48.9388	-2.1668	0.048037	1	--	sp|Q9SRQ1|C89A9_ARATH Cytochrome P450 89A9 OS=Arabidopsis thaliana GN=CYP89A9 PE=2 SV=1//2.06037e-41
ref0018124-processed-gene-0.15	0	6.12966	#NAME?	0.007751	1	--	-//-
ref0018356-snap-gene-0.27	0	7.9717	#NAME?	0.006672	1	--	-//-
ref0018438-snap-gene-0.20	0	8.22527	#NAME?	0.0032105	1	--	sp|Q9M667|RPP13_ARATH Disease resistance protein RPP13 OS=Arabidopsis thaliana GN=RPP13 PE=2 SV=2//4.033e-09
ref0018532-processed-gene-0.4	1.99212	12.8443	-2.6888	0.042481	1	--	-//-
ref0018760-snap-gene-0.11	4.31436	44.4381	-3.3646	0.0033627	1	--	sp|P20000|ALDH2_BOVIN Aldehyde dehydrogenase, mitochondrial OS=Bos taurus GN=ALDH2 PE=1 SV=2//1.31687e-107
ref0018771-snap-gene-0.15	0	32.5459	#NAME?	0.0011863	1	--	-//-
ref0018791-snap-gene-0.18	0	5.71394	#NAME?	0.026292	1	--	-//-
ref0018791-snap-gene-0.21	0.327947	85.3762	-8.0242	0.00051923	0.91868	--	-//-
ref0018843-snap-gene-0.17	0.964734	18.3427	-4.2489	0.0028036	1	--	sp|Q9LSV3|WAKLS_ARATH Putative wall-associated receptor kinase-like 16 OS=Arabidopsis thaliana GN=WAKL16 PE=3 SV=1//3.52166e-29
ref0018843-snap-gene-0.19	7.62233	49.9562	-2.7124	0.016203	1	--	sp|Q9LSV3|WAKLS_ARATH Putative wall-associated receptor kinase-like 16 OS=Arabidopsis thaliana GN=WAKL16 PE=3 SV=1//1.87366e-11
ref0018843-snap-gene-0.21	1.298	13.0663	-3.3315	0.016197	1	--	sp|Q9LMN8|WAK3_ARATH Wall-associated receptor kinase 3 OS=Arabidopsis thaliana GN=WAK3 PE=2 SV=2//1.04865e-57
ref0018873-snap-gene-0.9	1.69392	19.7532	-3.5436	0.042814	1	--	-//-
ref0019293-processed-gene-0.6	1664.74	8166.37	-2.2944	0.020016	1	--	sp|O49675|CCD4_ARATH Probable carotenoid cleavage dioxygenase 4, chloroplastic OS=Arabidopsis thaliana GN=CCD4 PE=1 SV=1//0
ref0019293-snap-gene-0.10	8.42389	39.834	-2.2414	0.038661	1	--	sp|Q8W4R9|WTR35_ARATH WAT1-related protein At4g19185 OS=Arabidopsis thaliana GN=At4g19185 PE=2 SV=1//1.66902e-08
ref0020181-processed-gene-0.8	3.60742	45.1025	-3.6442	0.0017	1	--	-//-
ref0020183-processed-gene-0.7	0	8.85655	#NAME?	0.0021494	1	--	sp|Q6Z4P2|APY2_ORYSJ Probable apyrase 2 OS=Oryza sativa subsp. japonica GN=APY2 PE=2 SV=1//1.50739e-08
ref0020203-processed-gene-0.8	66.5858	372.942	-2.4857	0.01503	1	--	sp|P24632|HSP22_MAIZE 17.8 kDa class II heat shock protein OS=Zea mays PE=2 SV=1//6.57013e-71
ref0020203-snap-gene-0.15	53.2655	351.352	-2.7216	0.0096419	1	--	sp|P24632|HSP22_MAIZE 17.8 kDa class II heat shock protein OS=Zea mays PE=2 SV=1//4.80267e-53
ref0020301-processed-gene-0.1	31.9853	231.484	-2.8554	0.012144	1	--	sp|Q6Z6W2|MAD57_ORYSJ MADS-box transcription factor 57 OS=Oryza sativa subsp. japonica GN=MADS57 PE=2 SV=2//4.43519e-26
ref0020305-processed-gene-0.11	0.327947	5.49858	-4.0675	0.040321	1	--	-//-
ref0020381-snap-gene-0.10	24.6358	111.714	-2.181	0.032668	1	--	-//-
ref0020719-snap-gene-0.5	3.33366	19.261	-2.5305	0.046525	1	--	sp|Q96522|PER45_ARATH Peroxidase 45 OS=Arabidopsis thaliana GN=PER45 PE=1 SV=1//2.36529e-27
ref0020773-snap-gene-0.25	0.964734	11.0247	-3.5145	0.016541	1	--	-//-
ref0020809-processed-gene-0.0	7.89015	47.6059	-2.593	0.016766	1	--	sp|Q9FEQ8|PER2_MAIZE Peroxidase 2 OS=Zea mays GN=PER2 PE=2 SV=1//9.77853e-80
ref0020844-processed-gene-0.3	0.661218	30.5002	-5.5275	0.026665	1	--	sp|O23755|EF2_BETVU Elongation factor 2 OS=Beta vulgaris PE=2 SV=1//1.11306e-09
ref0021031-snap-gene-0.3	114.914	843.87	-2.8765	0.046316	1	--	sp|P92519|M810_ARATH Uncharacterized mitochondrial protein AtMg00810 OS=Arabidopsis thaliana GN=AtMg00810 PE=4 SV=1//2.08309e-40
ref0021063-snap-gene-0.3	0.308839	7.11416	-4.5258	0.018196	1	--	-//-
ref0021099-snap-gene-0.9	0.704757	24.4478	-5.1164	0.030755	1	--	sp|Q9SY14|CSCL2_ARATH CSC1-like protein At4g02900 OS=Arabidopsis thaliana GN=At4g02900 PE=3 SV=1//5.98e-08
ref0021224-snap-gene-0.16	0	18.0647	#NAME?	0.021696	1	--	sp|O22800|COL14_ARATH Zinc finger protein CONSTANS-LIKE 14 OS=Arabidopsis thaliana GN=COL14 PE=2 SV=2//5.79296e-25
ref0022021-snap-gene-0.13	0	3.67298	#NAME?	0.045831	1	--	-//-
ref0022126-processed-gene-0.0	15.4902	69.649	-2.1687	0.040306	1	--	sp|Q9FGH9|E70B1_ARATH Exocyst complex component EXO70B1 OS=Arabidopsis thaliana GN=EXO70B1 PE=1 SV=1//5.39881e-37
ref0022305-processed-gene-0.6	31.2975	279.214	-3.1573	0.030974	1	--	sp|Q9ZPE7|EXO_ARATH Protein EXORDIUM OS=Arabidopsis thaliana GN=EXO PE=2 SV=1//9.37451e-97
ref0022506-snap-gene-0.20	11.3851	54.5913	-2.2615	0.034482	1	--	-//-
ref0022608-snap-gene-0.21	6.64821	172.87	-4.7006	0.010408	1	--	sp|Q9FEQ8|PER2_MAIZE Peroxidase 2 OS=Zea mays GN=PER2 PE=2 SV=1//2.64685e-54
ref0023182-snap-gene-0.52	2.26274	30.284	-3.7424	0.023339	1	--	-//-
ref0023196-snap-gene-0.26	2.33071	17.2429	-2.8872	0.02085	1	--	sp|Q941X2|LAC3_ORYSJ Laccase-3 OS=Oryza sativa subsp. japonica GN=LAC3 PE=2 SV=1//1.83295e-11
ref0023521-snap-gene-0.4	0	5.43221	#NAME?	0.012964	1	--	-//-
ref0024004-snap-gene-0.19	3.23812	22.2596	-2.7812	0.022487	1	--	-//-
ref0024123-processed-gene-0.3	0	7.07534	#NAME?	0.012271	1	--	sp|Q9SU30|CPR30_ARATH F-box protein CPR30 OS=Arabidopsis thaliana GN=CPR30 PE=1 SV=2//3.88509e-13
ref0024241-snap-gene-0.17	0	4.92875	#NAME?	0.018904	1	--	-//-
ref0024250-snap-gene-0.17	2.24895	15.195	-2.7563	0.035049	1	--	sp|O81905|SD18_ARATH Receptor-like serine/threonine-protein kinase SD1-8 OS=Arabidopsis thaliana GN=SD18 PE=1 SV=1//5.03514e-10
ref0024288-snap-gene-0.14	29.4964	253.789	-3.105	0.0048207	1	--	sp|A5H452|PER70_MAIZE Peroxidase 70 OS=Zea mays GN=PER70 PE=1 SV=1//5.58259e-08
ref0024446-processed-gene-0.1	0.983842	8.29164	-3.0752	0.047198	1	--	sp|O64733|U87A2_ARATH UDP-glycosyltransferase 87A2 OS=Arabidopsis thaliana GN=UGT87A2 PE=1 SV=1//6.9294e-23
ref0024485-snap-gene-0.41	0	12.1925	#NAME?	0.037271	1	--	sp|P94063|HAL3B_ARATH Probable phosphopantothenoylcysteine decarboxylase OS=Arabidopsis thaliana GN=HAL3B PE=2 SV=2//3.56457e-17
ref0024627-snap-gene-0.6	15.4649	129.222	-3.0628	0.029459	1	--	sp|Q84QY3|PLP1_ORYSJ Patatin-like protein 1 OS=Oryza sativa subsp. japonica GN=PLP1 PE=3 SV=1//2.2091e-122
ref0024632-snap-gene-0.9	0	4.81265	#NAME?	0.019279	1	--	-//-
ref0024909-snap-gene-0.11	0.680326	6.50591	-3.2575	0.04621	1	--	-//-
ref0024970-processed-gene-0.0	0	7.62874	#NAME?	0.016332	1	--	-//-
ref0025221-snap-gene-0.8	2.36893	18.7792	-2.9868	0.016183	1	--	sp|Q8L493|DAAA_ARATH D-amino-acid transaminase, chloroplastic OS=Arabidopsis thaliana GN=DAAT PE=1 SV=1//2.92851e-103
ref0025458-processed-gene-0.5	0	6.72619	#NAME?	0.022594	1	--	sp|P36873|PP1G_HUMAN Serine/threonine-protein phosphatase PP1-gamma catalytic subunit OS=Homo sapiens GN=PPP1CC PE=1 SV=1//2.21617e-125
ref0025537-processed-gene-0.0	8.61808	55.306	-2.682	0.014223	1	--	-//-
ref0025537-processed-gene-0.3	19.9246	88.1583	-2.1455	0.039605	1	--	-//-
ref0025545-snap-gene-0.17	0.636786	6.9695	-3.4522	0.044708	1	--	sp|P52711|CBP23_HORVU Serine carboxypeptidase II-3 OS=Hordeum vulgare GN=CXP;2-3 PE=2 SV=1//3.83423e-06
ref0025654-exonerate_est2genome-gene-0.1	114.45	488.313	-2.0931	0.031416	1	--	sp|Q5JK35|BGL05_ORYSJ Beta-glucosidase 5 OS=Oryza sativa subsp. japonica GN=BGLU5 PE=2 SV=1//0
ref0025661-processed-gene-0.1	0	4.0439	#NAME?	0.030377	1	--	sp|Q8L7B2|SCP20_ARATH Serine carboxypeptidase-like 20 OS=Arabidopsis thaliana GN=SCPL20 PE=2 SV=2//8.06727e-12
ref0025724-processed-gene-0.1	83.1629	394.154	-2.2447	0.037595	1	--	-//-
ref0025724-processed-gene-0.8	728.322	2899.2	-1.993	0.0467	1	--	-//-
ref0025734-exonerate_est2genome-gene-0.0	2.57158	37.8247	-3.8786	0.025899	1	--	sp|Q93ZR6|WSD1_ARATH O-acyltransferase WSD1 OS=Arabidopsis thaliana GN=WSD1 PE=2 SV=1//5.05723e-28
ref0027219-processed-gene-0.0	1.00827	19.5395	-4.2764	0.0018996	1	--	sp|Q69NK8|C3H59_ORYSJ Zinc finger CCCH domain-containing protein 59 OS=Oryza sativa subsp. japonica GN=Os09g0364000 PE=2 SV=1//3.51302e-20
ref0027369-snap-gene-0.17	0.308839	6.83756	-4.4686	0.043818	1	--	sp|O64483|SIRK_ARATH Senescence-induced receptor-like serine/threonine-protein kinase OS=Arabidopsis thaliana GN=SIRK PE=2 SV=1//2.18921e-08
ref0027569-processed-gene-0.0	40.8562	240.509	-2.5575	0.049477	1	--	sp|Q9FEQ8|PER2_MAIZE Peroxidase 2 OS=Zea mays GN=PER2 PE=2 SV=1//3.11889e-51
ref0027859-processed-gene-0.0	145.589	785.594	-2.4319	0.016816	1	--	-//-
ref0028915-snap-gene-0.1	0	6.0569	#NAME?	0.027969	1	--	-//-
ref0028955-processed-gene-0.1	8.85144	41.0861	-2.2147	0.039461	1	--	sp|Q84W55|IP5PF_ARATH Type II inositol polyphosphate 5-phosphatase 15 OS=Arabidopsis thaliana GN=IP5P15 PE=1 SV=2//2.00541e-06
ref0029000-processed-gene-0.0	76.1034	420.603	-2.4664	0.01612	1	--	-//-
ref0030001-processed-gene-0.4	0.308839	8.08142	-4.7097	0.047435	1	--	-//-
ref0030292-snap-gene-0.5	0.308839	9.64647	-4.9651	0.030898	1	--	sp|Q9LPV8|ERF1Y_ARATH Eukaryotic peptide chain release factor subunit 1-2 OS=Arabidopsis thaliana GN=ERF1-2 PE=1 SV=1//0
ref0030344-processed-gene-0.2	0.964734	13.5467	-3.8117	0.0091959	1	--	sp|Q6J9Q2|ERF86_ARATH Ethylene-responsive transcription factor ERF086 OS=Arabidopsis thaliana GN=ERF086 PE=2 SV=2//3.2078e-31
ref0030555-snap-gene-0.16	69.6247	370.161	-2.4105	0.04236	1	--	-//-
ref0030627-snap-gene-0.12	6.37319	51.194	-3.0059	0.048024	1	--	sp|O65924|Y2921_ARATH Putative leucine-rich repeat receptor-like protein kinase At2g19210 OS=Arabidopsis thaliana GN=At2g19210 PE=3 SV=1//2.223e-13
ref0030817-snap-gene-0.18	14.3874	73.2895	-2.3488	0.027838	1	--	sp|P11369|LORF2_MOUSE LINE-1 retrotransposable element ORF2 protein OS=Mus musculus GN=Pol PE=1 SV=2//2.1142e-30
ref0030883-snap-gene-1.25	7.77332	51.3977	-2.7251	0.011337	1	--	-//-
ref0031777-processed-gene-0.0	1.27357	9.95142	-2.966	0.040329	1	--	-//-
ref0031852-snap-gene-0.6	0	5.57606	#NAME?	0.017251	1	--	sp|B0BN95|HARB1_RAT Putative nuclease HARBI1 OS=Rattus norvegicus GN=Harbi1 PE=2 SV=1//6.61042e-10
ref0031890-processed-gene-0.0	0.704757	7.58927	-3.4288	0.033963	1	--	-//-
ref0031980-processed-gene-0.0	5.65464	29.5896	-2.3876	0.037785	1	--	-//-
ref0032784-snap-gene-0.7	1.58773	12.1586	-2.9369	0.034871	1	--	sp|Q8GXZ3|Y5102_ARATH Serine/threonine-protein kinase At5g01020 OS=Arabidopsis thaliana GN=At5g01020 PE=1 SV=1//2.3541e-12
ref0032808-snap-gene-0.2	3.45049	20.4669	-2.5684	0.030461	1	--	sp|Q9FEQ8|PER2_MAIZE Peroxidase 2 OS=Zea mays GN=PER2 PE=2 SV=1//3.70084e-75
ref0033127-snap-gene-0.4	0.661218	24.152	-5.1909	0.00034653	0.91868	--	sp|Q0R4F1|PIF1_XENLA ATP-dependent DNA helicase PIF1 OS=Xenopus laevis GN=pif1 PE=2 SV=1//1.54413e-21
ref0033182-processed-gene-0.12	3.22747	30.923	-3.2602	0.0067397	1	--	sp|Q9M5Q1|FUT1_PEA Galactoside 2-alpha-L-fucosyltransferase OS=Pisum sativum GN=FT1 PE=2 SV=1//6.58945e-160
ref0033329-snap-gene-0.3	0	3.52379	#NAME?	0.047222	1	--	-//-
ref0033516-processed-gene-0.2	0	5.63132	#NAME?	0.020237	1	--	-//-
ref0033554-snap-gene-0.10	0.970057	14.8093	-3.9323	0.0056866	1	--	-//-
ref0033759-snap-gene-0.9	2.77955	29.6857	-3.4168	0.0071657	1	--	-//-
ref0033813-snap-gene-0.30	0	8.51418	#NAME?	0.0092394	1	--	-//-
ref0033977-exonerate_est2genome-gene-0.0	0.655895	15.8988	-4.5993	0.0020117	1	--	-//-
ref0034091-processed-gene-0.0	2.96749	17.85	-2.5886	0.035169	1	--	sp|Q9LHN7|PHSC_ARATH Probable polyamine transporter At3g13620 OS=Arabidopsis thaliana GN=At3g13620 PE=2 SV=1//3.42368e-83
ref0034261-processed-gene-0.0	11.1279	141.449	-3.668	0.0010341	1	--	-//-
ref0034872-processed-gene-0.10	0	4.64722	#NAME?	0.035788	1	--	-//-
ref0034872-processed-gene-0.11	0.352379	9.83632	-4.8029	0.018665	1	--	-//-
ref0035308-snap-gene-0.3	0.327947	5.84155	-4.1548	0.034	1	--	sp|P0CT39|TF26_SCHPO Transposon Tf2-6 polyprotein OS=Schizosaccharomyces pombe (strain 972 / ATCC 24843) GN=Tf2-6 PE=3 SV=1//1.4867e-137
ref0035308-snap-gene-0.5	334.908	1581.35	-2.2393	0.026356	1	--	sp|Q338B0|HFA2C_ORYSJ Heat stress transcription factor A-2c OS=Oryza sativa subsp. japonica GN=HSFA2C PE=1 SV=2//3.24328e-41
ref0035315-snap-gene-0.2	0	4.33694	#NAME?	0.024783	1	--	-//-
ref0035426-exonerate_est2genome-gene-0.0	0	36.1822	#NAME?	3.9024e-06	0.046008	--	-//-
ref0035441-processed-gene-0.1	2.91331	32.1669	-3.4648	0.0039787	1	--	-//-
ref0035499-snap-gene-0.13	0	4.94519	#NAME?	0.018853	1	--	sp|Q940M4|OCT7_ARATH Organic cation/carnitine transporter 7 OS=Arabidopsis thaliana GN=OCT7 PE=2 SV=1//3.49521e-09
ref0035831-snap-gene-0.7	2.2192	51.2925	-4.5306	0.012154	1	--	-//-
ref0036088-snap-gene-0.16	4.26332	38.9218	-3.1905	0.0061213	1	--	-//-
ref0036114-snap-gene-0.22	3.27101	17.4743	-2.4174	0.047768	1	--	sp|Q9C5X3|KEULE_ARATH SNARE-interacting protein KEULE OS=Arabidopsis thaliana GN=KEU PE=1 SV=2//9.73245e-07
ref0036123-snap-gene-0.21	3.35809	27.4374	-3.0304	0.029513	1	--	sp|A7QEU4|PER5_VITVI Peroxidase 5 OS=Vitis vinifera GN=GSVIVT00037159001 PE=1 SV=2//2.09169e-73
ref0036239-snap-gene-0.6	0	4.82909	#NAME?	0.019225	1	--	-//-
ref0036353-snap-gene-0.23	2.11427	29.3845	-3.7968	0.0019668	1	--	sp|O64556|Y2923_ARATH Putative leucine-rich repeat receptor-like serine/threonine-protein kinase At2g19230 OS=Arabidopsis thaliana GN=At2g19230 PE=3 SV=3//6.20743e-14
ref0036395-processed-gene-0.0	0	3.67298	#NAME?	0.045831	1	--	sp|O00370|LORF2_HUMAN LINE-1 retrotransposable element ORF2 protein OS=Homo sapiens PE=1 SV=1//8.94459e-39
ref0036538-snap-gene-0.5	9.51422	47.2519	-2.3122	0.026644	1	--	sp|A3ANB5|ARP7_ORYSJ Actin-related protein 7 OS=Oryza sativa subsp. japonica GN=ARP7 PE=2 SV=2//2.38215e-16
ref0036552-processed-gene-0.0	25.9432	605.655	-4.5451	0.040589	1	--	sp|P14009|14KD_DAUCA 14 kDa proline-rich protein DC2.15 OS=Daucus carota PE=2 SV=1//2.67758e-32
ref0037023-processed-gene-0.7	9.881	46.2382	-2.2264	0.04167	1	--	sp|P50160|TS2_MAIZE Sex determination protein tasselseed-2 OS=Zea mays GN=TS2 PE=2 SV=1//1.52834e-47
ref0037025-snap-gene-0.30	0.704757	22.3817	-4.989	0.00051872	0.91868	--	-//-
ref0037266-processed-gene-0.2	0.964734	10.7485	-3.4779	0.018223	1	--	sp|P46032|PTR2_ARATH Protein NRT1/ PTR FAMILY 8.3 OS=Arabidopsis thaliana GN=NPF8.3 PE=1 SV=1//1.99357e-108
ref0037555-snap-gene-0.34	1.298	11.4721	-3.1438	0.027183	1	--	sp|Q8GWX2|NIPA6_ARATH Probable magnesium transporter NIPA6 OS=Arabidopsis thaliana GN=At2g21120 PE=2 SV=1//9.67096e-07
ref0037674-snap-gene-0.14	0	3.55688	#NAME?	0.046902	1	--	-//-
ref0037949-snap-gene-0.14	0	5.99033	#NAME?	0.02405	1	--	-//-
ref0038063-snap-gene-0.27	1.6886	55.0007	-5.0256	0.018754	1	--	sp|Q6Z715|GUN4_ORYSJ Endoglucanase 4 OS=Oryza sativa subsp. japonica GN=GLU14 PE=2 SV=1//2.02494e-80
ref0038441-exonerate_est2genome-gene-0.0	0	4.55269	#NAME?	0.023554	1	--	sp|Q84Q77|HS17A_ORYSJ 17.9 kDa class I heat shock protein OS=Oryza sativa subsp. japonica GN=HSP17.9A PE=2 SV=1//2.36778e-57
ref0038441-snap-gene-0.12	0	5.72545	#NAME?	0.010762	1	--	-//-
ref0038569-processed-gene-0.0	4.63259	89.2741	-4.2684	0.012771	1	--	-//-
ref0039560-snap-gene-0.4	0.926517	8.36953	-3.1753	0.042719	1	--	sp|Q9LMN7|WAK5_ARATH Wall-associated receptor kinase 5 OS=Arabidopsis thaliana GN=WAK5 PE=2 SV=1//4.42484e-29
ref0039572-snap-gene-0.17	0.617678	18.8692	-4.933	0.0010199	1	--	-//-
ref0039750-snap-gene-0.28	4.83431	43.7482	-3.1778	0.027476	1	--	sp|Q9CAU1|SCP3_ARATH Serine carboxypeptidase-like 3 OS=Arabidopsis thaliana GN=SCPL3 PE=2 SV=1//3.48055e-08
ref0039866-processed-gene-0.0	0	4.63058	#NAME?	0.019912	1	--	sp|Q6AVI0|RSLE2_ORYSJ Zinc finger BED domain-containing protein RICESLEEPER 2 OS=Oryza sativa subsp. japonica GN=Os03g0733400 PE=2 SV=1//3.98994e-73
ref0039880-processed-gene-0.5	0	14.3344	#NAME?	0.0057206	1	--	-//-
ref0039885-snap-gene-0.45	3.42606	18.7911	-2.4554	0.0362	1	--	-//-
ref0040444-exonerate_est2genome-gene-0.1	0	6.98615	#NAME?	0.0060521	1	--	-//-
ref0040540-snap-gene-0.6	0	8.50845	#NAME?	0.019357	1	--	sp|O00370|LORF2_HUMAN LINE-1 retrotransposable element ORF2 protein OS=Homo sapiens PE=1 SV=1//2.04371e-36
ref0040636-processed-gene-0.0	1.36597	24.5383	-4.167	0.0015114	1	--	-//-
ref0040641-exonerate_est2genome-gene-0.2	64.4088	271.251	-2.0743	0.042663	1	--	sp|P00210|FER1_DESAF Ferredoxin-1 OS=Desulfovibrio africanus GN=fd1 PE=1 SV=3//4.08404e-09
ref0040788-snap-gene-0.29	1.00827	23.7856	-4.5601	0.018095	1	--	sp|Q9FEQ8|PER2_MAIZE Peroxidase 2 OS=Zea mays GN=PER2 PE=2 SV=1//1.40175e-55
ref0041028-processed-gene-0.6	0.655895	11.7708	-4.1656	0.040727	1	--	sp|Q03662|GSTX1_TOBAC Probable glutathione S-transferase OS=Nicotiana tabacum PE=2 SV=1//5.44976e-15
ref0041368-snap-gene-0.20	0.661218	63.9412	-6.5955	8.1595e-06	0.057719	--	sp|Q5JK84|RH15_ORYSJ DEAD-box ATP-dependent RNA helicase 15 OS=Oryza sativa subsp. japonica GN=Os01g0550000 PE=2 SV=1//6.47963e-17
ref0041486-snap-gene-0.10	3.75401	25.722	-2.7765	0.015834	1	--	sp|Q9LS40|ASPG1_ARATH Protein ASPARTIC PROTEASE IN GUARD CELL 1 OS=Arabidopsis thaliana GN=ASPG1 PE=1 SV=1//8.58127e-54
ref0041595-snap-gene-0.6	1.05714	12.0711	-3.5133	0.012305	1	--	sp|Q9FL41|WTR38_ARATH WAT1-related protein At5g07050 OS=Arabidopsis thaliana GN=At5g07050 PE=2 SV=1//1.07132e-25
ref0041597-exonerate_est2genome-gene-0.1	2.60979	31.3274	-3.5854	0.0029879	1	--	-//-
ref0042161-snap-gene-0.33	0.680326	8.96073	-3.7193	0.026877	1	--	sp|P93846|CP51_SORBI Obtusifoliol 14-alpha demethylase OS=Sorghum bicolor GN=CYP51 PE=1 SV=1//1.20186e-114
ref0042549-snap-gene-0.6	4.71028	36.8186	-2.9665	0.0095698	1	--	sp|P0C2F6|RNHX1_ARATH Putative ribonuclease H protein At1g65750 OS=Arabidopsis thaliana GN=At1g65750 PE=3 SV=1//8.07715e-09
ref0042660-snap-gene-2.37	11.9677	64.3875	-2.4276	0.023834	1	--	sp|Q8VZG8|Y4885_ARATH Probable LRR receptor-like serine/threonine-protein kinase At4g08850 OS=Arabidopsis thaliana GN=At4g08850 PE=2 SV=3//6.55834e-07
ref0042663-snap-gene-2.34	0.308839	5.49878	-4.1542	0.040407	1	--	-//-
ref0042668-snap-gene-2.41	0	3.55688	#NAME?	0.046902	1	--	sp|C0LGH3|Y5614_ARATH Probable LRR receptor-like serine/threonine-protein kinase At1g56140 OS=Arabidopsis thaliana GN=At1g56140 PE=2 SV=2//6.187e-08
ref0042689-snap-gene-0.14	8.62872	57.7684	-2.7431	0.012034	1	--	sp|Q9M2S4|LRKS4_ARATH L-type lectin-domain containing receptor kinase S.4 OS=Arabidopsis thaliana GN=LECRKS4 PE=2 SV=1//4.50328e-41
ref0042702-snap-gene-0.18	3.43138	18.9348	-2.4642	0.034384	1	--	sp|Q7ZV90|PIF1_DANRE ATP-dependent DNA helicase PIF1 OS=Danio rerio GN=pif1 PE=2 SV=1//5.81916e-16
ref0042926-processed-gene-0.0	2.59069	16.8266	-2.6993	0.033959	1	--	sp|Q7XA42|RGA1_SOLBU Putative disease resistance protein RGA1 OS=Solanum bulbocastanum GN=RGA1 PE=2 SV=2//1.24197e-44
ref0043399-snap-gene-0.9	2.39868	43.5681	-4.183	0.034903	1	--	sp|P93846|CP51_SORBI Obtusifoliol 14-alpha demethylase OS=Sorghum bicolor GN=CYP51 PE=1 SV=1//4.76174e-18
ref0043603-processed-gene-0.0	68.8904	311.621	-2.1774	0.0333	1	--	sp|P24632|HSP22_MAIZE 17.8 kDa class II heat shock protein OS=Zea mays PE=2 SV=1//8.04884e-63
ref0043915-snap-gene-0.8	1.05714	11.7992	-3.4805	0.014616	1	--	-//-
ref0044117-processed-gene-0.5	33.0362	747.896	-4.5007	0.028711	1	--	sp|P14009|14KD_DAUCA 14 kDa proline-rich protein DC2.15 OS=Daucus carota PE=2 SV=1//2.4219e-33
ref0044125-processed-gene-0.13	5.80437	248.125	-5.4178	0.028815	1	--	-//-
ref0044252-processed-gene-0.6	18.7879	111.78	-2.5728	0.02952	1	--	sp|Q7XYS3|C74A2_ORYSJ Allene oxide synthase 2 OS=Oryza sativa subsp. japonica GN=CYP74A2 PE=2 SV=2//0
ref0044369-processed-gene-0.8	10.5187	168.668	-4.0032	0.024638	1	--	sp|Q9FEQ8|PER2_MAIZE Peroxidase 2 OS=Zea mays GN=PER2 PE=2 SV=1//1.78873e-145
ref0044738-snap-gene-0.13	1.00827	10.3447	-3.3589	0.022009	1	--	-//-
ref0045094-snap-gene-0.14	17.2926	86.2932	-2.3191	0.026287	1	--	sp|Q9FEQ8|PER2_MAIZE Peroxidase 2 OS=Zea mays GN=PER2 PE=2 SV=1//1.87959e-27
ref0045492-processed-gene-0.2	0	5.69749	#NAME?	0.027383	1	--	-//-
ref0045698-snap-gene-0.25	0	10.3731	#NAME?	0.0070344	1	--	-//-
ref0045776-snap-gene-0.17	2.77955	50.4853	-4.1829	0.00056941	0.91868	--	-//-
ref0045816-snap-gene-0.37	0	28.2216	#NAME?	0.046684	1	--	-//-
ref0045817-snap-gene-0.27	5.25248	49.2516	-3.2291	0.0040323	1	--	-//-
ref0046114-snap-gene-0.10	36.5171	144.817	-1.9876	0.046111	1	--	sp|Q6K7E6|ERF1_ORYSJ Ethylene-responsive transcription factor 1 OS=Oryza sativa subsp. japonica GN=EREBP1 PE=1 SV=1//1.61837e-17
ref0047056-snap-gene-0.2	0.308839	14.8033	-5.5829	0.013179	1	--	-//-
ref0047077-processed-gene-0.4	8.33053	78.1474	-3.2297	0.0070761	1	--	sp|Q39224|SRG1_ARATH Protein SRG1 OS=Arabidopsis thaliana GN=SRG1 PE=2 SV=1//1.30874e-30
ref0047381-snap-gene-0.23	0.352379	6.26753	-4.1527	0.034016	1	--	sp|Q9FG33|LRKS5_ARATH Probable L-type lectin-domain containing receptor kinase S.5 OS=Arabidopsis thaliana GN=LECRKS5 PE=2 SV=1//3.78401e-34
ref0047456-snap-gene-0.22	7.00059	40.5742	-2.535	0.02268	1	--	sp|Q8S9L6|CRK29_ARATH Cysteine-rich receptor-like protein kinase 29 OS=Arabidopsis thaliana GN=CRK29 PE=2 SV=1//5.06217e-08
ref0047997-processed-gene-0.0	0.327947	5.99053	-4.1911	0.033461	1	--	sp|Q42962|PGKY_TOBAC Phosphoglycerate kinase, cytosolic OS=Nicotiana tabacum PE=2 SV=1//4.76358e-06
ref0048023-snap-gene-0.20	1.62595	15.965	-3.2956	0.012022	1	--	-//-
ref0048055-snap-gene-0.32	0	6.1465	#NAME?	0.022254	1	--	-//-
ref0048108-snap-gene-0.3	2.02187	23.0953	-3.5138	0.032697	1	--	sp|Q8W571|ATL32_ARATH RING-H2 finger protein ATL32 OS=Arabidopsis thaliana GN=ATL32 PE=2 SV=3//1.30736e-13
ref0048156-snap-gene-0.1	3.82072	42.2767	-3.4679	0.0035642	1	--	-//-
