# Supplementary material for: Transcriptome profiling revealed candidate genes, pathways and transcription factors related to nitrogen utilization and excessive nitrogen stress in perennial ryegrass
Source: Sci Rep. 2022 Mar 1;12:3353. doi: 10.1038/s41598-022-07329-7 (PMC8888628; doi:10.1038/s41598-022-07329-7)
Supplement: Supplementary file 10 — Supplementary Table S5 C-2. [file 41598_2022_7329_MOESM10_ESM.xlsx]

## Sheet: N_1vsN_0_5.DEG_up
S5 C-2
Gene_id	readcount_N_1	readcount_N_0_5	log2FoldChange	pval	padj	Gene Name	Blast swiss prot
Novel00015	12.6975	0.326324	5.2821	0.011681	1	-//-
Novel00114	124.721	21.5021	2.5361	0.012101	1	--	hypothetical protein CISIN_1g001751mg [Citrus sinensis]
Novel00170	174.504	11.0081	3.9866	0.019796	1	-//-
Novel00177	15.8404	2.83766	2.4808	0.046091	1	-//-
Novel00184	2875.62	395.685	2.8615	0.012877	1	-//-
Novel00192	28.8083	0	Inf	0.0019955	1	--	PREDICTED: DCC family protein At1g52590, chloroplastic [Brachypodium distachyon]
Novel00444	34.7245	6.81519	2.3491	0.035913	1	--	hypothetical protein F775_24619 [Aegilops tauschii]
Novel00513	27.3587	0	Inf	0.0025427	1	-//-
Novel00519	33.7594	6.47715	2.3819	0.039436	1	-//-
Novel00552	19.5293	1.89197	3.3677	0.0078457	1	-//-
Novel00609	64.5557	10.4424	2.6281	0.013342	1	-//-
Novel00635	39.0673	7.55065	2.3713	0.043648	1	-//-
Novel00645	374.564	29.6297	3.6601	0.021744	1	--	Putative RNA-binding protein ylmH [Aegilops tauschii]
Novel00646	23.1696	2.04116	3.5048	0.020557	1	--	hypothetical protein TRIUR3_33060 [Triticum urartu]
Novel00792	173.812	0	Inf	0.048658	1	-//-
Novel00806	91.5722	14.0936	2.6999	0.034136	1	--	putative methionyl-tRNA synthetase [Triticum urartu]
Novel00842	20.4921	4.45857	2.2004	0.047237	1	-//-
Novel00853	31.9622	5.90812	2.4356	0.02836	1	-//-
Novel00929	25.1159	1.63162	3.9442	0.012182	1	-//-
Novel01047	57.976	1.3053	5.473	0.030771	1	--	hypothetical protein OsJ_09539 [Oryza sativa Japonica Group]
Novel01092	12.8983	1.79252	2.8471	0.034081	1	--	PREDICTED: uncharacterized protein LOC100843023 [Brachypodium distachyon]
Novel01158	32.11	3.86183	3.0557	0.011275	1	-//-
Novel01250	22.2437	4.40884	2.3349	0.038779	1	--	unnamed protein product [Triticum aestivum]
Novel01253	101.393	20.5127	2.3054	0.029673	1	-//-
Novel01257	7.26807	0.586477	3.6314	0.034342	1	-//-
Novel01310	66.2036	0	Inf	0.00042569	0.91868	-//-
Novel01406	7.12462	0	Inf	0.024227	1	-//-
Novel01490	77.2147	15.427	2.3234	0.021603	1	-//-
Novel01491	35.7813	7.99821	2.1615	0.039465	1	-//-
Novel01560	78.3333	6.52215	3.5862	0.014411	1	-//-
Novel01606	9963.85	862.66	3.5298	0.00095764	1	--	lipoxygenase, partial [Triticum aestivum]
Novel01607	521.507	67.6174	2.9472	0.0045394	1	-//-
Novel01694	31.216	0.342967	6.5081	0.0041539	1	-//-
Novel01758	26.4133	1.63162	4.0169	0.042247	1	-//-
Novel01854	9.39801	0.879716	3.4172	0.026293	1	--	hypothetical protein TRIUR3_11841 [Triticum urartu]
Novel01859	86.3436	19.9795	2.1116	0.040442	1	-//-
Novel01878	35.0868	0.326324	6.7485	0.02201	1	--	Cysteine synthase, chloroplastic/chromoplastic [Triticum urartu]
Novel02017	18.4981	3.49031	2.406	0.045488	1	--	PREDICTED: elongation factor 1-delta 1 [Brachypodium distachyon]>gi|721610382|ref|XP_010235652.1| PREDICTED: elongation factor 1-delta 1 [Brachypodium distachyon]
Novel02151	12.1531	0.652648	4.2189	0.0052701	1	--	PREDICTED: uncharacterized protein LOC104582181 [Brachypodium distachyon]
Novel02165	344.364	48.5461	2.8265	0.010413	1	-//-
ref0000034-snap-gene-0.11	5.65464	0	Inf	0.047443	1	--	-//-
ref0000551-processed-gene-0.4	254.616	53.213	2.2585	0.02934	1	--	sp|O24592|NCED1_MAIZE 9-cis-epoxycarotenoid dioxygenase 1, chloroplastic OS=Zea mays GN=VP14 PE=1 SV=2//0
ref0001408-processed-gene-0.1	47.4955	5.51009	3.1076	0.0062917	1	--	sp|A9ZPJ7|AGCT2_HORVU Agmatine coumaroyltransferase-2 OS=Hordeum vulgare GN=ACT-2 PE=1 SV=1//4.72846e-06
ref0002227-snap-gene-0.32	8.13634	0.326324	4.64	0.011408	1	--	-//-
ref0002717-processed-gene-0.6	1116.92	116.202	3.2648	0.020951	1	--	-//-
ref0002719-snap-gene-0.33	71.0724	3.45722	4.3616	0.00024847	0.79894	--	-//-
ref0002951-processed-gene-0.1	10.0858	0.929444	3.4398	0.021031	1	--	sp|P14381|YTX2_XENLA Transposon TX1 uncharacterized 149 kDa protein OS=Xenopus laevis PE=3 SV=1//3.37648e-46
ref0003064-snap-gene-0.15	29.6327	1.56545	4.2425	0.0010875	1	--	-//-
ref0003074-exonerate_est2genome-gene-0.1	10.6306	0	Inf	0.013002	1	--	sp|Q9SD53|Y3720_ARATH UPF0481 protein At3g47200 OS=Arabidopsis thaliana GN=At3g47200 PE=2 SV=1//1.19213e-10
ref0003110-snap-gene-0.37	95.3694	7.70044	3.6305	0.018486	1	--	-//-
ref0004694-processed-gene-0.24	7.50676	0.326324	4.5238	0.013525	1	--	sp|Q9FJF9|SAU21_ARATH Auxin-responsive protein SAUR21 OS=Arabidopsis thaliana GN=SAUR21 PE=2 SV=1//7.14655e-11
ref0004924-snap-gene-0.17	53.9663	6.87683	2.9722	0.021504	1	--	sp|Q9FIA1|GDL87_ARATH GDSL esterase/lipase At5g55050 OS=Arabidopsis thaliana GN=At5g55050 PE=2 SV=1//3.51884e-10
ref0005150-snap-gene-0.11	37.5281	4.84553	2.9532	0.01213	1	--	sp|P08770|TRA1_MAIZE Putative AC transposase OS=Zea mays PE=2 SV=2//3.22046e-20
ref0005156-snap-gene-0.5	7.93117	0.685933	3.5314	0.042921	1	--	-//-
ref0005777-snap-gene-0.7	282.805	18.5945	3.9269	0.00038839	0.91868	--	-//-
ref0005986-snap-gene-0.11	168.518	0	Inf	4.6079e-05	0.23283	--	-//-
ref0006079-snap-gene-0.10	51.2934	10.0299	2.3545	0.029632	1	--	sp|P93295|M310_ARATH Uncharacterized mitochondrial protein AtMg00310 OS=Arabidopsis thaliana GN=AtMg00310 PE=4 SV=1//2.84404e-25
ref0006408-snap-gene-0.3	20.6948	3.55648	2.5407	0.029686	1	--	sp|Q653P0|KOR1_ORYSJ Potassium channel KOR1 OS=Oryza sativa subsp. japonica GN=Os06g0250600 PE=2 SV=1//1.78292e-19
ref0006640-snap-gene-0.6	7.36454	0	Inf	0.037693	1	--	sp|Q9CAG8|FBK28_ARATH F-box/kelch-repeat protein At1g67480 OS=Arabidopsis thaliana GN=At1g67480 PE=2 SV=1//2.37279e-30
ref0006962-processed-gene-0.14	22402.2	2872.32	2.9634	0.0045764	1	--	sp|Q941F1|PLA15_ARATH Phospholipase A1-Igamma1, chloroplastic OS=Arabidopsis thaliana GN=At1g06800 PE=1 SV=2//1.2772e-164
ref0007460-processed-gene-0.6	22.2581	3.80059	2.55	0.047728	1	--	sp|Q9XJ60|MAD50_ORYSJ MADS-box transcription factor 50 OS=Oryza sativa subsp. japonica GN=MADS50 PE=2 SV=1//8.23255e-10
ref0007519-processed-gene-0.14	149.578	13.8295	3.4351	0.0015998	1	--	sp|Q5NUF4|HIDM_GLYEC 2-hydroxyisoflavanone dehydratase OS=Glycyrrhiza echinata GN=HIDM PE=1 SV=1//4.02363e-62
ref0007590-processed-gene-0.1	18.7236	1.23913	3.9175	0.019112	1	--	-//-
ref0007590-snap-gene-0.26	55.3725	7.86506	2.8156	0.010641	1	--	-//-
ref0007590-snap-gene-0.29	13.0903	2.05267	2.6729	0.043741	1	--	-//-
ref0007782-snap-gene-0.2	261.473	60.9511	2.1009	0.044684	1	--	-//-
ref0007806-exonerate_est2genome-gene-0.0	6.2194	0	Inf	0.0076303	1	--	-//-
ref0008456-processed-gene-0.6	121.461	27.697	2.1327	0.046341	1	--	sp|Q9SSD1|TMM_ARATH Protein TOO MANY MOUTHS OS=Arabidopsis thaliana GN=TMM PE=1 SV=1//1.24845e-35
ref0008575-snap-gene-0.27	8.86553	0	Inf	0.011077	1	--	-//-
ref0009815-processed-gene-0.0	4.11577	0	Inf	0.033013	1	--	sp|P0C2F6|RNHX1_ARATH Putative ribonuclease H protein At1g65750 OS=Arabidopsis thaliana GN=At1g65750 PE=3 SV=1//5.02224e-34
ref0009955-snap-gene-0.33	4.05752	0	Inf	0.032815	1	--	-//-
ref0010187-snap-gene-0.2	16.6733	3.06473	2.4437	0.046067	1	--	-//-
ref0010619-snap-gene-0.25	15.4436	2.59455	2.5734	0.037728	1	--	sp|Q7ZV90|PIF1_DANRE ATP-dependent DNA helicase PIF1 OS=Danio rerio GN=pif1 PE=2 SV=1//6.93485e-24
ref0010907-snap-gene-0.14	3.49277	0	Inf	0.042998	1	--	sp|O04308|MPPA2_ARATH Probable mitochondrial-processing peptidase subunit alpha-2 OS=Arabidopsis thaliana GN=MPPA2 PE=1 SV=1//3.50199e-06
ref0011376-processed-gene-0.10	139.169	7.2023	4.2722	0.010157	1	--	sp|P42390|TRPA_MAIZE Indole-3-glycerol phosphate lyase, chloroplastic OS=Zea mays GN=BX1 PE=1 SV=2//1.49179e-25
ref0011604-processed-gene-0.3	10.4934	0.342967	4.9353	0.0040551	1	--	sp|O00370|LORF2_HUMAN LINE-1 retrotransposable element ORF2 protein OS=Homo sapiens PE=1 SV=1//1.93917e-17
ref0012158-snap-gene-0.20	66.3232	2.82122	4.5551	0.0001622	0.63744	--	sp|A7LXU3|BGH3B_BACO1 Beta-glucosidase BoGH3B OS=Bacteroides ovatus (strain ATCC 8483 / DSM 1896 / JCM 5824 / NCTC 11153) GN=BACOVA_02659 PE=1 SV=1//4.69121e-36
ref0012206-processed-gene-0.7	22.9685	1.3053	4.1372	0.018277	1	--	sp|Q6AVI0|RSLE2_ORYSJ Zinc finger BED domain-containing protein RICESLEEPER 2 OS=Oryza sativa subsp. japonica GN=Os03g0733400 PE=2 SV=1//5.13516e-75
ref0012213-snap-gene-1.42	9.58093	0	Inf	0.046555	1	--	sp|Q75LX7|KNOS4_ORYSJ Homeobox protein knotted-1-like 4 OS=Oryza sativa subsp. japonica GN=OSH10 PE=2 SV=1//5.37931e-09
ref0012562-snap-gene-0.10	134.847	2.54442	5.7278	0.0036083	1	--	sp|P15590|GLB1_MAIZE Globulin-1 S allele OS=Zea mays GN=GLB1 PE=1 SV=2//6.04098e-32
ref0012853-processed-gene-1.6	23.958	0.326324	6.1981	0.0075388	1	--	-//-
ref0012929-snap-gene-0.16	3.57139	0	Inf	0.042531	1	--	-//-
ref0013556-processed-gene-0.16	25.6472	3.68429	2.7993	0.018987	1	--	sp|Q64MA1|DRE1A_ORYSJ Dehydration-responsive element-binding protein 1A OS=Oryza sativa subsp. japonica GN=DREB1A PE=2 SV=1//9.70936e-22
ref0013884-processed-gene-0.7	58.3745	5.57153	3.3892	0.0072722	1	--	sp|Q41144|STC_RICCO Sugar carrier protein C OS=Ricinus communis GN=STC PE=2 SV=1//0
ref0013955-processed-gene-0.0	10.0041	0.978972	3.3532	0.037176	1	--	-//-
ref0014075-processed-gene-1.4	29.244	1.89197	3.9502	0.020322	1	--	sp|Q8GXZ3|Y5102_ARATH Serine/threonine-protein kinase At5g01020 OS=Arabidopsis thaliana GN=At5g01020 PE=1 SV=1//4.75287e-18
ref0014281-processed-gene-0.0	21.1903	2.95356	2.8429	0.016089	1	--	-//-
ref0014551-snap-gene-0.31	5.30667	0	Inf	0.013534	1	--	-//-
ref0014856-snap-gene-0.7	1321.18	209.796	2.6548	0.010338	1	--	sp|Q8GSM7|HST_TOBAC Shikimate O-hydroxycinnamoyltransferase OS=Nicotiana tabacum GN=HST PE=1 SV=1//7.76391e-113
ref0015419-snap-gene-0.13	91.8901	7.17913	3.678	0.036387	1	--	-//-
ref0016113-processed-gene-0.5	9.34819	0	Inf	0.018234	1	--	sp|P0C2F6|RNHX1_ARATH Putative ribonuclease H protein At1g65750 OS=Arabidopsis thaliana GN=At1g65750 PE=3 SV=1//7.63371e-34
ref0016116-snap-gene-0.17	59.7693	12.7552	2.2283	0.036024	1	--	-//-
ref0016340-processed-gene-0.7	423.126	52.3867	3.0138	0.032787	1	--	sp|A3FPF2|DEF_NELNU Defensin-like protein OS=Nelumbo nucifera PE=3 SV=1//3.94949e-08
ref0016359-snap-gene-0.9	44.9885	5.48234	3.0367	0.0063386	1	--	-//-
ref0016796-snap-gene-0.3	8.54884	0.293239	4.8656	0.025476	1	--	-//-
ref0016976-exonerate_est2genome-gene-0.3	3.72958	0	Inf	0.041124	1	--	sp|Q9SLN1|FPP7_ARATH Filament-like plant protein 7 OS=Arabidopsis thaliana GN=FPP7 PE=3 SV=2//1.02975e-51
ref0017406-snap-gene-0.17	39.0855	8.03787	2.2817	0.041433	1	--	sp|Q5XF36|KMS1_ARATH Vacuole membrane protein KMS1 OS=Arabidopsis thaliana GN=KMS1 PE=1 SV=1//1.4986e-19
ref0017641-processed-gene-1.12	3.83983	0	Inf	0.036221	1	--	sp|Q9SHC8|VAP12_ARATH Vesicle-associated protein 1-2 OS=Arabidopsis thaliana GN=PVA12 PE=1 SV=1//5.83591e-07
ref0017898-snap-gene-0.5	45.9977	9.10399	2.337	0.026646	1	--	sp|Q8RXN0|AB11G_ARATH ABC transporter G family member 11 OS=Arabidopsis thaliana GN=ABCG11 PE=1 SV=1//2.81056e-11
ref0018060-snap-gene-0.7	2787.38	349.086	2.9973	0.0035241	1	--	sp|P27061|PPA1_SOLLC Acid phosphatase 1 OS=Solanum lycopersicum GN=APS1 PE=2 SV=1//9.25706e-19
ref0018533-processed-gene-0.8	379.494	35.5496	3.4162	0.019192	1	--	-//-
ref0018633-snap-gene-0.21	255.07	58.6062	2.1218	0.044072	1	--	sp|Q67X45|CSLA3_ORYSJ Probable mannan synthase 3 OS=Oryza sativa subsp. japonica GN=CSLA3 PE=2 SV=1//9.10126e-11
ref0018635-snap-gene-0.12	31.8074	2.0578	3.9502	0.0012762	1	--	-//-
ref0018676-processed-gene-0.4	3.85047	0	Inf	0.033499	1	--	-//-
ref0018795-processed-gene-0.8	12616.8	2538.36	2.3134	0.023118	1	--	-//-
ref0019421-snap-gene-1.29	54.3975	5.48747	3.3093	0.028571	1	--	-//-
ref0020943-processed-gene-0.1	5.30667	0	Inf	0.013534	1	--	sp|O00370|LORF2_HUMAN LINE-1 retrotransposable element ORF2 protein OS=Homo sapiens PE=1 SV=1//2.66476e-41
ref0020961-processed-gene-0.0	13.8264	0	Inf	0.027024	1	--	-//-
ref0020961-processed-gene-0.2	18.4073	0	Inf	0.038358	1	--	sp|Q9SD53|Y3720_ARATH UPF0481 protein At3g47200 OS=Arabidopsis thaliana GN=At3g47200 PE=2 SV=1//1.62196e-10
ref0021558-processed-gene-0.1	53.9138	7.45693	2.854	0.0081034	1	--	-//-
ref0021785-processed-gene-0.4	13.6648	1.53236	3.1566	0.021269	1	--	-//-
ref0021798-snap-gene-0.16	29.4936	0	Inf	0.0011627	1	--	-//-
ref0021866-snap-gene-0.16	24.0469	3.78355	2.668	0.024911	1	--	-//-
ref0021999-snap-gene-0.2	307.386	60.2701	2.3505	0.020315	1	--	sp|Q8VZW3|CFI3_ARATH Probable chalcone--flavonone isomerase 3 OS=Arabidopsis thaliana GN=CHI3 PE=1 SV=1//2.23259e-56
ref0022134-exonerate_est2genome-gene-0.0	12.9343	1.79252	2.8511	0.034054	1	--	-//-
ref0022529-exonerate_est2genome-gene-0.0	5.76929	0	Inf	0.025295	1	--	-//-
ref0023003-snap-gene-0.1	3.80161	0	Inf	0.033807	1	--	-//-
ref0023188-snap-gene-1.21	5824.22	810.121	2.8459	0.0058578	1	--	-//-
ref0023389-processed-gene-0.1	46.3992	0	Inf	0.028157	1	--	-//-
ref0023992-snap-gene-0.2	27.7364	0	Inf	0.0025724	1	--	sp|Q93ZR6|WSD1_ARATH O-acyltransferase WSD1 OS=Arabidopsis thaliana GN=WSD1 PE=2 SV=1//1.61067e-23
ref0024468-snap-gene-0.7	79.8493	16.4664	2.2778	0.026239	1	--	sp|Q8RYC8|ARFS_ARATH Auxin response factor 19 OS=Arabidopsis thaliana GN=ARF19 PE=1 SV=2//1.24386e-09
ref0026557-snap-gene-0.15	5.39061	0	Inf	0.013372	1	--	-//-
ref0026659-snap-gene-0.18	37.7599	5.91923	2.6734	0.017318	1	--	-//-
ref0026662-processed-gene-0.9	3.66161	0	Inf	0.041635	1	--	-//-
ref0027831-snap-gene-0.2	48.8418	5.87383	3.0557	0.0059588	1	--	-//-
ref0029599-snap-gene-0.29	20.784	3.50715	2.5671	0.029676	1	--	sp|P37834|PER1_ORYSJ Peroxidase 1 OS=Oryza sativa subsp. japonica GN=PRX74 PE=2 SV=2//1.34699e-52
ref0030224-processed-gene-1.5	5.55504	0.293239	4.2437	0.046038	1	--	-//-
ref0030224-snap-gene-0.13	6.71492	0.326324	4.363	0.037285	1	--	-//-
ref0030532-exonerate_est2genome-gene-0.1	17.1901	0	Inf	0.044114	1	--	-//-
ref0030735-processed-gene-0.6	246.651	59.752	2.0454	0.048839	1	--	-//-
ref0031865-snap-gene-0.14	118.444	17.3272	2.7731	0.013155	1	--	sp|P86888|PMLN_PRUPE Peamaclein OS=Prunus persica PE=1 SV=1//6.06192e-09
ref0032249-snap-gene-0.7	101.441	13.6969	2.8887	0.012918	1	--	sp|Q17QR8|HARB1_BOVIN Putative nuclease HARBI1 OS=Bos taurus GN=HARBI1 PE=2 SV=1//1.09855e-09
ref0032483-snap-gene-0.16	13.8264	0	Inf	0.027024	1	--	-//-
ref0033532-processed-gene-0.0	37.1234	3.67298	3.3373	0.036955	1	--	sp|P0DKH0|NRT22_ORYSJ High-affinity nitrate transporter 2.2 OS=Oryza sativa subsp. japonica GN=NRT2.2 PE=1 SV=1//0
ref0033593-processed-gene-0.3	69.5473	14.8158	2.2309	0.037137	1	--	sp|Q9SSD1|TMM_ARATH Protein TOO MANY MOUTHS OS=Arabidopsis thaliana GN=TMM PE=1 SV=1//2.11084e-42
ref0033763-processed-gene-0.4	4.83431	0	Inf	0.01704	1	--	-//-
ref0034244-processed-gene-0.0	21.2577	2.26803	3.2285	0.027622	1	--	-//-
ref0034920-processed-gene-0.3	60.2648	7.77832	2.9538	0.0075375	1	--	-//-
ref0035068-snap-gene-0.28	6.0941	0.342967	4.1513	0.025517	1	--	sp|B2ZX90|FAS1_ORYSJ Chromatin assembly factor 1 subunit FSM OS=Oryza sativa subsp. japonica GN=FSM PE=2 SV=1//2.0568e-09
ref0035705-exonerate_est2genome-gene-0.0	169.612	12.7063	3.7386	0.015426	1	--	sp|Q10J94|CYT8_ORYSJ Cysteine proteinase inhibitor 8 OS=Oryza sativa subsp. japonica GN=Os03g0429000 PE=2 SV=1//4.1264e-10
ref0036074-exonerate_est2genome-gene-0.0	37.9851	7.26294	2.3868	0.026576	1	--	-//-
ref0036117-processed-gene-0.5	19.6308	0.619563	4.9857	0.0010229	1	--	sp|Q9FSV7|SST_FESAR Sucrose:sucrose 1-fructosyltransferase OS=Festuca arundinacea GN=1-SST PE=1 SV=1//8.64974e-08
ref0036288-processed-gene-0.0	11.1389	1.23913	3.1682	0.039518	1	--	-//-
ref0036288-snap-gene-0.7	19.9174	0.326324	5.9316	0.0017255	1	--	-//-
ref0036657-snap-gene-0.9	6.00702	0	Inf	0.021214	1	--	sp|Q43484|KNOX3_HORVU Homeobox protein KNOX3 OS=Hordeum vulgare GN=KNOX3 PE=1 SV=1//1.7369e-13
ref0037091-processed-gene-0.1	232.814	17.891	3.7019	0.011586	1	--	-//-
ref0037177-snap-gene-0.2	11.9132	0	Inf	0.036452	1	--	sp|P15590|GLB1_MAIZE Globulin-1 S allele OS=Zea mays GN=GLB1 PE=1 SV=2//6.00272e-56
ref0037836-processed-gene-0.0	709.786	103.873	2.7726	0.0086765	1	--	sp|Q96520|PER12_ARATH Peroxidase 12 OS=Arabidopsis thaliana GN=PER12 PE=1 SV=1//2.94129e-64
ref0038171-processed-gene-0.7	73.8115	10.5105	2.812	0.0087147	1	--	sp|Q06086|TYDC2_PETCR Tyrosine decarboxylase 2 OS=Petroselinum crispum GN=TYRDC-2 PE=2 SV=1//1.31188e-73
ref0038288-processed-gene-0.8	32.0232	4.92362	2.7013	0.018373	1	--	sp|Q9LTA2|AHL17_ARATH AT-hook motif nuclear-localized protein 17 OS=Arabidopsis thaliana GN=AHL17 PE=2 SV=1//1.64382e-41
ref0038495-snap-gene-0.1	6.60685	0.293239	4.4938	0.021405	1	--	-//-
ref0040227-snap-gene-0.13	85.8947	9.75684	3.1381	0.037678	1	--	-//-
ref0040979-processed-gene-0.8	8.74211	0.636205	3.7804	0.017885	1	--	sp|Q3EAQ5|PTR36_ARATH Probable peptide/nitrate transporter At3g43790 OS=Arabidopsis thaliana GN=ZIFL2 PE=2 SV=2//1.968e-12
ref0041264-processed-gene-0.4	4.18907	0	Inf	0.049039	1	--	sp|P14381|YTX2_XENLA Transposon TX1 uncharacterized 149 kDa protein OS=Xenopus laevis PE=3 SV=1//6.2105e-44
ref0041450-snap-gene-0.19	21.4421	3.75086	2.5152	0.035043	1	--	-//-
ref0041458-snap-gene-0.17	12.1766	1.9417	2.6487	0.043172	1	--	sp|Q8H1S4|ACCH3_ARATH 1-aminocyclopropane-1-carboxylate oxidase homolog 3 OS=Arabidopsis thaliana GN=At1g06650 PE=2 SV=1//1.40848e-09
ref0041460-processed-gene-0.21	736.123	148.699	2.3076	0.02093	1	--	sp|Q9SD85|F3PH_ARATH Flavonoid 3&apos;-monooxygenase OS=Arabidopsis thaliana GN=CYP75B1 PE=1 SV=1//3.22988e-108
ref0042334-processed-gene-0.4	9.4641	1.32194	2.8398	0.049349	1	--	-//-
ref0042771-snap-gene-0.9	17.1892	1.75943	3.2883	0.013104	1	--	-//-
ref0043875-processed-gene-0.9	22.5763	3.26384	2.7902	0.036403	1	--	-//-
ref0043876-processed-gene-0.1	11.1941	0	Inf	0.0031254	1	--	-//-
ref0044471-processed-gene-0.18	6.40608	0.326324	4.2951	0.04617	1	--	-//-
ref0044608-processed-gene-0.5	16.4199	2.80477	2.5495	0.040614	1	--	-//-
ref0045698-snap-gene-0.24	263.318	29.4954	3.1582	0.027963	1	--	sp|P0C2F6|RNHX1_ARATH Putative ribonuclease H protein At1g65750 OS=Arabidopsis thaliana GN=At1g65750 PE=3 SV=1//6.2589e-24
ref0046881-processed-gene-0.2	1938.23	477.718	2.0205	0.049292	1	--	sp|O65351|SBT17_ARATH Subtilisin-like protease SBT1.7 OS=Arabidopsis thaliana GN=SBT1.7 PE=1 SV=1//1.09167e-178
ref0047498-processed-gene-0.14	40.0881	9.10459	2.1385	0.047327	1	--	-//-
ref0048015-snap-gene-0.12	7.60448	0.636205	3.5793	0.029811	1	--	sp|Q9LK03|PERK2_ARATH Proline-rich receptor-like protein kinase PERK2 OS=Arabidopsis thaliana GN=PERK2 PE=2 SV=3//1.78865e-20
ref0048052-snap-gene-1.13	21.3037	0.293239	6.1829	0.0048539	1	--	-//-
ref0048292-snap-gene-0.14	14.5869	0	Inf	0.026627	1	--	sp|Q9S9N9|CCR1_ARATH Cinnamoyl-CoA reductase 1 OS=Arabidopsis thaliana GN=CCR1 PE=1 SV=1//2.51269e-72
