# Supplementary material for: Transcriptome profiling revealed candidate genes, pathways and transcription factors related to nitrogen utilization and excessive nitrogen stress in perennial ryegrass
Source: Sci Rep. 2022 Mar 1;12:3353. doi: 10.1038/s41598-022-07329-7 (PMC8888628; doi:10.1038/s41598-022-07329-7)
Supplement: Supplementary file 11 — Supplementary Table S5 D-1. [file 41598_2022_7329_MOESM11_ESM.xlsx]

## Sheet: N_10vsN_0.DEG_down
D-1
Gene_id	readcount_N_10	readcount_N_0	log2FoldChange	pval	padj	Gene Name	Blast swiss prot
Novel00021	2.22887	16.7017	-2.9056	0.043576	0.96953	-//-
Novel00090	26.1539	315.549	-3.5928	0.00040024	0.071326	--	PREDICTED: AT-hook motif nuclear-localized protein 19 [Setaria italica]
Novel00099	5.30192	34.7283	-2.7115	0.01352	0.56333	--	unnamed protein product [Triticum aestivum]
Novel00109	3.0871	18.0183	-2.5451	0.047605	0.99746	-//-
Novel00128	7.51028	46.1097	-2.6181	0.012429	0.54514	--	predicted protein [Hordeum vulgare subsp. vulgare]>gi|326514104|dbj|BAJ92202.1| predicted protein [Hordeum vulgare subsp. vulgare]>gi|326528277|dbj|BAJ93320.1| predicted protein [Hordeum vulgare subsp. vulgare]
Novel00135	22.3074	94.5188	-2.0831	0.030938	0.83987	--	H0322F07.9 [Oryza sativa Indica Group]>gi|90399190|emb|CAH68177.1| H0403D02.5 [Oryza sativa Indica Group]
Novel00136	40.2434	1195.16	-4.8923	3.2818e-06	0.0020726	--	cortical cell-delineating protein precursor [Zea mays]>gi|195657835|gb|ACG48385.1| cortical cell-delineating protein precursor [Zea mays]>gi|413919309|gb|AFW59241.1| cortical cell-delineating protein [Zea mays]
Novel00142	1.06226	18.8432	-4.1488	0.048217	0.99985	--	PREDICTED: uncharacterized protein LOC100833562 [Brachypodium distachyon]
Novel00146	0.354086	8.28215	-4.5478	0.014781	0.5912	-//-
Novel00167	23.1012	187.099	-3.0178	0.0021959	0.208	--	predicted protein [Hordeum vulgare subsp. vulgare]
Novel00192	0.333571	18.9197	-5.8258	0.0074548	0.41541	--	PREDICTED: DCC family protein At1g52590, chloroplastic [Brachypodium distachyon]
Novel00195	3.51566	23.2289	-2.7241	0.020593	0.69443	--	calcineurin B-like protein 7-1 [Triticum aestivum]
Novel00216	2.04246	36.5753	-4.1625	0.0030122	0.25275	-//-
Novel00224	1.3548	12.8669	-3.2475	0.021115	0.70355	--	PREDICTED: uncharacterized protein LOC100823946 [Brachypodium distachyon]
Novel00257	2.08349	25.8894	-3.6353	0.0032539	0.26188	-//-
Novel00258	1.74992	22.4676	-3.6825	0.0036922	0.2769	-//-
Novel00262	4.22384	30.3086	-2.8431	0.01089	0.51179	--	hypothetical protein F775_28803 [Aegilops tauschii]
Novel00270	0.390431	10.7583	-4.7842	0.0055521	0.3525	--	hypothetical protein OsI_25347 [Oryza sativa Indica Group]
Novel00294	1.0986	8.84818	-3.0097	0.046038	0.98283	--	PREDICTED: uncharacterized protein LOC103628408 [Zea mays]
Novel00373	0	46.2316	#NAME?	0.0012378	0.14609	--	Serine/threonine-protein kinase SMG1 [Aegilops tauschii]
Novel00377	26.6568	100.6	-1.9161	0.045413	0.98008	--	PREDICTED: polyubiquitin-like [Brachypodium distachyon]
Novel00387	4.39797	30.0294	-2.7715	0.02156	0.71007	--	Putative serine/threonine-protein kinase receptor [Aegilops tauschii]
Novel00407	0	6.72839	#NAME?	0.036451	0.90526	-//-
Novel00416	1.41635	17.6312	-3.6379	0.006282	0.37753	-//-
Novel00420	0	14.7794	#NAME?	0.00028486	0.056035	-//-
Novel00453	0.333571	34.1984	-6.6798	0.0039036	0.28796	--	PREDICTED: UPF0160 protein C694.04c [Brachypodium distachyon]
Novel00465	1.70889	13.724	-3.0056	0.026014	0.78365	--	predicted protein [Hordeum vulgare subsp. vulgare]
Novel00477	1.74992	54.1009	-4.9503	0.021376	0.70771	--	PREDICTED: carotenoid cleavage dioxygenase 8 homolog B, chloroplastic [Brachypodium distachyon]
Novel00484	0	10.0342	#NAME?	0.0086532	0.4482	-//-
Novel00492	7.29867	64.8718	-3.1519	0.003202	0.26126	-//-
Novel00493	0	8.79677	#NAME?	0.003001	0.25241	-//-
Novel00523	0	6.36215	#NAME?	0.010947	0.51379	-//-
Novel00599	0.744517	24.0342	-5.0126	0.048072	0.99985	--	hypothetical protein SORBIDRAFT_01g030910 [Sorghum bicolor]>gi|241921466|gb|EER94610.1| hypothetical protein SORBIDRAFT_01g030910 [Sorghum bicolor]
Novel00600	0.333571	27.4339	-6.3618	0.00079888	0.1155	-//-
Novel00616	3.15689	31.6738	-3.3267	0.0041786	0.29623	--	hypothetical protein F775_18983 [Aegilops tauschii]
Novel00629	3.85392	27.9396	-2.8579	0.011537	0.52771	-//-
Novel00644	62.7976	267.311	-2.0897	0.028749	0.81246	--	unnamed protein product [Triticum aestivum]
Novel00645	8.48402	310.437	-5.1934	2.0496e-06	0.0015698	--	Putative RNA-binding protein ylmH [Aegilops tauschii]
Novel00650	2.13566	32.6248	-3.9332	0.01313	0.55672	--	hypothetical protein TRIUR3_07666 [Triticum urartu]
Novel00689	0	18.2747	#NAME?	0.0088886	0.45171	-//-
Novel00692	61.6433	991.516	-4.0076	6.2675e-05	0.019619	--	hypothetical protein F775_52309 [Aegilops tauschii]
Novel00705	0.354086	7.81348	-4.4638	0.021127	0.70355	-//-
Novel00719	0.354086	32.3452	-6.5133	0.011291	0.52417	--	PREDICTED: uncharacterized protein LOC102718522 [Oryza brachyantha]
Novel00721	13.3984	82.8044	-2.6276	0.0079512	0.43107	-//-
Novel00755	0.390431	257.377	-9.3646	4.9816e-10	1.3794e-06	--	hypothetical protein OsI_21020 [Oryza sativa Indica Group]>gi|222632591|gb|EEE64723.1| hypothetical protein OsJ_19579 [Oryza sativa Japonica Group]
Novel00769	2.34259	44.3551	-4.2429	0.016828	0.63166	-//-
Novel00776	27.6604	112.937	-2.0296	0.033574	0.86887	--	hypothetical protein TRIUR3_24332 [Triticum urartu]
Novel00808	13.1206	423.58	-5.0127	2.8073e-06	0.0019067	--	hypothetical protein F775_28211 [Aegilops tauschii]
Novel00809	0.687658	24.7508	-5.1696	0.00031264	0.060184	--	PREDICTED: postacrosomal sheath WW domain-binding protein-like [Brachypodium distachyon]
Novel00812	0	17.442	#NAME?	0.00084044	0.11818	-//-
Novel00849	1.02123	19.392	-4.2471	0.0022756	0.2127	-//-
Novel00850	3.41777	19.8111	-2.5352	0.034603	0.88213	-//-
Novel00854	0.708173	13.8342	-4.288	0.039439	0.92672	--	PREDICTED: uncharacterized protein LOC101759474 [Setaria italica]
Novel00892	1.7294	13.4078	-2.9547	0.040938	0.93985	-//-
Novel00926	2.14035	71.6338	-5.0647	0.01724	0.64112	--	predicted protein [Hordeum vulgare subsp. vulgare]
Novel00979	1.7294	21.3001	-3.6225	0.0051319	0.33467	-//-
Novel00989	0.390431	8.21675	-4.3954	0.0458	0.98283	-//-
Novel00998	9.34	46.6071	-2.3191	0.029741	0.8281	-//-
Novel01007	7.04247	31.8632	-2.1777	0.04385	0.9714	--	Os12g0156200 [Oryza sativa Japonica Group]>gi|108862221|gb|ABA96496.2| retrotransposon protein, putative, unclassified, expressed [Oryza sativa Japonica Group]>gi|255670064|dbj|BAF29216.2| Os12g0156200 [Oryza sativa Japonica Group]
Novel01010	1.33429	14.9818	-3.4891	0.025476	0.77654	--	PREDICTED: neutral alpha-glucosidase C [Brachypodium distachyon]
Novel01020	8.1036	266.34	-5.0386	4.1652e-06	0.002499	--	PREDICTED: postacrosomal sheath WW domain-binding protein-like [Brachypodium distachyon]
Novel01045	17.8122	197.06	-3.4677	0.0010498	0.13205	--	PREDICTED: expansin-A17-like [Zea mays]>gi|413953533|gb|AFW86182.1| hypothetical protein ZEAMMB73_063455 [Zea mays]
Novel01055	0	28.9076	#NAME?	0.0010357	0.13148	-//-
Novel01121	247.505	1076.44	-2.1207	0.02369	0.74742	--	predicted protein [Hordeum vulgare subsp. vulgare]
Novel01131	14.5757	149.753	-3.361	0.0010373	0.13148	--	hypothetical protein TRIUR3_00437 [Triticum urartu]
Novel01135	5.94855	29.5452	-2.3123	0.035215	0.88834	--	PREDICTED: BAG family molecular chaperone regulator 1-like [Setaria italica]
Novel01141	4.29653	45.6493	-3.4093	0.034395	0.87873	-//-
Novel01182	1.06226	10.2647	-3.2725	0.026273	0.78486	-//-
Novel01197	6.2692	29.6241	-2.2404	0.03391	0.87231	--	putative helicase [Oryza sativa Japonica Group]
Novel01244	0	15.9955	#NAME?	0.018878	0.67158	-//-
Novel01272	0	25.3264	#NAME?	0.0012475	0.14676	-//-
Novel01291	0	15.7833	#NAME?	0.0064114	0.38149	--	PREDICTED: protein RADIALIS-like 4 [Brachypodium distachyon]
Novel01318	0.333571	41.3481	-6.9537	0.03648	0.90526	-//-
Novel01343	1.00071	28.6922	-4.8416	0.00036528	0.067432	-//-
Novel01388	9.78664	53.0224	-2.4377	0.019499	0.6797	--	Phytoene synthase, chloroplastic [Triticum urartu]
Novel01406	0.724002	14.081	-4.2816	0.0040831	0.2937	-//-
Novel01434	2.50558	13.9965	-2.4819	0.048737	1	--	unnamed protein product [Triticum aestivum]
Novel01442	0	24.2697	#NAME?	0.040855	0.93974	-//-
Novel01479	4.71216	45.529	-3.2723	0.020482	0.69443	-//-
Novel01488	0	15.5952	#NAME?	0.0044635	0.30792	--	hypothetical protein SORBIDRAFT_01g007460 [Sorghum bicolor]>gi|241920272|gb|EER93416.1| hypothetical protein SORBIDRAFT_01g007460 [Sorghum bicolor]
Novel01492	13.6769	121.778	-3.1544	0.0017184	0.18302	--	predicted protein [Hordeum vulgare subsp. vulgare]
Novel01501	1.50486	16.2282	-3.4308	0.020528	0.69443	-//-
Novel01515	0.708173	16.002	-4.498	0.023446	0.74473	-//-
Novel01517	23.1387	115.278	-2.3167	0.012569	0.54548	-//-
Novel01565	0	25.3747	#NAME?	2.0135e-05	0.0085273	--	hypothetical protein SORBIDRAFT_02g041250 [Sorghum bicolor]>gi|241926665|gb|EER99809.1| hypothetical protein SORBIDRAFT_02g041250 [Sorghum bicolor]
Novel01580	0	17.0463	#NAME?	0.00014681	0.035952	-//-
Novel01603	1.48903	118.045	-6.3088	2.3563e-06	0.001731	--	hypothetical protein TRIUR3_07057 [Triticum urartu]
Novel01613	7.16088	71.919	-3.3282	0.0015042	0.16593	--	hypothetical protein SORBIDRAFT_08g020930 [Sorghum bicolor]>gi|241944215|gb|EES17360.1| hypothetical protein SORBIDRAFT_08g020930 [Sorghum bicolor]
Novel01619	1.02123	14.8098	-3.8582	0.016379	0.62129	--	Cytokinin-O-glucosyltransferase 2 [Aegilops tauschii]
Novel01647	1.04174	39.7915	-5.2554	6.396e-05	0.019671	-//-
Novel01662	0.667143	10.8703	-4.0263	0.02308	0.73786	--	pathogenesis-related protein 1 [Triticum aestivum]
Novel01684	0	3.89764	#NAME?	0.048072	0.99985	-//-
Novel01704	81.7881	403.806	-2.3037	0.014482	0.58751	--	hypothetical protein F775_21324 [Aegilops tauschii]
Novel01779	6.53832	76.1476	-3.5418	0.00094728	0.12445	--	PREDICTED: uncharacterized protein LOC102722345 [Oryza brachyantha]
Novel01803	28.5461	235.747	-3.0459	0.0014932	0.16593	--	PREDICTED: uncharacterized protein LOC105914588 [Setaria italica]
Novel01810	23.7033	93.1587	-1.9746	0.039868	0.93327	-//-
Novel01827	0	13.0671	#NAME?	0.0079765	0.43179	-//-
Novel01832	4.45483	195.975	-5.4592	1.4445e-06	0.0011818	--	unnamed protein product [Triticum aestivum]
Novel01864	0	8.13793	#NAME?	0.035175	0.88798	-//-
Novel01870	12.6967	55.2068	-2.1204	0.035176	0.88798	--	PREDICTED: uncharacterized protein LOC101764832 [Setaria italica]
Novel01897	2.53078	42.5186	-4.0704	0.00052217	0.085832	--	PREDICTED: cytochrome P450 716B1-like [Brachypodium distachyon]
Novel01911	9.50525	42.1016	-2.1471	0.040631	0.939	--	PREDICTED: uncharacterized protein LOC102704615 [Oryza brachyantha]
Novel01919	12.1937	92.5523	-2.9241	0.0033274	0.26382	-//-
Novel01924	0.780862	28.8717	-5.2084	0.00015361	0.037112	--	Putative 3-beta-hydroxysteroid-Delta(8),Delta(7)-isomerase [Aegilops tauschii]
Novel01925	11.1044	223.459	-4.3308	2.717e-05	0.010868	-//-
Novel01929	4.85754	53.367	-3.4577	0.0011605	0.14111	-//-
Novel01944	0	36.28	#NAME?	0.036271	0.90358	--	OSJNBb0062H02.17 [Oryza sativa Japonica Group]>gi|38347666|emb|CAE05600.2| OSJNBa0054D14.1 [Oryza sativa Japonica Group]
Novel01955	0	8.72954	#NAME?	0.0032924	0.26279	--	hypothetical protein OsI_18508 [Oryza sativa Indica Group]
Novel01983	9.31415	65.6239	-2.8167	0.0068648	0.39413	-//-
Novel02002	5.45555	64.1845	-3.5564	0.001108	0.13613	-//-
Novel02010	0	15.1663	#NAME?	0.00025594	0.052052	--	PREDICTED: protein CHLOROPLAST IMPORT APPARATUS 2 [Brachypodium distachyon]
Novel02011	0	13.7707	#NAME?	0.00043896	0.075605	--	Putative ATP-citrate synthase [Aegilops tauschii]
Novel02017	1.17129	10.5791	-3.175	0.023546	0.74549	--	PREDICTED: elongation factor 1-delta 1 [Brachypodium distachyon]>gi|721610382|ref|XP_010235652.1| PREDICTED: elongation factor 1-delta 1 [Brachypodium distachyon]
Novel02033	5.80608	405.776	-6.127	7.1096e-08	0.00010664	--	PREDICTED: probable disease resistance protein RXW24L-like [Oryza brachyantha]
Novel02068	0.354086	30.6707	-6.4366	3.3199e-05	0.012136	--	Transcription factor bHLH83 [Triticum urartu]
Novel02078	9.66533	114.571	-3.5673	0.00063638	0.097899	--	Disease resistance protein RGA2 [Aegilops tauschii]
Novel02081	1.37532	41.6898	-4.9219	0.00010077	0.027275	--	Transcription factor bHLH84 [Aegilops tauschii]
Novel02112	0.333571	31.0052	-6.5384	7.0786e-05	0.021234	--	hypothetical protein F775_33013 [Aegilops tauschii]
Novel02124	5.23569	40.5635	-2.9537	0.0073515	0.4135	--	hypothetical protein F775_23420 [Aegilops tauschii]
Novel02150	0	29.2713	#NAME?	0.0077302	0.42419	-//-
Novel02153	6.44802	53.3418	-3.0483	0.0095632	0.47223	--	Subtilisin inhibitor 1 [Aegilops tauschii]
Novel02154	5.00291	26.3655	-2.3978	0.023262	0.74041	-//-
Novel02162	21.9897	144.283	-2.714	0.0055372	0.35229	-//-
Novel02163	1.39115	11.6531	-3.0664	0.029554	0.82604	--	unnamed protein product [Triticum aestivum]
Novel02164	0.708173	23.2855	-5.0392	0.0021339	0.20539	-//-
Novel02174	1.17129	28.9172	-4.6258	0.018492	0.665	-//-
Novel02183	2.73012	29.4217	-3.4298	0.0036536	0.2763	--	PREDICTED: heat stress transcription factor A-3-like isoform X2 [Brachypodium distachyon]
ref0000009-snap-gene-0.10	10.2498	54.9804	-2.4233	0.018595	0.66737	--	sp|Q8GU83|AB41G_ORYSJ ABC transporter G family member 41 OS=Oryza sativa subsp. japonica GN=ABCG41 PE=3 SV=1//6.87529e-09
ref0000030-snap-gene-0.5	0.333571	8.78978	-4.7198	0.011673	0.53075	--	sp|Q9C667|CPNB4_ARATH Chaperonin 60 subunit beta 4, chloroplastic OS=Arabidopsis thaliana GN=CPN60B4 PE=1 SV=1//5.22498e-19
ref0000206-snap-gene-0.13	3.93129	155.783	-5.3084	0.0054927	0.35082	--	sp|Q9ZTS1|SYM_ORYSJ Probable methionine--tRNA ligase OS=Oryza sativa subsp. japonica GN=Os06g0508700 PE=2 SV=2//3.15305e-15
ref0000211-snap-gene-0.24	26.3484	200.55	-2.9282	0.0027157	0.23844	--	sp|Q9SV68|QORH_ARATH Putative quinone-oxidoreductase homolog, chloroplastic OS=Arabidopsis thaliana GN=At4g13010 PE=2 SV=1//9.81797e-10
ref0000237-processed-gene-0.3	3.8082	53.0785	-3.8009	0.00073802	0.10844	--	sp|Q8L765|BPM1_ARATH BTB/POZ and MATH domain-containing protein 1 OS=Arabidopsis thaliana GN=BPM1 PE=1 SV=1//1.47169e-64
ref0000265-snap-gene-0.3	0.333571	59.1259	-7.4697	1.6082e-06	0.0012585	--	sp|Q5VQY3|PIN5_ORYSJ Probable auxin efflux carrier component 5 OS=Oryza sativa subsp. japonica GN=PIN5 PE=2 SV=1//2.8538e-16
ref0000331-processed-gene-0.25	5.04104	51.8733	-3.3632	0.0018833	0.18937	--	sp|Q8GYA4|CRK10_ARATH Cysteine-rich receptor-like protein kinase 10 OS=Arabidopsis thaliana GN=CRK10 PE=1 SV=3//1.11154e-17
ref0000331-snap-gene-0.54	0	3.99784	#NAME?	0.046651	0.98532	--	sp|Q9FZB8|Y5181_ARATH Probable LRR receptor-like serine/threonine-protein kinase At1g51810 OS=Arabidopsis thaliana GN=At1g51810 PE=2 SV=1//7.62815e-47
ref0000355-snap-gene-0.36	0	7.68538	#NAME?	0.0056812	0.35585	--	-//-
ref0000357-snap-gene-0.29	22.8122	167.282	-2.8744	0.0035122	0.27185	--	sp|Q9LY62|GT644_ARATH Glycosyltransferase family 64 protein C4 OS=Arabidopsis thaliana GN=EPC1 PE=2 SV=1//1.95986e-10
ref0000362-snap-gene-0.21	0.667143	18.041	-4.7571	0.045395	0.98008	--	sp|Q8H0T5|ERF73_ARATH Ethylene-responsive transcription factor ERF073 OS=Arabidopsis thaliana GN=ERF073 PE=2 SV=1//1.79881e-10
ref0000369-processed-gene-0.11	1.78626	14.2017	-2.991	0.021332	0.70771	--	sp|Q8S9G6|T5AT_TAXWC Taxadien-5-alpha-ol O-acetyltransferase OS=Taxus wallichiana var. chinensis PE=2 SV=1//6.5454e-38
ref0000370-snap-gene-0.23	1.33429	10.486	-2.9743	0.04222	0.95122	--	sp|O22255|ATL64_ARATH RING-H2 finger protein ATL64 OS=Arabidopsis thaliana GN=ATL64 PE=2 SV=1//2.19715e-11
ref0000436-snap-gene-0.23	114.346	722.91	-2.6604	0.0054623	0.34988	--	sp|Q9LS08|BH032_ARATH Transcription factor AIG1 OS=Arabidopsis thaliana GN=BHLH32 PE=1 SV=1//1.17277e-10
ref0000558-snap-gene-0.19	0	27.7245	#NAME?	0.00096798	0.12625	--	sp|Q9LZD3|E70A1_ARATH Exocyst complex component EXO70A1 OS=Arabidopsis thaliana GN=EXO70A1 PE=1 SV=1//6.31321e-06
ref0000583-processed-gene-0.0	25.2328	165.391	-2.7125	0.0058233	0.3584	--	sp|Q9FG13|CXE15_ARATH Probable carboxylesterase 15 OS=Arabidopsis thaliana GN=CXE15 PE=2 SV=1//3.72624e-87
ref0000599-snap-gene-0.12	44.5498	168.927	-1.9229	0.038953	0.9201	--	-//-
ref0000676-snap-gene-0.33	0	4.32389	#NAME?	0.037935	0.91268	--	sp|Q336M7|4CLL2_ORYSJ 4-coumarate--CoA ligase-like 2 OS=Oryza sativa subsp. japonica GN=4CLL2 PE=3 SV=3//1.0561e-14
ref0000836-snap-gene-0.3	6.56464	38.6787	-2.5588	0.016614	0.62627	--	-//-
ref0000888-snap-gene-0.1	12.9734	69.8009	-2.4277	0.017198	0.64021	--	sp|Q9SUF1|WTR31_ARATH WAT1-related protein At4g08290 OS=Arabidopsis thaliana GN=At4g08290 PE=2 SV=1//6.1162e-29
ref0000901-processed-gene-0.12	0	5.44218	#NAME?	0.029255	0.82084	--	-//-
ref0000915-snap-gene-0.7	3.49983	21.2932	-2.605	0.026782	0.78597	--	sp|E6Y2A0|CASP1_WHEAT Casparian strip membrane protein 1 OS=Triticum aestivum GN=STG PE=2 SV=1//2.32125e-52
ref0000983-snap-gene-0.7	3.56784	20.4314	-2.5177	0.029854	0.8281	--	sp|Q5NB82|NLP3_ORYSJ Protein NLP3 OS=Oryza sativa subsp. japonica GN=NLP3 PE=3 SV=1//9.1776e-101
ref0001236-processed-gene-0.2	41.9518	158.605	-1.9186	0.046775	0.98642	--	sp|P22195|PER1_ARAHY Cationic peroxidase 1 OS=Arachis hypogaea GN=PNC1 PE=1 SV=2//8.62057e-94
ref0001308-snap-gene-1.44	0.354086	11.9045	-5.0713	0.0036352	0.2763	--	-//-
ref0001312-snap-gene-0.10	0	10.1573	#NAME?	0.001857	0.18859	--	-//-
ref0001335-snap-gene-0.20	14.0428	108.343	-2.9477	0.0040252	0.29193	--	-//-
ref0001444-processed-gene-0.9	0.687658	92.5435	-7.0723	2.2705e-07	0.00026366	--	sp|Q42400|AAP1_ARATH Amino acid permease 1 OS=Arabidopsis thaliana GN=AAP1 PE=1 SV=1//7.64988e-107
ref0001444-snap-gene-0.24	0	6.01767	#NAME?	0.013075	0.55617	--	sp|Q6YWK8|CSLAB_ORYSJ Probable mannan synthase 11 OS=Oryza sativa subsp. japonica GN=CSLA11 PE=2 SV=1//2.32485e-09
ref0001568-snap-gene-0.6	4.47535	24.3169	-2.4419	0.033695	0.87011	--	-//-
ref0001617-processed-gene-0.3	72.2355	260.791	-1.8521	0.048961	1	--	sp|Q9MAH4|AB10G_ARATH ABC transporter G family member 10 OS=Arabidopsis thaliana GN=ABCG10 PE=3 SV=1//1.77414e-175
ref0001698-snap-gene-0.11	8.53619	36.7433	-2.1058	0.042002	0.9504	--	sp|Q9FN30|TAT2_ARATH Probable aminotransferase TAT2 OS=Arabidopsis thaliana GN=At5g53970 PE=2 SV=1//4.41995e-22
ref0001771-snap-gene-0.19	0.333571	9.65872	-4.8558	0.0075683	0.4182	--	sp|Q9FHG4|LRKS7_ARATH Probable L-type lectin-domain containing receptor kinase S.7 OS=Arabidopsis thaliana GN=LECRKS7 PE=2 SV=1//1.98397e-10
ref0001771-snap-gene-0.23	0	9.73841	#NAME?	0.018794	0.67118	--	sp|Q9FG33|LRKS5_ARATH Probable L-type lectin-domain containing receptor kinase S.5 OS=Arabidopsis thaliana GN=LECRKS5 PE=2 SV=1//1.36434e-45
ref0001772-snap-gene-0.19	117.632	462.145	-1.9741	0.03336	0.86564	--	sp|Q9AUE0|CALS1_ARATH Callose synthase 1 OS=Arabidopsis thaliana GN=CALS1 PE=1 SV=2//1.10824e-06
ref0001881-snap-gene-0.4	3.40016	19.5346	-2.5224	0.028754	0.81246	--	sp|Q9LIH9|RH51_ARATH DEAD-box ATP-dependent RNA helicase 51 OS=Arabidopsis thaliana GN=RH51 PE=2 SV=1//1.36203e-07
ref0001926-snap-gene-1.27	1.87947	19.115	-3.3463	0.0067876	0.39287	--	-//-
ref0001929-snap-gene-1.21	3.45412	38.628	-3.4833	0.0023294	0.21667	--	sp|Q9S845|GONS3_ARATH GDP-mannose transporter GONST3 OS=Arabidopsis thaliana GN=GONST3 PE=2 SV=1//5.5473e-145
ref0001980-snap-gene-0.31	3.60887	25.8543	-2.8408	0.013102	0.55617	--	sp|Q39214|RPM1_ARATH Disease resistance protein RPM1 OS=Arabidopsis thaliana GN=RPM1 PE=1 SV=1//8.65977e-12
ref0002051-processed-gene-0.18	0.354086	33.7869	-6.5762	1.9501e-05	0.0085273	--	sp|Q84KJ6|AMT31_ORYSJ Ammonium transporter 3 member 1 OS=Oryza sativa subsp. japonica GN=AMT3-1 PE=2 SV=1//0
ref0002096-snap-gene-0.8	4.53221	55.3554	-3.6104	0.0011402	0.13913	--	sp|Q10PI6|LCAT1_ORYSJ Lecithin-cholesterol acyltransferase-like 1 OS=Oryza sativa subsp. japonica GN=Os03g0232800 PE=2 SV=1//1.43998e-16
ref0002218-snap-gene-0.24	1.02123	17.3327	-4.0851	0.0033787	0.26452	--	sp|Q9FZB1|Y5188_ARATH Probable LRR receptor-like serine/threonine-protein kinase At1g51880 OS=Arabidopsis thaliana GN=At1g51880 PE=2 SV=1//2.52409e-09
ref0002219-snap-gene-0.21	14.8353	68.5498	-2.2081	0.024016	0.75206	--	-//-
ref0002220-snap-gene-0.21	0.667143	12.9809	-4.2822	0.0058243	0.3584	--	sp|Q9LHS0|CAP10_ARATH Putative clathrin assembly protein At5g35200 OS=Arabidopsis thaliana GN=At5g35200 PE=1 SV=1//1.04351e-09
ref0002221-snap-gene-0.29	3.86975	21.4867	-2.4731	0.031554	0.84642	--	sp|Q7XBQ9|RGA2_SOLBU Disease resistance protein RGA2 OS=Solanum bulbocastanum GN=RGA2 PE=1 SV=1//6.5213e-90
ref0002226-snap-gene-0.26	5.99427	29.1157	-2.2801	0.040429	0.93774	--	sp|P0C2F6|RNHX1_ARATH Putative ribonuclease H protein At1g65750 OS=Arabidopsis thaliana GN=At1g65750 PE=3 SV=1//8.26519e-30
ref0002273-snap-gene-0.15	12.1034	115.992	-3.2605	0.00085902	0.11923	--	sp|P10394|POL4_DROME Retrovirus-related Pol polyprotein from transposon 412 OS=Drosophila melanogaster GN=POL PE=3 SV=1//1.36373e-90
ref0002455-snap-gene-0.16	0.390431	13.4516	-5.1066	0.0019161	0.19002	--	-//-
ref0002502-snap-gene-0.13	3.84923	22.3391	-2.5369	0.02844	0.80995	--	sp|Q9FEQ8|PER2_MAIZE Peroxidase 2 OS=Zea mays GN=PER2 PE=2 SV=1//1.23193e-08
ref0002508-processed-gene-0.2	73.1225	489.779	-2.7437	0.0041296	0.29496	--	sp|Q9C7S5|PSYR1_ARATH Tyrosine-sulfated glycopeptide receptor 1 OS=Arabidopsis thaliana GN=PSYR1 PE=2 SV=1//0
ref0002510-processed-gene-0.25	319.109	1709.99	-2.4219	0.0088394	0.45135	--	sp|Q9FEQ8|PER2_MAIZE Peroxidase 2 OS=Zea mays GN=PER2 PE=2 SV=1//1.51758e-140
ref0002510-snap-gene-0.33	1.05757	8.84326	-3.0638	0.046267	0.98283	--	sp|O04773|C75A6_CAMME Flavonoid 3&apos;,5&apos;-hydroxylase OS=Campanula medium GN=CYP75A6 PE=2 SV=1//3.88753e-39
ref0002592-processed-gene-0.5	16.9493	128.454	-2.922	0.0033145	0.26382	--	sp|A1E9M8|RK16_HORVU 50S ribosomal protein L16, chloroplastic OS=Hordeum vulgare GN=rpl16 PE=3 SV=1//1.30607e-09
ref0002605-snap-gene-0.11	15.9169	87.4755	-2.4583	0.013474	0.56333	--	-//-
ref0002616-snap-gene-0.9	8.33928	39.6634	-2.2498	0.038292	0.91589	--	sp|Q5VNU3|SEC1B_ORYSJ Probable protein transport Sec1b OS=Oryza sativa subsp. japonica GN=Os06g0135900 PE=2 SV=1//4.27047e-06
ref0002624-processed-gene-0.3	4.00286	59.3182	-3.8894	0.019288	0.67715	--	sp|P48631|FD6E2_SOYBN Omega-6 fatty acid desaturase, endoplasmic reticulum isozyme 2 OS=Glycine max GN=FAD2-2 PE=2 SV=1//1.86731e-145
ref0002703-processed-gene-0.1	13.7273	376.6	-4.7779	6.7929e-06	0.003705	--	sp|Q9FEQ8|PER2_MAIZE Peroxidase 2 OS=Zea mays GN=PER2 PE=2 SV=1//3.2235e-133
ref0002703-processed-gene-0.3	34.0099	838.592	-4.6239	7.5371e-06	0.00399	--	sp|Q9FEQ8|PER2_MAIZE Peroxidase 2 OS=Zea mays GN=PER2 PE=2 SV=1//2.22518e-138
ref0002744-snap-gene-0.18	5.89638	35.5043	-2.5901	0.016805	0.63148	--	sp|Q5ZCI1|MPK10_ORYSJ Mitogen-activated protein kinase 10 OS=Oryza sativa subsp. japonica GN=MPK10 PE=2 SV=2//1.66262e-24
ref0002749-processed-gene-0.3	18.3411	171.35	-3.2238	0.0015642	0.17091	--	sp|P93031|GMD2_ARATH GDP-mannose 4,6 dehydratase 2 OS=Arabidopsis thaliana GN=MUR1 PE=1 SV=3//0
ref0002955-snap-gene-0.9	0.354086	36.9674	-6.706	1.3375e-05	0.0063351	--	-//-
ref0002974-snap-gene-0.15	2.06297	43.1221	-4.3856	0.00027075	0.054449	--	sp|Q39214|RPM1_ARATH Disease resistance protein RPM1 OS=Arabidopsis thaliana GN=RPM1 PE=1 SV=1//1.72095e-17
ref0002995-processed-gene-0.1	0	5.08563	#NAME?	0.022331	0.72487	--	sp|Q9ZU50|BAT1_ARATH Amino-acid permease BAT1 OS=Arabidopsis thaliana GN=BAT1 PE=2 SV=2//1.59112e-12
ref0003110-processed-gene-0.18	2.02194	23.8936	-3.5628	0.0041712	0.29623	--	-//-
ref0003140-snap-gene-0.12	1.74992	16.9321	-3.2744	0.012456	0.54514	--	-//-
ref0003183-snap-gene-0.21	0	5.94305	#NAME?	0.014686	0.59068	--	-//-
ref0003192-exonerate_est2genome-gene-0.0	0	6.98928	#NAME?	0.02145	0.70905	--	-//-
ref0003195-snap-gene-0.3	0	4.34479	#NAME?	0.037711	0.912	--	-//-
ref0003209-processed-gene-0.8	1.80678	24.5006	-3.7613	0.0046379	0.31501	--	sp|Q5QNM6|CIPKD_ORYSJ Putative CBL-interacting protein kinase 13 OS=Oryza sativa subsp. japonica GN=CIPK13 PE=3 SV=1//0
ref0003273-snap-gene-0.3	0.333571	5.79612	-4.119	0.045877	0.98283	--	-//-
ref0003332-processed-gene-0.7	99.5383	488.5	-2.295	0.015012	0.59459	--	sp|Q96509|PER55_ARATH Peroxidase 55 OS=Arabidopsis thaliana GN=PER55 PE=1 SV=1//1.28132e-62
ref0003333-snap-gene-0.28	6.59518	94.2585	-3.8371	0.00035675	0.066483	--	sp|Q9CAH1|Y1725_ARATH Putative receptor-like protein kinase At1g72540 OS=Arabidopsis thaliana GN=At1g72540 PE=2 SV=1//1.24731e-43
ref0003335-exonerate_est2genome-gene-0.1	10.9327	44.4609	-2.0239	0.046496	0.98283	--	-//-
ref0003364-snap-gene-1.19	4.66644	21.7551	-2.221	0.049494	1	--	-//-
ref0003374-snap-gene-0.22	0	4.70833	#NAME?	0.030542	0.83619	--	sp|Q69TI0|OPR5_ORYSJ Putative 12-oxophytodienoate reductase 5 OS=Oryza sativa subsp. japonica GN=OPR5 PE=2 SV=1//4.93456e-42
ref0003374-snap-gene-1.22	1.07809	10.9918	-3.3499	0.022774	0.73197	--	sp|Q9FID6|Y5392_ARATH Probable receptor-like protein kinase At5g39020 OS=Arabidopsis thaliana GN=At5g39020 PE=2 SV=1//1.21158e-86
ref0003377-processed-gene-0.2	0	5.91722	#NAME?	0.014777	0.5912	--	sp|Q9FGG3|WTR45_ARATH WAT1-related protein At5g64700 OS=Arabidopsis thaliana GN=At5g64700 PE=2 SV=1//8.95027e-15
ref0003450-snap-gene-0.11	0	9.23238	#NAME?	0.048345	1	--	-//-
ref0003540-processed-gene-0.5	0	11.1637	#NAME?	0.0030469	0.25507	--	sp|Q6AVI0|RSLE2_ORYSJ Zinc finger BED domain-containing protein RICESLEEPER 2 OS=Oryza sativa subsp. japonica GN=Os03g0733400 PE=2 SV=1//6.22575e-18
ref0003715-snap-gene-0.15	2.68909	30.8403	-3.5196	0.03826	0.91589	--	-//-
ref0003730-snap-gene-0.4	0	9.172	#NAME?	0.0025834	0.23191	--	sp|Q6YV88|C71Z7_ORYSJ Ent-cassadiene C2-hydroxylase OS=Oryza sativa subsp. japonica GN=CYP71Z7 PE=1 SV=1//4.17084e-82
ref0003800-snap-gene-0.4	0.780862	17.556	-4.4907	0.0054964	0.35082	--	sp|O81906|B120_ARATH G-type lectin S-receptor-like serine/threonine-protein kinase B120 OS=Arabidopsis thaliana GN=B120 PE=2 SV=1//9.00616e-54
ref0003901-processed-gene-0.15	7.40124	165.235	-4.4806	3.0811e-05	0.011698	--	sp|Q9LSC2|Y3589_ARATH PTI1-like tyrosine-protein kinase At3g15890 OS=Arabidopsis thaliana GN=At3g15890 PE=2 SV=1//5.44613e-87
ref0003920-snap-gene-0.30	4.77257	80.5642	-4.0773	0.00024393	0.050465	--	sp|Q8GXG1|ASPGB_ARATH Probable isoaspartyl peptidase/L-asparaginase 2 OS=Arabidopsis thaliana GN=At3g16150 PE=2 SV=2//2.51359e-61
ref0003923-snap-gene-0.13	0	6.43223	#NAME?	0.01077	0.50812	--	sp|O80725|AB4B_ARATH ABC transporter B family member 4 OS=Arabidopsis thaliana GN=ABCB4 PE=1 SV=1//2.47105e-07
ref0004237-snap-gene-0.1	0	4.59891	#NAME?	0.031467	0.84597	--	sp|O65924|Y2921_ARATH Putative leucine-rich repeat receptor-like protein kinase At2g19210 OS=Arabidopsis thaliana GN=At2g19210 PE=3 SV=1//3.07481e-21
ref0004436-snap-gene-0.16	0.333571	15.9211	-5.5768	0.00092369	0.12225	--	sp|Q9LUC6|C7A14_ARATH Cytochrome P450 72A14 OS=Arabidopsis thaliana GN=CYP72A14 PE=2 SV=1//5.03414e-10
ref0004467-snap-gene-0.27	4.16698	34.2597	-3.0394	0.007112	0.40509	--	sp|O64791|SY124_ARATH Syntaxin-124 OS=Arabidopsis thaliana GN=SYP124 PE=2 SV=1//1.73088e-97
ref0004476-snap-gene-0.24	0.354086	8.31719	-4.5539	0.036539	0.90526	--	-//-
ref0004530-snap-gene-0.32	7.24181	52.2691	-2.8515	0.01065	0.50738	--	sp|Q9SBJ1|PDK_ARATH [Pyruvate dehydrogenase (acetyl-transferring)] kinase, mitochondrial OS=Arabidopsis thaliana GN=PDK PE=1 SV=1//3.1301e-15
ref0004531-processed-gene-0.0	9.81183	45.3563	-2.2087	0.030393	0.83527	--	sp|Q9C8D4|AAE11_ARATH Butyrate--CoA ligase AAE11, peroxisomal OS=Arabidopsis thaliana GN=AAE11 PE=1 SV=1//0
ref0004553-snap-gene-0.33	4.12595	28.1429	-2.77	0.014829	0.59249	--	sp|Q9LYG9|MSL10_ARATH Mechanosensitive ion channel protein 10 OS=Arabidopsis thaliana GN=MSL10 PE=1 SV=1//1.39804e-15
ref0004553-snap-gene-0.35	0.708173	26.2554	-5.2124	0.00024257	0.050465	--	sp|Q9LYG9|MSL10_ARATH Mechanosensitive ion channel protein 10 OS=Arabidopsis thaliana GN=MSL10 PE=1 SV=1//2.68113e-17
ref0004559-processed-gene-0.4	13.5222	84.4392	-2.6426	0.0093259	0.46433	--	sp|P37834|PER1_ORYSJ Peroxidase 1 OS=Oryza sativa subsp. japonica GN=PRX74 PE=2 SV=2//7.18937e-104
ref0004613-snap-gene-0.8	12.4804	61.9372	-2.3111	0.022903	0.73481	--	sp|Q9M5Q1|FUT1_PEA Galactoside 2-alpha-L-fucosyltransferase OS=Pisum sativum GN=FT1 PE=2 SV=1//3.7045e-154
ref0004689-snap-gene-0.29	8.19905	50.0096	-2.6087	0.0088966	0.45171	--	-//-
ref0004692-snap-gene-0.23	0	5.56106	#NAME?	0.017833	0.65169	--	-//-
ref0004694-snap-gene-0.30	1.56172	17.6377	-3.4975	0.0065217	0.38613	--	sp|Q67ZE1|HSDD2_ARATH 3beta-hydroxysteroid-dehydrogenase/decarboxylase isoform 2 OS=Arabidopsis thaliana GN=3BETAHSD/D2 PE=2 SV=2//8.51709e-13
ref0004696-processed-gene-0.3	0.354086	10.4811	-4.8875	0.0057998	0.35811	--	-//-
ref0004745-snap-gene-0.4	2.75063	34.9519	-3.6675	0.0018569	0.18859	--	sp|P17847|NIR_MAIZE Ferredoxin--nitrite reductase, chloroplastic (Fragment) OS=Zea mays GN=NIR PE=2 SV=1//2.98807e-34
ref0004859-snap-gene-0.4	46.1732	167.452	-1.8586	0.045288	0.98008	--	-//-
ref0004897-snap-gene-0.15	1.45269	11.3756	-2.9691	0.032004	0.85381	--	sp|Q9LSV3|WAKLS_ARATH Putative wall-associated receptor kinase-like 16 OS=Arabidopsis thaliana GN=WAKL16 PE=3 SV=1//1.79301e-62
ref0004920-snap-gene-0.23	19.2203	181.26	-3.2374	0.0011052	0.13613	--	sp|D9J0Z8|AAM1I_MAIZE Inactive anthranilate O-methyltransferase 1 OS=Zea mays GN=AAMT1I PE=2 SV=1//1.23798e-27
ref0005110-processed-gene-0.12	105.102	460.814	-2.1324	0.023225	0.74041	--	sp|O65238|Y5537_ARATH G-type lectin S-receptor-like serine/threonine-protein kinase At5g35370 OS=Arabidopsis thaliana GN=At5g35370 PE=2 SV=2//0
ref0005113-snap-gene-0.13	1.04174	107.457	-6.6886	3.4585e-05	0.01245	--	sp|P29060|CHIA_TOBAC Acidic endochitinase OS=Nicotiana tabacum PE=1 SV=1//1.98572e-65
ref0005181-exonerate_est2genome-gene-1.0	3.16158	20.1468	-2.6718	0.023219	0.74041	--	-//-
ref0005189-processed-gene-1.13	51.5003	431.194	-3.0657	0.0014475	0.16302	--	-//-
ref0005190-processed-gene-1.11	16.1573	111.517	-2.787	0.0052439	0.34012	--	sp|P0C8Q4|Y4990_ARATH Uncharacterized protein At4g19900 OS=Arabidopsis thaliana GN=At4g19900 PE=2 SV=1//1.44872e-32
ref0005227-processed-gene-0.18	0.780862	15.2012	-4.283	0.040317	0.93738	--	-//-
ref0005245-snap-gene-0.11	7.84385	36.7154	-2.2268	0.033176	0.8623	--	sp|Q6Z5I7|C76M6_ORYSJ Oryzalexin E synthase OS=Oryza sativa subsp. japonica GN=CYP76M6 PE=1 SV=1//4.97343e-13
ref0005251-snap-gene-0.20	1.07809	16.126	-3.9028	0.0047572	0.31878	--	sp|Q9MAP5|SBT33_ARATH Subtilisin-like protease SBT3.3 OS=Arabidopsis thaliana GN=SBT3.3 PE=2 SV=1//6.5991e-12
ref0005254-snap-gene-0.21	3.85392	72.088	-4.2254	0.00016843	0.039889	--	-//-
ref0005327-snap-gene-0.4	55.1555	399.286	-2.8558	0.0033523	0.26424	--	sp|O64483|SIRK_ARATH Senescence-induced receptor-like serine/threonine-protein kinase OS=Arabidopsis thaliana GN=SIRK PE=2 SV=1//5.80352e-08
ref0005435-processed-gene-0.3	2.39654	71.0544	-4.8899	0.044922	0.98008	--	sp|Q9SQR3|D14_ARATH Probable strigolactone esterase D14 homolog OS=Arabidopsis thaliana GN=D14 PE=1 SV=1//3.41873e-09
ref0005580-snap-gene-0.13	1.02123	26.4675	-4.6958	0.0004948	0.083233	--	sp|Q9SH30|HMA5_ARATH Probable copper-transporting ATPase HMA5 OS=Arabidopsis thaliana GN=HMA5 PE=1 SV=2//3.32577e-14
ref0005633-processed-gene-0.8	431.489	2158.26	-2.3225	0.013092	0.55617	--	sp|Q8H0T5|ERF73_ARATH Ethylene-responsive transcription factor ERF073 OS=Arabidopsis thaliana GN=ERF073 PE=2 SV=1//3.04897e-12
ref0005783-snap-gene-0.2	0.354086	17.6504	-5.6395	0.021113	0.70355	--	-//-
ref0005823-snap-gene-0.11	0	12.1494	#NAME?	0.00081658	0.11619	--	-//-
ref0005845-snap-gene-0.23	0	7.10546	#NAME?	0.0070261	0.40147	--	sp|Q9LYS2|AB10C_ARATH ABC transporter C family member 10 OS=Arabidopsis thaliana GN=ABCC10 PE=2 SV=2//2.19465e-32
ref0005848-snap-gene-0.17	131.124	705.546	-2.4278	0.0087749	0.4493	--	-//-
ref0005850-snap-gene-0.24	1.00071	9.69353	-3.276	0.034369	0.87873	--	sp|Q9CAL2|CRK3_ARATH Cysteine-rich receptor-like protein kinase 3 OS=Arabidopsis thaliana GN=CRK3 PE=2 SV=1//1.12896e-16
ref0005914-snap-gene-0.13	3.6247	49.6751	-3.7766	0.00076567	0.11159	--	-//-
ref0005938-snap-gene-0.12	4.34401	23.3602	-2.427	0.028859	0.81415	--	-//-
ref0006077-snap-gene-0.14	0	10.9426	#NAME?	0.0012147	0.1448	--	-//-
ref0006097-snap-gene-0.8	29.7356	171.43	-2.5274	0.0083693	0.43926	--	-//-
ref0006141-processed-gene-0.2	0.780862	12.4269	-3.9923	0.041787	0.94865	--	-//-
ref0006143-snap-gene-0.17	0.333571	11.3623	-5.0901	0.034419	0.87873	--	sp|C0LGH3|Y5614_ARATH Probable LRR receptor-like serine/threonine-protein kinase At1g56140 OS=Arabidopsis thaliana GN=At1g56140 PE=2 SV=2//1.7987e-10
ref0006181-snap-gene-0.21	38.099	202.158	-2.4077	0.013087	0.55617	--	-//-
ref0006182-snap-gene-0.25	0	4.10727	#NAME?	0.045194	0.98008	--	sp|Q0JBH9|ERG3_ORYSJ Elicitor-responsive protein 3 OS=Oryza sativa subsp. japonica GN=ERG3 PE=2 SV=1//9.993e-10
ref0006205-processed-gene-0.5	4.91618	90.8586	-4.208	0.00012927	0.033239	--	-//-
ref0006256-snap-gene-0.7	96.4829	409.163	-2.0843	0.027383	0.79689	--	sp|Q9SYT0|ANXD1_ARATH Annexin D1 OS=Arabidopsis thaliana GN=ANN1 PE=1 SV=1//1.48434e-14
ref0006337-processed-gene-0.2	9.86111	253.315	-4.683	1.1685e-05	0.0056295	--	sp|Q7XWU3|CADH6_ORYSJ Probable cinnamyl alcohol dehydrogenase 6 OS=Oryza sativa subsp. japonica GN=CAD6 PE=2 SV=2//0
ref0006339-snap-gene-0.34	0	9.90131	#NAME?	0.0094668	0.46888	--	-//-
ref0006408-snap-gene-0.3	8.69337	367.139	-5.4003	1.121e-06	0.00093849	--	sp|Q653P0|KOR1_ORYSJ Potassium channel KOR1 OS=Oryza sativa subsp. japonica GN=Os06g0250600 PE=2 SV=1//1.78292e-19
ref0006478-processed-gene-0.7	34.5528	695.661	-4.3315	0.0009596	0.12561	--	sp|Q9FEQ8|PER2_MAIZE Peroxidase 2 OS=Zea mays GN=PER2 PE=2 SV=1//1.23206e-82
ref0006478-snap-gene-0.16	2.81218	240.934	-6.4208	0.0020504	0.20033	--	sp|Q9FEQ8|PER2_MAIZE Peroxidase 2 OS=Zea mays GN=PER2 PE=2 SV=1//6.5476e-78
ref0006682-processed-gene-0.4	6.53832	77.3007	-3.5635	0.00090631	0.12224	--	sp|Q9LHS9|RBE_ARATH Probable transcriptional regulator RABBIT EARS OS=Arabidopsis thaliana GN=RBE PE=2 SV=2//1.36025e-19
ref0006765-processed-gene-0.1	3.16158	29.7523	-3.2343	0.005539	0.35229	--	sp|Q9C8D4|AAE11_ARATH Butyrate--CoA ligase AAE11, peroxisomal OS=Arabidopsis thaliana GN=AAE11 PE=1 SV=1//9.04904e-37
ref0006766-snap-gene-1.36	4.14178	23.3527	-2.4953	0.032176	0.85607	--	sp|Q7XBQ9|RGA2_SOLBU Disease resistance protein RGA2 OS=Solanum bulbocastanum GN=RGA2 PE=1 SV=1//2.11003e-88
ref0006802-snap-gene-0.7	4.10543	23.6743	-2.5277	0.028779	0.81253	--	sp|P0C2F6|RNHX1_ARATH Putative ribonuclease H protein At1g65750 OS=Arabidopsis thaliana GN=At1g65750 PE=3 SV=1//1.90913e-38
ref0006816-snap-gene-0.16	22.1751	95.7712	-2.1106	0.035891	0.89751	--	sp|Q8H8U0|CLS_ORYSJ Cardiolipin synthase (CMP-forming), mitochondrial OS=Oryza sativa subsp. japonica GN=Os03g0283600 PE=2 SV=1//4.67705e-27
ref0006912-snap-gene-0.3	1.77043	39.092	-4.4647	0.00026581	0.053757	--	-//-
ref0006961-processed-gene-0.9	122.981	616.288	-2.3252	0.013668	0.56487	--	sp|O80946|AB1G_ARATH ABC transporter G family member 1 OS=Arabidopsis thaliana GN=ABCG1 PE=2 SV=1//0
ref0007085-processed-gene-0.6	34.3173	183.189	-2.4163	0.014579	0.58836	--	sp|P0C2F6|RNHX1_ARATH Putative ribonuclease H protein At1g65750 OS=Arabidopsis thaliana GN=At1g65750 PE=3 SV=1//8.97206e-35
ref0007085-processed-gene-0.8	17.0108	71.4695	-2.0709	0.037602	0.912	--	-//-
ref0007205-snap-gene-0.4	2.16086	22.7049	-3.3933	0.0057371	0.35731	--	-//-
ref0007291-snap-gene-0.12	0	25.2784	#NAME?	0.018657	0.66829	--	-//-
ref0007371-processed-gene-0.1	27.42	169.647	-2.6292	0.0068375	0.39405	--	sp|Q9C942|CSE_ARATH Caffeoylshikimate esterase OS=Arabidopsis thaliana GN=CSE PE=1 SV=1//5.91772e-143
ref0007388-processed-gene-0.6	178.234	862.634	-2.275	0.014609	0.58863	--	sp|O65238|Y5537_ARATH G-type lectin S-receptor-like serine/threonine-protein kinase At5g35370 OS=Arabidopsis thaliana GN=At5g35370 PE=2 SV=2//0
ref0007429-snap-gene-0.9	5.87586	106.104	-4.1745	0.00012303	0.031863	--	sp|B9GCH9|UREA_ORYSJ Urease OS=Oryza sativa subsp. japonica GN=Os12g0234800 PE=3 SV=2//4.79878e-11
ref0007433-snap-gene-0.12	5.4221	33.9223	-2.6453	0.014877	0.59371	--	sp|Q8VZJ9|CRCK2_ARATH Calmodulin-binding receptor-like cytoplasmic kinase 2 OS=Arabidopsis thaliana GN=CRCK2 PE=2 SV=1//1.09414e-08
ref0007450-processed-gene-0.5	0.667143	7.51326	-3.4934	0.042284	0.95122	--	sp|Q680C0|GDL62_ARATH GDSL esterase/lipase At4g10955 OS=Arabidopsis thaliana GN=At4g10955 PE=2 SV=1//3.7375e-45
ref0007458-processed-gene-0.6	0.333571	5.88711	-4.1415	0.045108	0.98008	--	sp|Q8H038|KATAM_ORYSJ Xyloglucan galactosyltransferase KATAMARI1 homolog OS=Oryza sativa subsp. japonica GN=Os03g0144800 PE=2 SV=1//3.44112e-89
ref0007464-snap-gene-0.17	0.780862	24.256	-4.9571	0.018251	0.65965	--	sp|Q7X8C5|WAKLB_ARATH Wall-associated receptor kinase-like 2 OS=Arabidopsis thaliana GN=WAKL2 PE=2 SV=1//6.9493e-42
ref0007464-snap-gene-0.18	0.667143	28.3725	-5.4104	0.0074003	0.41505	--	sp|Q9LMN7|WAK5_ARATH Wall-associated receptor kinase 5 OS=Arabidopsis thaliana GN=WAK5 PE=2 SV=1//3.85585e-13
ref0007470-processed-gene-0.7	5.91511	30.5403	-2.3682	0.027074	0.79173	--	sp|Q8RXA5|CZOG2_MAIZE Cis-zeatin O-glucosyltransferase 2 OS=Zea mays GN=CISZOG2 PE=1 SV=1//1.32496e-28
ref0007534-snap-gene-0.2	12.0583	47.9408	-1.9912	0.049113	1	--	sp|Q6NPT8|PP2B1_ARATH F-box protein PP2-B1 OS=Arabidopsis thaliana GN=PP2B1 PE=1 SV=1//1.56203e-21
ref0007555-snap-gene-0.14	0.333571	10.1782	-4.9313	0.0070125	0.40133	--	sp|Q8VZC0|UXS1_ARATH UDP-glucuronic acid decarboxylase 1 OS=Arabidopsis thaliana GN=UXS1 PE=1 SV=1//2.03332e-18
ref0007556-processed-gene-0.13	6.7089	43.2904	-2.6899	0.011888	0.53491	--	sp|O64477|Y2913_ARATH G-type lectin S-receptor-like serine/threonine-protein kinase At2g19130 OS=Arabidopsis thaliana GN=At2g19130 PE=2 SV=1//0
ref0007556-snap-gene-0.18	0.708173	18.7282	-4.725	0.0012155	0.1448	--	sp|O64477|Y2913_ARATH G-type lectin S-receptor-like serine/threonine-protein kinase At2g19130 OS=Arabidopsis thaliana GN=At2g19130 PE=2 SV=1//0
ref0007606-processed-gene-0.0	8.3199	38.5377	-2.2116	0.036614	0.90586	--	sp|Q9SD53|Y3720_ARATH UPF0481 protein At3g47200 OS=Arabidopsis thaliana GN=At3g47200 PE=2 SV=1//1.21955e-13
ref0007606-snap-gene-0.43	0	7.93005	#NAME?	0.031403	0.84597	--	sp|O00370|LORF2_HUMAN LINE-1 retrotransposable element ORF2 protein OS=Homo sapiens PE=1 SV=1//3.28317e-41
ref0007606-snap-gene-0.46	0	12.9256	#NAME?	0.0048098	0.32063	--	-//-
ref0007700-snap-gene-0.5	0.390431	48.3849	-6.9533	2.7313e-06	0.0018908	--	-//-
ref0007713-processed-gene-0.7	175.72	1124.83	-2.6784	0.004736	0.31878	--	sp|O64640|CXE8_ARATH Probable carboxylesterase 8 OS=Arabidopsis thaliana GN=CXE8 PE=2 SV=1//5.48516e-82
ref0007765-processed-gene-0.5	1.52538	14.2832	-3.2271	0.014035	0.57479	--	sp|B9FJG3|RSLE1_ORYSJ Zinc finger BED domain-containing protein RICESLEEPER 1 OS=Oryza sativa subsp. japonica GN=Os05g0239150 PE=3 SV=1//2.18744e-43
ref0007796-snap-gene-0.7	0	5.0881	#NAME?	0.022316	0.72487	--	sp|Q6AWV1|POP5_ARATH Probable ribonuclease P/MRP protein subunit POP5 OS=Arabidopsis thaliana GN=EMB1687 PE=2 SV=1//5.74997e-34
ref0007823-snap-gene-0.11	0.724002	10.7817	-3.8964	0.013194	0.55872	--	-//-
ref0007970-processed-gene-0.0	25.3307	213.901	-3.078	0.001832	0.18859	--	sp|Q10CE7|GSTU1_ORYSJ Probable glutathione S-transferase GSTU1 OS=Oryza sativa subsp. japonica GN=GSTU1 PE=1 SV=1//1.88865e-69
ref0007974-snap-gene-0.10	0.390431	7.83931	-4.3276	0.017132	0.63951	--	sp|Q75HX5|TLP8_ORYSJ Tubby-like F-box protein 8 OS=Oryza sativa subsp. japonica GN=TULP8 PE=2 SV=1//2.19681e-11
ref0008013-snap-gene-0.13	4.18281	29.7387	-2.8298	0.012109	0.54084	--	-//-
ref0008092-processed-gene-0.6	72.6677	473.173	-2.703	0.0049595	0.32698	--	-//-
ref0008189-processed-gene-0.1	19.6067	110.765	-2.4981	0.037867	0.91264	--	sp|B7F8P5|SAU39_ORYSJ Auxin-responsive protein SAUR36 OS=Oryza sativa subsp. japonica GN=SAUR39 PE=2 SV=1//1.57419e-62
ref0008191-snap-gene-0.26	5.40917	26.5473	-2.2951	0.032994	0.86128	--	sp|Q6F2Y7|CLPB1_ORYSJ Chaperone protein ClpB1 OS=Oryza sativa subsp. japonica GN=CLPB1 PE=2 SV=1//6.02579e-12
ref0008192-snap-gene-0.12	3.28644	25.9015	-2.9784	0.009119	0.46082	--	sp|F4J5S1|CLU_ARATH Clustered mitochondria protein OS=Arabidopsis thaliana GN=FMT PE=2 SV=1//5.67408e-07
ref0008241-snap-gene-0.3	11.0259	88.3801	-3.0028	0.0033619	0.26424	--	-//-
ref0008366-snap-gene-0.13	52.8136	453.558	-3.1023	0.0014178	0.16152	--	sp|P29928|SUMT_BACME Uroporphyrinogen-III C-methyltransferase OS=Bacillus megaterium GN=cobA PE=3 SV=1//8.7881e-07
ref0008482-snap-gene-0.9	5.9849	49.4512	-3.0466	0.0045345	0.31092	--	sp|Q9S9N9|CCR1_ARATH Cinnamoyl-CoA reductase 1 OS=Arabidopsis thaliana GN=CCR1 PE=1 SV=1//9.87533e-10
ref0008499-snap-gene-0.17	0	19.378	#NAME?	0.0023429	0.21737	--	sp|Q9LYT2|PP287_ARATH Pentatricopeptide repeat-containing protein At3g59040 OS=Arabidopsis thaliana GN=At3g59040 PE=2 SV=2//8.95954e-15
ref0008509-exonerate_est2genome-gene-0.0	1.02123	31.845	-4.9627	0.00018865	0.044098	--	-//-
ref0008509-snap-gene-0.2	0	60.3213	#NAME?	1.3087e-07	0.00016245	--	-//-
ref0008512-snap-gene-0.7	1.0986	17.0324	-3.9545	0.0041897	0.29631	--	sp|Q9LU14|APG2_ARATH GDSL esterase/lipase APG OS=Arabidopsis thaliana GN=APG PE=1 SV=1//2.32139e-33
ref0008684-snap-gene-0.4	1.41635	70.1939	-5.6311	0.00071977	0.10731	--	sp|Q9C7A2|Y3236_ARATH Ankyrin repeat-containing protein At3g12360 OS=Arabidopsis thaliana GN=At3g12360 PE=2 SV=1//1.5093e-06
ref0008684-snap-gene-0.5	33.2778	174.528	-2.3908	0.013521	0.56333	--	sp|Q7XA39|RGA4_SOLBU Putative disease resistance protein RGA4 OS=Solanum bulbocastanum GN=RGA4 PE=2 SV=1//4.77491e-77
ref0008696-processed-gene-0.4	6.12737	431.276	-6.1372	8.6082e-08	0.00012395	--	sp|P48631|FD6E2_SOYBN Omega-6 fatty acid desaturase, endoplasmic reticulum isozyme 2 OS=Glycine max GN=FAD2-2 PE=2 SV=1//6.2522e-140
ref0008715-processed-gene-0.2	49.1847	235.248	-2.2579	0.017955	0.65419	--	sp|Q94BT2|AIR12_ARATH Auxin-induced in root cultures protein 12 OS=Arabidopsis thaliana GN=AIR12 PE=1 SV=3//2.3369e-31
ref0008739-processed-gene-0.0	0.354086	5.8078	-4.0358	0.045602	0.98271	--	-//-
ref0008782-processed-gene-0.14	7.01081	39.8837	-2.5081	0.018655	0.66829	--	-//-
ref0008784-snap-gene-0.31	0	6.04779	#NAME?	0.01298	0.55428	--	sp|O81905|SD18_ARATH Receptor-like serine/threonine-protein kinase SD1-8 OS=Arabidopsis thaliana GN=SD18 PE=1 SV=1//4.05665e-07
ref0008797-processed-gene-0.20	49.9885	457.201	-3.1932	0.0026229	0.23362	--	-//-
ref0008799-processed-gene-0.6	1.39583	36.7523	-4.7186	0.00019698	0.044596	--	sp|Q8LCG7|NFYC2_ARATH Nuclear transcription factor Y subunit C-2 OS=Arabidopsis thaliana GN=NFYC2 PE=2 SV=2//9.51328e-58
ref0008831-snap-gene-0.18	0.354086	9.92207	-4.8085	0.0067522	0.39268	--	sp|Q8LD38|MPC3_ARATH Mitochondrial pyruvate carrier 3 OS=Arabidopsis thaliana GN=MPC3 PE=2 SV=1//2.45868e-13
ref0008970-processed-gene-0.1	7.75064	47.6793	-2.621	0.012556	0.54548	--	sp|I4DST9|TCEA2_TULGE Tuliposide A-converting enzyme 2, chloroplastic OS=Tulipa gesneriana GN=TCEA2 PE=1 SV=1//1.05246e-72
ref0008974-snap-gene-0.2	6.85138	141.052	-4.3637	5.3918e-05	0.017645	--	sp|Q8H6G7|PHT19_ORYSJ Probable inorganic phosphate transporter 1-9 OS=Oryza sativa subsp. japonica GN=PHT1-9 PE=2 SV=2//1.5815e-91
ref0009157-snap-gene-0.11	0	5.04852	#NAME?	0.025044	0.77108	--	sp|Q3ECH2|Y1670_ARATH Probable receptor-like protein kinase At1g67000 OS=Arabidopsis thaliana GN=At1g67000 PE=2 SV=2//1.98658e-85
ref0009181-snap-gene-0.35	0.354086	45.9212	-7.0189	0.009791	0.47888	--	sp|A6YIH8|C7D55_HYOMU Premnaspirodiene oxygenase OS=Hyoscyamus muticus GN=CYP71D55 PE=1 SV=1//3.49695e-101
ref0009182-snap-gene-0.37	18.8575	576.852	-4.935	3.5547e-06	0.0022063	--	-//-
ref0009182-snap-gene-0.38	0	126.931	#NAME?	1.6645e-09	4.28e-06	--	sp|Q9ZUZ3|SAU32_ARATH Auxin-responsive protein SAUR32 OS=Arabidopsis thaliana GN=SAUR32 PE=2 SV=1//5.48196e-10
ref0009182-snap-gene-0.39	12.702	223.661	-4.1382	8.2389e-05	0.023727	--	sp|Q9SGU2|SAU71_ARATH Auxin-responsive protein SAUR71 OS=Arabidopsis thaliana GN=SAUR71 PE=2 SV=1//9.21158e-12
ref0009184-snap-gene-0.19	1173.2	5147.92	-2.1335	0.022507	0.72861	--	sp|Q43210|PALY_WHEAT Phenylalanine ammonia-lyase OS=Triticum aestivum GN=PAL PE=3 SV=1//0
ref0009236-snap-gene-0.17	5.45555	56.2941	-3.3672	0.0020207	0.19874	--	-//-
ref0009244-snap-gene-0.27	0	3.92776	#NAME?	0.04784	0.99944	--	sp|Q19KC1|NIP21_MAIZE Aquaporin NIP2-1 OS=Zea mays GN=NIP2-1 PE=2 SV=2//3.25856e-30
ref0009333-snap-gene-0.9	14.571	225.681	-3.9531	0.00015859	0.03806	--	-//-
ref0009378-processed-gene-0.4	0.354086	8.20039	-4.5335	0.014976	0.59459	--	-//-
ref0009378-snap-gene-0.11	5.53292	40.0662	-2.8563	0.009168	0.46082	--	sp|Q9LRQ8|PMAT2_ARATH Phenolic glucoside malonyltransferase 2 OS=Arabidopsis thaliana GN=PMAT2 PE=1 SV=1//1.04919e-28
ref0009382-snap-gene-0.5	3.29113	37.9032	-3.5257	0.0018351	0.18859	--	sp|Q39214|RPM1_ARATH Disease resistance protein RPM1 OS=Arabidopsis thaliana GN=RPM1 PE=1 SV=1//7.42971e-09
ref0009384-snap-gene-0.5	12.4218	129.542	-3.3825	0.00084571	0.11846	--	-//-
ref0009387-processed-gene-0.2	3.14575	42.4511	-3.7543	0.0010798	0.13404	--	sp|Q9FGH9|E70B1_ARATH Exocyst complex component EXO70B1 OS=Arabidopsis thaliana GN=EXO70B1 PE=1 SV=1//9.17091e-104
ref0009426-snap-gene-0.36	1.07809	42.4492	-5.2992	4.5513e-05	0.015454	--	sp|Q8H3C8|ILL8_ORYSJ IAA-amino acid hydrolase ILR1-like 8 OS=Oryza sativa subsp. japonica GN=ILL8 PE=2 SV=1//6.55812e-14
ref0009431-snap-gene-0.25	27.9273	237.933	-3.0908	0.0020548	0.20033	--	-//-
ref0009908-snap-gene-0.13	0.354086	41.3828	-6.8688	0.0022023	0.208	--	-//-
ref0009940-snap-gene-0.12	36.9494	524.798	-3.8281	0.00028461	0.056035	--	sp|F4JVB8|RADL1_ARATH Protein RADIALIS-like 1 OS=Arabidopsis thaliana GN=RL1 PE=2 SV=1//8.11884e-27
ref0009955-processed-gene-0.19	4.61248	28.0771	-2.6058	0.014618	0.58863	--	-//-
ref0009958-snap-gene-0.30	0.667143	17.9597	-4.7506	0.0015073	0.16593	--	sp|P52711|CBP23_HORVU Serine carboxypeptidase II-3 OS=Hordeum vulgare GN=CXP;2-3 PE=2 SV=1//2.54386e-12
ref0009959-snap-gene-0.25	325.482	1700.83	-2.3856	0.013267	0.55872	--	sp|P47917|ZRP4_MAIZE O-methyltransferase ZRP4 OS=Zea mays GN=ZRP4 PE=2 SV=1//1.10816e-33
ref0009989-snap-gene-0.34	15.945	172.108	-3.4321	0.00059147	0.092977	--	sp|Q93VK0|PPCK2_ARATH Phosphoenolpyruvate carboxylase kinase 2 OS=Arabidopsis thaliana GN=PPCK2 PE=1 SV=2//1.3621e-72
ref0010070-snap-gene-0.9	5.08095	32.6315	-2.6831	0.016391	0.62129	--	sp|Q9LRR4|R13L1_ARATH Putative disease resistance RPP13-like protein 1 OS=Arabidopsis thaliana GN=RPPL1 PE=3 SV=1//4.21103e-14
ref0010187-snap-gene-0.2	2.68909	15.9256	-2.5662	0.040492	0.93798	--	-//-
ref0010204-snap-gene-0.12	2.7096	41.1025	-3.9231	0.00091932	0.12224	--	sp|Q9LMN7|WAK5_ARATH Wall-associated receptor kinase 5 OS=Arabidopsis thaliana GN=WAK5 PE=2 SV=1//3.31036e-16
ref0010229-snap-gene-0.13	3.10472	170.553	-5.7796	7.3924e-07	0.00068234	--	sp|P93846|CP51_SORBI Obtusifoliol 14-alpha demethylase OS=Sorghum bicolor GN=CYP51 PE=1 SV=1//2.82639e-16
ref0010251-snap-gene-0.1	0	9.37226	#NAME?	0.037652	0.912	--	sp|Q69TF4|PANK1_ORYSJ Pantothenate kinase 1 OS=Oryza sativa subsp. japonica GN=Os06g0207000 PE=2 SV=1//4.29524e-09
ref0010287-exonerate_est2genome-gene-0.0	0	12.0351	#NAME?	0.00083079	0.11728	--	-//-
ref0010294-processed-gene-0.2	10.4761	67.3805	-2.6852	0.0092087	0.46082	--	-//-
ref0010378-processed-gene-0.2	267.579	2233.93	-3.0615	0.022214	0.72303	--	sp|Q38J50|FOMT2_WHEAT Tricetin 3&apos;,4&apos;,5&apos;-O-trimethyltransferase OS=Triticum aestivum GN=OMT2 PE=1 SV=1//9.73323e-168
ref0010383-snap-gene-0.17	0	9.53984	#NAME?	0.0022346	0.21003	--	-//-
ref0010473-snap-gene-0.13	0	5.79159	#NAME?	0.042167	0.95122	--	-//-
ref0010482-snap-gene-0.14	0	13.6423	#NAME?	0.0066154	0.3877	--	-//-
ref0010518-processed-gene-0.11	40.061	195.487	-2.2868	0.0139	0.57187	--	sp|Q9P6Q3|BCS1_SCHPO Probable mitochondrial chaperone bcs1 OS=Schizosaccharomyces pombe (strain 972 / ATCC 24843) GN=SPAC644.07 PE=2 SV=1//7.7461e-18
ref0010616-snap-gene-0.25	7.56424	100.444	-3.731	0.026241	0.78474	--	sp|Q9LY50|ACCR3_ARATH Putative serine/threonine-protein kinase-like protein CCR3 OS=Arabidopsis thaliana GN=CCR3 PE=2 SV=1//9.77581e-50
ref0010659-snap-gene-0.3	0	23.439	#NAME?	2.9005e-05	0.011349	--	sp|Q6H676|EXB11_ORYSJ Expansin-B11 OS=Oryza sativa subsp. japonica GN=EXPB11 PE=2 SV=1//2.4543e-79
ref0010807-processed-gene-0.0	77.1916	420.16	-2.4444	0.010545	0.50665	--	-//-
ref0010856-snap-gene-0.11	0	8.61988	#NAME?	0.0036499	0.2763	--	-//-
ref0010879-processed-gene-0.5	10.3207	84.28	-3.0297	0.0026711	0.23581	--	sp|Q84WQ5|CBSX5_ARATH CBS domain-containing protein CBSX5 OS=Arabidopsis thaliana GN=CBSX5 PE=2 SV=2//6.72521e-11
ref0011038-snap-gene-0.35	0.333571	29.0366	-6.4437	4.515e-05	0.015454	--	sp|Q39202|RLK1_ARATH G-type lectin S-receptor-like serine/threonine-protein kinase RLK1 OS=Arabidopsis thaliana GN=RLK1 PE=2 SV=2//0
ref0011077-snap-gene-0.10	0.354086	12.3332	-5.1223	0.0036816	0.2769	--	sp|O04348|TPP1_ARATH Thylakoidal processing peptidase 1, chloroplastic OS=Arabidopsis thaliana GN=TPP1 PE=2 SV=2//4.2159e-16
ref0011170-processed-gene-0.4	92.5937	616.421	-2.7349	0.0040986	0.2937	--	sp|Q54R82|MKKA_DICDI Mitogen-activated protein kinase kinase kinase A OS=Dictyostelium discoideum GN=mkkA PE=1 SV=2//3.62024e-52
ref0011172-processed-gene-0.1	6.90645	74.5657	-3.4325	0.024313	0.75778	--	-//-
ref0011181-processed-gene-0.0	0.667143	10.9986	-4.0432	0.011316	0.52417	--	-//-
ref0011193-snap-gene-0.26	0.354086	5.7869	-4.0306	0.04578	0.98283	--	-//-
ref0011237-processed-gene-0.0	0	4.27717	#NAME?	0.038444	0.9171	--	-//-
ref0011329-snap-gene-0.3	1.13495	11.5763	-3.3505	0.017653	0.64887	--	-//-
ref0011370-snap-gene-0.10	7.78521	65.1005	-3.0639	0.0033346	0.26382	--	sp|P93749|Y2197_ARATH Probable protein kinase At2g41970 OS=Arabidopsis thaliana GN=At2g41970 PE=2 SV=1//1.21197e-07
ref0011453-exonerate_est2genome-gene-0.0	4.45483	24.8322	-2.4788	0.030082	0.83002	--	-//-
ref0011468-snap-gene-0.5	3.06369	54.2741	-4.1469	0.00032767	0.062081	--	sp|P93531|C71D7_SOLCH Cytochrome P450 71D7 OS=Solanum chacoense GN=CYP71D7 PE=3 SV=1//7.47466e-121
ref0011470-snap-gene-0.16	2.37603	14.5837	-2.6177	0.040911	0.93984	--	sp|Q67UP9|P2C58_ORYSJ Probable protein phosphatase 2C 58 OS=Oryza sativa subsp. japonica GN=Os06g0651600 PE=2 SV=1//2.70495e-14
ref0011600-snap-gene-0.18	2.09932	37.9028	-4.1743	0.0048004	0.3206	--	sp|A3BNA1|FLP5_ORYSJ Flowering-promoting factor 1-like protein 5 OS=Oryza sativa subsp. japonica GN=Os07g0671000 PE=3 SV=1//1.35611e-36
ref0011620-snap-gene-0.14	6.56352	43.3622	-2.7239	0.011418	0.52668	--	sp|Q9FKL9|XTH12_ARATH Probable xyloglucan endotransglucosylase/hydrolase protein 12 OS=Arabidopsis thaliana GN=XTH12 PE=2 SV=1//9.29214e-64
ref0011621-snap-gene-0.11	6.18423	64.3531	-3.3793	0.0017555	0.18345	--	sp|Q9ZSP5|AIR3_ARATH Subtilisin-like protease SBT5.3 OS=Arabidopsis thaliana GN=AIR3 PE=2 SV=1//2.47019e-35
ref0011837-processed-gene-0.1	30.9023	153.654	-2.3139	0.015673	0.60621	--	sp|Q9FHQ1|GDL80_ARATH GDSL esterase/lipase At5g37690 OS=Arabidopsis thaliana GN=At5g37690 PE=2 SV=1//8.2659e-10
ref0011846-exonerate_est2genome-gene-0.0	90.1151	1163.92	-3.6911	0.00020742	0.04609	--	sp|Q01595|CCDP_MAIZE Cortical cell-delineating protein OS=Zea mays PE=2 SV=1//2.62714e-33
ref0011855-processed-gene-0.3	8.07953	54.718	-2.7597	0.0080948	0.4363	--	sp|Q55874|Y103_SYNY3 Uncharacterized protein sll0103 OS=Synechocystis sp. (strain PCC 6803 / Kazusa) GN=sll0103 PE=3 SV=1//2.4446e-15
ref0011881-snap-gene-0.7	2.09932	13.7777	-2.7143	0.035802	0.8975	--	sp|P29195|CAPP1_SORBI Phosphoenolpyruvate carboxylase 1 OS=Sorghum bicolor GN=PEPC PE=2 SV=1//1.8191e-24
ref0011940-snap-gene-0.3	31.4093	143.347	-2.1903	0.022639	0.72961	--	-//-
ref0011979-processed-gene-0.10	26.8526	145.469	-2.4376	0.011133	0.51914	--	sp|O80939|LRK41_ARATH L-type lectin-domain containing receptor kinase IV.1 OS=Arabidopsis thaliana GN=LECRK41 PE=2 SV=1//0
ref0012049-snap-gene-0.31	134.06	540.405	-2.0112	0.033528	0.86829	--	sp|Q9M9H6|CK1_ARATH Probable choline kinase 1 OS=Arabidopsis thaliana GN=CK1 PE=2 SV=1//2.59165e-12
ref0012080-snap-gene-0.4	26.098	93.3576	-1.8388	0.048317	1	--	sp|Q7XA40|RGA3_SOLBU Putative disease resistance protein RGA3 OS=Solanum bulbocastanum GN=RGA3 PE=2 SV=2//9.65615e-33
ref0012119-snap-gene-0.11	1.3548	49.3816	-5.1878	4.5935e-05	0.015454	--	-//-
ref0012130-snap-gene-0.4	1.46852	11.9536	-3.025	0.025395	0.77654	--	-//-
ref0012157-processed-gene-0.10	4.2807	34.223	-2.999	0.0069093	0.39605	--	-//-
ref0012174-snap-gene-0.12	1.04174	88.1335	-6.4026	0.0010358	0.13148	--	sp|Q9ZUS1|WTR13_ARATH WAT1-related protein At2g37460 OS=Arabidopsis thaliana GN=At2g37460 PE=2 SV=1//1.13191e-12
ref0012197-snap-gene-0.2	0	9.09714	#NAME?	0.020614	0.69443	--	-//-
ref0012210-snap-gene-1.14	1.07809	14.0828	-3.7074	0.0082482	0.43664	--	sp|Q9C5J8|OEP80_ARATH Outer envelope protein 80, chloroplastic OS=Arabidopsis thaliana GN=OEP80 PE=2 SV=1//4.12245e-14
ref0012215-processed-gene-2.14	131.993	510.439	-1.9513	0.032563	0.85662	--	-//-
ref0012263-processed-gene-0.18	4.31704	45.4721	-3.3969	0.0020754	0.20137	--	sp|Q6Z8D0|PUT1_ORYSJ Polyamine transporter PUT1 OS=Oryza sativa subsp. japonica GN=PUT1 PE=1 SV=1//0
ref0012263-snap-gene-0.32	0	4.25627	#NAME?	0.038676	0.91711	--	sp|O49394|C82C2_ARATH Cytochrome P450 82C2 OS=Arabidopsis thaliana GN=CYP82C2 PE=2 SV=2//1.46841e-65
ref0012297-snap-gene-0.17	0.667143	23.7832	-5.1558	0.026521	0.78597	--	-//-
ref0012404-snap-gene-0.29	2.41706	19.1592	-2.9867	0.015341	0.60028	--	-//-
ref0012420-snap-gene-0.19	10.7193	51.6419	-2.2683	0.025698	0.77882	--	-//-
ref0012484-snap-gene-0.8	27.1997	189.953	-2.804	0.0044202	0.30659	--	sp|Q7XA39|RGA4_SOLBU Putative disease resistance protein RGA4 OS=Solanum bulbocastanum GN=RGA4 PE=2 SV=1//8.63113e-80
ref0012591-snap-gene-0.14	4.79309	42.7022	-3.1553	0.02221	0.72303	--	sp|Q8LP17|CCD1_PEA Carotenoid 9,10(9&apos;,10&apos;)-cleavage dioxygenase 1 OS=Pisum sativum GN=CCD1 PE=2 SV=1//3.08608e-12
ref0012675-snap-gene-0.5	2.56712	15.6485	-2.6078	0.03291	0.86128	--	sp|P14656|GLN11_ORYSJ Glutamine synthetase cytosolic isozyme 1-1 OS=Oryza sativa subsp. japonica GN=GLN1-1 PE=1 SV=1//3.99895e-16
ref0012681-snap-gene-0.20	17.8762	117.783	-2.72	0.0066236	0.3877	--	sp|O82656|PTP1_ARATH Protein-tyrosine-phosphatase PTP1 OS=Arabidopsis thaliana GN=PTP1 PE=1 SV=1//2.21356e-09
ref0012849-processed-gene-0.5	2.41706	17.9571	-2.8932	0.019412	0.67844	--	sp|O65451|FB333_ARATH Probable F-box protein At4g22030 OS=Arabidopsis thaliana GN=At4g22030 PE=4 SV=1//9.36295e-46
ref0012889-processed-gene-0.12	0.708173	9.5632	-3.7553	0.018907	0.67158	--	sp|P93295|M310_ARATH Uncharacterized mitochondrial protein AtMg00310 OS=Arabidopsis thaliana GN=AtMg00310 PE=4 SV=1//1.58269e-19
ref0012898-processed-gene-0.13	2.02194	65.3405	-5.0142	0.00030523	0.059716	--	sp|Q42602|C89A2_ARATH Cytochrome P450 89A2 OS=Arabidopsis thaliana GN=CYP89A2 PE=2 SV=2//4.64054e-31
ref0012923-snap-gene-0.17	2.23355	14.5115	-2.6998	0.030532	0.83619	--	sp|C0LGP4|Y3475_ARATH Probable LRR receptor-like serine/threonine-protein kinase At3g47570 OS=Arabidopsis thaliana GN=At3g47570 PE=2 SV=1//6.89226e-13
ref0012939-snap-gene-0.24	2.90069	18.5674	-2.6783	0.023659	0.74742	--	-//-
ref0012945-processed-gene-0.3	59.9045	215.369	-1.8461	0.047116	0.99185	--	sp|Q84TG3|PUB23_ARATH E3 ubiquitin-protein ligase PUB23 OS=Arabidopsis thaliana GN=PUB23 PE=1 SV=1//2.4542e-52
ref0012971-snap-gene-0.15	9.28427	43.9806	-2.244	0.031382	0.84597	--	sp|Q9SIA1|MATE8_ARATH MATE efflux family protein 8 OS=Arabidopsis thaliana GN=DTXL4 PE=3 SV=2//1.18432e-14
ref0013119-processed-gene-0.5	89.9153	326.155	-1.8589	0.043749	0.97063	--	sp|Q9XF43|KCS6_ARATH 3-ketoacyl-CoA synthase 6 OS=Arabidopsis thaliana GN=CUT1 PE=1 SV=1//7.15041e-135
ref0013119-processed-gene-0.6	3.58835	25.3081	-2.8182	0.016359	0.62129	--	-//-
ref0013208-snap-gene-0.6	0	25.5749	#NAME?	0.0037573	0.28003	--	sp|P51614|CHIT3_VITVI Acidic endochitinase OS=Vitis vinifera GN=CHIT3 PE=2 SV=1//4.24263e-40
ref0013227-snap-gene-0.1	4.32173	35.2546	-3.0281	0.0061817	0.37463	--	sp|O49445|LRK72_ARATH Probable L-type lectin-domain containing receptor kinase VII.2 OS=Arabidopsis thaliana GN=LECRK72 PE=3 SV=2//4.08788e-34
ref0013265-snap-gene-0.36	0	9.23286	#NAME?	0.0066142	0.3877	--	-//-
ref0013265-snap-gene-0.37	2022.35	6954.61	-1.7819	0.049997	1	--	sp|Q53NF7|NAC71_ORYSJ NAC domain-containing protein 71 OS=Oryza sativa subsp. japonica GN=NAC71 PE=2 SV=1//2.43186e-25
ref0013304-processed-gene-0.8	13.239	68.3166	-2.3674	0.045018	0.98008	--	-//-
ref0013304-snap-gene-0.20	14.2116	77.5308	-2.4477	0.016182	0.61903	--	-//-
ref0013400-snap-gene-0.30	3.33571	28.7832	-3.1092	0.0088747	0.45171	--	sp|Q9S9N9|CCR1_ARATH Cinnamoyl-CoA reductase 1 OS=Arabidopsis thaliana GN=CCR1 PE=1 SV=1//1.22023e-17
ref0013401-snap-gene-0.22	4.00286	65.7774	-4.0385	0.00035829	0.066483	--	-//-
ref0013421-snap-gene-0.6	0	8.28215	#NAME?	0.0042384	0.29858	--	-//-
ref0013434-snap-gene-0.1	11.0184	72.4214	-2.7165	0.008218	0.43656	--	sp|Q8BJD1|ITIH5_MOUSE Inter-alpha-trypsin inhibitor heavy chain H5 OS=Mus musculus GN=Itih5 PE=2 SV=1//5.1666e-07
ref0013552-snap-gene-0.35	10.3271	48.4714	-2.2307	0.028212	0.80882	--	sp|C3VEQ2|ZEP_ONCHC Zeaxanthin epoxidase, chloroplastic OS=Oncidium hybrid cultivar GN=ZEP PE=2 SV=1//1.40576e-06
ref0013692-snap-gene-0.2	0.667143	7.24316	-3.4406	0.047594	0.99746	--	sp|C0SV51|CB60C_ARATH Calmodulin-binding protein 60 C OS=Arabidopsis thaliana GN=CBP60C PE=2 SV=1//3.78838e-29
ref0013708-processed-gene-0.5	44.5629	285.646	-2.6803	0.0057569	0.35792	--	sp|Q8L4H4|NORK_MEDTR Nodulation receptor kinase OS=Medicago truncatula GN=NORK PE=1 SV=2//4.08032e-49
ref0013708-snap-gene-0.13	0	15.7071	#NAME?	0.00021379	0.047205	--	-//-
ref0013708-snap-gene-0.14	1.06226	45.0174	-5.4053	3.0871e-05	0.011698	--	-//-
ref0013817-snap-gene-0.16	0	6.80277	#NAME?	0.0082223	0.43656	--	-//-
ref0013847-snap-gene-0.10	1.70889	15.4276	-3.1744	0.016858	0.63214	--	sp|Q39214|RPM1_ARATH Disease resistance protein RPM1 OS=Arabidopsis thaliana GN=RPM1 PE=1 SV=1//8.65965e-07
ref0013848-processed-gene-0.10	1.00071	19.8606	-4.3108	0.0021033	0.20353	--	sp|Q9FI78|HST_ARATH Shikimate O-hydroxycinnamoyltransferase OS=Arabidopsis thaliana GN=HST PE=2 SV=1//7.70659e-84
ref0013887-snap-gene-0.11	0	5.7799	#NAME?	0.030546	0.83619	--	-//-
ref0014078-snap-gene-0.31	1.07809	15.4598	-3.842	0.0055823	0.35316	--	sp|Q9SD53|Y3720_ARATH UPF0481 protein At3g47200 OS=Arabidopsis thaliana GN=At3g47200 PE=2 SV=1//3.57492e-14
ref0014079-processed-gene-1.7	12.3491	69.5365	-2.4934	0.013298	0.55912	--	sp|Q9FFX4|KNU_ARATH Zinc finger protein KNUCKLES OS=Arabidopsis thaliana GN=KNU PE=1 SV=1//3.01008e-09
ref0014098-exonerate_est2genome-gene-0.1	0.390431	6.30867	-4.0142	0.034349	0.87873	--	-//-
ref0014356-snap-gene-0.8	0	5.95926	#NAME?	0.013264	0.55872	--	sp|Q9FZB1|Y5188_ARATH Probable LRR receptor-like serine/threonine-protein kinase At1g51880 OS=Arabidopsis thaliana GN=At1g51880 PE=2 SV=1//2.92009e-25
ref0014413-processed-gene-0.5	1.41635	21.0346	-3.8925	0.0026727	0.23581	--	sp|Q6YTQ4|Y8335_ORYSJ Putative B3 domain-containing protein Os08g0333500 OS=Oryza sativa subsp. japonica GN=Os08g0333500 PE=3 SV=1//3.80526e-06
ref0014564-processed-gene-0.0	0.333571	8.48709	-4.6692	0.013246	0.55872	--	sp|Q8GWF1|WRK38_ARATH Probable WRKY transcription factor 38 OS=Arabidopsis thaliana GN=WRKY38 PE=1 SV=1//9.75642e-10
ref0014570-processed-gene-0.18	2.08349	132.663	-5.9926	3.1935e-05	0.011901	--	sp|P48631|FD6E2_SOYBN Omega-6 fatty acid desaturase, endoplasmic reticulum isozyme 2 OS=Glycine max GN=FAD2-2 PE=2 SV=1//2.27884e-148
ref0014574-snap-gene-0.20	6.79273	29.1927	-2.1035	0.049638	1	--	sp|Q8H102|BH128_ARATH Transcription factor bHLH128 OS=Arabidopsis thaliana GN=BHLH128 PE=1 SV=1//2.19867e-23
ref0014575-snap-gene-0.23	11.271	69.6753	-2.628	0.010067	0.49037	--	-//-
ref0014579-processed-gene-0.10	1.11443	9.61017	-3.1083	0.032006	0.85381	--	sp|Q9SS01|AAE20_ARATH Benzoate--CoA ligase, peroxisomal OS=Arabidopsis thaliana GN=AAE20 PE=1 SV=1//2.28715e-34
ref0014584-processed-gene-0.9	1.37532	20.31	-3.8844	0.025686	0.77882	--	sp|Q9M2V7|AB16G_ARATH ABC transporter G family member 16 OS=Arabidopsis thaliana GN=ABCG16 PE=2 SV=2//0
ref0014661-processed-gene-0.1	0.780862	14.5933	-4.2241	0.0036423	0.2763	--	-//-
ref0014661-snap-gene-0.13	0.333571	8.19363	-4.6184	0.015042	0.59503	--	-//-
ref0014698-snap-gene-0.14	0	11.3502	#NAME?	0.0011374	0.13913	--	sp|A2XQE8|SAG39_ORYSI Senescence-specific cysteine protease SAG39 OS=Oryza sativa subsp. indica GN=OsI_14861 PE=3 SV=1//1.18466e-27
ref0014759-snap-gene-0.4	3.73083	22.8629	-2.6154	0.027996	0.80431	--	sp|Q9SRL3|TBL32_ARATH Protein trichome birefringence-like 32 OS=Arabidopsis thaliana GN=TBL32 PE=2 SV=1//1.2061e-20
ref0014806-snap-gene-0.45	25.1343	96.49	-1.9407	0.043786	0.97063	--	sp|Q9LQV2|RDR1_ARATH RNA-dependent RNA polymerase 1 OS=Arabidopsis thaliana GN=RDR1 PE=2 SV=1//6.74477e-16
ref0014860-snap-gene-0.7	3.12523	20.9856	-2.7474	0.021536	0.71007	--	sp|Q5QN13|NRAM4_ORYSJ Metal transporter Nramp4 OS=Oryza sativa subsp. japonica GN=NRAMP4 PE=2 SV=1//1.54742e-07
ref0014949-processed-gene-0.4	0	5.81026	#NAME?	0.015165	0.59672	--	sp|Q8GX23|PERK5_ARATH Proline-rich receptor-like protein kinase PERK5 OS=Arabidopsis thaliana GN=PERK5 PE=2 SV=1//6.9585e-14
ref0015015-snap-gene-0.14	147.584	704.882	-2.2558	0.016147	0.61836	--	sp|Q9SV68|QORH_ARATH Putative quinone-oxidoreductase homolog, chloroplastic OS=Arabidopsis thaliana GN=At4g13010 PE=2 SV=1//1.51471e-07
ref0015026-snap-gene-0.24	12.6675	85.5432	-2.7555	0.0071889	0.40818	--	-//-
ref0015055-snap-gene-0.9	5.22924	52.9433	-3.3398	0.002059	0.20033	--	sp|Q43729|PER57_ARATH Peroxidase 57 OS=Arabidopsis thaliana GN=PER57 PE=1 SV=1//1.02903e-54
ref0015076-snap-gene-0.6	4.05147	25.0253	-2.6269	0.020029	0.68864	--	-//-
ref0015101-snap-gene-0.24	6.42104	33.9731	-2.4035	0.02638	0.78548	--	sp|Q7XA39|RGA4_SOLBU Putative disease resistance protein RGA4 OS=Solanum bulbocastanum GN=RGA4 PE=2 SV=1//2.82009e-113
ref0015261-snap-gene-0.33	877.296	3088.73	-1.8159	0.046115	0.98283	--	sp|Q8S3M3|NOIL_ELAOL NOI-like protein OS=Elaeis oleifera PE=2 SV=1//6.19626e-11
ref0015319-snap-gene-0.19	2.90538	19.4618	-2.7438	0.022621	0.72961	--	sp|Q9LP24|Y1571_ARATH Probable leucine-rich repeat receptor-like protein kinase At1g35710 OS=Arabidopsis thaliana GN=At1g35710 PE=2 SV=1//2.10096e-17
ref0015396-snap-gene-0.6	66.8599	287.017	-2.1019	0.049032	1	--	-//-
ref0015508-snap-gene-0.1	0.390431	8.48685	-4.4421	0.03226	0.85632	--	-//-
ref0015624-snap-gene-0.9	0	15.2756	#NAME?	0.013932	0.57251	--	-//-
ref0015634-snap-gene-0.9	17.777	135.18	-2.9268	0.0032151	0.26126	--	sp|Q37680|NU5M_WHEAT NADH-ubiquinone oxidoreductase chain 5 OS=Triticum aestivum GN=ND5 PE=3 SV=1//6.32157e-34
ref0015654-snap-gene-0.13	0.724002	44.4789	-5.941	0.0037166	0.27758	--	-//-
ref0015666-processed-gene-0.0	3.12523	1802.93	-9.1722	1.3176e-12	7.398e-09	--	sp|Q42410|ZAT12_ARATH Zinc finger protein ZAT12 OS=Arabidopsis thaliana GN=ZAT12 PE=2 SV=1//2.50042e-07
ref0015666-processed-gene-0.2	0	247.84	#NAME?	3.3302e-11	1.332e-07	--	sp|Q9SLD4|ZAT11_ARATH Zinc finger protein ZAT11 OS=Arabidopsis thaliana GN=ZAT11 PE=2 SV=1//8.52913e-20
ref0015666-processed-gene-0.8	0	98.6751	#NAME?	7.1656e-09	1.7197e-05	--	sp|Q681X4|ZAT5_ARATH Zinc finger protein ZAT5 OS=Arabidopsis thaliana GN=ZAT5 PE=2 SV=1//1.10577e-20
ref0015713-exonerate_est2genome-gene-0.3	1.00071	12.8742	-3.6854	0.029748	0.8281	--	sp|Q8RWY6|CLASP_ARATH CLIP-associated protein OS=Arabidopsis thaliana GN=CLASP PE=1 SV=1//2.4988e-21
ref0015717-processed-gene-0.12	0	11.1428	#NAME?	0.0018999	0.18998	--	-//-
ref0015878-snap-gene-0.8	55.9291	269.363	-2.2679	0.014138	0.5778	--	-//-
ref0015934-processed-gene-0.1	0	4.89483	#NAME?	0.026079	0.78365	--	sp|P42210|ASPR_HORVU Phytepsin OS=Hordeum vulgare PE=1 SV=1//1.5433e-26
ref0015934-snap-gene-0.8	0.333571	6.21561	-4.2198	0.03868	0.91711	--	sp|O65390|APA1_ARATH Aspartic proteinase A1 OS=Arabidopsis thaliana GN=APA1 PE=1 SV=1//2.87076e-28
ref0015935-snap-gene-0.6	21.8309	100.615	-2.2044	0.024301	0.75778	--	sp|Q6ZF89|CSLF1_ORYSJ Putative mixed-linked glucan synthase 1 OS=Oryza sativa subsp. japonica GN=CSFL1 PE=3 SV=1//8.34349e-08
ref0015991-snap-gene-0.7	0	9.1206	#NAME?	0.040251	0.93738	--	-//-
ref0015993-snap-gene-0.4	5.57864	78.4802	-3.8143	0.00041888	0.073555	--	sp|Q9LY46|TBL29_ARATH Protein ESKIMO 1 OS=Arabidopsis thaliana GN=ESK1 PE=1 SV=1//2.27325e-12
ref0015994-snap-gene-0.27	8.3451	86.7145	-3.3773	0.001339	0.15549	--	sp|Q94BM7|SPA4_ARATH Protein SPA1-RELATED 4 OS=Arabidopsis thaliana GN=SPA4 PE=1 SV=1//2.49777e-22
ref0015995-processed-gene-0.7	3.41777	29.5797	-3.1135	0.0080796	0.4363	--	sp|Q9SD53|Y3720_ARATH UPF0481 protein At3g47200 OS=Arabidopsis thaliana GN=At3g47200 PE=2 SV=1//4.75572e-16
ref0016007-snap-gene-0.7	0.667143	14.2787	-4.4197	0.0042621	0.29966	--	-//-
ref0016044-processed-gene-0.0	3.18678	28.9993	-3.1859	0.035431	0.89205	--	sp|Q680C0|GDL62_ARATH GDSL esterase/lipase At4g10955 OS=Arabidopsis thaliana GN=At4g10955 PE=2 SV=1//4.98621e-45
ref0016201-snap-gene-0.20	118.357	406.62	-1.7805	0.04738	0.99444	--	-//-
ref0016424-snap-gene-0.19	31.1872	182.072	-2.5455	0.0081112	0.4363	--	-//-
ref0016452-processed-gene-0.1	8.07953	56.1965	-2.7981	0.0075072	0.4164	--	sp|Q9AR73|HQGT_RAUSE Hydroquinone glucosyltransferase OS=Rauvolfia serpentina GN=AS PE=1 SV=1//6.80953e-101
ref0016523-processed-gene-0.3	2.104	33.5715	-3.996	0.011788	0.53308	--	sp|Q8BR93|HARB1_MOUSE Putative nuclease HARBI1 OS=Mus musculus GN=Harbi1 PE=2 SV=1//8.48718e-10
ref0016611-snap-gene-0.8	1.74992	27.7224	-3.9857	0.036973	0.90861	--	sp|O22286|BPM3_ARATH BTB/POZ and MATH domain-containing protein 3 OS=Arabidopsis thaliana GN=BPM3 PE=1 SV=1//7.06731e-13
ref0016648-processed-gene-0.0	8.16159	51.4746	-2.6569	0.011301	0.52417	--	sp|Q8LL69|DBNBT_TAXCA 3&apos;-N-debenzoyl-2&apos;-deoxytaxol N-benzoyltransferase OS=Taxus canadensis GN=TAX10 PE=1 SV=1//8.60184e-42
ref0016735-snap-gene-0.3	0	8.56394	#NAME?	0.0036893	0.2769	--	sp|P24465|C71A1_PERAE Cytochrome P450 71A1 OS=Persea americana GN=CYP71A1 PE=1 SV=2//9.41511e-31
ref0016787-snap-gene-0.4	0.390431	7.25016	-4.2149	0.034797	0.88398	--	-//-
ref0016800-processed-gene-0.0	21.3314	534.608	-4.6474	8.3016e-06	0.004331	--	-//-
ref0016800-processed-gene-0.1	19.6143	192.404	-3.2942	0.00089829	0.12224	--	-//-
ref0016802-snap-gene-0.18	3.53618	19.3525	-2.4523	0.035125	0.88798	--	sp|Q6NLP7|GDL60_ARATH GDSL esterase/lipase At3g62280 OS=Arabidopsis thaliana GN=At3g62280 PE=2 SV=1//2.18175e-08
ref0016847-snap-gene-0.14	10.1882	232.381	-4.5115	2.2525e-05	0.0093202	--	-//-
ref0016862-processed-gene-0.0	0.354086	16.0393	-5.5014	0.012315	0.54345	--	-//-
ref0016900-snap-gene-0.12	0.667143	27.3447	-5.3571	0.033464	0.86727	--	sp|Q5JN63|CESA4_ORYSJ Cellulose synthase A catalytic subunit 4 [UDP-forming] OS=Oryza sativa subsp. japonica GN=CESA4 PE=2 SV=1//5.67033e-71
ref0016967-snap-gene-0.13	3.05076	22.9793	-2.9131	0.011598	0.52916	--	sp|Q42404|RU17_ARATH U1 small nuclear ribonucleoprotein 70 kDa OS=Arabidopsis thaliana GN=RNU1 PE=1 SV=1//7.06293e-09
ref0016983-snap-gene-0.25	0.724002	7.60178	-3.3923	0.041447	0.94671	--	-//-
ref0016983-snap-gene-0.33	0.333571	8.56417	-4.6822	0.012099	0.54084	--	sp|D2YZP9|BISS_ZINOF (S)-beta-bisabolene synthase OS=Zingiber officinale GN=TPS1 PE=1 SV=1//3.55448e-13
ref0016990-snap-gene-0.8	49.0897	182.023	-1.8906	0.04471	0.979	--	sp|Q9M1S3|ARP1_ARATH Probable RNA-binding protein ARP1 OS=Arabidopsis thaliana GN=ARP1 PE=2 SV=1//1.76168e-22
ref0017030-processed-gene-0.13	3.77186	21.752	-2.5278	0.03249	0.85632	--	sp|Q6NMK1|GXM1_ARATH Glucuronoxylan 4-O-methyltransferase 1 OS=Arabidopsis thaliana GN=GXM1 PE=1 SV=1//1.11291e-54
ref0017033-processed-gene-0.15	10.6244	52.9487	-2.3172	0.02442	0.75865	--	sp|Q9SGA8|U83A1_ARATH UDP-glycosyltransferase 83A1 OS=Arabidopsis thaliana GN=UGT83A1 PE=2 SV=1//5.73528e-110
ref0017087-processed-gene-0.8	0.687658	12.9112	-4.2308	0.0062189	0.37561	--	-//-
ref0017088-snap-gene-0.32	44.5705	324.274	-2.8631	0.0034231	0.26672	--	sp|Q9FEQ8|PER2_MAIZE Peroxidase 2 OS=Zea mays GN=PER2 PE=2 SV=1//1.80378e-40
ref0017136-snap-gene-0.2	47.4342	815.302	-4.1033	4.9909e-05	0.016483	--	sp|Q9FEQ8|PER2_MAIZE Peroxidase 2 OS=Zea mays GN=PER2 PE=2 SV=1//2.41234e-47
ref0017170-snap-gene-0.1	1.52538	18.0178	-3.5622	0.041624	0.94715	--	sp|Q9LPW2|FBK2_ARATH Putative F-box/kelch-repeat protein At1g12870 OS=Arabidopsis thaliana GN=At1g12870 PE=3 SV=2//1.09818e-09
ref0017213-snap-gene-0.15	803.757	3056.79	-1.9272	0.036239	0.90342	--	sp|Q8S920|UBC5A_ORYSJ Ubiquitin-conjugating enzyme E2 5A OS=Oryza sativa subsp. japonica GN=UBC5A PE=2 SV=1//5.00749e-06
ref0017288-snap-gene-0.5	0	4.62903	#NAME?	0.031207	0.84466	--	sp|Q9SGP2|HSL1_ARATH Receptor-like protein kinase HSL1 OS=Arabidopsis thaliana GN=HSL1 PE=2 SV=1//2.7453e-18
ref0017330-snap-gene-0.5	0	31.9865	#NAME?	8.5632e-06	0.0044037	--	sp|Q9FTZ2|EBP_ORYSJ Probable 3-beta-hydroxysteroid-Delta(8),Delta(7)-isomerase OS=Oryza sativa subsp. japonica GN=Os01g0103600 PE=2 SV=1//6.61667e-33
ref0017589-snap-gene-0.9	31.6028	136.288	-2.1085	0.026592	0.78597	--	sp|Q9M1S8|GCP2_ARATH Probable glutamate carboxypeptidase 2 OS=Arabidopsis thaliana GN=AMP1 PE=1 SV=3//4.64823e-06
ref0017637-snap-gene-0.10	180.133	623.222	-1.7907	0.049251	1	--	sp|Q84TG3|PUB23_ARATH E3 ubiquitin-protein ligase PUB23 OS=Arabidopsis thaliana GN=PUB23 PE=1 SV=1//9.65963e-90
ref0017649-processed-gene-0.3	2.08349	20.7826	-3.3183	0.03141	0.84597	--	sp|P37123|C77A1_SOLME Cytochrome P450 77A1 (Fragment) OS=Solanum melongena GN=CYP77A1 PE=2 SV=1//1.87036e-40
ref0017649-processed-gene-0.6	6.774	118.661	-4.1307	0.00014136	0.035337	--	sp|Q9SRQ1|C89A9_ARATH Cytochrome P450 89A9 OS=Arabidopsis thaliana GN=CYP89A9 PE=2 SV=1//2.06037e-41
ref0017738-snap-gene-0.25	0.333571	102.889	-8.2689	3.542e-08	5.7468e-05	--	-//-
ref0017824-snap-gene-0.6	14.0972	63.1431	-2.1632	0.029043	0.81716	--	sp|Q9SVV2|XTH26_ARATH Probable xyloglucan endotransglucosylase/hydrolase protein 26 OS=Arabidopsis thaliana GN=XTH26 PE=2 SV=1//1.08703e-40
ref0017855-snap-gene-0.4	231.605	905.755	-1.9675	0.03307	0.86153	--	sp|B6SJQ0|CNR13_MAIZE Cell number regulator 13 OS=Zea mays GN=CNR13 PE=2 SV=1//1.27247e-24
ref0017977-processed-gene-0.0	1.07809	2047.53	-10.891	1.1892e-14	4.2807e-10	--	sp|Q94JG1|NRT23_ORYSJ High-affinity nitrate transporter 2.3 OS=Oryza sativa subsp. japonica GN=NRT2.3 PE=1 SV=1//3.3582e-90
ref0017977-processed-gene-0.1	0	165.591	#NAME?	3.4489e-10	1.0346e-06	--	sp|Q94JG1|NRT23_ORYSJ High-affinity nitrate transporter 2.3 OS=Oryza sativa subsp. japonica GN=NRT2.3 PE=1 SV=1//3.88793e-19
ref0017984-snap-gene-0.12	0.744517	8.92502	-3.5835	0.025429	0.77654	--	sp|Q7XW27|P2C38_ORYSJ Probable protein phosphatase 2C 38 OS=Oryza sativa subsp. japonica GN=Os04g0321800 PE=2 SV=2//2.71366e-52
ref0018038-processed-gene-0.4	4.07667	22.6256	-2.4725	0.02788	0.80377	--	sp|O80437|GPAT6_ARATH Glycerol-3-phosphate 2-O-acyltransferase 6 OS=Arabidopsis thaliana GN=GPAT6 PE=1 SV=1//6.05589e-167
ref0018053-processed-gene-0.1	2.104	31.0803	-3.8848	0.0014996	0.16593	--	sp|Q9LTA3|U91C1_ARATH UDP-glycosyltransferase 91C1 OS=Arabidopsis thaliana GN=UGT91C1 PE=2 SV=1//4.99992e-76
ref0018068-processed-gene-0.11	1.76575	26.8638	-3.9273	0.0017237	0.18304	--	sp|Q9SRQ1|C89A9_ARATH Cytochrome P450 89A9 OS=Arabidopsis thaliana GN=CYP89A9 PE=2 SV=1//3.4243e-106
ref0018119-snap-gene-0.25	54.2913	330.789	-2.6071	0.005913	0.3614	--	sp|P32438|YPOL_THETH IMPACT family member in pol 5&apos;region (Fragment) OS=Thermus thermophilus PE=3 SV=1//4.65558e-06
ref0018123-snap-gene-0.14	3.23427	17.6308	-2.4466	0.038904	0.91954	--	-//-
ref0018125-snap-gene-0.21	2.73012	66.8989	-4.6149	0.028914	0.81508	--	sp|Q3ZFI4|SCE3_BRANA Sinapine esterase OS=Brassica napus PE=1 SV=1//1.41747e-24
ref0018125-snap-gene-0.22	0.333571	47.8366	-7.164	0.049064	1	--	-//-
ref0018138-processed-gene-0.7	1.7294	110.752	-6.0009	1.0622e-06	0.00091037	--	-//-
ref0018362-exonerate_est2genome-gene-0.0	0	5.73588	#NAME?	0.015447	0.60082	--	-//-
ref0018362-processed-gene-0.4	1.02123	11.9862	-3.553	0.015168	0.59672	--	sp|Q39202|RLK1_ARATH G-type lectin S-receptor-like serine/threonine-protein kinase RLK1 OS=Arabidopsis thaliana GN=RLK1 PE=2 SV=2//4.57349e-64
ref0018398-snap-gene-0.0	0	11.9789	#NAME?	0.0021868	0.2077	--	-//-
ref0018422-snap-gene-0.3	94.975	831.849	-3.1307	0.0010528	0.13205	--	sp|Q9LRR5|DRL21_ARATH Putative disease resistance protein At3g14460 OS=Arabidopsis thaliana GN=At3g14460 PE=3 SV=1//1.1251e-70
ref0018431-snap-gene-0.21	16.4188	148.623	-3.1782	0.0018516	0.18859	--	sp|Q9SEV0|BAN_ARATH Anthocyanidin reductase OS=Arabidopsis thaliana GN=BAN PE=1 SV=2//6.87048e-17
ref0018436-snap-gene-0.22	1.70889	42.0059	-4.6195	0.00019503	0.044596	--	sp|P53860|PDR16_YEAST Phosphatidylinositol transfer protein PDR16 OS=Saccharomyces cerevisiae (strain ATCC 204508 / S288c) GN=PDR16 PE=1 SV=1//2.85242e-10
ref0018438-snap-gene-0.20	0.780862	10.3856	-3.7334	0.014717	0.59087	--	sp|Q9M667|RPP13_ARATH Disease resistance protein RPP13 OS=Arabidopsis thaliana GN=RPP13 PE=2 SV=2//4.033e-09
ref0018471-snap-gene-0.7	4.14646	26.3208	-2.6662	0.020172	0.69158	--	sp|Q9FRL8|DHAR2_ARATH Glutathione S-transferase DHAR2 OS=Arabidopsis thaliana GN=DHAR2 PE=1 SV=1//9.36495e-10
ref0018532-processed-gene-0.4	0.687658	51.9571	-6.2395	5.9989e-06	0.0033223	--	-//-
ref0018533-processed-gene-0.8	43.7608	298.727	-2.7711	0.0039336	0.28958	--	-//-
ref0018808-processed-gene-0.12	90.9187	626.848	-2.7855	0.0031852	0.26119	--	sp|Q3E8W4|ANX2_ARATH Receptor-like protein kinase ANXUR2 OS=Arabidopsis thaliana GN=ANX2 PE=2 SV=1//3.77716e-49
ref0018843-snap-gene-0.15	0.667143	9.12074	-3.7731	0.023243	0.74041	--	sp|Q9LDT0|CRK30_ARATH Putative cysteine-rich receptor-like protein kinase 30 OS=Arabidopsis thaliana GN=CRK30 PE=3 SV=1//6.12836e-21
ref0018843-snap-gene-0.17	2.52609	17.9361	-2.8279	0.022027	0.72085	--	sp|Q9LSV3|WAKLS_ARATH Putative wall-associated receptor kinase-like 16 OS=Arabidopsis thaliana GN=WAKL16 PE=3 SV=1//3.52166e-29
ref0018843-snap-gene-0.19	9.84996	95.3954	-3.2757	0.0015671	0.17091	--	sp|Q9LSV3|WAKLS_ARATH Putative wall-associated receptor kinase-like 16 OS=Arabidopsis thaliana GN=WAKL16 PE=3 SV=1//1.87366e-11
ref0018843-snap-gene-0.21	1.448	23.4529	-4.0176	0.0018722	0.18878	--	sp|Q9LMN8|WAK3_ARATH Wall-associated receptor kinase 3 OS=Arabidopsis thaliana GN=WAK3 PE=2 SV=2//1.04865e-57
ref0018843-snap-gene-0.22	1.33429	28.5291	-4.4183	0.00075681	0.11075	--	sp|Q9LMP1|WAK2_ARATH Wall-associated receptor kinase 2 OS=Arabidopsis thaliana GN=WAK2 PE=1 SV=1//2.6881e-31
ref0018845-snap-gene-0.11	0	14.3607	#NAME?	0.0081299	0.4363	--	-//-
ref0018848-processed-gene-0.5	290.815	1327.94	-2.191	0.018559	0.66674	--	sp|Q5XF51|3MMP_ARATH Metalloendoproteinase 3-MMP OS=Arabidopsis thaliana GN=3MMP PE=1 SV=1//5.82572e-93
ref0018850-snap-gene-0.9	14.6413	106.247	-2.8593	0.0042891	0.30075	--	sp|Q93ZR6|WSD1_ARATH O-acyltransferase WSD1 OS=Arabidopsis thaliana GN=WSD1 PE=2 SV=1//1.9377e-06
ref0018872-processed-gene-0.0	26.9629	282.765	-3.3906	0.00072178	0.10731	--	-//-
ref0018873-snap-gene-0.9	1.80678	23.8327	-3.7215	0.0029165	0.24902	--	-//-
ref0018910-processed-gene-0.0	0.333571	6.90052	-4.3706	0.026154	0.78399	--	-//-
ref0019003-snap-gene-0.5	0.390431	18.675	-5.5799	0.00041816	0.073555	--	sp|Q8S8Q6|TET8_ARATH Tetraspanin-8 OS=Arabidopsis thaliana GN=TET8 PE=2 SV=1//9.12503e-17
ref0019018-snap-gene-0.26	25.0933	244.326	-3.2834	0.00093568	0.12338	--	-//-
ref0019020-snap-gene-0.31	0	4.82697	#NAME?	0.029599	0.82604	--	-//-
ref0019073-exonerate_est2genome-gene-0.1	2.34259	13.1907	-2.4934	0.040651	0.939	--	-//-
ref0019073-processed-gene-0.4	2.08349	234.857	-6.8166	2.5936e-08	4.6682e-05	--	sp|P17840|SLSG3_BRAOL S-locus-specific glycoprotein S13 OS=Brassica oleracea GN=SLSG PE=2 SV=2//1.41096e-100
ref0019213-processed-gene-0.4	1.72472	36.6668	-4.41	0.00039423	0.070604	--	-//-
ref0019328-processed-gene-0.0	151.171	662.172	-2.131	0.025872	0.78197	--	sp|P37834|PER1_ORYSJ Peroxidase 1 OS=Oryza sativa subsp. japonica GN=PRX74 PE=2 SV=2//3.6541e-149
ref0019373-snap-gene-0.15	0	10.2647	#NAME?	0.0015715	0.17091	--	-//-
ref0019382-processed-gene-0.14	1.06226	11.9841	-3.4959	0.016054	0.61696	--	sp|Q5NE24|NSP2_MEDTR Nodulation-signaling pathway 2 protein OS=Medicago truncatula GN=NSP2 PE=1 SV=1//1.89382e-41
ref0019407-snap-gene-0.11	7.11807	31.7259	-2.1561	0.041773	0.94865	--	sp|Q99315|YG31B_YEAST Transposon Ty3-G Gag-Pol polyprotein OS=Saccharomyces cerevisiae (strain ATCC 204508 / S288c) GN=TY3B-G PE=1 SV=3//7.09663e-146
ref0019419-processed-gene-1.19	0	7.88603	#NAME?	0.0049979	0.32891	--	sp|Q0WP01|PTR9_ARATH Protein NRT1/ PTR FAMILY 5.10 OS=Arabidopsis thaliana GN=NPF5.10 PE=2 SV=1//1.47701e-22
ref0019419-snap-gene-1.38	7.61172	193.369	-4.667	2.9984e-05	0.011606	--	sp|Q9LRI7|OSR8_ORYSJ Hydrophobic protein OSR8 OS=Oryza sativa subsp. japonica GN=OSR8 PE=3 SV=1//9.07778e-14
ref0019422-snap-gene-1.41	3.57721	66.4168	-4.2146	0.031339	0.84597	--	-//-
ref0019428-processed-gene-1.14	3.8082	24.8598	-2.7066	0.019022	0.67332	--	sp|Q9LPR8|SCL3_ARATH Scarecrow-like protein 3 OS=Arabidopsis thaliana GN=SCL3 PE=2 SV=1//5.44571e-91
ref0019471-snap-gene-0.27	2.52609	181.123	-6.1639	2.1631e-07	0.00025956	--	sp|C0LGN2|Y3148_ARATH Probable leucine-rich repeat receptor-like serine/threonine-protein kinase At3g14840 OS=Arabidopsis thaliana GN=LRR-RLK PE=2 SV=1//3.6551e-21
ref0019587-processed-gene-0.4	5.73984	43.9078	-2.9354	0.0058696	0.36012	--	sp|H2DH21|C7A29_PANGI Cytochrome P450 CYP72A219 OS=Panax ginseng PE=2 SV=1//2.9476e-127
ref0019650-snap-gene-0.25	8.59951	40.3362	-2.2297	0.030425	0.83527	--	sp|Q9S972|SD16_ARATH Receptor-like serine/threonine-protein kinase SD1-6 OS=Arabidopsis thaliana GN=SD16 PE=1 SV=2//6.08189e-25
ref0019653-snap-gene-0.34	0	10.3692	#NAME?	0.0015433	0.16938	--	sp|Q500W4|PLI2C_ARATH LIM domain-containing protein PLIM2c OS=Arabidopsis thaliana GN=PLIM2C PE=1 SV=1//5.62092e-09
ref0019758-snap-gene-0.13	0.708173	26.197	-5.2092	0.00024348	0.050465	--	sp|Q6ZI50|NAR21_ORYSJ High-affinity nitrate transporter-activating protein 2.1 OS=Oryza sativa subsp. japonica GN=NAR2.1 PE=1 SV=1//5.86365e-50
ref0019779-snap-gene-0.7	9.25551	59.3885	-2.6818	0.009425	0.46798	--	sp|Q9FJ45|GDL83_ARATH GDSL esterase/lipase At5g45910 OS=Arabidopsis thaliana GN=At5g45910 PE=2 SV=1//1.37189e-17
ref0019835-snap-gene-0.9	0.333571	6.65131	-4.3176	0.029837	0.8281	--	sp|O80940|TBL15_ARATH Protein trichome birefringence-like 15 OS=Arabidopsis thaliana GN=TBL15 PE=3 SV=1//1.32568e-21
ref0019995-snap-gene-0.10	0.333571	85.5526	-8.0027	1.0149e-07	0.00013531	--	sp|O65924|Y2921_ARATH Putative leucine-rich repeat receptor-like protein kinase At2g19210 OS=Arabidopsis thaliana GN=At2g19210 PE=3 SV=1//1.81247e-07
ref0019996-snap-gene-0.8	0.354086	7.49236	-4.4032	0.019845	0.68493	--	sp|B5BSX1|BAMO_GLYUR Beta-amyrin 11-oxidase OS=Glycyrrhiza uralensis GN=CYP88D6 PE=1 SV=1//5.20928e-11
ref0020002-snap-gene-0.19	14.1752	172.742	-3.6072	0.00047059	0.079908	--	sp|Q9FEQ8|PER2_MAIZE Peroxidase 2 OS=Zea mays GN=PER2 PE=2 SV=1//2.26194e-07
ref0020040-snap-gene-0.7	0	5.20674	#NAME?	0.021628	0.71055	--	sp|Q6YXX9|GG2_ORYSJ Guanine nucleotide-binding protein subunit gamma 2 OS=Oryza sativa subsp. japonica GN=RGG2 PE=1 SV=1//5.98869e-06
ref0020075-snap-gene-1.21	0	43.5767	#NAME?	7.8984e-07	0.00071082	--	sp|P08548|LIN1_NYCCO LINE-1 reverse transcriptase homolog OS=Nycticebus coucang PE=3 SV=1//4.23969e-30
ref0020077-processed-gene-0.4	2.34259	16.3078	-2.7994	0.018373	0.66137	--	sp|Q2V6K0|UFOG6_FRAAN UDP-glucose flavonoid 3-O-glucosyltransferase 6 OS=Fragaria ananassa GN=GT6 PE=1 SV=1//5.47953e-87
ref0020111-processed-gene-0.5	49.9029	205.557	-2.0423	0.034478	0.87961	--	sp|Q8GSM7|HST_TOBAC Shikimate O-hydroxycinnamoyltransferase OS=Nicotiana tabacum GN=HST PE=1 SV=1//2.13197e-89
ref0020111-snap-gene-0.18	6.09862	28.7874	-2.2389	0.037805	0.91214	--	sp|Q9ZUI0|Y2241_ARATH Putative leucine-rich repeat receptor-like serine/threonine-protein kinase At2g24130 OS=Arabidopsis thaliana GN=At2g24130 PE=3 SV=1//0
ref0020111-snap-gene-0.21	3.12055	18.0642	-2.5333	0.038317	0.91589	--	sp|Q9ZUI0|Y2241_ARATH Putative leucine-rich repeat receptor-like serine/threonine-protein kinase At2g24130 OS=Arabidopsis thaliana GN=At2g24130 PE=3 SV=1//2.30879e-25
ref0020134-processed-gene-0.0	9.65531	70.5066	-2.8684	0.0049559	0.32698	--	sp|O82248|NFYB5_ARATH Nuclear transcription factor Y subunit B-5 OS=Arabidopsis thaliana GN=NFYB5 PE=2 SV=1//1.6239e-52
ref0020175-processed-gene-0.7	1.76575	16.9154	-3.26	0.011329	0.52417	--	-//-
ref0020176-processed-gene-0.0	0	6.83535	#NAME?	0.0081613	0.4363	--	-//-
ref0020182-snap-gene-0.21	44.4309	317.879	-2.8388	0.0032297	0.26126	--	sp|A2XYW8|GUN13_ORYSI Endoglucanase 13 OS=Oryza sativa subsp. indica GN=GLU6 PE=3 SV=2//0
ref0020263-exonerate_est2genome-gene-0.0	16.7248	100.832	-2.5919	0.0086108	0.44675	--	sp|Q94B38|GPT2_ARATH Glucose-6-phosphate/phosphate translocator 2, chloroplastic OS=Arabidopsis thaliana GN=GPT2 PE=2 SV=2//1.90284e-179
ref0020263-processed-gene-0.3	4.93201	60.3557	-3.6132	0.00091966	0.12224	--	sp|Q94B38|GPT2_ARATH Glucose-6-phosphate/phosphate translocator 2, chloroplastic OS=Arabidopsis thaliana GN=GPT2 PE=2 SV=2//1.78985e-26
ref0020301-processed-gene-0.1	53.1641	826.912	-3.9592	8.6735e-05	0.02428	--	sp|Q6Z6W2|MAD57_ORYSJ MADS-box transcription factor 57 OS=Oryza sativa subsp. japonica GN=MADS57 PE=2 SV=2//4.43519e-26
ref0020301-processed-gene-0.11	1.02123	9.2513	-3.1793	0.038551	0.91711	--	sp|Q6Z6W2|MAD57_ORYSJ MADS-box transcription factor 57 OS=Oryza sativa subsp. japonica GN=MADS57 PE=2 SV=2//1.09165e-30
ref0020303-snap-gene-0.32	105.22	1440.85	-3.7754	0.020566	0.69443	--	sp|Q9FSV7|SST_FESAR Sucrose:sucrose 1-fructosyltransferase OS=Festuca arundinacea GN=1-SST PE=1 SV=1//1.70966e-06
ref0020305-snap-gene-0.37	6.38001	35.6209	-2.4811	0.020368	0.69443	--	sp|Q0JMR0|OPR10_ORYSJ Putative 12-oxophytodienoate reductase 10 OS=Oryza sativa subsp. japonica GN=OPR10 PE=2 SV=1//1.35251e-14
ref0020381-snap-gene-0.10	16.335	82.4877	-2.3362	0.022106	0.72203	--	-//-
ref0020395-snap-gene-0.8	0	16.5543	#NAME?	0.00062337	0.096724	--	sp|Q8S9L6|CRK29_ARATH Cysteine-rich receptor-like protein kinase 29 OS=Arabidopsis thaliana GN=CRK29 PE=2 SV=1//1.47993e-10
ref0020497-snap-gene-0.19	0	29.3508	#NAME?	0.0013678	0.15781	--	sp|Q9ZSP5|AIR3_ARATH Subtilisin-like protease SBT5.3 OS=Arabidopsis thaliana GN=AIR3 PE=2 SV=1//9.95136e-08
ref0020497-snap-gene-0.20	2.43757	53.5256	-4.4567	0.0022632	0.21216	--	sp|O65351|SBT17_ARATH Subtilisin-like protease SBT1.7 OS=Arabidopsis thaliana GN=SBT1.7 PE=1 SV=1//1.66209e-14
ref0020634-snap-gene-0.19	235.08	1573.03	-2.7423	0.015678	0.60621	--	sp|Q9XHG2|FLS_MALDO Flavonol synthase/flavanone 3-hydroxylase OS=Malus domestica GN=FLS PE=2 SV=1//3.29338e-78
ref0020688-snap-gene-0.9	1.41635	83.9912	-5.89	2.1768e-06	0.0016325	--	sp|Q9SGA8|U83A1_ARATH UDP-glycosyltransferase 83A1 OS=Arabidopsis thaliana GN=UGT83A1 PE=2 SV=1//6.91488e-82
ref0020793-snap-gene-0.16	0	22.237	#NAME?	0.0010015	0.12968	--	sp|P47082|AVT1_YEAST Vacuolar amino acid transporter 1 OS=Saccharomyces cerevisiae (strain ATCC 204508 / S288c) GN=AVT1 PE=1 SV=1//2.54905e-24
ref0020809-processed-gene-0.0	11.2598	323.237	-4.8433	0.00042167	0.073685	--	sp|Q9FEQ8|PER2_MAIZE Peroxidase 2 OS=Zea mays GN=PER2 PE=2 SV=1//9.77853e-80
ref0020844-processed-gene-0.3	4.01044	58.6621	-3.8706	0.017528	0.64687	--	sp|O23755|EF2_BETVU Elongation factor 2 OS=Beta vulgaris PE=2 SV=1//1.11306e-09
ref0020904-processed-gene-0.3	1.05757	10.0924	-3.2544	0.028595	0.81218	--	-//-
ref0020965-snap-gene-0.17	1.06226	12.4431	-3.5501	0.0136	0.56419	--	sp|Q9SXE1|GSOX3_ARATH Flavin-containing monooxygenase FMO GS-OX3 OS=Arabidopsis thaliana GN=FMOGS-OX3 PE=2 SV=1//1.02186e-30
ref0021004-snap-gene-0.2	190.565	1468.66	-2.9461	0.0020554	0.20033	--	sp|Q43210|PALY_WHEAT Phenylalanine ammonia-lyase OS=Triticum aestivum GN=PAL PE=3 SV=1//0
ref0021165-snap-gene-0.22	0.333571	6.16889	-4.2089	0.039008	0.92034	--	sp|O64477|Y2913_ARATH G-type lectin S-receptor-like serine/threonine-protein kinase At2g19130 OS=Arabidopsis thaliana GN=At2g19130 PE=2 SV=1//5.43572e-37
ref0021165-snap-gene-0.29	0	7.60424	#NAME?	0.005778	0.35811	--	sp|P17840|SLSG3_BRAOL S-locus-specific glycoprotein S13 OS=Brassica oleracea GN=SLSG PE=2 SV=2//2.87267e-31
ref0021188-snap-gene-0.10	1.04174	10.8775	-3.3843	0.021701	0.71211	--	-//-
ref0021189-processed-gene-0.15	78.8371	381.596	-2.2751	0.01622	0.61982	--	sp|Q7XBH4|MYB4_ORYSJ Myb-related protein Myb4 OS=Oryza sativa subsp. japonica GN=MYB4 PE=2 SV=2//8.39448e-68
ref0021189-processed-gene-0.5	22.6996	95.0404	-2.0659	0.033377	0.86564	--	sp|Q7XBH4|MYB4_ORYSJ Myb-related protein Myb4 OS=Oryza sativa subsp. japonica GN=MYB4 PE=2 SV=2//1.89469e-88
ref0021189-processed-gene-0.9	62.9601	299.46	-2.2499	0.018917	0.67158	--	sp|Q7XBH4|MYB4_ORYSJ Myb-related protein Myb4 OS=Oryza sativa subsp. japonica GN=MYB4 PE=2 SV=2//3.76263e-84
ref0021318-snap-gene-0.12	6.71358	29.8288	-2.1516	0.046444	0.98283	--	sp|Q9FZH5|MPI2_ARATH Mannose-6-phosphate isomerase 2 OS=Arabidopsis thaliana GN=PMI2 PE=1 SV=1//1.23255e-17
ref0021375-processed-gene-0.41	4.6553	43.4255	-3.2216	0.0032564	0.26188	--	sp|P33082|AXX15_SOYBN Auxin-induced protein X15 OS=Glycine max PE=2 SV=1//5.1302e-07
ref0021377-snap-gene-0.42	1.05757	11.2453	-3.4105	0.019582	0.67999	--	-//-
ref0021377-snap-gene-0.44	1.13495	9.02976	-2.9921	0.041849	0.94865	--	-//-
ref0021392-snap-gene-0.5	113.683	1275.78	-3.4883	0.00038029	0.068793	--	-//-
ref0021442-processed-gene-0.9	13.0309	79.394	-2.6071	0.011427	0.52668	--	sp|Q9SX78|CXE2_ARATH Probable carboxylesterase 2 OS=Arabidopsis thaliana GN=CXE2 PE=2 SV=1//4.34807e-76
ref0021442-snap-gene-0.11	1.85895	118.079	-5.9891	7.1007e-07	0.00067266	--	-//-
ref0021472-processed-gene-0.1	8.80644	41.853	-2.2487	0.032942	0.86128	--	sp|G3GBK0|C7BL3_CICIN Costunolide synthase OS=Cichorium intybus GN=CYP71BL3 PE=1 SV=1//1.97441e-119
ref0021515-snap-gene-0.15	0.687658	11.01	-4.001	0.012052	0.53996	--	sp|P93846|CP51_SORBI Obtusifoliol 14-alpha demethylase OS=Sorghum bicolor GN=CYP51 PE=1 SV=1//1.44787e-21
ref0021527-processed-gene-0.5	32.018	276.158	-3.1085	0.0018385	0.18859	--	sp|Q6WG30|T5H_TAXCU Taxadiene 5-alpha hydroxylase OS=Taxus cuspidata PE=1 SV=2//1.62534e-51
ref0021527-processed-gene-0.7	4.45483	41.2747	-3.2118	0.0043458	0.30318	--	sp|Q50EK1|C16B1_PICSI Cytochrome P450 716B1 OS=Picea sitchensis GN=CYP716B1 PE=2 SV=1//7.82976e-17
ref0021608-snap-gene-0.14	10.438	240.321	-4.5251	2.0485e-05	0.0085748	--	sp|Q9ZR72|AB1B_ARATH ABC transporter B family member 1 OS=Arabidopsis thaliana GN=ABCB1 PE=1 SV=1//2.28114e-24
ref0021689-processed-gene-0.5	13.3656	92.7722	-2.7952	0.005609	0.35361	--	-//-
ref0021718-snap-gene-0.12	22.0026	107.197	-2.2845	0.018978	0.67241	--	-//-
ref0021750-snap-gene-0.13	65.954	377.283	-2.5161	0.0085088	0.44391	--	sp|Q8GWQ2|AHL20_ARATH AT-hook motif nuclear-localized protein 20 OS=Arabidopsis thaliana GN=AHL20 PE=2 SV=1//1.80593e-64
ref0021788-exonerate_est2genome-gene-0.2	0	11.2033	#NAME?	0.0011642	0.14111	--	sp|O23082|Y4960_ARATH Putative receptor-like protein kinase At4g00960 OS=Arabidopsis thaliana GN=At4g00960 PE=3 SV=2//1.01256e-46
ref0021853-snap-gene-0.1	0	5.26022	#NAME?	0.023905	0.75023	--	-//-
ref0021876-snap-gene-0.22	3.53618	81.2331	-4.5218	6.0889e-05	0.019368	--	sp|Q9FEQ8|PER2_MAIZE Peroxidase 2 OS=Zea mays GN=PER2 PE=2 SV=1//1.62744e-55
ref0021879-snap-gene-0.16	14.8992	276.457	-4.2137	5.5738e-05	0.018076	--	sp|P10978|POLX_TOBAC Retrovirus-related Pol polyprotein from transposon TNT 1-94 OS=Nicotiana tabacum PE=2 SV=1//6.22657e-51
ref0021931-snap-gene-0.18	0.333571	7.55752	-4.5018	0.019695	0.68114	--	sp|Q9SZL8|FRS5_ARATH Protein FAR1-RELATED SEQUENCE 5 OS=Arabidopsis thaliana GN=FRS5 PE=2 SV=1//6.4412e-84
ref0021947-processed-gene-0.0	7.62221	60.7558	-2.9947	0.0034424	0.26764	--	sp|Q4R1I9|ANGLT_ROSHC Anthocyanidin 5,3-O-glucosyltransferase OS=Rosa hybrid cultivar GN=RhGT1 PE=2 SV=1//4.62968e-88
ref0021956-snap-gene-0.7	0.667143	10.1692	-3.9301	0.015315	0.59992	--	sp|P27967|NIA1_HORVU Nitrate reductase [NADH] OS=Hordeum vulgare PE=3 SV=1//8.70162e-39
ref0022137-processed-gene-0.0	0	12.9813	#NAME?	0.00066623	0.10119	--	sp|P93531|C71D7_SOLCH Cytochrome P450 71D7 OS=Solanum chacoense GN=CYP71D7 PE=3 SV=1//5.232e-63
ref0022397-snap-gene-0.10	19.9572	457.127	-4.5176	1.446e-05	0.0066733	--	sp|Q7ZTL7|BCS1_XENLA Mitochondrial chaperone BCS1 OS=Xenopus laevis GN=bcs1l PE=2 SV=1//1.22821e-09
ref0022399-snap-gene-0.10	1.48903	36.6896	-4.6229	0.0018136	0.18859	--	sp|B2X050|MNR1_CAPAN (+)-neomenthol dehydrogenase OS=Capsicum annuum GN=MNR1 PE=1 SV=1//4.55551e-22
ref0022461-snap-gene-0.14	1.02123	56.5189	-5.7904	0.00064328	0.09854	--	sp|Q9SH66|DIR5_ARATH Dirigent protein 5 OS=Arabidopsis thaliana GN=DIR5 PE=2 SV=1//7.40709e-48
ref0022501-snap-gene-0.27	0.687658	8.29591	-3.5926	0.030003	0.82952	--	sp|Q6ZCX3|FH6_ORYSJ Formin-like protein 6 OS=Oryza sativa subsp. japonica GN=FH6 PE=2 SV=2//1.34294e-27
ref0022503-processed-gene-0.1	0.390431	23.5726	-5.9159	0.009669	0.47528	--	-//-
ref0022506-snap-gene-0.26	2.17669	12.7271	-2.5477	0.049819	1	--	sp|Q9LP24|Y1571_ARATH Probable leucine-rich repeat receptor-like protein kinase At1g35710 OS=Arabidopsis thaliana GN=At1g35710 PE=2 SV=1//3.98123e-16
ref0022575-snap-gene-0.16	4.14646	20.871	-2.3315	0.04671	0.98562	--	sp|Q6ZIB9|GDT14_ORYSJ GDT1-like protein 4 OS=Oryza sativa subsp. japonica GN=Os08g0528500 PE=2 SV=1//1.39961e-29
ref0022608-snap-gene-0.21	18.8129	274.435	-3.8667	0.00014607	0.035952	--	sp|Q9FEQ8|PER2_MAIZE Peroxidase 2 OS=Zea mays GN=PER2 PE=2 SV=1//2.64685e-54
ref0022618-snap-gene-0.10	0	16.4129	#NAME?	0.00016677	0.039757	--	sp|Q9M1B4|SSL13_ARATH Protein STRICTOSIDINE SYNTHASE-LIKE 13 OS=Arabidopsis thaliana GN=SSL13 PE=1 SV=1//2.58298e-16
ref0022618-snap-gene-0.13	0.354086	72.6368	-7.6805	2.4371e-07	0.00027415	--	sp|P26300|ENO_SOLLC Enolase OS=Solanum lycopersicum GN=PGH1 PE=2 SV=1//5.19592e-21
ref0022709-snap-gene-0.6	57.0379	228.908	-2.0048	0.034913	0.88541	--	sp|Q52K88|NUD13_ARATH Nudix hydrolase 13, mitochondrial OS=Arabidopsis thaliana GN=NUDT13 PE=1 SV=1//9.9992e-07
ref0022755-processed-gene-0.1	33.3334	167.466	-2.3288	0.015364	0.6005	--	sp|Q9FVS9|C96AF_ARATH Alkane hydroxylase MAH1 OS=Arabidopsis thaliana GN=CYP96A15 PE=2 SV=1//1.87846e-129
ref0022816-processed-gene-0.1	263.341	1074.38	-2.0285	0.026346	0.78548	--	sp|Q2QSL4|CDKF2_ORYSJ Putative cyclin-dependent kinase F-2 OS=Oryza sativa subsp. japonica GN=CDKF-2 PE=3 SV=1//9.24688e-126
ref0022845-snap-gene-0.9	9.05327	301.187	-5.0561	3.2603e-06	0.0020726	--	-//-
ref0022848-snap-gene-0.10	4.05616	116.346	-4.8422	0.00019584	0.044596	--	sp|Q84QK0|OPR1_ORYSJ 12-oxophytodienoate reductase 1 OS=Oryza sativa subsp. japonica GN=OPR1 PE=2 SV=1//1.32749e-67
ref0022849-processed-gene-0.10	38.0573	172.187	-2.1777	0.02139	0.70771	--	sp|Q9ZV53|ATL49_ARATH Putative RING-H2 finger protein ATL49 OS=Arabidopsis thaliana GN=ATL49 PE=3 SV=1//3.1266e-47
ref0022936-processed-gene-0.22	8.63764	55.8143	-2.6919	0.010441	0.50382	--	sp|Q5NBM0|SPZ12_ORYSJ Putative serpin-Z12 OS=Oryza sativa subsp. japonica GN=Os01g0267300 PE=3 SV=1//2.21032e-152
ref0023032-snap-gene-0.9	0.333571	17.4333	-5.7077	0.00060761	0.094688	--	-//-
ref0023063-snap-gene-0.4	4.46242	60.0144	-3.7494	0.00055842	0.089645	--	sp|Q6L8G0|ZIP5_ORYSJ Zinc transporter 5 OS=Oryza sativa subsp. japonica GN=ZIP5 PE=2 SV=1//3.79488e-31
ref0023083-snap-gene-0.15	0.390431	22.0532	-5.8198	0.0025779	0.23191	--	-//-
ref0023086-snap-gene-0.3	0.780862	15.9838	-4.3554	0.0024238	0.22372	--	sp|Q84QY3|PLP1_ORYSJ Patatin-like protein 1 OS=Oryza sativa subsp. japonica GN=PLP1 PE=3 SV=1//2.01751e-172
ref0023090-snap-gene-0.17	5.48833	44.3508	-3.0145	0.044407	0.976	--	sp|Q6L3Z7|R1B14_SOLDE Putative late blight resistance protein homolog R1B-14 OS=Solanum demissum GN=R1B-14 PE=3 SV=1//2.72852e-39
ref0023127-snap-gene-0.6	0.354086	7.26406	-4.3586	0.022449	0.72738	--	sp|Q4PR48|EXP18_ORYSJ Expansin-A18 OS=Oryza sativa subsp. japonica GN=EXPA18 PE=2 SV=2//4.5021e-35
ref0023127-snap-gene-0.7	3.4588	23.2804	-2.7508	0.019185	0.67643	--	sp|Q7G6Z5|EXP19_ORYSJ Expansin-A19 OS=Oryza sativa subsp. japonica GN=EXPA19 PE=2 SV=1//6.73157e-30
ref0023145-exonerate_est2genome-gene-0.0	72.8944	522.947	-2.8428	0.0029813	0.25134	--	sp|Q8VYE4|PTR12_ARATH Protein NRT1/ PTR FAMILY 4.5 OS=Arabidopsis thaliana GN=NPF4.5 PE=2 SV=1//1.13784e-08
ref0023145-snap-gene-0.14	18.3563	249.397	-3.7641	0.00021637	0.047205	--	sp|Q8VYE4|PTR12_ARATH Protein NRT1/ PTR FAMILY 4.5 OS=Arabidopsis thaliana GN=NPF4.5 PE=2 SV=1//6.51483e-25
ref0023179-processed-gene-1.14	2.08349	13.4258	-2.6879	0.038647	0.91711	--	sp|Q9FEQ8|PER2_MAIZE Peroxidase 2 OS=Zea mays GN=PER2 PE=2 SV=1//2.07842e-99
ref0023179-snap-gene-1.20	0	16.0654	#NAME?	0.00021631	0.047205	--	sp|Q9SR22|PAE5_ARATH Pectin acetylesterase 5 OS=Arabidopsis thaliana GN=PAE5 PE=2 SV=1//2.51654e-16
ref0023187-snap-gene-0.12	63.1212	1145.63	-4.1819	3.7983e-05	0.013538	--	-//-
ref0023188-snap-gene-0.28	0.708173	8.78978	-3.6337	0.025993	0.78365	--	sp|Q2R0L0|LAC20_ORYSJ Laccase-20 OS=Oryza sativa subsp. japonica GN=LAC20 PE=2 SV=1//3.28128e-12
ref0023196-snap-gene-0.26	12.9248	123.478	-3.256	0.018839	0.67145	--	sp|Q941X2|LAC3_ORYSJ Laccase-3 OS=Oryza sativa subsp. japonica GN=LAC3 PE=2 SV=1//1.83295e-11
ref0023389-processed-gene-0.1	0	32.4838	#NAME?	0.011133	0.51914	--	-//-
ref0023547-snap-gene-0.3	2.84384	28.3734	-3.3186	0.0045751	0.31215	--	sp|Q9SPV4|SAMT_CLABR Salicylate carboxymethyltransferase OS=Clarkia breweri GN=SAMT PE=1 SV=1//6.93264e-73
ref0023569-snap-gene-0.17	1.37532	19.5623	-3.8302	0.0041707	0.29623	--	sp|Q9C7U1|PTR25_ARATH Protein NRT1/ PTR FAMILY 5.12 OS=Arabidopsis thaliana GN=NPF5.12 PE=2 SV=1//8.49671e-107
ref0023595-snap-gene-0.4	1.37532	16.2794	-3.5652	0.0088945	0.45171	--	sp|O64483|SIRK_ARATH Senescence-induced receptor-like serine/threonine-protein kinase OS=Arabidopsis thaliana GN=SIRK PE=2 SV=1//5.42668e-08
ref0023750-processed-gene-0.11	9.60669	76.9002	-3.0009	0.0041804	0.29623	--	-//-
ref0023750-processed-gene-0.3	21.5513	121.549	-2.4957	0.011532	0.52771	--	-//-
ref0023750-snap-gene-0.32	25.5629	145.338	-2.5073	0.010694	0.50738	--	-//-
ref0023785-snap-gene-0.9	1.85895	12.6969	-2.7719	0.030967	0.83987	--	-//-
ref0023997-processed-gene-0.3	6.0529	46.5993	-2.9446	0.0054116	0.34725	--	sp|Q9FG33|LRKS5_ARATH Probable L-type lectin-domain containing receptor kinase S.5 OS=Arabidopsis thaliana GN=LECRKS5 PE=2 SV=1//7.0405e-34
ref0023997-snap-gene-0.4	11.3959	54.5531	-2.2592	0.023889	0.75023	--	sp|Q9FG33|LRKS5_ARATH Probable L-type lectin-domain containing receptor kinase S.5 OS=Arabidopsis thaliana GN=LECRKS5 PE=2 SV=1//2.45813e-55
ref0024006-processed-gene-0.3	0	11.0637	#NAME?	0.0011908	0.14384	--	-//-
ref0024071-snap-gene-0.2	4.76789	41.5826	-3.1246	0.0048988	0.32476	--	sp|Q8L4X4|GAT2_ARATH Probable GABA transporter 2 OS=Arabidopsis thaliana GN=At5g41800 PE=1 SV=1//1.97744e-34
ref0024209-processed-gene-0.6	13.5591	87.775	-2.6945	0.014509	0.58751	--	-//-
ref0024250-snap-gene-0.17	2.08349	22.7423	-3.4483	0.0053233	0.34403	--	sp|O81905|SD18_ARATH Receptor-like serine/threonine-protein kinase SD1-8 OS=Arabidopsis thaliana GN=SD18 PE=1 SV=1//5.03514e-10
ref0024286-snap-gene-0.22	2.84384	91.4439	-5.007	1.4996e-05	0.0068334	--	sp|Q9XIH6|PLT2_ARATH Putative polyol transporter 2 OS=Arabidopsis thaliana GN=PLT2 PE=3 SV=1//3.65887e-179
ref0024288-snap-gene-0.13	1.33429	121.94	-6.514	1.4151e-05	0.0066158	--	sp|A5H452|PER70_MAIZE Peroxidase 70 OS=Zea mays GN=PER70 PE=1 SV=1//3.01763e-14
ref0024389-processed-gene-0.3	0.687658	836.072	-10.248	6.7549e-13	4.8632e-09	--	sp|P0DKH0|NRT22_ORYSJ High-affinity nitrate transporter 2.2 OS=Oryza sativa subsp. japonica GN=NRT2.2 PE=1 SV=1//0
ref0024405-snap-gene-0.14	1.04174	10.5139	-3.3352	0.024034	0.75206	--	sp|Q9FGG3|WTR45_ARATH WAT1-related protein At5g64700 OS=Arabidopsis thaliana GN=At5g64700 PE=2 SV=1//2.59507e-09
ref0024410-snap-gene-0.8	119.906	724.041	-2.5942	0.0061118	0.37217	--	-//-
ref0024429-processed-gene-0.0	2.79166	16.9112	-2.5988	0.036539	0.90526	--	-//-
ref0024468-snap-gene-0.7	3.89495	73.2874	-4.2339	0.00014598	0.035952	--	sp|Q8RYC8|ARFS_ARATH Auxin response factor 19 OS=Arabidopsis thaliana GN=ARF19 PE=1 SV=2//1.24386e-09
ref0024508-processed-gene-0.0	0	4.18165	#NAME?	0.044256	0.976	--	-//-
ref0024568-exonerate_est2genome-gene-0.0	6.95395	34.6585	-2.3173	0.03152	0.84612	--	-//-
ref0024569-processed-gene-0.4	32.5532	167.806	-2.3659	0.032656	0.85806	--	sp|Q9LYD3|DREB3_ARATH Dehydration-responsive element-binding protein 3 OS=Arabidopsis thaliana GN=DREB3 PE=2 SV=1//1.50572e-27
ref0024625-snap-gene-0.7	6.72764	43.5788	-2.6955	0.011094	0.51865	--	-//-
ref0024627-snap-gene-0.6	24.0598	97.8031	-2.0233	0.038765	0.91745	--	sp|Q84QY3|PLP1_ORYSJ Patatin-like protein 1 OS=Oryza sativa subsp. japonica GN=PLP1 PE=3 SV=1//2.2091e-122
ref0024864-snap-gene-0.7	0	9.08102	#NAME?	0.0026284	0.23362	--	-//-
ref0024986-processed-gene-0.11	29.6683	111.017	-1.9038	0.049789	1	--	sp|F8WKW1|UGT2_GARJA 7-deoxyloganetin glucosyltransferase OS=Gardenia jasminoides GN=UGT85A24 PE=1 SV=1//6.12696e-155
ref0024986-snap-gene-0.32	128.478	464.897	-1.8554	0.045263	0.98008	--	sp|Q39249|VDE_ARATH Violaxanthin de-epoxidase, chloroplastic OS=Arabidopsis thaliana GN=VDE1 PE=1 SV=1//4.64741e-09
ref0025093-snap-gene-0.4	26.8227	158.159	-2.5598	0.008434	0.44129	--	sp|Q9LIG2|RLK6_ARATH Receptor-like protein kinase At3g21340 OS=Arabidopsis thaliana GN=At3g21340 PE=1 SV=1//5.19239e-50
ref0025157-snap-gene-0.35	1.7294	15.3757	-3.1523	0.017769	0.65071	--	-//-
ref0025158-snap-gene-0.30	3.19792	64.0365	-4.3237	0.039743	0.93142	--	sp|Q9C5T3|WRK26_ARATH Probable WRKY transcription factor 26 OS=Arabidopsis thaliana GN=WRKY26 PE=1 SV=2//1.33143e-06
ref0025272-snap-gene-0.18	15.9655	82.1949	-2.3641	0.014535	0.58791	--	sp|Q9LZ23|ACR12_ARATH ACT domain-containing protein ACR12 OS=Arabidopsis thaliana GN=ACR12 PE=2 SV=1//1.25024e-13
ref0025298-snap-gene-0.12	4.59375	50.8026	-3.4672	0.0021609	0.20633	--	sp|Q6YZZ2|GL87_ORYSJ Germin-like protein 8-7 OS=Oryza sativa subsp. japonica GN=GER6 PE=2 SV=1//2.88702e-97
ref0025298-snap-gene-0.21	34.4754	152.383	-2.1441	0.023849	0.75023	--	sp|Q6YZY5|GL811_ORYSJ Germin-like protein 8-11 OS=Oryza sativa subsp. japonica GN=Os08g0190100 PE=1 SV=1//5.31878e-112
ref0025360-processed-gene-0.0	1.07809	31.0567	-4.8484	0.0029192	0.24902	--	sp|Q0DBF4|C7018_ORYSJ Ent-sandaracopimaradiene 3-hydroxylase OS=Oryza sativa subsp. japonica GN=CYP701A8 PE=1 SV=1//3.6799e-20
ref0025370-processed-gene-0.0	2.73012	86.7248	-4.9894	1.9669e-05	0.0085273	--	-//-
ref0025412-processed-gene-0.3	76.9913	308.177	-2.001	0.037232	0.9095	--	sp|Q2QP86|GRC15_ORYSJ Glutaredoxin-C15 OS=Oryza sativa subsp. japonica GN=GRXC15 PE=3 SV=1//3.94908e-35
ref0025414-processed-gene-0.8	21.4405	244.804	-3.5132	0.00045071	0.077261	--	-//-
ref0025465-snap-gene-0.17	0	7.98585	#NAME?	0.032139	0.85607	--	sp|Q7LHG5|YI31B_YEAST Transposon Ty3-I Gag-Pol polyprotein OS=Saccharomyces cerevisiae (strain ATCC 204508 / S288c) GN=TY3B-I PE=3 SV=2//6.5944e-44
ref0025523-snap-gene-0.19	3.43829	37.0789	-3.4308	0.036613	0.90586	--	sp|D9J0Z7|AAMT1_MAIZE Anthranilate O-methyltransferase 1 OS=Zea mays GN=AAMT1 PE=1 SV=1//4.2185e-35
ref0025537-processed-gene-0.0	14.289	89.222	-2.6425	0.0091597	0.46082	--	-//-
ref0025537-processed-gene-0.3	22.5959	163.314	-2.8535	0.0041023	0.2937	--	-//-
ref0025543-processed-gene-0.8	1.37532	12.7616	-3.214	0.038544	0.91711	--	-//-
ref0025552-snap-gene-0.21	10.8712	249.705	-4.5216	2.0071e-05	0.0085273	--	sp|P0C0M2|GH32_ORYSJ Probable indole-3-acetic acid-amido synthetase GH3.2 OS=Oryza sativa subsp. japonica GN=GH3.2 PE=2 SV=1//1.70826e-10
ref0025562-snap-gene-0.15	5.63081	29.1739	-2.3733	0.029927	0.8287	--	sp|P0C5B2|MAD56_ORYSJ MADS-box transcription factor 56 OS=Oryza sativa subsp. japonica GN=MADS56 PE=2 SV=1//3.58956e-20
ref0025622-snap-gene-0.11	6.96978	60.9252	-3.1279	0.003528	0.27185	--	sp|Q7XBH4|MYB4_ORYSJ Myb-related protein Myb4 OS=Oryza sativa subsp. japonica GN=MYB4 PE=2 SV=2//2.18873e-27
ref0025624-snap-gene-0.9	2.4786	61.9457	-4.6434	6.7229e-05	0.020337	--	-//-
ref0025648-processed-gene-1.13	1.06226	30.7388	-4.8549	0.0028137	0.2435	--	-//-
ref0025649-snap-gene-1.42	1.448	13.4979	-3.2206	0.021558	0.71007	--	sp|A2XMJ1|NTM1_ORYSI Alpha N-terminal protein methyltransferase 1 OS=Oryza sativa subsp. indica GN=OsI_13745 PE=3 SV=1//6.70946e-11
ref0025650-snap-gene-0.24	8.01798	40.9678	-2.3532	0.025943	0.78347	--	sp|Q0JCZ4|ARFI_ORYSJ Auxin response factor 9 OS=Oryza sativa subsp. japonica GN=ARF9 PE=2 SV=1//3.12902e-11
ref0025719-snap-gene-0.26	3.92661	47.9227	-3.6094	0.0018607	0.18859	--	-//-
ref0025737-processed-gene-0.22	1.78158	2216.65	-10.281	3.7167e-14	6.6896e-10	--	sp|P0DKH0|NRT22_ORYSJ High-affinity nitrate transporter 2.2 OS=Oryza sativa subsp. japonica GN=NRT2.2 PE=1 SV=1//0
ref0025782-processed-gene-0.5	1.06226	43.0448	-5.3406	0.0013041	0.15242	--	sp|Q6L3Z0|R1B13_SOLDE Putative late blight resistance protein homolog R1B-13 OS=Solanum demissum GN=R1B-13 PE=3 SV=1//2.58471e-08
ref0025965-processed-gene-0.3	5.56458	37.0605	-2.7355	0.012168	0.54213	--	sp|Q42602|C89A2_ARATH Cytochrome P450 89A2 OS=Arabidopsis thaliana GN=CYP89A2 PE=2 SV=2//5.57897e-53
ref0025972-snap-gene-0.17	9.1875	69.8038	-2.9256	0.004744	0.31878	--	sp|Q39214|RPM1_ARATH Disease resistance protein RPM1 OS=Arabidopsis thaliana GN=RPM1 PE=1 SV=1//8.42942e-56
ref0025975-snap-gene-0.6	2.56244	32.9413	-3.6843	0.0016337	0.17714	--	-//-
ref0025976-snap-gene-0.9	1.02123	25.7038	-4.6536	0.0005374	0.087535	--	-//-
ref0025977-snap-gene-0.8	21.203	101.143	-2.2541	0.02062	0.69443	--	-//-
ref0026066-processed-gene-0.16	0.354086	5.86621	-4.0503	0.045112	0.98008	--	-//-
ref0026180-processed-gene-0.0	94.9534	840.233	-3.1455	0.0012145	0.1448	--	sp|Q54R82|MKKA_DICDI Mitogen-activated protein kinase kinase kinase A OS=Dictyostelium discoideum GN=mkkA PE=1 SV=2//1.42465e-52
ref0026324-snap-gene-0.20	20.5611	167.009	-3.0219	0.002152	0.20633	--	sp|Q0DUR2|ILI6_ORYSJ Transcription factor ILI6 OS=Oryza sativa subsp. japonica GN=ILI6 PE=1 SV=1//1.89684e-07
ref0026341-snap-gene-0.9	133.018	510.504	-1.9403	0.039292	0.92386	--	sp|Q8L5Y5|ZDH17_ARATH Probable protein S-acyltransferase 19 OS=Arabidopsis thaliana GN=PAT19 PE=2 SV=1//1.20425e-16
ref0026541-snap-gene-0.21	2.21304	20.1166	-3.1843	0.0094894	0.46923	--	sp|Q9FZ70|FDL1_ARATH F-box/FBD/LRR-repeat protein At1g13570 OS=Arabidopsis thaliana GN=At1g13570 PE=2 SV=1//2.43394e-10
ref0026570-processed-gene-0.4	1.74523	14.5724	-3.0617	0.020822	0.69921	--	sp|P11369|LORF2_MOUSE LINE-1 retrotransposable element ORF2 protein OS=Mus musculus GN=Pol PE=1 SV=2//5.54576e-12
ref0026629-snap-gene-0.17	5.14718	180.682	-5.1335	4.3297e-06	0.0025551	--	sp|P41345|FENR2_ORYSJ Ferredoxin--NADP reductase, root isozyme, chloroplastic OS=Oryza sativa subsp. japonica GN=Os03g0784700 PE=1 SV=1//2.95504e-36
ref0026631-processed-gene-0.1	83.4842	418.355	-2.3252	0.013264	0.55872	--	-//-
ref0026667-snap-gene-0.19	2.41237	14.1646	-2.5538	0.046162	0.98283	--	sp|O80800|ACPM2_ARATH Acyl carrier protein 2, mitochondrial OS=Arabidopsis thaliana GN=MTACP2 PE=1 SV=1//3.25683e-07
ref0026821-snap-gene-0.31	0	37.9299	#NAME?	0.00059016	0.092977	--	sp|A2A1A0|NCS1_COPJA S-norcoclaurine synthase 1 OS=Coptis japonica GN=NCS1 PE=1 SV=1//1.85549e-08
ref0026823-snap-gene-0.27	0	6.26909	#NAME?	0.012319	0.54345	--	-//-
ref0026854-snap-gene-0.1	1.04174	45.0037	-5.433	0.012242	0.54278	--	sp|Q43729|PER57_ARATH Peroxidase 57 OS=Arabidopsis thaliana GN=PER57 PE=1 SV=1//4.09329e-53
ref0026883-snap-gene-0.5	33.5135	211.985	-2.6611	0.0063159	0.3783	--	sp|Q9MAP5|SBT33_ARATH Subtilisin-like protease SBT3.3 OS=Arabidopsis thaliana GN=SBT3.3 PE=2 SV=1//6.32907e-42
ref0026997-snap-gene-0.5	32.4078	311.953	-3.2669	0.001031	0.13148	--	-//-
ref0027109-snap-gene-0.11	0	22.0524	#NAME?	3.8928e-05	0.013605	--	sp|Q40316|VESTR_MEDSA Vestitone reductase OS=Medicago sativa PE=1 SV=1//2.78956e-10
ref0027128-snap-gene-0.5	0	4.54519	#NAME?	0.035697	0.89735	--	sp|Q9LMN8|WAK3_ARATH Wall-associated receptor kinase 3 OS=Arabidopsis thaliana GN=WAK3 PE=2 SV=2//1.81104e-26
ref0027134-snap-gene-0.13	2.88487	18.977	-2.7177	0.033869	0.87231	--	sp|Q8GT20|BEBT_TOBAC Benzyl alcohol O-benzoyltransferase OS=Nicotiana tabacum GN=HSR201 PE=1 SV=1//4.02738e-35
ref0027169-processed-gene-0.6	4.33643	59.6048	-3.7808	0.00077031	0.11181	--	sp|Q9M1E2|PTR37_ARATH Protein NRT1/ PTR FAMILY 2.7 OS=Arabidopsis thaliana GN=NPF2.7 PE=1 SV=1//8.45223e-134
ref0027189-processed-gene-0.2	5.08853	29.2418	-2.5227	0.042005	0.9504	--	sp|Q9ZUZ3|SAU32_ARATH Auxin-responsive protein SAUR32 OS=Arabidopsis thaliana GN=SAUR32 PE=2 SV=1//5.10907e-15
ref0027262-processed-gene-0.3	58.106	349.003	-2.5865	0.0065616	0.3866	--	sp|O48522|VQ17_ARATH VQ motif-containing protein 17 OS=Arabidopsis thaliana GN=VQ17 PE=2 SV=1//2.43208e-07
ref0027369-snap-gene-0.17	0	10.0968	#NAME?	0.028285	0.80882	--	sp|O64483|SIRK_ARATH Senescence-induced receptor-like serine/threonine-protein kinase OS=Arabidopsis thaliana GN=SIRK PE=2 SV=1//2.18921e-08
ref0027436-snap-gene-0.34	2.23355	15.1406	-2.761	0.027888	0.80377	--	sp|Q9LSV3|WAKLS_ARATH Putative wall-associated receptor kinase-like 16 OS=Arabidopsis thaliana GN=WAKL16 PE=3 SV=1//1.53265e-59
ref0027442-processed-gene-0.6	0	9.74995	#NAME?	0.008732	0.44837	--	sp|Q9SZL8|FRS5_ARATH Protein FAR1-RELATED SEQUENCE 5 OS=Arabidopsis thaliana GN=FRS5 PE=2 SV=1//1.80884e-44
ref0027569-processed-gene-0.0	86.7466	602.698	-2.7966	0.0035874	0.27385	--	sp|Q9FEQ8|PER2_MAIZE Peroxidase 2 OS=Zea mays GN=PER2 PE=2 SV=1//3.11889e-51
ref0027713-processed-gene-0.2	67.776	2224.75	-5.0367	1.5676e-06	0.001254	--	sp|Q9SZ67|WRK19_ARATH Probable WRKY transcription factor 19 OS=Arabidopsis thaliana GN=WRKY19 PE=2 SV=1//2.54447e-58
ref0027716-snap-gene-0.9	123.643	510.314	-2.0452	0.02828	0.80882	--	sp|Q9M0M2|AB9B_ARATH ABC transporter B family member 9 OS=Arabidopsis thaliana GN=ABCB9 PE=3 SV=2//4.93904e-12
ref0027785-snap-gene-0.11	0	5.67994	#NAME?	0.015665	0.60621	--	sp|Q10B79|SPX4_ORYSJ SPX domain-containing protein 4 OS=Oryza sativa subsp. japonica GN=SPX4 PE=2 SV=1//1.29596e-08
ref0027942-processed-gene-0.3	141.881	1597.45	-3.493	0.00032165	0.061264	--	sp|Q9C8N5|STOP1_ARATH Protein SENSITIVE TO PROTON RHIZOTOXICITY 1 OS=Arabidopsis thaliana GN=STOP1 PE=2 SV=1//1.79857e-77
ref0027945-snap-gene-0.27	4.03564	100.66	-4.6405	0.00028422	0.056035	--	sp|P94044|FER6_MAIZE Ferredoxin-6, chloroplastic OS=Zea mays GN=FDX6 PE=2 SV=1//2.46026e-14
ref0027948-processed-gene-0.12	0.354086	35.9671	-6.6664	6.1334e-05	0.019368	--	-//-
ref0027961-snap-gene-0.10	7.63224	64.1967	-3.0723	0.0037151	0.27758	--	sp|P92519|M810_ARATH Uncharacterized mitochondrial protein AtMg00810 OS=Arabidopsis thaliana GN=AtMg00810 PE=4 SV=1//3.6266e-20
ref0028161-snap-gene-0.9	0.354086	12.3432	-5.1235	0.042317	0.95122	--	-//-
ref0028181-snap-gene-0.5	2.06297	15.3456	-2.895	0.026473	0.78597	--	sp|Q9FWW9|GSXL2_ARATH Flavin-containing monooxygenase FMO GS-OX-like 2 OS=Arabidopsis thaliana GN=At1g12200 PE=2 SV=1//3.3089e-23
ref0028217-processed-gene-0.1	5.89169	55.1065	-3.2255	0.0027963	0.24314	--	sp|P17801|KPRO_MAIZE Putative receptor protein kinase ZmPK1 OS=Zea mays GN=PK1 PE=2 SV=2//0
ref0028232-snap-gene-0.19	7.02954	65.3155	-3.2159	0.011809	0.53322	--	sp|Q829U5|TAL2_STRAW Transaldolase 2 OS=Streptomyces avermitilis (strain ATCC 31267 / DSM 46492 / JCM 5070 / NCIMB 12804 / NRRL 8165 / MA-4680) GN=tal2 PE=3 SV=1//2.84946e-25
ref0028240-processed-gene-0.0	3.28644	70.5313	-4.4237	9.2096e-05	0.025502	--	sp|Q94DW6|SPZ1_ORYSJ Serpin-Z1 OS=Oryza sativa subsp. japonica GN=Os01g0765400 PE=1 SV=1//8.22016e-70
ref0028274-processed-gene-0.0	0.333571	48.6377	-7.1879	0.00011752	0.03088	--	sp|Q9SZB9|PER47_ARATH Peroxidase 47 OS=Arabidopsis thaliana GN=PER47 PE=2 SV=2//1.4113e-90
ref0028292-processed-gene-0.0	1.7294	36.9025	-4.4154	0.00037971	0.068793	--	-//-
ref0028316-snap-gene-0.11	0.667143	7.86021	-3.5585	0.037241	0.9095	--	sp|Q9SW70|SRP_VITRI Stress-related protein OS=Vitis riparia GN=SRP PE=2 SV=1//8.52673e-11
ref0028363-snap-gene-0.22	21.2253	119.791	-2.4967	0.01089	0.51179	--	sp|Q9SY33|PER7_ARATH Peroxidase 7 OS=Arabidopsis thaliana GN=PER7 PE=2 SV=1//4.32093e-81
ref0028813-processed-gene-0.0	6.1432	48.7423	-2.9881	0.0059486	0.36294	--	-//-
ref0028865-snap-gene-0.7	5.52936	84.0578	-3.9262	0.000242	0.050465	--	sp|P24465|C71A1_PERAE Cytochrome P450 71A1 OS=Persea americana GN=CYP71A1 PE=1 SV=2//2.51957e-30
ref0028881-snap-gene-0.13	2.72543	18.4303	-2.7575	0.024046	0.75206	--	-//-
ref0028890-snap-gene-0.15	18.9665	144.967	-2.9342	0.0032637	0.26188	--	-//-
ref0028976-snap-gene-0.14	110.189	2181.24	-4.3071	2.3873e-05	0.0097659	--	-//-
ref0029027-processed-gene-0.2	20.6719	138.17	-2.7407	0.004896	0.32476	--	sp|O65351|SBT17_ARATH Subtilisin-like protease SBT1.7 OS=Arabidopsis thaliana GN=SBT1.7 PE=1 SV=1//5.09301e-14
ref0029027-processed-gene-0.5	153.975	628.803	-2.0299	0.026633	0.78597	--	sp|O65351|SBT17_ARATH Subtilisin-like protease SBT1.7 OS=Arabidopsis thaliana GN=SBT1.7 PE=1 SV=1//2.19006e-171
ref0029161-snap-gene-0.3	0.333571	6.39965	-4.2619	0.034137	0.87527	--	sp|Q9ZT07|RKS1_ARATH G-type lectin S-receptor-like serine/threonine-protein kinase RKS1 OS=Arabidopsis thaliana GN=RKS1 PE=3 SV=3//6.98429e-22
ref0029218-processed-gene-0.0	0	510.229	#NAME?	4.6275e-13	4.7991e-09	--	sp|P0DKH0|NRT22_ORYSJ High-affinity nitrate transporter 2.2 OS=Oryza sativa subsp. japonica GN=NRT2.2 PE=1 SV=1//0
ref0029218-processed-gene-0.2	0	12.5989	#NAME?	0.00062664	0.096814	--	sp|P0DKH0|NRT22_ORYSJ High-affinity nitrate transporter 2.2 OS=Oryza sativa subsp. japonica GN=NRT2.2 PE=1 SV=1//0
ref0029253-snap-gene-0.21	3.38433	17.9898	-2.4102	0.03798	0.91268	--	sp|Q84TH4|SR45A_ARATH Serine/arginine-rich splicing factor SR45a OS=Arabidopsis thaliana GN=SR45A PE=1 SV=1//1.79601e-26
ref0029388-snap-gene-0.15	0	7.43618	#NAME?	0.0065409	0.3866	--	sp|O22616|DCOR_SOLLC Ornithine decarboxylase OS=Solanum lycopersicum GN=ODC PE=2 SV=2//1.17913e-63
ref0029401-processed-gene-0.13	3.84455	20.0766	-2.3846	0.043237	0.96435	--	sp|Q9F234|AGL2_BACTQ Alpha-glucosidase 2 OS=Bacillus thermoamyloliquefaciens PE=3 SV=1//4.33521e-08
ref0029459-processed-gene-0.0	9.57971	47.5881	-2.3125	0.024915	0.76998	--	sp|Q9LXA5|LRK91_ARATH L-type lectin-domain containing receptor kinase IX.1 OS=Arabidopsis thaliana GN=LECRK91 PE=2 SV=1//4.68566e-139
ref0029460-processed-gene-0.8	7.70493	161.693	-4.3913	0.014917	0.59459	--	sp|P20027|MYB3_HORVU Myb-related protein Hv33 OS=Hordeum vulgare GN=MYB2 PE=2 SV=3//6.04654e-38
ref0029467-snap-gene-0.20	7.63983	50.7056	-2.7305	0.008395	0.43989	--	sp|O64477|Y2913_ARATH G-type lectin S-receptor-like serine/threonine-protein kinase At2g19130 OS=Arabidopsis thaliana GN=At2g19130 PE=2 SV=1//0
ref0029467-snap-gene-0.21	0	5.03438	#NAME?	0.025136	0.77206	--	sp|F4HWE6|SEC5B_ARATH Exocyst complex component SEC5B OS=Arabidopsis thaliana GN=SEC5B PE=1 SV=1//1.10628e-62
ref0029470-snap-gene-0.31	2.09932	16.7875	-2.9994	0.01729	0.6423	--	-//-
ref0029498-snap-gene-0.2	0	6.73983	#NAME?	0.0091387	0.46082	--	sp|Q10PI6|LCAT1_ORYSJ Lecithin-cholesterol acyltransferase-like 1 OS=Oryza sativa subsp. japonica GN=Os03g0232800 PE=2 SV=1//2.61331e-16
ref0029564-snap-gene-0.24	0	53.2702	#NAME?	0.0016544	0.17884	--	-//-
ref0029856-snap-gene-0.9	2.335	16.4059	-2.8127	0.027784	0.80377	--	-//-
ref0029932-snap-gene-0.11	1.07809	10.1903	-3.2407	0.026438	0.78597	--	sp|O80939|LRK41_ARATH L-type lectin-domain containing receptor kinase IV.1 OS=Arabidopsis thaliana GN=LECRK41 PE=2 SV=1//0
ref0029932-snap-gene-0.16	8.30697	57.7848	-2.7983	0.0064892	0.38548	--	sp|O80939|LRK41_ARATH L-type lectin-domain containing receptor kinase IV.1 OS=Arabidopsis thaliana GN=LECRK41 PE=2 SV=1//0
ref0030171-snap-gene-1.22	65.562	4391.01	-6.0655	3.6717e-08	5.7468e-05	--	sp|Q7XQ12|AMT11_ORYSJ Ammonium transporter 1 member 1 OS=Oryza sativa subsp. japonica GN=AMT1-1 PE=2 SV=1//0
ref0030173-processed-gene-0.21	36.5899	313.418	-3.0986	0.0014979	0.16593	--	sp|O23044|PER3_ARATH Peroxidase 3 OS=Arabidopsis thaliana GN=PER3 PE=2 SV=1//3.21963e-69
ref0030181-exonerate_est2genome-gene-1.2	0	6.70479	#NAME?	0.0092112	0.46082	--	sp|Q3S4A7|AHK5_ARATH Histidine kinase 5 OS=Arabidopsis thaliana GN=AHK5 PE=1 SV=1//0
ref0030181-snap-gene-1.17	0.333571	16.6079	-5.6377	0.00081442	0.11619	--	sp|Q3S4A7|AHK5_ARATH Histidine kinase 5 OS=Arabidopsis thaliana GN=AHK5 PE=1 SV=1//6.48135e-08
ref0030223-snap-gene-1.27	5.45086	40.0171	-2.8761	0.0091972	0.46082	--	sp|Q3E6Y3|Y1869_ARATH Uncharacterized protein At1g28695 OS=Arabidopsis thaliana GN=At1g28695 PE=2 SV=1//1.72612e-37
ref0030276-processed-gene-0.4	119.724	723.371	-2.595	0.0057297	0.35731	--	sp|O48780|KCS11_ARATH 3-ketoacyl-CoA synthase 11 OS=Arabidopsis thaliana GN=KCS11 PE=2 SV=1//0
ref0030295-snap-gene-0.13	2.41706	23.8956	-3.3054	0.0067079	0.39073	--	sp|Q6ZNI0|GCNT7_HUMAN Beta-1,3-galactosyl-O-glycosyl-glycoprotein beta-1,6-N-acetylglucosaminyltransferase 7 OS=Homo sapiens GN=GCNT7 PE=2 SV=2//2.39142e-06
ref0030338-snap-gene-0.5	39.826	175.719	-2.1415	0.025171	0.77246	--	sp|P12653|GSTF1_MAIZE Glutathione S-transferase 1 OS=Zea mays GN=GST1 PE=1 SV=4//3.94839e-19
ref0030393-processed-gene-0.7	0.333571	52.1803	-7.2894	6.4481e-05	0.019671	--	sp|Q6NNN0|RADL3_ARATH Protein RADIALIS-like 3 OS=Arabidopsis thaliana GN=RL3 PE=2 SV=1//9.25426e-20
ref0030399-snap-gene-0.23	2.74595	23.6977	-3.1094	0.0096688	0.47528	--	sp|Q7VG78|GUAA_HELHP Probable GMP synthase [glutamine-hydrolyzing] OS=Helicobacter hepaticus (strain ATCC 51449 / 3B1) GN=guaA PE=3 SV=1//1.95169e-19
ref0030463-processed-gene-0.1	1.56172	13.2815	-3.0882	0.018941	0.67175	--	sp|Q8W4G6|CRK15_ARATH Cysteine-rich receptor-like protein kinase 15 OS=Arabidopsis thaliana GN=CRK15 PE=2 SV=2//3.2753e-08
ref0030536-processed-gene-0.2	111.323	398.069	-1.8383	0.041301	0.94516	--	sp|Q94AX4|DLD_ARATH D-lactate dehydrogenase [cytochrome], mitochondrial OS=Arabidopsis thaliana GN=DLD PE=1 SV=1//4.01378e-07
ref0030627-snap-gene-0.12	4.54804	42.1598	-3.2126	0.003996	0.29119	--	sp|O65924|Y2921_ARATH Putative leucine-rich repeat receptor-like protein kinase At2g19210 OS=Arabidopsis thaliana GN=At2g19210 PE=3 SV=1//2.223e-13
ref0030627-snap-gene-0.13	0	9.71244	#NAME?	0.012793	0.5511	--	-//-
ref0030768-snap-gene-0.2	0	15.0887	#NAME?	0.017644	0.64887	--	sp|Q7X8C5|WAKLB_ARATH Wall-associated receptor kinase-like 2 OS=Arabidopsis thaliana GN=WAKL2 PE=2 SV=1//1.99485e-07
ref0030806-snap-gene-0.16	0	8.73176	#NAME?	0.012457	0.54514	--	-//-
ref0030817-snap-gene-0.18	17.6211	173.531	-3.2998	0.0010183	0.13138	--	sp|P11369|LORF2_MOUSE LINE-1 retrotransposable element ORF2 protein OS=Mus musculus GN=Pol PE=1 SV=2//2.1142e-30
ref0030863-processed-gene-0.2	605.254	2559.16	-2.0801	0.026772	0.78597	--	sp|Q43210|PALY_WHEAT Phenylalanine ammonia-lyase OS=Triticum aestivum GN=PAL PE=3 SV=1//0
ref0030863-snap-gene-0.6	106.133	1217.36	-3.5198	0.0003919	0.070539	--	sp|Q43210|PALY_WHEAT Phenylalanine ammonia-lyase OS=Triticum aestivum GN=PAL PE=3 SV=1//0
ref0030911-snap-gene-0.18	0	33.3788	#NAME?	0.045566	0.98271	--	-//-
ref0030939-snap-gene-0.17	1.06226	12.9204	-3.6044	0.012243	0.54278	--	-//-
ref0030961-snap-gene-0.29	11.1479	97.7626	-3.1325	0.0022073	0.208	--	sp|Q9SFC6|GDIR_ARATH Rho GDP-dissociation inhibitor 1 OS=Arabidopsis thaliana GN=GDI1 PE=1 SV=1//6.98722e-11
ref0031107-snap-gene-0.13	7.7395	36.4405	-2.2352	0.035763	0.8975	--	sp|Q8LIF2|C7345_ORYSJ Cytochrome P450 734A5 OS=Oryza sativa subsp. japonica GN=CYP734A5 PE=2 SV=1//7.72242e-31
ref0031181-snap-gene-0.3	32.6767	137.333	-2.0713	0.025724	0.77882	--	sp|Q9M0U9|SKI19_ARATH F-box protein SKIP19 OS=Arabidopsis thaliana GN=SKIP19 PE=1 SV=1//3.88673e-23
ref0031254-processed-gene-0.0	30.7698	324.771	-3.3998	0.002688	0.23658	--	-//-
ref0031286-processed-gene-0.13	0	7.69031	#NAME?	0.0056755	0.35585	--	sp|Q9ZVL3|NFYC3_ARATH Nuclear transcription factor Y subunit C-3 OS=Arabidopsis thaliana GN=NFYC3 PE=2 SV=1//5.67053e-14
ref0031286-snap-gene-0.18	0.687658	24.9559	-5.1815	0.00050841	0.084339	--	-//-
ref0031389-processed-gene-0.3	69.2733	257.39	-1.8936	0.041837	0.94865	--	sp|B8ALI0|AB5G_ORYSI ABC transporter G family member 5 OS=Oryza sativa subsp. indica GN=OsI_11044 PE=3 SV=1//1.64063e-99
ref0031389-processed-gene-0.4	78.8964	643.563	-3.028	0.001685	0.18107	--	sp|Q8H8V7|AB5G_ORYSJ ABC transporter G family member 5 OS=Oryza sativa subsp. japonica GN=RCN1 PE=1 SV=1//0
ref0031396-processed-gene-0.9	0.354086	6.97736	-4.3005	0.025711	0.77882	--	sp|B9FJG3|RSLE1_ORYSJ Zinc finger BED domain-containing protein RICESLEEPER 1 OS=Oryza sativa subsp. japonica GN=Os05g0239150 PE=3 SV=1//3.09477e-44
ref0031451-processed-gene-0.1	0	118.798	#NAME?	0.00072687	0.10731	--	-//-
ref0031512-exonerate_est2genome-gene-0.2	0	35.3665	#NAME?	2.9473e-06	0.0019648	--	sp|Q7XA42|RGA1_SOLBU Putative disease resistance protein RGA1 OS=Solanum bulbocastanum GN=RGA1 PE=2 SV=2//1.05986e-37
ref0031512-exonerate_est2genome-gene-0.3	1.74992	19.4501	-3.4744	0.007586	0.4182	--	sp|Q7XA40|RGA3_SOLBU Putative disease resistance protein RGA3 OS=Solanum bulbocastanum GN=RGA3 PE=2 SV=2//1.39813e-62
ref0031512-processed-gene-0.10	0.354086	7.94627	-4.4881	0.017806	0.6514	--	sp|Q9LRR4|R13L1_ARATH Putative disease resistance RPP13-like protein 1 OS=Arabidopsis thaliana GN=RPPL1 PE=3 SV=1//5.25654e-33
ref0031513-processed-gene-0.14	0.744517	46.9616	-5.979	1.0929e-05	0.0053893	--	sp|A8R7E6|CERK1_ARATH Chitin elicitor receptor kinase 1 OS=Arabidopsis thaliana GN=CERK1 PE=1 SV=1//9.71183e-45
ref0031514-processed-gene-0.17	20.2088	241.959	-3.5817	0.0004155	0.073555	--	sp|Q9M0G7|PXL2_ARATH Leucine-rich repeat receptor-like protein kinase PXL2 OS=Arabidopsis thaliana GN=PXL2 PE=2 SV=1//9.20419e-21
ref0031568-processed-gene-0.0	0	6.19717	#NAME?	0.033684	0.87011	--	sp|Q7XA40|RGA3_SOLBU Putative disease resistance protein RGA3 OS=Solanum bulbocastanum GN=RGA3 PE=2 SV=2//1.97009e-79
ref0031581-processed-gene-0.3	23.7474	179.066	-2.9146	0.0034215	0.26672	--	sp|Q3E9B8|AB23G_ARATH ABC transporter G family member 23 OS=Arabidopsis thaliana GN=ABCG23 PE=2 SV=1//0
ref0031735-processed-gene-0.0	77.6364	315.306	-2.0219	0.029882	0.8281	--	sp|Q6JAH0|CZOG_SORBI Putative cis-zeatin O-glucosyltransferase OS=Sorghum bicolor GN=SB20O07.14 PE=3 SV=1//0
ref0031770-snap-gene-0.24	21.6117	89.1987	-2.0452	0.040388	0.93738	--	sp|Q9LMP1|WAK2_ARATH Wall-associated receptor kinase 2 OS=Arabidopsis thaliana GN=WAK2 PE=1 SV=1//8.83275e-26
ref0031809-snap-gene-0.4	0	4.16997	#NAME?	0.045983	0.98283	--	sp|O64973|RPS5_ARATH Disease resistance protein RPS5 OS=Arabidopsis thaliana GN=RPS5 PE=1 SV=2//1.69042e-77
ref0031856-snap-gene-0.8	7.30804	60.3749	-3.0464	0.0041039	0.2937	--	sp|Q9SX38|DRL4_ARATH Putative disease resistance protein At1g50180 OS=Arabidopsis thaliana GN=At1g50180 PE=3 SV=2//2.12133e-07
ref0031867-processed-gene-0.6	30.506	118.246	-1.9546	0.041614	0.94715	--	-//-
ref0031890-processed-gene-0.0	3.10472	25.2797	-3.0254	0.010787	0.50827	--	-//-
ref0031968-exonerate_est2genome-gene-0.0	0	4.59891	#NAME?	0.031467	0.84597	--	sp|A6XMY9|METK1_TRIMO S-adenosylmethionine synthase 1 OS=Triticum monococcum GN=SAMS1 PE=2 SV=1//0
ref0032076-snap-gene-0.8	6.26161	49.1326	-2.9721	0.0053488	0.34445	--	sp|Q9SND9|Y3028_ARATH Uncharacterized acetyltransferase At3g50280 OS=Arabidopsis thaliana GN=At3g50280 PE=3 SV=1//2.59945e-19
ref0032184-snap-gene-0.4	0	11.6902	#NAME?	0.00087649	0.12043	--	sp|Q9FZ70|FDL1_ARATH F-box/FBD/LRR-repeat protein At1g13570 OS=Arabidopsis thaliana GN=At1g13570 PE=2 SV=1//3.53268e-14
ref0032193-snap-gene-0.9	4.83412	132.213	-4.7735	1.652e-05	0.0074335	--	sp|O24325|VPE1_PHAVU Vacuolar-processing enzyme OS=Phaseolus vulgaris PE=1 SV=1//1.45096e-30
ref0032199-snap-gene-0.10	103.984	804.277	-2.9513	0.0079016	0.42918	--	-//-
ref0032241-snap-gene-0.6	0	9.06688	#NAME?	0.011075	0.51846	--	sp|Q9ZT66|E134_MAIZE Endo-1,3;1,4-beta-D-glucanase OS=Zea mays PE=1 SV=1//2.85578e-08
ref0032360-processed-gene-0.1	23.4354	186.805	-2.9948	0.0025714	0.23191	--	sp|Q9ZVX4|U90A1_ARATH UDP-glycosyltransferase 90A1 OS=Arabidopsis thaliana GN=UGT90A1 PE=2 SV=1//5.5565e-122
ref0032428-snap-gene-0.6	0.744517	8.66438	-3.5407	0.026297	0.78494	--	sp|Q9FLX8|WRK27_ARATH Probable WRKY transcription factor 27 OS=Arabidopsis thaliana GN=WRKY27 PE=2 SV=1//6.55476e-10
ref0032463-processed-gene-0.16	21.6086	98.3513	-2.1863	0.02159	0.71041	--	-//-
ref0032508-snap-gene-0.36	64.6215	247.591	-1.9379	0.040851	0.93974	--	sp|P23923|HBP1B_WHEAT Transcription factor HBP-1b(c38) OS=Triticum aestivum PE=2 SV=1//1.95459e-09
ref0032528-snap-gene-0.2	3.4336	25.9199	-2.9163	0.013604	0.56419	--	sp|Q38929|IDI1_ARATH Isopentenyl-diphosphate Delta-isomerase I, chloroplastic OS=Arabidopsis thaliana GN=IPP1 PE=2 SV=3//8.36601e-13
ref0032731-snap-gene-0.34	1.13495	56.3937	-5.6348	9.5661e-06	0.0047828	--	sp|Q9LRR5|DRL21_ARATH Putative disease resistance protein At3g14460 OS=Arabidopsis thaliana GN=At3g14460 PE=3 SV=1//9.76636e-52
ref0032735-exonerate_est2genome-gene-0.6	0	5.02762	#NAME?	0.038708	0.91711	--	-//-
ref0032743-snap-gene-0.8	0	86.9058	#NAME?	1.6776e-08	3.355e-05	--	-//-
ref0032808-snap-gene-0.2	4.58261	96.7326	-4.3998	6.1139e-05	0.019368	--	sp|Q9FEQ8|PER2_MAIZE Peroxidase 2 OS=Zea mays GN=PER2 PE=2 SV=1//3.70084e-75
ref0032993-snap-gene-0.21	4.4419	23.0826	-2.3776	0.033267	0.86404	--	sp|P10978|POLX_TOBAC Retrovirus-related Pol polyprotein from transposon TNT 1-94 OS=Nicotiana tabacum PE=2 SV=1//6.44201e-73
ref0033046-snap-gene-0.3	5.25621	28.6852	-2.4482	0.025271	0.77489	--	sp|Q84QY3|PLP1_ORYSJ Patatin-like protein 1 OS=Oryza sativa subsp. japonica GN=PLP1 PE=3 SV=1//8.62528e-18
ref0033079-processed-gene-0.3	0	10.2202	#NAME?	0.0017039	0.18201	--	sp|Q66PF2|URT1_FRAAN Putative UDP-rhamnose:rhamnosyltransferase 1 OS=Fragaria ananassa GN=GT4 PE=2 SV=1//1.72821e-76
ref0033092-snap-gene-0.14	27.144	226.507	-3.0609	0.0086944	0.44837	--	sp|O80939|LRK41_ARATH L-type lectin-domain containing receptor kinase IV.1 OS=Arabidopsis thaliana GN=LECRK41 PE=2 SV=1//0
ref0033183-snap-gene-0.17	7.0835	41.7316	-2.5586	0.015102	0.59672	--	sp|P25848|PHY1_CERPU Light-sensor Protein kinase OS=Ceratodon purpureus GN=PHY1 PE=3 SV=3//5.35424e-33
ref0033214-snap-gene-0.26	44.3383	428.48	-3.2726	0.0009122	0.12224	--	sp|Q7XZQ6|FLS_PETCR Flavonol synthase/flavanone 3-hydroxylase OS=Petroselinum crispum GN=FLS PE=1 SV=1//9.35533e-95
ref0033219-snap-gene-0.13	1.37532	16.2496	-3.5626	0.0084796	0.44303	--	sp|Q39086|SD17_ARATH Receptor-like serine/threonine-protein kinase SD1-7 OS=Arabidopsis thaliana GN=SD17 PE=1 SV=1//5.29439e-16
ref0033232-processed-gene-0.17	13.6651	51.6089	-1.9171	0.040637	0.939	--	-//-
ref0033271-snap-gene-0.9	5.23569	25.0835	-2.2603	0.041166	0.94267	--	sp|Q9FLA2|FDL34_ARATH Putative F-box/FBD/LRR-repeat protein At5g44950 OS=Arabidopsis thaliana GN=At5g44950 PE=3 SV=1//2.14121e-09
ref0033450-snap-gene-0.11	8.68804	59.6	-2.7782	0.0072492	0.41031	--	sp|Q9FEQ8|PER2_MAIZE Peroxidase 2 OS=Zea mays GN=PER2 PE=2 SV=1//1.36396e-65
ref0033459-snap-gene-0.16	0.333571	6.61627	-4.31	0.030026	0.82952	--	sp|Q9FQ03|XRN3_ARATH 5&apos;-3&apos; exoribonuclease 3 OS=Arabidopsis thaliana GN=XRN3 PE=2 SV=1//2.65324e-08
ref0033470-processed-gene-0.0	11.1191	57.2524	-2.3643	0.019143	0.67565	--	sp|Q8MJ46|PP1G_CANFA Serine/threonine-protein phosphatase PP1-gamma catalytic subunit OS=Canis familiaris GN=PPP1CC PE=2 SV=1//1.77708e-129
ref0033516-processed-gene-0.2	0.708173	13.7498	-4.2792	0.0047485	0.31878	--	-//-
ref0033665-snap-gene-0.32	10.9673	72.0842	-2.7165	0.0074251	0.41505	--	sp|Q8VZG8|Y4885_ARATH Probable LRR receptor-like serine/threonine-protein kinase At4g08850 OS=Arabidopsis thaliana GN=At4g08850 PE=2 SV=3//2.15469e-41
ref0033669-snap-gene-0.15	1.00071	44.3679	-5.4704	0.0019137	0.19002	--	sp|Q9LFH9|LRK81_ARATH L-type lectin-domain containing receptor kinase VIII.1 OS=Arabidopsis thaliana GN=LECRK81 PE=2 SV=1//1.7155e-53
ref0033733-snap-gene-0.14	0.354086	16.5641	-5.5478	0.0039954	0.29119	--	sp|Q9FY99|G6PD2_ARATH Glucose-6-phosphate 1-dehydrogenase 2, chloroplastic OS=Arabidopsis thaliana GN=At5g13110 PE=2 SV=2//3.70495e-27
ref0033756-snap-gene-0.10	0	11.1662	#NAME?	0.0026087	0.23344	--	sp|Q6L3Z7|R1B14_SOLDE Putative late blight resistance protein homolog R1B-14 OS=Solanum demissum GN=R1B-14 PE=3 SV=1//1.16914e-12
ref0033759-snap-gene-0.9	3.21375	19.4903	-2.6004	0.029056	0.81716	--	-//-
ref0033812-processed-gene-0.0	268.624	1124.17	-2.0652	0.024345	0.75811	--	sp|Q9ZUX1|C94C1_ARATH Cytochrome P450 94C1 OS=Arabidopsis thaliana GN=CYP94C1 PE=2 SV=1//3.17443e-178
ref0033812-snap-gene-0.15	33.728	140.006	-2.0535	0.032365	0.85632	--	sp|Q8L9T5|ATL2_ARATH RING-H2 finger protein ATL2 OS=Arabidopsis thaliana GN=ATL2 PE=2 SV=2//2.59353e-12
ref0033815-processed-gene-0.1	253.442	2267.47	-3.1614	0.0010631	0.13242	--	sp|Q5SMY5|GRXS2_ORYSJ Monothiol glutaredoxin-S2 OS=Oryza sativa subsp. japonica GN=GRXS2 PE=2 SV=1//5.56443e-32
ref0033830-processed-gene-0.3	0.667143	9.65443	-3.8551	0.017512	0.64687	--	sp|Q39261|ZFP2_ARATH Zinc finger protein 2 OS=Arabidopsis thaliana GN=ZFP2 PE=2 SV=1//5.47798e-12
ref0033910-exonerate_est2genome-gene-0.0	0	9.08802	#NAME?	0.046956	0.98908	--	-//-
ref0033961-processed-gene-0.1	22.8263	154.879	-2.7624	0.0047445	0.31878	--	sp|Q9FLE8|Y5986_ARATH Uncharacterized protein At5g39865 OS=Arabidopsis thaliana GN=At5g39865 PE=2 SV=1//4.88042e-34
ref0033983-exonerate_est2genome-gene-0.1	9.4214	46.288	-2.2966	0.024665	0.76477	--	-//-
ref0033994-processed-gene-0.4	12.1972	49.8717	-2.0317	0.043923	0.97177	--	sp|Q8W571|ATL32_ARATH RING-H2 finger protein ATL32 OS=Arabidopsis thaliana GN=ATL32 PE=2 SV=3//1.55197e-15
ref0033994-snap-gene-0.9	3.45412	18.9424	-2.4552	0.04035	0.93738	--	sp|Q8W571|ATL32_ARATH RING-H2 finger protein ATL32 OS=Arabidopsis thaliana GN=ATL32 PE=2 SV=3//4.13703e-16
ref0034004-snap-gene-0.11	14.6863	77.1107	-2.3925	0.026538	0.78597	--	-//-
ref0034057-processed-gene-0.4	0	4.75013	#NAME?	0.030203	0.83186	--	sp|Q9STE5|R13L2_ARATH Putative disease resistance RPP13-like protein 2 OS=Arabidopsis thaliana GN=RPP13L2 PE=3 SV=1//2.97756e-32
ref0034057-snap-gene-0.9	1.06226	14.6652	-3.7872	0.0074184	0.41505	--	sp|Q9SX38|DRL4_ARATH Putative disease resistance protein At1g50180 OS=Arabidopsis thaliana GN=At1g50180 PE=3 SV=2//8.37206e-16
ref0034091-processed-gene-0.0	0.724002	18.6835	-4.6896	0.019094	0.67519	--	sp|Q9LHN7|PHSC_ARATH Probable polyamine transporter At3g13620 OS=Arabidopsis thaliana GN=At3g13620 PE=2 SV=1//3.42368e-83
ref0034179-processed-gene-0.0	5.51709	43.8513	-2.9906	0.0065726	0.3866	--	-//-
ref0034200-snap-gene-0.16	5.98021	27.0821	-2.1791	0.045673	0.98283	--	-//-
ref0034245-processed-gene-0.5	30.5957	266.95	-3.1252	0.0013554	0.15689	--	sp|Q9LTA3|U91C1_ARATH UDP-glycosyltransferase 91C1 OS=Arabidopsis thaliana GN=UGT91C1 PE=2 SV=1//4.83837e-86
ref0034276-exonerate_est2genome-gene-0.0	73.856	335.444	-2.1833	0.021747	0.71299	--	-//-
ref0034284-processed-gene-0.12	2.04246	16.2658	-2.9935	0.019667	0.68114	--	sp|Q6YRM6|Y8219_ORYSJ UPF0392 protein Os08g0121900 OS=Oryza sativa subsp. japonica GN=Os08g0121900 PE=2 SV=1//1.90401e-85
ref0034394-processed-gene-0.9	17.8098	160.295	-3.17	0.0010844	0.13415	--	-//-
ref0034530-snap-gene-0.4	1.80209	14.8283	-3.0406	0.019337	0.67715	--	sp|Q9SYH4|NFYA5_ARATH Nuclear transcription factor Y subunit A-5 OS=Arabidopsis thaliana GN=NFYA5 PE=2 SV=1//2.29546e-12
ref0034653-processed-gene-0.4	3.44943	24.2119	-2.8113	0.01785	0.65169	--	sp|P0C2F6|RNHX1_ARATH Putative ribonuclease H protein At1g65750 OS=Arabidopsis thaliana GN=At1g65750 PE=3 SV=1//2.69274e-37
ref0034797-snap-gene-0.16	0	13.0227	#NAME?	0.00055258	0.089603	--	sp|Q9SI06|Y5573_ARATH Putative leucine-rich repeat receptor-like serine/threonine-protein kinase At2g04300 OS=Arabidopsis thaliana GN=At2g04300 PE=3 SV=2//1.26749e-06
ref0034821-processed-gene-0.0	85.2276	1179.34	-3.7905	0.017082	0.63856	--	sp|A2ZW16|PLA1_ORYSJ Phospholipase A1-II 1 OS=Oryza sativa subsp. japonica GN=Os01g0651100 PE=3 SV=2//5.88548e-42
ref0034897-processed-gene-0.7	1.39583	312.334	-7.8058	0.025083	0.77108	--	sp|P83304|LEC_PARPC Mannose/glucose-specific lectin (Fragment) OS=Parkia platycephala PE=1 SV=1//2.15967e-06
ref0034919-processed-gene-0.4	2.41237	14.0502	-2.5421	0.046485	0.98283	--	sp|Q39234|TGA3_ARATH Transcription factor TGA3 OS=Arabidopsis thaliana GN=TGA3 PE=1 SV=1//2.18484e-61
ref0034925-processed-gene-0.0	0	22.5712	#NAME?	0.02854	0.81153	--	-//-
ref0034929-snap-gene-0.12	3.53618	22.9667	-2.6993	0.020618	0.69443	--	sp|Q9LIE5|FHY3_ARATH Protein FAR-RED ELONGATED HYPOCOTYL 3 OS=Arabidopsis thaliana GN=FHY3 PE=1 SV=1//2.83018e-22
ref0034955-processed-gene-0.0	1.52538	44.7058	-4.8732	0.036728	0.90681	--	sp|O00370|LORF2_HUMAN LINE-1 retrotransposable element ORF2 protein OS=Homo sapiens PE=1 SV=1//1.47557e-47
ref0035074-snap-gene-0.9	1.00071	11.7414	-3.5525	0.023763	0.74905	--	-//-
ref0035135-processed-gene-0.0	102.193	541.445	-2.4055	0.010623	0.50718	--	sp|Q0WL80|UGGG_ARATH UDP-glucose:glycoprotein glucosyltransferase OS=Arabidopsis thaliana GN=UGGT PE=1 SV=1//1.43762e-11
ref0035135-snap-gene-0.17	0	5.07642	#NAME?	0.022386	0.72601	--	sp|Q9M0G0|GAGT3_ARATH Gamma-glutamyltranspeptidase 3 OS=Arabidopsis thaliana GN=GGT3 PE=2 SV=1//8.87469e-13
ref0035142-snap-gene-0.27	3.84923	20.3826	-2.4047	0.039609	0.9295	--	sp|Q9FGG3|WTR45_ARATH WAT1-related protein At5g64700 OS=Arabidopsis thaliana GN=At5g64700 PE=2 SV=1//2.97841e-25
ref0035143-snap-gene-0.43	8.21086	53.5082	-2.7042	0.011	0.51559	--	-//-
ref0035235-snap-gene-0.4	0.724002	7.91885	-3.4512	0.033918	0.87231	--	-//-
ref0035377-snap-gene-0.11	3.68156	22.6919	-2.6238	0.035734	0.8975	--	sp|Q0JPA6|SRS1_ORYSJ Salt stress root protein RS1 OS=Oryza sativa subsp. japonica GN=Os01g0233000 PE=2 SV=1//4.29094e-07
ref0035438-processed-gene-0.5	0	12.9299	#NAME?	0.00056007	0.089645	--	-//-
ref0035494-snap-gene-0.17	3.90141	23.3226	-2.5797	0.025475	0.77654	--	sp|Q9SHV1|GLR22_ARATH Glutamate receptor 2.2 OS=Arabidopsis thaliana GN=GLR2.2 PE=2 SV=1//6.51326e-15
ref0035495-processed-gene-0.0	34.0511	684.276	-4.3288	0.0012356	0.14609	--	-//-
ref0035505-processed-gene-0.5	113.304	541.865	-2.2577	0.028673	0.81246	--	sp|Q9ZQ94|U73C5_ARATH UDP-glycosyltransferase 73C5 OS=Arabidopsis thaliana GN=UGT73C5 PE=2 SV=1//2.61861e-117
ref0035511-processed-gene-0.6	1.50486	14.1129	-3.2293	0.014253	0.58041	--	-//-
ref0035556-snap-gene-0.10	0.708173	13.5496	-4.258	0.0045785	0.31215	--	-//-
ref0035556-snap-gene-0.8	0.708173	48.7222	-6.1043	0.0018372	0.18859	--	-//-
ref0035571-processed-gene-0.1	3.89026	19.2453	-2.3066	0.046366	0.98283	--	-//-
ref0035572-snap-gene-0.18	1.37532	20.7808	-3.9174	0.0029617	0.25134	--	sp|Q9C9L5|WAKLH_ARATH Wall-associated receptor kinase-like 9 OS=Arabidopsis thaliana GN=WAKL9 PE=2 SV=1//3.7024e-07
ref0035572-snap-gene-0.19	9.55096	67.684	-2.8251	0.005684	0.35585	--	sp|Q9LMN8|WAK3_ARATH Wall-associated receptor kinase 3 OS=Arabidopsis thaliana GN=WAK3 PE=2 SV=2//1.49217e-15
ref0035573-snap-gene-0.9	106.315	405.188	-1.9302	0.036977	0.90861	--	-//-
ref0035604-processed-gene-0.6	3.86975	31.2762	-3.0148	0.0081498	0.4363	--	-//-
ref0035604-processed-gene-0.7	0	8.55718	#NAME?	0.010559	0.50665	--	-//-
ref0035628-processed-gene-0.18	63.7416	260.462	-2.0308	0.033058	0.86153	--	sp|Q50EK1|C16B1_PICSI Cytochrome P450 716B1 OS=Picea sitchensis GN=CYP716B1 PE=2 SV=1//8.3996e-90
ref0035691-snap-gene-0.22	17.7255	76.2443	-2.1048	0.032989	0.86128	--	-//-
ref0035724-processed-gene-0.3	36.2804	136.275	-1.9093	0.046855	0.98753	--	sp|Q9LMK2|LSH6_ARATH Protein LIGHT-DEPENDENT SHORT HYPOCOTYLS 6 OS=Arabidopsis thaliana GN=LSH6 PE=1 SV=1//1.94297e-74
ref0035790-snap-gene-0.7	50.0449	221.261	-2.1445	0.024426	0.75865	--	-//-
ref0035805-snap-gene-0.6	0.354086	12.7756	-5.1731	0.028721	0.81246	--	-//-
ref0035890-snap-gene-0.1	16.5912	86.402	-2.3806	0.019144	0.67565	--	-//-
ref0035977-snap-gene-0.5	4.63478	38.8824	-3.0685	0.0050673	0.33227	--	sp|Q6NKX1|PROD2_ARATH Proline dehydrogenase 2, mitochondrial OS=Arabidopsis thaliana GN=POX2 PE=2 SV=1//1.61837e-10
ref0035981-processed-gene-0.0	3.86975	22.5817	-2.5448	0.029169	0.81915	--	sp|E3W9C4|C71A1_ZINZE Alpha-humulene 10-hydroxylase OS=Zingiber zerumbet GN=CYP71BA1 PE=1 SV=1//9.65612e-33
ref0035983-snap-gene-0.4	3.82872	26.0483	-2.7663	0.014984	0.59459	--	sp|Q2R712|ACBSY_ORYSJ Achilleol B synthase OS=Oryza sativa subsp. japonica GN=Os11g0285000 PE=1 SV=1//1.26595e-07
ref0036069-snap-gene-0.9	18.854	131.658	-2.8039	0.01876	0.67063	--	sp|P93846|CP51_SORBI Obtusifoliol 14-alpha demethylase OS=Sorghum bicolor GN=CYP51 PE=1 SV=1//5.38113e-28
ref0036090-snap-gene-0.10	0.354086	9.53738	-4.7514	0.018169	0.65868	--	sp|Q9FWZ1|FBL13_ARATH F-box/LRR-repeat protein 13 OS=Arabidopsis thaliana GN=FBL13 PE=2 SV=1//6.35336e-07
ref0036117-processed-gene-0.12	2.12452	15.3505	-2.8531	0.026361	0.78548	--	-//-
ref0036117-processed-gene-0.5	1.06226	84.1692	-6.3081	0.028631	0.81218	--	sp|Q9FSV7|SST_FESAR Sucrose:sucrose 1-fructosyltransferase OS=Festuca arundinacea GN=1-SST PE=1 SV=1//8.64974e-08
ref0036202-snap-gene-0.15	4.23967	50.5923	-3.5769	0.0026134	0.23344	--	sp|Q9FG68|RAX1_ARATH Transcription factor RAX1 OS=Arabidopsis thaliana GN=RAX1 PE=2 SV=1//6.27708e-30
ref0036347-processed-gene-0.12	44.5341	295.998	-2.7326	0.0053338	0.3441	--	sp|Q8GT20|BEBT_TOBAC Benzyl alcohol O-benzoyltransferase OS=Nicotiana tabacum GN=HSR201 PE=1 SV=1//7.58239e-40
ref0036353-snap-gene-0.22	9.30768	66.025	-2.8265	0.0055966	0.35345	--	sp|O64483|SIRK_ARATH Senescence-induced receptor-like serine/threonine-protein kinase OS=Arabidopsis thaliana GN=SIRK PE=2 SV=1//3.37084e-06
ref0036353-snap-gene-0.23	0	42.3528	#NAME?	2.8287e-05	0.01119	--	sp|O64556|Y2923_ARATH Putative leucine-rich repeat receptor-like serine/threonine-protein kinase At2g19230 OS=Arabidopsis thaliana GN=At2g19230 PE=3 SV=3//6.20743e-14
ref0036451-processed-gene-0.7	0.724002	18.8376	-4.7015	0.0012029	0.1448	--	sp|Q9LTS4|BH041_ARATH Putative transcription factor bHLH041 OS=Arabidopsis thaliana GN=BHLH41 PE=3 SV=1//3.19764e-11
ref0036552-processed-gene-0.0	64.2452	2582.04	-5.3288	6.2441e-07	0.0006282	--	sp|P14009|14KD_DAUCA 14 kDa proline-rich protein DC2.15 OS=Daucus carota PE=2 SV=1//2.67758e-32
ref0036623-exonerate_est2genome-gene-0.0	0.354086	16.0773	-5.5048	0.01362	0.56419	--	-//-
ref0036656-snap-gene-0.10	13.6154	85.3059	-2.6474	0.0092368	0.46082	--	sp|Q9SD53|Y3720_ARATH UPF0481 protein At3g47200 OS=Arabidopsis thaliana GN=At3g47200 PE=2 SV=1//9.34864e-14
ref0036693-snap-gene-0.11	1.11443	10.6627	-3.2582	0.023481	0.74473	--	sp|B8AYH1|SWT1B_ORYSI Bidirectional sugar transporter SWEET1b OS=Oryza sativa subsp. indica GN=SWEET1B PE=3 SV=1//3.18559e-06
ref0036714-snap-gene-0.20	1.68837	16.8066	-3.3153	0.011475	0.52749	--	sp|Q71DJ5|LIP1_ARATH Triacylglycerol lipase 1 OS=Arabidopsis thaliana GN=LIP1 PE=1 SV=1//7.1734e-09
ref0036718-snap-gene-0.21	10.207	42.3996	-2.0545	0.048193	0.99985	--	-//-
ref0036760-snap-gene-0.19	3.66573	21.6153	-2.5599	0.042332	0.95122	--	-//-
ref0036761-exonerate_est2genome-gene-0.0	1.04174	14.1271	-3.7614	0.0082422	0.43664	--	-//-
ref0036761-exonerate_est2genome-gene-0.2	0	20.5174	#NAME?	0.00032144	0.061264	--	sp|Q9FEQ8|PER2_MAIZE Peroxidase 2 OS=Zea mays GN=PER2 PE=2 SV=1//1.73569e-58
ref0036761-snap-gene-0.35	5.32713	86.8358	-4.0269	0.00019027	0.044189	--	sp|Q9FEQ8|PER2_MAIZE Peroxidase 2 OS=Zea mays GN=PER2 PE=2 SV=1//1.13827e-07
ref0036883-processed-gene-0.2	0	14.5436	#NAME?	0.023922	0.75023	--	-//-
ref0036941-snap-gene-0.1	24.2292	308.017	-3.6682	0.00030966	0.059931	--	sp|Q9FSV7|SST_FESAR Sucrose:sucrose 1-fructosyltransferase OS=Festuca arundinacea GN=1-SST PE=1 SV=1//3.77729e-17
ref0036963-snap-gene-0.18	3.95827	21.6934	-2.4543	0.042323	0.95122	--	sp|Q6YY75|NEK6_ORYSJ Serine/threonine-protein kinase Nek6 OS=Oryza sativa subsp. japonica GN=NEK6 PE=3 SV=2//3.84119e-11
ref0037024-processed-gene-0.11	234.55	1330.61	-2.5041	0.0083708	0.43926	--	sp|Q64MA1|DRE1A_ORYSJ Dehydration-responsive element-binding protein 1A OS=Oryza sativa subsp. japonica GN=DREB1A PE=2 SV=1//5.57852e-70
ref0037089-snap-gene-0.4	0.687658	19.7903	-4.847	0.036912	0.90861	--	sp|Q9T072|BH025_ARATH Transcription factor bHLH25 OS=Arabidopsis thaliana GN=BHLH25 PE=2 SV=2//3.16981e-19
ref0037266-processed-gene-0.1	0	8.43115	#NAME?	0.0037861	0.28134	--	sp|Q84WG0|PTR26_ARATH Protein NRT1/ PTR FAMILY 8.4 OS=Arabidopsis thaliana GN=NPF8.4 PE=2 SV=2//5.38958e-11
ref0037266-processed-gene-0.2	0.687658	60.1879	-6.4516	2.6023e-06	0.0018736	--	sp|P46032|PTR2_ARATH Protein NRT1/ PTR FAMILY 8.3 OS=Arabidopsis thaliana GN=NPF8.3 PE=1 SV=1//1.99357e-108
ref0037312-snap-gene-0.14	983.329	4824.1	-2.2945	0.013311	0.55912	--	sp|Q93Z38|TAR4_ARATH Tryptophan aminotransferase-related protein 4 OS=Arabidopsis thaliana GN=TAR4 PE=2 SV=2//1.38275e-84
ref0037315-processed-gene-0.7	26.5002	106.003	-2	0.035786	0.8975	--	sp|Q9SD85|F3PH_ARATH Flavonoid 3&apos;-monooxygenase OS=Arabidopsis thaliana GN=CYP75B1 PE=1 SV=1//4.33561e-133
ref0037316-snap-gene-0.8	1.11443	10.9657	-3.2986	0.022767	0.73197	--	sp|Q5VRB2|BASS2_ORYSJ Probable sodium/metabolite cotransporter BASS2, chloroplastic OS=Oryza sativa subsp. japonica GN=BASS2 PE=2 SV=1//2.38102e-16
ref0037334-processed-gene-0.1	4.31235	40.8624	-3.2442	0.0032915	0.26279	--	sp|Q7XA40|RGA3_SOLBU Putative disease resistance protein RGA3 OS=Solanum bulbocastanum GN=RGA3 PE=2 SV=2//8.7111e-32
ref0037344-processed-gene-0.7	0.687658	13.8828	-4.3355	0.0044291	0.30662	--	sp|Q6NMR9|GDL84_ARATH GDSL esterase/lipase At5g45920 OS=Arabidopsis thaliana GN=At5g45920 PE=2 SV=1//2.68638e-08
ref0037358-snap-gene-1.36	18.5298	117.334	-2.6627	0.015408	0.60082	--	-//-
ref0037377-snap-gene-0.17	0	4.73623	#NAME?	0.02724	0.79398	--	sp|Q9LDN1|CRK33_ARATH Putative cysteine-rich receptor-like protein kinase 33 OS=Arabidopsis thaliana GN=CRK33 PE=3 SV=1//3.23036e-55
ref0037380-processed-gene-0.2	432.684	1557.55	-1.8479	0.041112	0.94267	--	sp|A2Z389|DRE1A_ORYSI Dehydration-responsive element-binding protein 1A OS=Oryza sativa subsp. indica GN=DREB1A PE=3 SV=1//1.53234e-64
ref0037382-processed-gene-0.6	0	5.81272	#NAME?	0.015156	0.59672	--	sp|Q9STE5|R13L2_ARATH Putative disease resistance RPP13-like protein 2 OS=Arabidopsis thaliana GN=RPP13L2 PE=3 SV=1//1.61865e-32
ref0037397-processed-gene-0.8	19.6254	109.789	-2.4839	0.011825	0.53322	--	sp|Q8L765|BPM1_ARATH BTB/POZ and MATH domain-containing protein 1 OS=Arabidopsis thaliana GN=BPM1 PE=1 SV=1//1.93429e-74
ref0037401-exonerate_est2genome-gene-0.2	5.9626	94.1354	-3.9807	0.0081079	0.4363	--	sp|P19656|NLTP_MAIZE Non-specific lipid-transfer protein OS=Zea mays PE=1 SV=1//6.52707e-15
ref0037515-snap-gene-0.6	4.86578	28.3776	-2.544	0.024948	0.77021	--	sp|Q9LMN7|WAK5_ARATH Wall-associated receptor kinase 5 OS=Arabidopsis thaliana GN=WAK5 PE=2 SV=1//1.82034e-11
ref0037575-processed-gene-0.16	17.09	77.541	-2.1818	0.02566	0.77882	--	sp|Q9SRQ7|NPC4_ARATH Non-specific phospholipase C4 OS=Arabidopsis thaliana GN=NPC4 PE=1 SV=1//0
ref0037607-processed-gene-0.1	0.333571	8.47541	-4.6672	0.01327	0.55872	--	-//-
ref0037654-snap-gene-0.8	9.16699	48.7132	-2.4098	0.020538	0.69443	--	sp|Q9LTV8|PP224_ARATH Pentatricopeptide repeat-containing protein At3g12770 OS=Arabidopsis thaliana GN=PCMP-H43 PE=2 SV=1//2.45409e-11
ref0037674-processed-gene-0.2	21.9165	134.715	-2.6198	0.0082932	0.43812	--	sp|P20027|MYB3_HORVU Myb-related protein Hv33 OS=Hordeum vulgare GN=MYB2 PE=2 SV=3//2.11743e-104
ref0037690-snap-gene-0.6	0	6.15991	#NAME?	0.032424	0.85632	--	sp|Q9LQ54|DRL12_ARATH Probable disease resistance protein At1g59620 OS=Arabidopsis thaliana GN=At1g59620 PE=2 SV=3//4.47508e-06
ref0037849-snap-gene-0.11	9.94672	133.536	-3.7469	0.0079045	0.42918	--	sp|O64477|Y2913_ARATH G-type lectin S-receptor-like serine/threonine-protein kinase At2g19130 OS=Arabidopsis thaliana GN=At2g19130 PE=2 SV=1//0
ref0037852-processed-gene-0.10	3.53149	28.6079	-3.0181	0.0083364	0.43926	--	-//-
ref0037954-processed-gene-0.1	0	5.39792	#NAME?	0.020603	0.69443	--	sp|P0DKH0|NRT22_ORYSJ High-affinity nitrate transporter 2.2 OS=Oryza sativa subsp. japonica GN=NRT2.2 PE=1 SV=1//0
ref0038023-snap-gene-0.17	0.667143	7.57596	-3.5054	0.041919	0.94965	--	sp|Q5Z9J0|MPK12_ORYSJ Mitogen-activated protein kinase 12 OS=Oryza sativa subsp. japonica GN=MPK12 PE=1 SV=2//6.6716e-10
ref0038081-snap-gene-0.16	50.9587	499.465	-3.293	0.0008291	0.11728	--	-//-
ref0038090-snap-gene-0.14	2.43757	151.007	-5.953	6.2309e-07	0.0006282	--	sp|B9DFU2|MAX1_ARATH Cytochrome P450 711A1 OS=Arabidopsis thaliana GN=CYP711A1 PE=2 SV=1//6.39946e-27
ref0038170-processed-gene-0.10	3.43829	22.4602	-2.7076	0.022095	0.72203	--	sp|P25862|TBB1_AVESA Tubulin beta-1 chain (Fragment) OS=Avena sativa GN=TUBB1 PE=2 SV=1//3.91605e-39
ref0038440-snap-gene-0.10	0	4.09312	#NAME?	0.045377	0.98008	--	sp|F4IHJ0|SFH8_ARATH Phosphatidylinositol/phosphatidylcholine transfer protein SFH8 OS=Arabidopsis thaliana GN=SFH8 PE=2 SV=1//2.72646e-18
ref0038504-processed-gene-0.16	15.2908	62.583	-2.0331	0.038429	0.9171	--	sp|Q55BK0|UFD1_DICDI Ubiquitin fusion degradation protein 1 homolog OS=Dictyostelium discoideum GN=ufd1 PE=3 SV=1//1.18462e-12
ref0038506-processed-gene-0.10	1.02123	153.037	-7.2274	3.205e-08	5.494e-05	--	sp|P0DKH0|NRT22_ORYSJ High-affinity nitrate transporter 2.2 OS=Oryza sativa subsp. japonica GN=NRT2.2 PE=1 SV=1//0
ref0038506-processed-gene-0.3	1.02123	10.7885	-3.4011	0.032381	0.85632	--	sp|Q40062|IDS3_HORVU 2&apos;-deoxymugineic-acid 2&apos;-dioxygenase OS=Hordeum vulgare GN=IDS3 PE=1 SV=3//1.89688e-79
ref0038506-snap-gene-0.17	0.687658	870.298	-10.306	5.3326e-13	4.7991e-09	--	sp|P0DKH0|NRT22_ORYSJ High-affinity nitrate transporter 2.2 OS=Oryza sativa subsp. japonica GN=NRT2.2 PE=1 SV=1//9.54602e-91
ref0038680-snap-gene-0.15	32.8762	372.171	-3.5008	0.00046085	0.078625	--	sp|Q69RG7|4CLL7_ORYSJ 4-coumarate--CoA ligase-like 7 OS=Oryza sativa subsp. japonica GN=4CLL7 PE=2 SV=1//9.79113e-63
ref0038683-processed-gene-0.17	0	31.7224	#NAME?	0.0078439	0.42782	--	sp|Q2R712|ACBSY_ORYSJ Achilleol B synthase OS=Oryza sativa subsp. japonica GN=Os11g0285000 PE=1 SV=1//5.40473e-12
ref0038683-snap-gene-0.28	0.390431	127.336	-8.3494	0.00020217	0.045485	--	sp|Q2R712|ACBSY_ORYSJ Achilleol B synthase OS=Oryza sativa subsp. japonica GN=Os11g0285000 PE=1 SV=1//8.80142e-08
ref0038725-processed-gene-0.15	26.2289	132.481	-2.3366	0.017767	0.65071	--	sp|Q9FZ95|PUP3_ARATH Purine permease 3 OS=Arabidopsis thaliana GN=PUP3 PE=2 SV=1//2.70163e-50
ref0038864-processed-gene-0.0	1.17129	25.1489	-4.4243	0.00091812	0.12224	--	sp|O64697|C7101_ARATH Cytochrome P450 710A1 OS=Arabidopsis thaliana GN=CYP710A1 PE=1 SV=1//0
ref0038879-snap-gene-0.13	0.687658	154.728	-7.8138	0.0020185	0.19874	--	sp|Q1EHT7|C3H4_ORYSJ Zinc finger CCCH domain-containing protein 4 OS=Oryza sativa subsp. japonica GN=Os01g0256800 PE=2 SV=1//1.29219e-10
ref0038957-snap-gene-0.16	0.333571	10.318	-4.951	0.0063923	0.38097	--	sp|Q41558|HBP1C_WHEAT Transcription factor HBP-1b(c1) (Fragment) OS=Triticum aestivum PE=1 SV=2//1.97429e-08
ref0039013-snap-gene-0.2	13.4383	76.7652	-2.5141	0.012577	0.54548	--	sp|Q75LR2|AROF_ORYSJ Phospho-2-dehydro-3-deoxyheptonate aldolase 1, chloroplastic OS=Oryza sativa subsp. japonica GN=DAHPS1 PE=2 SV=2//1.30981e-36
ref0039165-snap-gene-0.1	24.877	103.795	-2.0608	0.03639	0.90467	--	-//-
ref0039282-exonerate_est2genome-gene-0.2	0	6.98904	#NAME?	0.0078845	0.42918	--	-//-
ref0039382-processed-gene-0.0	0.354086	10.7494	-4.924	0.0052077	0.33844	--	sp|Q9LK03|PERK2_ARATH Proline-rich receptor-like protein kinase PERK2 OS=Arabidopsis thaliana GN=PERK2 PE=2 SV=3//5.80453e-43
ref0039413-processed-gene-0.0	166.228	796.372	-2.2603	0.017529	0.64687	--	sp|Q9FEQ8|PER2_MAIZE Peroxidase 2 OS=Zea mays GN=PER2 PE=2 SV=1//7.14715e-124
ref0039511-snap-gene-0.11	0	5.37234	#NAME?	0.018713	0.66961	--	sp|B8AQW7|PLP1_ORYSI Patatin-like protein 1 OS=Oryza sativa subsp. indica GN=PLP1 PE=3 SV=1//9.79467e-08
ref0039573-processed-gene-0.10	19.7773	295.8	-3.9027	0.027684	0.80283	--	sp|Q8LPQ8|MSSP2_ARATH Monosaccharide-sensing protein 2 OS=Arabidopsis thaliana GN=MSSP2 PE=1 SV=2//0
ref0039626-snap-gene-0.22	4.23498	25.0209	-2.5627	0.023925	0.75023	--	sp|A9RGD8|GT47A_PHYPA Probable glucuronosyltransferase 47 A OS=Physcomitrella patens subsp. patens GN=GT47A PE=2 SV=1//1.8911e-60
ref0039696-snap-gene-0.26	3.44119	28.4734	-3.0486	0.0065206	0.38613	--	-//-
ref0039703-snap-gene-0.21	1.7294	30.6823	-4.1491	0.0028685	0.24704	--	sp|Q9SHV1|GLR22_ARATH Glutamate receptor 2.2 OS=Arabidopsis thaliana GN=GLR2.2 PE=2 SV=1//3.73899e-12
ref0039789-processed-gene-0.4	16.3595	210.958	-3.6888	0.0023591	0.21831	--	sp|Q9FZ80|SOT17_ARATH Cytosolic sulfotransferase 17 OS=Arabidopsis thaliana GN=SOT17 PE=1 SV=1//4.19646e-81
ref0039808-snap-gene-0.5	3.12523	49.0553	-3.9724	0.00058538	0.092831	--	sp|Q84MB3|ACCH1_ARATH 1-aminocyclopropane-1-carboxylate oxidase homolog 1 OS=Arabidopsis thaliana GN=At1g06620 PE=2 SV=1//4.1432e-49
ref0039877-processed-gene-0.21	1.41635	99.0766	-6.1283	0.00086445	0.11923	--	sp|Q9FEQ8|PER2_MAIZE Peroxidase 2 OS=Zea mays GN=PER2 PE=2 SV=1//5.82958e-92
ref0040301-snap-gene-0.30	22.729	260.85	-3.5206	0.00050633	0.084339	--	-//-
ref0040306-snap-gene-0.43	2.335	21.41	-3.1968	0.01073	0.50738	--	sp|Q9M0K4|LAF1_ARATH Transcription factor LAF1 OS=Arabidopsis thaliana GN=LAF1 PE=1 SV=2//1.82045e-06
ref0040364-processed-gene-0.2	113.998	450.497	-1.9825	0.036344	0.90414	--	-//-
ref0040379-processed-gene-0.7	8.85749	99.3556	-3.4876	0.0010287	0.13148	--	sp|Q9FF12|GSXL9_ARATH Flavin-containing monooxygenase FMO GS-OX-like 9 OS=Arabidopsis thaliana GN=At5g07800 PE=2 SV=1//4.36518e-146
ref0040417-processed-gene-0.8	37.719	194.423	-2.3658	0.013645	0.5646	--	sp|Q9LY50|ACCR3_ARATH Putative serine/threonine-protein kinase-like protein CCR3 OS=Arabidopsis thaliana GN=CCR3 PE=2 SV=1//7.37067e-55
ref0040417-snap-gene-0.22	26.9892	268.958	-3.3169	0.0031392	0.25882	--	sp|Q9FID8|Y5900_ARATH Putative receptor-like protein kinase At5g39000 OS=Arabidopsis thaliana GN=At5g39000 PE=3 SV=1//1.40064e-30
ref0040417-snap-gene-0.25	6.25046	39.9644	-2.6767	0.034926	0.88541	--	-//-
ref0040636-processed-gene-0.0	6.18068	32.3007	-2.3857	0.025648	0.77882	--	-//-
ref0040680-snap-gene-1.34	20.7927	89.0592	-2.0987	0.034287	0.87848	--	sp|Q75W16|AROG_ORYSJ Phospho-2-dehydro-3-deoxyheptonate aldolase 2, chloroplastic OS=Oryza sativa subsp. japonica GN=DAHPS2 PE=2 SV=1//1.67122e-42
ref0040692-snap-gene-1.31	1.13495	10.8143	-3.2522	0.024643	0.76473	--	sp|Q9T0J1|CRK26_ARATH Cysteine-rich receptor-like protein kinase 26 OS=Arabidopsis thaliana GN=CRK26 PE=2 SV=1//1.88556e-25
ref0040709-exonerate_est2genome-gene-0.0	19.8834	76.2596	-1.9394	0.048076	0.99985	--	-//-
ref0040709-processed-gene-0.1	4.33287	20.2915	-2.2275	0.045741	0.98283	--	-//-
ref0040787-processed-gene-0.5	0.333571	14.7466	-5.4662	0.0013124	0.15289	--	sp|Q6H9K0|PGLR2_PLAAC Exopolygalacturonase (Fragment) OS=Platanus acerifolia GN=plaa2 PE=1 SV=1//4.47446e-06
ref0040842-snap-gene-0.30	1.13495	11.7511	-3.3721	0.016311	0.62129	--	-//-
ref0040846-exonerate_est2genome-gene-0.3	2.104	16.7338	-2.9916	0.018156	0.65868	--	-//-
ref0040849-snap-gene-0.24	0	85.32	#NAME?	0.0003791	0.068793	--	-//-
ref0040939-snap-gene-0.3	0	6.76566	#NAME?	0.037392	0.91075	--	sp|Q6ETN3|4CL3_ORYSJ Probable 4-coumarate--CoA ligase 3 OS=Oryza sativa subsp. japonica GN=4CL3 PE=2 SV=1//2.57947e-07
ref0040965-snap-gene-1.31	0	22.4323	#NAME?	0.016371	0.62129	--	sp|P30298|SUS2_ORYSJ Sucrose synthase 2 OS=Oryza sativa subsp. japonica GN=SUS2 PE=1 SV=2//3.4352e-34
ref0040969-snap-gene-1.28	2.60347	16.1516	-2.6332	0.030443	0.83527	--	sp|B5WWZ8|FAO1_LOTJA Long-chain-alcohol oxidase FAO1 OS=Lotus japonicus GN=FAO1 PE=1 SV=1//2.01386e-15
ref0040975-snap-gene-0.11	0.354086	7.12428	-4.3306	0.025069	0.77108	--	sp|Q39152|FACR1_ARATH Fatty acyl-CoA reductase 1 OS=Arabidopsis thaliana GN=FAR1 PE=2 SV=1//2.38107e-10
ref0040976-snap-gene-0.18	7.84207	70.2176	-3.1625	0.023009	0.7369	--	-//-
ref0040978-snap-gene-1.32	0	18.5391	#NAME?	0.0374	0.91075	--	sp|O81020|NPC2_ARATH Non-specific phospholipase C2 OS=Arabidopsis thaliana GN=NPC2 PE=2 SV=1//2.74011e-60
ref0040985-snap-gene-0.33	0	11.8348	#NAME?	0.01205	0.53996	--	-//-
ref0040985-snap-gene-0.34	0.708173	10.6001	-3.9038	0.049455	1	--	-//-
ref0040988-snap-gene-3.31	0.687658	8.97382	-3.706	0.023626	0.74735	--	sp|Q3ECH2|Y1670_ARATH Probable receptor-like protein kinase At1g67000 OS=Arabidopsis thaliana GN=At1g67000 PE=2 SV=2//8.09274e-88
ref0040991-snap-gene-3.27	2.15618	13.81	-2.6792	0.03748	0.91163	--	sp|Q9ZS51|PMP22_ARATH Peroxisomal membrane protein PMP22 OS=Arabidopsis thaliana GN=PMP22 PE=1 SV=1//2.18715e-12
ref0040994-processed-gene-0.13	30.156	397.804	-3.7215	0.00018616	0.043801	--	sp|Q8GT20|BEBT_TOBAC Benzyl alcohol O-benzoyltransferase OS=Nicotiana tabacum GN=HSR201 PE=1 SV=1//5.26464e-112
ref0040994-processed-gene-1.0	114.981	1276.91	-3.4732	0.000372	0.068323	--	sp|Q8GT20|BEBT_TOBAC Benzyl alcohol O-benzoyltransferase OS=Nicotiana tabacum GN=HSR201 PE=1 SV=1//4.3468e-106
ref0040994-snap-gene-0.21	31.1872	793.32	-4.6689	7.2826e-06	0.0039128	--	sp|Q9SS01|AAE20_ARATH Benzoate--CoA ligase, peroxisomal OS=Arabidopsis thaliana GN=AAE20 PE=1 SV=1//2.58379e-17
ref0040994-snap-gene-1.23	7.58475	255.376	-5.0734	3.6764e-06	0.0022431	--	sp|Q8LCU7|MECR_ARATH Probable trans-2-enoyl-CoA reductase, mitochondrial OS=Arabidopsis thaliana GN=At3g45770 PE=2 SV=1//1.81588e-06
ref0040994-snap-gene-1.28	0.333571	23.5763	-6.1432	0.00013587	0.034444	--	sp|Q8GU89|AB37G_ORYSJ ABC transporter G family member 37 OS=Oryza sativa subsp. japonica GN=ABCG37 PE=2 SV=1//8.44409e-06
ref0041055-processed-gene-0.4	11.3976	84.9479	-2.8978	0.01794	0.65419	--	sp|P81898|PNAA_PRUDU Peptide-N4-(N-acetyl-beta-glucosaminyl)asparagine amidase A OS=Prunus dulcis PE=1 SV=2//4.54889e-147
ref0041159-snap-gene-0.1	7.46279	34.0607	-2.1903	0.037613	0.912	--	sp|Q9SAK5|APL_ARATH Myb family transcription factor APL OS=Arabidopsis thaliana GN=APL PE=2 SV=2//5.71918e-07
ref0041176-processed-gene-0.0	361.752	1553.07	-2.102	0.023284	0.74045	--	-//-
ref0041287-snap-gene-0.9	0.687658	7.87435	-3.5174	0.037066	0.90861	--	sp|Q9LND7|SKI16_ARATH F-box protein SKIP16 OS=Arabidopsis thaliana GN=SKIP16 PE=1 SV=1//1.05129e-20
ref0041344-processed-gene-0.2	4.57324	25.5863	-2.4841	0.027416	0.7972	--	-//-
ref0041486-snap-gene-0.10	6.47968	40.5865	-2.647	0.015382	0.60058	--	sp|Q9LS40|ASPG1_ARATH Protein ASPARTIC PROTEASE IN GUARD CELL 1 OS=Arabidopsis thaliana GN=ASPG1 PE=1 SV=1//8.58127e-54
ref0041491-processed-gene-0.7	889.485	3515.59	-1.9827	0.032001	0.85381	--	sp|Q9SGD6|AROD6_ARATH Arogenate dehydratase/prephenate dehydratase 6, chloroplastic OS=Arabidopsis thaliana GN=ADT6 PE=1 SV=1//4.03065e-77
ref0041546-snap-gene-0.5	1.41635	17.2355	-3.6051	0.044127	0.97454	--	sp|Q39214|RPM1_ARATH Disease resistance protein RPM1 OS=Arabidopsis thaliana GN=RPM1 PE=1 SV=1//4.04935e-12
ref0041595-snap-gene-0.6	2.05829	265.713	-7.0123	1.4136e-08	2.9933e-05	--	sp|Q9FL41|WTR38_ARATH WAT1-related protein At5g07050 OS=Arabidopsis thaliana GN=At5g07050 PE=2 SV=1//1.07132e-25
ref0041626-processed-gene-0.23	0	5.34652	#NAME?	0.020264	0.69407	--	sp|P0DKH0|NRT22_ORYSJ High-affinity nitrate transporter 2.2 OS=Oryza sativa subsp. japonica GN=NRT2.2 PE=1 SV=1//3.75962e-176
ref0041731-processed-gene-0.0	46.243	270.792	-2.5499	0.008169	0.4363	--	sp|Q8W0E4|SAT1_ORYSJ Probable serine acetyltransferase 1 OS=Oryza sativa subsp. japonica GN=SAT1 PE=2 SV=1//1.24491e-134
ref0041804-snap-gene-0.8	0.687658	55.8179	-6.3429	1.8079e-05	0.0080345	--	-//-
ref0041857-snap-gene-0.7	1.02123	16.1653	-3.9845	0.0047643	0.31878	--	sp|A2YIW7|TRXH_ORYSI Thioredoxin H-type OS=Oryza sativa subsp. indica GN=TRXH PE=1 SV=1//7.34488e-23
ref0041899-processed-gene-0.1	10.6859	83.6905	-2.9694	0.0032664	0.26188	--	sp|O22533|ZAT6_ARATH Zinc finger protein ZAT6 OS=Arabidopsis thaliana GN=ZAT6 PE=2 SV=1//1.77615e-19
ref0041948-snap-gene-0.18	42.5913	164.123	-1.9461	0.039277	0.92386	--	sp|P54802|ANAG_HUMAN Alpha-N-acetylglucosaminidase OS=Homo sapiens GN=NAGLU PE=1 SV=2//3.01089e-06
ref0041992-snap-gene-0.26	0.780862	12.9366	-4.0502	0.0057805	0.35811	--	sp|Q6L400|R1B16_SOLDE Putative late blight resistance protein homolog R1B-16 OS=Solanum demissum GN=R1B-16 PE=3 SV=1//1.9238e-44
ref0042114-processed-gene-0.4	0	8.33771	#NAME?	0.0038571	0.2857	--	sp|Q67ZI9|GDL48_ARATH GDSL esterase/lipase At2g42990 OS=Arabidopsis thaliana GN=At2g42990 PE=2 SV=1//3.04766e-35
ref0042152-snap-gene-0.23	0	5.67748	#NAME?	0.015675	0.60621	--	-//-
ref0042160-snap-gene-0.36	146.944	852.321	-2.5361	0.0075833	0.4182	--	sp|Q8H0V5|OCP3_ARATH Protein OVEREXPRESSOR OF CATIONIC PEROXIDASE 3 OS=Arabidopsis thaliana GN=OCP3 PE=1 SV=1//8.03641e-32
ref0042160-snap-gene-0.37	3.18209	16.9856	-2.4163	0.047739	0.99836	--	sp|O24646|HY5_ARATH Transcription factor HY5 OS=Arabidopsis thaliana GN=HY5 PE=1 SV=1//5.88688e-11
ref0042179-processed-gene-0.1	110.238	505.618	-2.1974	0.020681	0.69577	--	-//-
ref0042240-processed-gene-0.2	8.59774	119.374	-3.7954	0.00028394	0.056035	--	sp|Q8LL69|DBNBT_TAXCA 3&apos;-N-debenzoyl-2&apos;-deoxytaxol N-benzoyltransferase OS=Taxus canadensis GN=TAX10 PE=1 SV=1//1.81339e-43
ref0042333-snap-gene-0.4	7.65275	44.3525	-2.535	0.01625	0.62034	--	sp|Q8S8T4|UXS4_ARATH UDP-glucuronic acid decarboxylase 4 OS=Arabidopsis thaliana GN=UXS4 PE=2 SV=1//7.25276e-32
ref0042372-processed-gene-0.1	1.04174	24.3287	-4.5456	0.00070389	0.10602	--	-//-
ref0042504-snap-gene-0.20	1.3548	12.2843	-3.1807	0.024919	0.76998	--	sp|Q7EZ44|XB35_ORYSJ Probable E3 ubiquitin-protein ligase XBOS35 OS=Oryza sativa subsp. japonica GN=XBOS35 PE=2 SV=1//2.98802e-37
ref0042560-processed-gene-0.5	31.7025	134.959	-2.0899	0.029594	0.82604	--	-//-
ref0042564-snap-gene-0.15	0	7.04006	#NAME?	0.0077965	0.42588	--	sp|Q2QMT7|Y1214_ORYSJ B3 domain-containing protein Os12g0591400 OS=Oryza sativa subsp. japonica GN=Os12g0591300 PE=2 SV=1//7.68219e-09
ref0042587-snap-gene-0.18	3.81289	20.3571	-2.4166	0.038267	0.91589	--	sp|Q75I75|EXP31_ORYSJ Expansin-A31 OS=Oryza sativa subsp. japonica GN=EXPA31 PE=2 SV=2//8.52582e-101
ref0042601-snap-gene-0.11	43.6607	554.049	-3.6656	0.00025343	0.051834	--	sp|Q0WP01|PTR9_ARATH Protein NRT1/ PTR FAMILY 5.10 OS=Arabidopsis thaliana GN=NPF5.10 PE=2 SV=1//4.01715e-19
ref0042659-processed-gene-2.10	10.5546	2451.33	-7.8596	4.8469e-11	1.7448e-07	--	sp|Q94JG1|NRT23_ORYSJ High-affinity nitrate transporter 2.3 OS=Oryza sativa subsp. japonica GN=NRT2.3 PE=1 SV=1//0
ref0042660-snap-gene-2.37	2.39654	258.799	-6.7547	2.5876e-08	4.6682e-05	--	sp|Q8VZG8|Y4885_ARATH Probable LRR receptor-like serine/threonine-protein kinase At4g08850 OS=Arabidopsis thaliana GN=At4g08850 PE=2 SV=3//6.55834e-07
ref0042665-processed-gene-1.2	4.4671	22.2508	-2.3164	0.038031	0.91269	--	-//-
ref0042669-snap-gene-1.18	3.90431	40.6444	-3.3799	0.042652	0.95543	--	sp|Q5JMM1|ARFC_ORYSJ Auxin response factor 3 OS=Oryza sativa subsp. japonica GN=ARF3 PE=2 SV=1//2.25061e-08
ref0042689-snap-gene-0.14	2.02194	187.475	-6.5348	9.4641e-08	0.00013103	--	sp|Q9M2S4|LRKS4_ARATH L-type lectin-domain containing receptor kinase S.4 OS=Arabidopsis thaliana GN=LECRKS4 PE=2 SV=1//4.50328e-41
ref0042770-snap-gene-0.5	1.02123	8.88076	-3.1204	0.046261	0.98283	--	sp|Q8H0T5|ERF73_ARATH Ethylene-responsive transcription factor ERF073 OS=Arabidopsis thaliana GN=ERF073 PE=2 SV=1//3.02803e-07
ref0042770-snap-gene-0.6	5.65601	87.6703	-3.9542	0.00023894	0.050465	--	sp|Q9FFW5|PERK8_ARATH Proline-rich receptor-like protein kinase PERK8 OS=Arabidopsis thaliana GN=PERK8 PE=1 SV=1//1.03529e-07
ref0042771-snap-gene-0.9	2.79166	19.1783	-2.7803	0.021251	0.70571	--	-//-
ref0042790-snap-gene-0.30	0.354086	5.85699	-4.048	0.045188	0.98008	--	-//-
ref0042802-snap-gene-0.14	4.88629	26.8963	-2.4606	0.027699	0.80283	--	sp|P0DI16|DRL44_ARATH Probable disease resistance protein RDL5 OS=Arabidopsis thaliana GN=RDL5 PE=1 SV=1//1.67374e-06
ref0042829-snap-gene-0.1	6.26629	144.794	-4.5302	3.3377e-05	0.012136	--	sp|P80299|HYES_RAT Bifunctional epoxide hydrolase 2 OS=Rattus norvegicus GN=Ephx2 PE=1 SV=1//2.75266e-38
ref0042894-processed-gene-0.2	9.19865	74.6562	-3.0208	0.0035186	0.27185	--	sp|C0LGP4|Y3475_ARATH Probable LRR receptor-like serine/threonine-protein kinase At3g47570 OS=Arabidopsis thaliana GN=At3g47570 PE=2 SV=1//2.84251e-07
ref0042895-processed-gene-0.12	82.5568	706.86	-3.098	0.0014338	0.1623	--	sp|P48422|C86A1_ARATH Cytochrome P450 86A1 OS=Arabidopsis thaliana GN=CYP86A1 PE=1 SV=2//0
ref0042898-snap-gene-0.4	124.535	582.42	-2.2255	0.017556	0.64687	--	sp|Q9CA68|GDL31_ARATH GDSL esterase/lipase At1g74460 OS=Arabidopsis thaliana GN=At1g74460 PE=2 SV=1//3.10349e-40
ref0042905-processed-gene-0.1	31.6561	164.26	-2.3754	0.012829	0.5511	--	-//-
ref0042926-processed-gene-0.0	5.67184	37.6096	-2.7292	0.01256	0.54548	--	sp|Q7XA42|RGA1_SOLBU Putative disease resistance protein RGA1 OS=Solanum bulbocastanum GN=RGA1 PE=2 SV=2//1.24197e-44
ref0042939-snap-gene-0.11	0	8.48034	#NAME?	0.011297	0.52417	--	sp|Q9LSV3|WAKLS_ARATH Putative wall-associated receptor kinase-like 16 OS=Arabidopsis thaliana GN=WAKL16 PE=3 SV=1//2.24936e-63
ref0043017-processed-gene-0.2	2.77115	45.7942	-4.0466	0.0004865	0.08222	--	sp|Q7XA39|RGA4_SOLBU Putative disease resistance protein RGA4 OS=Solanum bulbocastanum GN=RGA4 PE=2 SV=1//7.37852e-93
ref0043017-processed-gene-0.3	0	7.69706	#NAME?	0.0056676	0.35585	--	-//-
ref0043115-processed-gene-0.5	2.104	27.9882	-3.7336	0.017143	0.63951	--	-//-
ref0043119-snap-gene-0.11	1.02123	8.98796	-3.1377	0.042565	0.95516	--	sp|Q7XRV2|YSL6_ORYSJ Probable metal-nicotianamine transporter YSL6 OS=Oryza sativa subsp. japonica GN=YSL6 PE=2 SV=1//3.46268e-18
ref0043190-snap-gene-0.15	0	14.5488	#NAME?	0.00035018	0.065999	--	sp|Q8RXN0|AB11G_ARATH ABC transporter G family member 11 OS=Arabidopsis thaliana GN=ABCG11 PE=1 SV=1//7.93521e-09
ref0043216-snap-gene-0.16	1.74523	75.2187	-5.4296	0.0008043	0.11581	--	sp|B9DFG5|PTI13_ARATH PTI1-like tyrosine-protein kinase 3 OS=Arabidopsis thaliana GN=PTI13 PE=1 SV=1//2.61737e-15
ref0043224-snap-gene-0.9	0.333571	5.89632	-4.1437	0.045032	0.98008	--	sp|Q42798|C93A1_SOYBN 3,9-dihydroxypterocarpan 6A-monooxygenase OS=Glycine max GN=CYP93A1 PE=1 SV=1//1.10998e-126
ref0043234-snap-gene-0.22	3.47463	71.3106	-4.3592	0.00011903	0.031051	--	sp|Q8GUH1|PUB33_ARATH U-box domain-containing protein 33 OS=Arabidopsis thaliana GN=PUB33 PE=2 SV=2//4.51928e-10
ref0043255-processed-gene-0.2	0	15.1988	#NAME?	0.007347	0.4135	--	sp|P93846|CP51_SORBI Obtusifoliol 14-alpha demethylase OS=Sorghum bicolor GN=CYP51 PE=1 SV=1//4.18139e-18
ref0043300-processed-gene-0.1	164.624	735.344	-2.1592	0.020405	0.69443	--	sp|Q9ZVX4|U90A1_ARATH UDP-glycosyltransferase 90A1 OS=Arabidopsis thaliana GN=UGT90A1 PE=2 SV=1//5.6545e-82
ref0043338-snap-gene-1.25	2.06297	22.155	-3.4248	0.042301	0.95122	--	-//-
ref0043388-snap-gene-0.4	1.02123	9.46768	-3.2127	0.037659	0.912	--	-//-
ref0043389-snap-gene-0.12	2.92121	21.2393	-2.8621	0.014475	0.58751	--	sp|Q9LHE3|ASPG2_ARATH Protein ASPARTIC PROTEASE IN GUARD CELL 2 OS=Arabidopsis thaliana GN=ASPG2 PE=2 SV=1//7.04962e-41
ref0043396-snap-gene-0.13	27.5351	109.022	-1.9853	0.044904	0.98008	--	sp|Q9URY7|FMDA_SCHPO Putative formamidase C869.04 OS=Schizosaccharomyces pombe (strain 972 / ATCC 24843) GN=SPAC869.04 PE=3 SV=1//2.51669e-21
ref0043399-snap-gene-0.9	9.31415	168.571	-4.1778	8.0103e-05	0.023461	--	sp|P93846|CP51_SORBI Obtusifoliol 14-alpha demethylase OS=Sorghum bicolor GN=CYP51 PE=1 SV=1//4.76174e-18
ref0043443-processed-gene-0.18	173.53	642.609	-1.8888	0.040826	0.93974	--	sp|P50160|TS2_MAIZE Sex determination protein tasselseed-2 OS=Zea mays GN=TS2 PE=2 SV=1//1.62898e-113
ref0043469-exonerate_est2genome-gene-0.0	0.333571	9.10906	-4.7712	0.010284	0.49892	--	-//-
ref0043529-snap-gene-0.7	6.30264	30.4719	-2.2735	0.036328	0.90414	--	sp|Q9ZQR3|Y2451_ARATH Leucine-rich repeat receptor-like serine/threonine-protein kinase At2g14510 OS=Arabidopsis thaliana GN=At2g14510 PE=2 SV=1//1.3059e-09
ref0043618-snap-gene-0.7	0	47.8666	#NAME?	0.001481	0.16557	--	sp|Q9LPQ8|ALMT3_ARATH Putative aluminum-activated malate transporter 3 OS=Arabidopsis thaliana GN=ALMT3 PE=3 SV=1//7.5001e-82
ref0043679-snap-gene-0.8	32.6874	186.829	-2.5149	0.0097769	0.47884	--	-//-
ref0043684-exonerate_est2genome-gene-0.2	110.239	540.693	-2.2942	0.025443	0.77654	--	-//-
ref0043702-snap-gene-0.14	0.354086	23.1838	-6.0329	0.026237	0.78474	--	sp|Q84ZW8|ACSS_MAIZE Acyclic sesquiterpene synthase OS=Zea mays GN=TPS1 PE=1 SV=1//2.41205e-08
ref0043889-snap-gene-0.17	1.48903	13.7104	-3.2028	0.016445	0.62129	--	sp|Q9SZD5|LRK59_ARATH L-type lectin-domain containing receptor kinase V.9 OS=Arabidopsis thaliana GN=LECRK59 PE=2 SV=1//1.49282e-98
ref0043896-snap-gene-0.22	5.71174	67.6316	-3.5657	0.015132	0.59672	--	sp|Q9FZB1|Y5188_ARATH Probable LRR receptor-like serine/threonine-protein kinase At1g51880 OS=Arabidopsis thaliana GN=At1g51880 PE=2 SV=1//2.404e-24
ref0043915-snap-gene-0.8	2.78698	33.7216	-3.5969	0.038008	0.91269	--	-//-
ref0043917-processed-gene-0.0	1.91581	11.7531	-2.617	0.048239	0.99985	--	sp|Q9SJA7|SOX_ARATH Probable sarcosine oxidase OS=Arabidopsis thaliana GN=At2g24580 PE=2 SV=1//9.15623e-105
ref0043962-exonerate_est2genome-gene-0.0	5.16769	99.9147	-4.2731	0.015833	0.6109	--	-//-
ref0044033-processed-gene-0.1	3.47932	72.6802	-4.3847	0.00011602	0.030709	--	sp|Q9M1V2|SOT5_ARATH Cytosolic sulfotransferase 5 OS=Arabidopsis thaliana GN=SOT5 PE=1 SV=1//1.03285e-84
ref0044117-processed-gene-0.5	78.4783	3086.32	-5.2975	6.5244e-07	0.00063477	--	sp|P14009|14KD_DAUCA 14 kDa proline-rich protein DC2.15 OS=Daucus carota PE=2 SV=1//2.4219e-33
ref0044232-processed-gene-0.0	57.4009	544.218	-3.245	0.024896	0.76998	--	sp|Q42602|C89A2_ARATH Cytochrome P450 89A2 OS=Arabidopsis thaliana GN=CYP89A2 PE=2 SV=2//6.23857e-58
ref0044263-snap-gene-0.7	26.0043	158.619	-2.6087	0.0076325	0.42011	--	sp|P46032|PTR2_ARATH Protein NRT1/ PTR FAMILY 8.3 OS=Arabidopsis thaliana GN=NPF8.3 PE=1 SV=1//3.67505e-138
ref0044369-processed-gene-0.8	34.4754	526.354	-3.9324	0.00010812	0.029046	--	sp|Q9FEQ8|PER2_MAIZE Peroxidase 2 OS=Zea mays GN=PER2 PE=2 SV=1//1.78873e-145
ref0044420-snap-gene-0.12	1.7294	48.6319	-4.8136	8.7007e-05	0.02428	--	sp|Q6ZGP8|TPP4_ORYSJ Probable trehalose-phosphate phosphatase 4 OS=Oryza sativa subsp. japonica GN=TPP4 PE=2 SV=1//4.38795e-25
ref0044539-snap-gene-0.5	0.390431	42.5723	-6.7687	5.9178e-06	0.0033223	--	-//-
ref0044604-snap-gene-0.22	263.594	990.846	-1.9103	0.038501	0.91711	--	-//-
ref0044694-snap-gene-0.3	0.333571	5.77522	-4.1138	0.046057	0.98283	--	sp|Q9CAA7|PUB42_ARATH Putative U-box domain-containing protein 42 OS=Arabidopsis thaliana GN=PUB42 PE=2 SV=1//1.0311e-16
ref0044736-processed-gene-0.4	5.83483	28.4898	-2.2877	0.038383	0.91687	--	sp|Q9ZVI9|PECT1_ARATH Ethanolamine-phosphate cytidylyltransferase OS=Arabidopsis thaliana GN=PECT1 PE=1 SV=1//1.52285e-13
ref0044768-exonerate_est2genome-gene-0.0	6.63911	30.7804	-2.2129	0.033925	0.87231	--	sp|Q9LRR4|R13L1_ARATH Putative disease resistance RPP13-like protein 1 OS=Arabidopsis thaliana GN=RPPL1 PE=3 SV=1//2.62595e-162
ref0044844-snap-gene-0.6	13.8363	55.1311	-1.9944	0.042268	0.95122	--	sp|Q8H1F6|DGP3_ARATH DAR GTPase 3, chloroplastic OS=Arabidopsis thaliana GN=DGP3 PE=2 SV=1//1.2983e-12
ref0044906-processed-gene-0.8	0.354086	13.7709	-5.2814	0.0017452	0.18316	--	sp|Q9SIT1|TMK3_ARATH Receptor-like kinase TMK3 OS=Arabidopsis thaliana GN=TMK3 PE=2 SV=1//2.56745e-14
ref0044906-snap-gene-0.13	38.6875	257.449	-2.7343	0.0044737	0.30792	--	sp|Q9SYS7|CRK39_ARATH Putative cysteine-rich receptor-like protein kinase 39 OS=Arabidopsis thaliana GN=CRK39 PE=3 SV=1//5.92403e-17
ref0044911-processed-gene-0.3	0	4.72677	#NAME?	0.030392	0.83527	--	sp|Q9FEQ8|PER2_MAIZE Peroxidase 2 OS=Zea mays GN=PER2 PE=2 SV=1//2.63693e-130
ref0044913-snap-gene-0.12	5.91221	30.2299	-2.3542	0.032791	0.86034	--	sp|Q8H038|KATAM_ORYSJ Xyloglucan galactosyltransferase KATAMARI1 homolog OS=Oryza sativa subsp. japonica GN=Os03g0144800 PE=2 SV=1//2.20677e-59
ref0045034-snap-gene-0.15	0	7.33376	#NAME?	0.0061236	0.37217	--	sp|Q8GXB4|WTR2_ARATH WAT1-related protein At1g09380 OS=Arabidopsis thaliana GN=At1g09380 PE=2 SV=1//6.24072e-08
ref0045039-processed-gene-0.0	1.05757	8.85986	-3.0665	0.046184	0.98283	--	sp|Q2QR07|SWT13_ORYSJ Bidirectional sugar transporter SWEET13 OS=Oryza sativa subsp. japonica GN=SWEET13 PE=2 SV=1//2.45187e-87
ref0045040-processed-gene-0.2	8.37676	44.447	-2.4076	0.03257	0.85662	--	-//-
ref0045060-processed-gene-0.9	2.08349	30.9001	-3.8905	0.020622	0.69443	--	sp|Q43729|PER57_ARATH Peroxidase 57 OS=Arabidopsis thaliana GN=PER57 PE=1 SV=1//8.93847e-55
ref0045062-snap-gene-0.18	0	29.0228	#NAME?	9.0335e-06	0.0045801	--	sp|Q9LHA1|C8D11_ARATH Cytochrome P450 81D11 OS=Arabidopsis thaliana GN=CYP81D11 PE=2 SV=1//5.29953e-33
ref0045093-snap-gene-0.24	2.77115	53.943	-4.2829	0.00024026	0.050465	--	sp|Q55GU0|Y9955_DICDI Probable serine/threonine-protein kinase DDB_G0267514 OS=Dictyostelium discoideum GN=DDB_G0267514 PE=3 SV=1//2.34669e-15
ref0045094-snap-gene-0.14	21.4146	184.61	-3.1078	0.0017429	0.18316	--	sp|Q9FEQ8|PER2_MAIZE Peroxidase 2 OS=Zea mays GN=PER2 PE=2 SV=1//1.87959e-27
ref0045094-snap-gene-0.15	8.37207	39.4431	-2.2361	0.032388	0.85632	--	sp|Q9FEQ8|PER2_MAIZE Peroxidase 2 OS=Zea mays GN=PER2 PE=2 SV=1//8.88937e-54
ref0045098-snap-gene-0.19	3.16626	29.6007	-3.2248	0.0054018	0.34724	--	-//-
ref0045099-snap-gene-0.27	0	6.57669	#NAME?	0.010421	0.50355	--	sp|Q9LMN8|WAK3_ARATH Wall-associated receptor kinase 3 OS=Arabidopsis thaliana GN=WAK3 PE=2 SV=2//2.12585e-14
ref0045140-snap-gene-0.12	0.780862	29.2769	-5.2286	0.00013506	0.034444	--	sp|Q8LBI9|EDL16_ARATH Sugar transporter ERD6-like 16 OS=Arabidopsis thaliana GN=At5g18840 PE=2 SV=2//3.9344e-24
ref0045259-snap-gene-0.18	0.333571	7.40852	-4.4731	0.021982	0.72003	--	-//-
ref0045286-snap-gene-0.1	1.78626	27.5281	-3.9459	0.0014492	0.16302	--	sp|Q8BR93|HARB1_MOUSE Putative nuclease HARBI1 OS=Mus musculus GN=Harbi1 PE=2 SV=1//3.90358e-09
ref0045477-snap-gene-0.9	0.354086	6.87962	-4.2802	0.026156	0.78399	--	sp|Q9LXA5|LRK91_ARATH L-type lectin-domain containing receptor kinase IX.1 OS=Arabidopsis thaliana GN=LECRK91 PE=2 SV=1//3.67724e-48
ref0045492-processed-gene-0.2	0	20.461	#NAME?	0.045412	0.98008	--	-//-
ref0045558-snap-gene-0.10	1.04174	8.83182	-3.0837	0.043213	0.96435	--	sp|A2ARP1|VIP1_MOUSE Inositol hexakisphosphate and diphosphoinositol-pentakisphosphate kinase 1 OS=Mus musculus GN=Ppip5k1 PE=2 SV=1//5.60083e-11
ref0045600-snap-gene-0.11	177.033	1397.06	-2.9803	0.0018974	0.18998	--	-//-
ref0045700-snap-gene-0.30	0	6.48103	#NAME?	0.018814	0.67124	--	sp|Q75HQ3|BGAL7_ORYSJ Beta-galactosidase 7 OS=Oryza sativa subsp. japonica GN=Os05g0428100 PE=3 SV=1//2.62234e-06
ref0045817-snap-gene-0.36	2.43757	38.5157	-3.9819	0.00081162	0.11619	--	sp|Q8GXZ3|Y5102_ARATH Serine/threonine-protein kinase At5g01020 OS=Arabidopsis thaliana GN=At5g01020 PE=1 SV=1//6.25839e-16
ref0045819-snap-gene-0.30	11.791	64.2552	-2.4461	0.016031	0.61696	--	-//-
ref0045825-snap-gene-0.38	0.354086	6.81692	-4.2669	0.043686	0.97063	--	-//-
ref0045863-snap-gene-0.20	5.85066	75.2751	-3.6855	0.00068309	0.10332	--	sp|O81906|B120_ARATH G-type lectin S-receptor-like serine/threonine-protein kinase B120 OS=Arabidopsis thaliana GN=B120 PE=2 SV=1//1.48166e-17
ref0046030-snap-gene-0.4	47.3269	325.605	-2.7824	0.004043	0.29225	--	sp|A6YIH8|C7D55_HYOMU Premnaspirodiene oxygenase OS=Hyoscyamus muticus GN=CYP71D55 PE=1 SV=1//5.90783e-94
ref0046041-snap-gene-0.4	0	35.1572	#NAME?	7.7049e-05	0.022922	--	sp|Q39208|SC5D1_ARATH Delta(7)-sterol-C5(6)-desaturase 1 OS=Arabidopsis thaliana GN=STE1 PE=1 SV=2//1.91699e-13
ref0046114-snap-gene-0.10	64.5649	369.81	-2.518	0.0065699	0.3866	--	sp|Q6K7E6|ERF1_ORYSJ Ethylene-responsive transcription factor 1 OS=Oryza sativa subsp. japonica GN=EREBP1 PE=1 SV=1//1.61837e-17
ref0046155-snap-gene-0.9	6.26629	141.995	-4.5021	3.2069e-05	0.011901	--	-//-
ref0046236-snap-gene-0.32	1.3548	17.3486	-3.6787	0.031465	0.84597	--	sp|Q9LXA5|LRK91_ARATH L-type lectin-domain containing receptor kinase IX.1 OS=Arabidopsis thaliana GN=LECRK91 PE=2 SV=1//5.59888e-48
ref0046245-processed-gene-0.4	56.7541	204.722	-1.8509	0.045981	0.98283	--	sp|Q943I6|STOP1_ORYSJ Zinc finger protein STOP1 homolog OS=Oryza sativa subsp. japonica GN=Os01g0871200 PE=2 SV=1//7.17631e-63
ref0046291-processed-gene-0.5	159.749	2081.81	-3.704	0.00019282	0.044494	--	sp|Q6K9G1|AMT12_ORYSJ Ammonium transporter 1 member 2 OS=Oryza sativa subsp. japonica GN=AMT1-2 PE=2 SV=1//3.41773e-51
ref0046367-snap-gene-0.5	24.18	168.014	-2.7967	0.0046159	0.31411	--	sp|Q8GSM7|HST_TOBAC Shikimate O-hydroxycinnamoyltransferase OS=Nicotiana tabacum GN=HST PE=1 SV=1//3.51643e-30
ref0046440-snap-gene-0.7	1.07809	28.0405	-4.701	0.00035219	0.066033	--	sp|B7F7K7|BGL31_ORYSJ Beta-glucosidase 31 OS=Oryza sativa subsp. japonica GN=BGLU31 PE=2 SV=1//6.56421e-18
ref0046446-snap-gene-0.10	1.39115	20.8505	-3.9057	0.0032079	0.26126	--	sp|Q9LSV3|WAKLS_ARATH Putative wall-associated receptor kinase-like 16 OS=Arabidopsis thaliana GN=WAKL16 PE=3 SV=1//9.979e-07
ref0046523-snap-gene-0.8	0.780862	7.81141	-3.3224	0.040003	0.93509	--	-//-
ref0046536-snap-gene-0.13	20.4915	176.612	-3.1075	0.010326	0.50029	--	sp|Q9SD53|Y3720_ARATH UPF0481 protein At3g47200 OS=Arabidopsis thaliana GN=At3g47200 PE=2 SV=1//2.41407e-11
ref0046538-snap-gene-0.11	0	4.13063	#NAME?	0.044895	0.98008	--	sp|O35864|CSN5_MOUSE COP9 signalosome complex subunit 5 OS=Mus musculus GN=Cops5 PE=1 SV=3//2.41099e-33
ref0046540-processed-gene-0.5	76.464	328.486	-2.103	0.024868	0.76998	--	sp|Q9ZUY3|AROD3_ARATH Arogenate dehydratase 3, chloroplastic OS=Arabidopsis thaliana GN=ADT3 PE=1 SV=1//1.82918e-54
ref0046828-processed-gene-0.2	168.919	1315.77	-2.9615	0.0021609	0.20633	--	sp|Q9LZJ3|XXT1_ARATH Xyloglucan 6-xylosyltransferase 1 OS=Arabidopsis thaliana GN=XXT1 PE=1 SV=1//3.07332e-148
ref0046879-processed-gene-0.2	3.79238	36.0866	-3.2503	0.0045053	0.30951	--	sp|Q39214|RPM1_ARATH Disease resistance protein RPM1 OS=Arabidopsis thaliana GN=RPM1 PE=1 SV=1//5.16361e-30
ref0046879-snap-gene-0.20	10.275	63.2226	-2.6213	0.010704	0.50738	--	sp|P0DI16|DRL44_ARATH Probable disease resistance protein RDL5 OS=Arabidopsis thaliana GN=RDL5 PE=1 SV=1//1.5791e-06
ref0047084-snap-gene-0.4	17.6492	71.2395	-2.0131	0.037884	0.91264	--	sp|Q9SJL0|U86A1_ARATH UDP-glycosyltransferase 86A1 OS=Arabidopsis thaliana GN=UGT86A1 PE=2 SV=1//7.41509e-29
ref0047113-processed-gene-0.4	3.86506	138.372	-5.1619	4.8931e-06	0.002841	--	sp|Q9LSL5|LRK92_ARATH L-type lectin-domain containing receptor kinase IX.2 OS=Arabidopsis thaliana GN=LECRK92 PE=2 SV=1//1.32576e-09
ref0047130-processed-gene-0.0	0.333571	589.212	-10.787	1.4386e-12	7.398e-09	--	sp|A2ZU80|NRT24_ORYSJ Probable high-affinity nitrate transporter 2.4 OS=Oryza sativa subsp. japonica GN=NRT2.4 PE=2 SV=2//3.34975e-111
ref0047185-processed-gene-0.3	0	4.17489	#NAME?	0.044339	0.976	--	sp|Q39191|WAK1_ARATH Wall-associated receptor kinase 1 OS=Arabidopsis thaliana GN=WAK1 PE=1 SV=2//5.46738e-11
ref0047306-snap-gene-0.15	8.64232	98.1016	-3.5048	0.0008617	0.11923	--	sp|O81906|B120_ARATH G-type lectin S-receptor-like serine/threonine-protein kinase B120 OS=Arabidopsis thaliana GN=B120 PE=2 SV=1//3.34264e-38
ref0047377-snap-gene-0.21	0	49.5248	#NAME?	3.8761e-05	0.013605	--	-//-
ref0047456-snap-gene-0.22	12.9705	98.4068	-2.9235	0.0039833	0.29119	--	sp|Q8S9L6|CRK29_ARATH Cysteine-rich receptor-like protein kinase 29 OS=Arabidopsis thaliana GN=CRK29 PE=2 SV=1//5.06217e-08
ref0047458-processed-gene-0.6	0.390431	39.4277	-6.658	0.0045687	0.31215	--	sp|Q8RV79|SOT11_ARATH Cytosolic sulfotransferase 11 OS=Arabidopsis thaliana GN=SOT11 PE=2 SV=1//5.09732e-24
ref0047494-snap-gene-0.24	1.80209	10.9822	-2.6074	0.049959	1	--	sp|P80728|MAVI_CUCPE Mavicyanin OS=Cucurbita pepo PE=1 SV=1//1.03614e-14
ref0047497-processed-gene-0.5	5.94855	34.6102	-2.5406	0.01891	0.67158	--	sp|P38076|CYSK_WHEAT Cysteine synthase OS=Triticum aestivum GN=CYS1 PE=2 SV=1//2.99302e-08
ref0047553-processed-gene-0.6	4.83412	26.8637	-2.4743	0.027774	0.80377	--	sp|Q9FJ75|WAXS4_ARATH Probable long-chain-alcohol O-fatty-acyltransferase 4 OS=Arabidopsis thaliana GN=AT4 PE=2 SV=1//2.62714e-69
ref0047756-processed-gene-0.5	10.1724	114.619	-3.4941	0.00072003	0.10731	--	sp|Q9LZR8|Y5370_ARATH PAN domain-containing protein At5g03700 OS=Arabidopsis thaliana GN=At5g03700 PE=1 SV=1//1.87365e-73
ref0047824-snap-gene-0.7	1.3548	115.574	-6.4146	4.2126e-07	0.00045953	--	sp|Q7XU29|CCD7_ORYSJ Carotenoid cleavage dioxygenase 7, chloroplastic OS=Oryza sativa subsp. japonica GN=CCD7 PE=1 SV=2//4.43667e-140
ref0047899-snap-gene-0.17	3.46995	32.4731	-3.2263	0.0051077	0.3343	--	sp|P04146|COPIA_DROME Copia protein OS=Drosophila melanogaster GN=GIP PE=1 SV=3//8.37519e-23
ref0047899-snap-gene-0.18	0	11.4107	#NAME?	0.00105	0.13205	--	-//-
ref0048010-snap-gene-0.18	6.7089	42.9914	-2.6799	0.012218	0.54278	--	sp|Q9LIG2|RLK6_ARATH Receptor-like protein kinase At3g21340 OS=Arabidopsis thaliana GN=At3g21340 PE=1 SV=1//5.38743e-09
ref0048017-snap-gene-0.7	11.4908	93.7983	-3.0291	0.0031344	0.25882	--	sp|Q851W1|SLY1_ORYSJ SEC1 family transport protein SLY1 OS=Oryza sativa subsp. japonica GN=SLY1 PE=2 SV=1//0
ref0048024-processed-gene-0.0	3.15689	28.8577	-3.1924	0.0059132	0.3614	--	-//-
ref0048054-snap-gene-0.25	42.8885	360.004	-3.0693	0.0017033	0.18201	--	sp|Q9SV68|QORH_ARATH Putative quinone-oxidoreductase homolog, chloroplastic OS=Arabidopsis thaliana GN=At4g13010 PE=2 SV=1//7.39133e-78
ref0048093-processed-gene-0.0	157.836	571.611	-1.8566	0.04441	0.976	--	sp|Q8GSM7|HST_TOBAC Shikimate O-hydroxycinnamoyltransferase OS=Nicotiana tabacum GN=HST PE=1 SV=1//1.47297e-37
ref0048102-snap-gene-0.12	0.708173	8.41001	-3.5699	0.031834	0.85201	--	-//-
ref0048108-snap-gene-0.3	2.43289	46.8079	-4.266	0.00030797	0.059926	--	sp|Q8W571|ATL32_ARATH RING-H2 finger protein ATL32 OS=Arabidopsis thaliana GN=ATL32 PE=2 SV=3//1.30736e-13
ref0048298-snap-gene-0.7	8.07953	42.1855	-2.3844	0.025321	0.77574	--	-//-
ref0048298-snap-gene-0.8	4.30121	46.9526	-3.4484	0.0017582	0.18345	--	-//-
ref0048315-snap-gene-0.9	7.24649	37.4478	-2.3695	0.027921	0.80409	--	sp|Q9SE45|ANXD3_ARATH Annexin D3 OS=Arabidopsis thaliana GN=ANN3 PE=2 SV=2//1.41433e-47
