# Supplementary material for: Transcriptome profiling revealed candidate genes, pathways and transcription factors related to nitrogen utilization and excessive nitrogen stress in perennial ryegrass
Source: Sci Rep. 2022 Mar 1;12:3353. doi: 10.1038/s41598-022-07329-7 (PMC8888628; doi:10.1038/s41598-022-07329-7)
Supplement: Supplementary file 12 — Supplementary Table S5 D-2. [file 41598_2022_7329_MOESM12_ESM.xlsx]

## Sheet: N_10vsN_0.DEG_up
S5 D-2
Gene_id	readcount_N_10	readcount_N_0	log2FoldChange	pval	padj	Gene Name	Blast swiss prot
Novel00098	17.1486	0.316824	5.7583	0.0068587	0.39413	-//-
Novel00157	18.6758	2.65593	2.8139	0.016422	0.62129	--	PREDICTED: acyl-CoA dehydrogenase family member 10 isoform X2 [Brachypodium distachyon]
Novel00169	1584.07	400.408	1.9841	0.032494	0.85632	-//-
Novel00228	71.6306	18.7394	1.9345	0.049771	1	--	predicted protein, partial [Hordeum vulgare subsp. vulgare]
Novel00269	11.0828	1.09025	3.3456	0.020403	0.69443	-//-
Novel00272	1035.99	170.453	2.6036	0.0066522	0.38812	--	predicted protein [Hordeum vulgare subsp. vulgare]
Novel00318	88.2632	9.15564	3.2691	0.036723	0.90681	--	hypothetical protein SORBIDRAFT_01g028516 [Sorghum bicolor]>gi|241918753|gb|EER91897.1| hypothetical protein SORBIDRAFT_01g028516, partial [Sorghum bicolor]
Novel00329	48.6014	11.7039	2.054	0.037104	0.90861	--	PREDICTED: uncharacterized protein LOC100835550 [Brachypodium distachyon]
Novel00386	29.5323	6.32489	2.2232	0.043577	0.96953	--	Putative WUSCHEL-related homeobox 2 [Aegilops tauschii]
Novel00394	15.9697	0	Inf	0.017343	0.64363	-//-
Novel00414	79.911	7.5038	3.4127	0.00092022	0.12224	--	predicted protein [Hordeum vulgare subsp. vulgare]
Novel00428	48.8759	3.4269	3.8341	0.012613	0.5463	-//-
Novel00430	11.7283	1.11361	3.3967	0.049836	1	--	predicted protein [Hordeum vulgare subsp. vulgare]
Novel00459	35.0692	7.13104	2.298	0.028369	0.80984	--	hypothetical protein F775_20656 [Aegilops tauschii]
Novel00466	1591.25	149.569	3.4113	0.00049979	0.083682	-//-
Novel00473	3063.63	733.046	2.0633	0.027974	0.80431	--	predicted protein, partial [Hordeum vulgare subsp. vulgare]
Novel00474	30689.2	5931.02	2.3714	0.013891	0.57187	--	predicted protein [Hordeum vulgare subsp. vulgare]
Novel00495	69.0363	12.8271	2.4282	0.013063	0.55617	-//-
Novel00509	228.712	35.0024	2.708	0.01996	0.68758	--	PREDICTED: uncharacterized protein LOC102710140 [Oryza brachyantha]
Novel00551	29.8799	4.08844	2.8696	0.011767	0.53279	--	FLORICAULA/LEAFY-like protein [Lolium temulentum]
Novel00562	19.1048	3.89064	2.2959	0.045068	0.98008	-//-
Novel00623	111.547	24.864	2.1655	0.028724	0.81246	-//-
Novel00625	25.1055	4.13985	2.6004	0.030696	0.83795	-//-
Novel00626	11.4222	0	Inf	0.034681	0.88238	-//-
Novel00722	56.9561	4.07445	3.8052	0.043204	0.96435	--	hypothetical protein F775_02662 [Aegilops tauschii]
Novel00729	13.4149	0.316824	5.404	0.016059	0.61696	-//-
Novel00738	58.1202	15.695	1.8887	0.046668	0.98532	-//-
Novel00816	25.8215	1.12529	4.5202	0.04063	0.939	-//-
Novel00836	80.1917	19.8111	2.0171	0.040792	0.93974	-//-
Novel00841	222.829	48.9184	2.1875	0.02263	0.72961	--	hypothetical protein OsI_26090 [Oryza sativa Indica Group]
Novel00857	477.03	58.4794	3.0281	0.026755	0.78597	--	H0321H01.8 [Oryza sativa Indica Group]
Novel00870	163.618	37.7708	2.115	0.026646	0.78597	-//-
Novel00902	8.29292	0	Inf	0.010706	0.50738	-//-
Novel00938	132.294	19.9782	2.7273	0.0063537	0.37938	-//-
Novel00978	105.271	24.8919	2.0804	0.025549	0.77811	-//-
Novel00999	92.733	19.2949	2.2649	0.021214	0.70515	-//-
Novel01014	39.368	0.316824	6.9572	0.0087437	0.44837	-//-
Novel01042	71.9249	16.6873	2.1077	0.032916	0.86128	--	putative C-terminal domain small phosphatase [Triticum urartu]
Novel01057	8.33038	0	Inf	0.036192	0.90294	-//-
Novel01119	22.3707	2.43685	3.1985	0.0068322	0.39405	-//-
Novel01179	24.4725	0.545126	5.4884	0.00014063	0.035337	-//-
Novel01319	693.917	175.27	1.9852	0.032486	0.85632	--	hypothetical protein F775_06520 [Aegilops tauschii]
Novel01326	1495.74	253.681	2.5598	0.0063549	0.37938	-//-
Novel01429	34.5354	1.22303	4.8195	0.020881	0.70055	--	hypothetical protein F775_08546 [Aegilops tauschii]
Novel01438	19.3575	0.950471	4.3481	0.016131	0.61836	-//-
Novel01448	33.7392	7.10768	2.247	0.026932	0.78941	--	PREDICTED: glycine-rich protein 1-like [Brachypodium distachyon]
Novel01450	12.0238	0.568486	4.4026	0.018321	0.66084	-//-
Novel01462	35.9649	5.95004	2.5956	0.019632	0.68084	--	PREDICTED: ubiquitin-60S ribosomal protein L40-like isoform X1 [Setaria italica]
Novel01467	36.6274	7.96065	2.202	0.040461	0.93788	-//-
Novel01477	37.967	8.43607	2.1701	0.035001	0.88668	--	Putative cyclin-F2-1 [Aegilops tauschii]
Novel01559	212.958	50.7705	2.0685	0.028288	0.80882	--	hypothetical protein F775_28645 [Aegilops tauschii]
Novel01562	88.4028	1.13697	6.2808	6.2823e-07	0.0006282	--	ATP-dependent DNA helicase Q5 [Aegilops tauschii]
Novel01607	417.589	36.9941	3.4967	0.023031	0.73695	-//-
Novel01622	23.6154	3.32216	2.8295	0.011917	0.53557	--	predicted protein [Hordeum vulgare subsp. vulgare]
Novel01628	62.8375	15.1363	2.0536	0.032965	0.86128	-//-
Novel01669	31.3544	5.07864	2.6262	0.040808	0.93974	-//-
Novel01681	189.305	18.5588	3.3505	0.0082115	0.43656	--	PREDICTED: AT-hook motif nuclear-localized protein 17-like [Setaria italica]
Novel01687	79.0153	11.781	2.7457	0.033995	0.87287	-//-
Novel01713	13.9454	0	Inf	0.00022648	0.04908	--	PREDICTED: uncharacterized protein LOC103699849, partial [Phoenix dactylifera]
Novel01732	126.18	2.21554	5.8317	0.005122	0.33463	--	Os09g0483200 [Oryza sativa Japonica Group]>gi|218202352|gb|EEC84779.1| hypothetical protein OsI_31818 [Oryza sativa Indica Group]>gi|222641803|gb|EEE69935.1| hypothetical protein OsJ_29804 [Oryza sativa Japonica Group]>gi|255679002|dbj|BAF25421.2| Os09g0483200 [Oryza sativa Japonica Group]
Novel01753	959.865	225.106	2.0922	0.024098	0.75301	--	predicted protein [Hordeum vulgare subsp. vulgare]>gi|326520906|dbj|BAJ92816.1| predicted protein [Hordeum vulgare subsp. vulgare]
Novel01754	2673.57	559.516	2.2565	0.017078	0.63856	--	PREDICTED: 30S ribosomal protein S17, chloroplastic [Brachypodium distachyon]
Novel01786	33.4847	4.0003	3.0653	0.026054	0.78365	--	hypothetical protein ARALYDRAFT_911794 [Arabidopsis lyrata subsp. lyrata]>gi|297809771|ref|XP_002872769.1| predicted protein [Arabidopsis lyrata subsp. lyrata]>gi|297318583|gb|EFH49005.1| hypothetical protein ARALYDRAFT_911794 [Arabidopsis lyrata subsp. lyrata]>gi|297318606|gb|EFH49028.1| predicted protein [Arabidopsis lyrata subsp. lyrata]
Novel01852	47.6286	0.90621	5.7158	0.002981	0.25134	-//-
Novel01916	14.2069	0.829369	4.0984	0.0038701	0.28607	--	F-box domain containing protein, expressed [Triticum aestivum]
Novel01927	56.0037	0	Inf	0.00057143	0.09102	-//-
Novel01957	8.22313	0	Inf	0.0024655	0.22676	-//-
Novel01958	62.221	15.3546	2.0187	0.037675	0.912	-//-
Novel02086	32.0659	5.83339	2.4586	0.019319	0.67715	--	RING-H2 finger protein ATL80 [Triticum urartu]
Novel02088	22.2015	0	Inf	0.012827	0.5511	-//-
Novel02097	361.401	9.32814	5.2759	0.0089288	0.4527	--	PREDICTED: ubiquitin-like [Setaria italica]
Novel02140	28.2608	0.601067	5.5551	0.011692	0.53075	-//-
Novel02146	205.286	29.815	2.7835	0.0040722	0.2937	--	PREDICTED: cationic peroxidase SPC4-like [Brachypodium distachyon]
Novel02160	1648.93	420.341	1.9719	0.03217	0.85607	--	predicted protein [Hordeum vulgare subsp. vulgare]
Novel02171	9.51816	0.545126	4.126	0.046206	0.98283	-//-
Novel02182	23.185	1.9522	3.57	0.017539	0.64687	--	retrotransposon protein, putative, Ty1-copia subclass [Oryza sativa Japonica Group]
ref0000327-snap-gene-1.21	40.527	4.56141	3.1513	0.042103	0.95122	--	sp|P50134|DCOR_DATST Ornithine decarboxylase OS=Datura stramonium PE=2 SV=1//1.70796e-42
ref0000334-snap-gene-0.17	4.95898	0.272563	4.1854	0.048929	1	--	sp|P91927|A60DA_DROME LETM1 and EF-hand domain-containing protein anon-60Da, mitochondrial OS=Drosophila melanogaster GN=Letm1 PE=2 SV=2//5.06027e-13
ref0000377-processed-gene-0.2	71.087	11.3267	2.6499	0.0091632	0.46082	--	sp|O82166|AHL21_ARATH AT-hook motif nuclear-localized protein 21 OS=Arabidopsis thaliana GN=AHL21 PE=2 SV=1//2.1964e-37
ref0000677-processed-gene-0.0	3454.34	562.961	2.6173	0.0057281	0.35731	--	sp|Q9LS40|ASPG1_ARATH Protein ASPARTIC PROTEASE IN GUARD CELL 1 OS=Arabidopsis thaliana GN=ASPG1 PE=1 SV=1//1.24864e-90
ref0000838-snap-gene-0.5	391.827	89.5174	2.13	0.044183	0.97517	--	sp|Q0DZF3|G1L3_ORYSJ Protein G1-like3 OS=Oryza sativa subsp. japonica GN=G1L3 PE=1 SV=1//1.38575e-70
ref0000895-processed-gene-0.23	4.34401	0	Inf	0.027572	0.80044	--	sp|Q9P6Q3|BCS1_SCHPO Probable mitochondrial chaperone bcs1 OS=Schizosaccharomyces pombe (strain 972 / ATCC 24843) GN=SPAC644.07 PE=2 SV=1//8.20813e-28
ref0000898-snap-gene-0.36	9742.19	1658.41	2.5544	0.0086883	0.44837	--	sp|Q5RBR3|CHMP5_PONAB Charged multivesicular body protein 5 OS=Pongo abelii GN=CHMP5 PE=2 SV=1//2.81884e-20
ref0001189-processed-gene-0.0	3172.26	815.845	1.9591	0.034092	0.87472	--	sp|Q9MT28|THRC_SOLTU Threonine synthase, chloroplastic OS=Solanum tuberosum PE=2 SV=1//0
ref0001231-snap-gene-0.13	52.7884	5.97094	3.1442	0.002786	0.24283	--	sp|Q10Q26|Y3123_ORYSJ B3 domain-containing protein Os03g0212300 OS=Oryza sativa subsp. japonica GN=Os03g0212300 PE=2 SV=1//1.24428e-07
ref0001237-processed-gene-0.5	179.006	44.0238	2.0237	0.033954	0.87242	--	sp|B8XCH5|QKY_ARATH Protein QUIRKY OS=Arabidopsis thaliana GN=QKY PE=2 SV=1//1.63203e-14
ref0001246-processed-gene-0.3	64.979	4.96675	3.7096	0.00060023	0.093944	--	-//-
ref0001311-snap-gene-1.37	10.0176	0.88531	3.5002	0.017529	0.64687	--	sp|Q8LFG1|AMY2_ARATH Probable alpha-amylase 2 OS=Arabidopsis thaliana GN=AMY2 PE=2 SV=1//8.32232e-10
ref0001333-exonerate_est2genome-gene-0.1	14.7585	1.43044	3.367	0.010046	0.49	--	sp|Q8S3D2|BH087_ARATH Transcription factor bHLH87 OS=Arabidopsis thaliana GN=BHLH87 PE=2 SV=1//2.22595e-30
ref0001334-snap-gene-0.11	12.0565	1.65874	2.8617	0.036074	0.90117	--	-//-
ref0001439-snap-gene-0.17	32.6423	7.66718	2.09	0.044524	0.9767	--	sp|Q9ZV93|FDL10_ARATH F-box/FBD/LRR-repeat protein At1g78750 OS=Arabidopsis thaliana GN=At1g78750 PE=2 SV=1//1.02653e-10
ref0001527-processed-gene-0.0	28.3893	0	Inf	0.015434	0.60082	--	-//-
ref0001530-processed-gene-0.0	11.9745	0	Inf	0.0052084	0.33844	--	-//-
ref0001562-processed-gene-0.0	16.2717	0.316824	5.6825	0.014141	0.5778	--	-//-
ref0001637-snap-gene-0.4	3.82872	0	Inf	0.037061	0.90861	--	sp|Q8W4K5|VAB_ARATH VAN3-binding protein OS=Arabidopsis thaliana GN=VAB PE=1 SV=1//3.59452e-10
ref0001644-snap-gene-0.18	5.7938	0	Inf	0.022123	0.72203	--	sp|Q9ZVX1|UBC23_ARATH Probable ubiquitin-conjugating enzyme E2 23 OS=Arabidopsis thaliana GN=UBC23 PE=1 SV=1//3.70405e-71
ref0001758-snap-gene-0.14	1004.06	172.677	2.5397	0.007688	0.42252	--	-//-
ref0001804-snap-gene-0.0	14.2861	0.829369	4.1064	0.038126	0.91435	--	-//-
ref0001816-processed-gene-0.0	6139.82	1644.99	1.9001	0.041521	0.94715	--	sp|Q9TJN6|RR17_MAIZE 30S ribosomal protein S17, chloroplastic OS=Zea mays GN=RPS17 PE=2 SV=1//3.49708e-49
ref0001977-snap-gene-0.28	7.91944	0	Inf	0.03202	0.85381	--	sp|Q9LIR6|BAM1_ARATH Beta-amylase 1, chloroplastic OS=Arabidopsis thaliana GN=BAM1 PE=1 SV=1//4.22829e-07
ref0001979-snap-gene-0.28	16.0389	3.22196	2.3156	0.045077	0.98008	--	sp|Q9C533|ZDHC1_ARATH Probable protein S-acyltransferase 22 OS=Arabidopsis thaliana GN=PAT22 PE=2 SV=2//2.97174e-13
ref0001982-snap-gene-0.19	42.695	8.65231	2.3029	0.029172	0.81915	--	sp|Q9ZUN5|TET2_ARATH Tetraspanin-2 OS=Arabidopsis thaliana GN=TET2 PE=2 SV=1//5.27203e-28
ref0001991-exonerate_est2genome-gene-0.0	5943.37	1358.22	2.1296	0.022767	0.73197	--	sp|Q06030|RK121_SECCE 50S ribosomal protein L12-1, chloroplastic OS=Secale cereale GN=RPL12-1 PE=2 SV=1//9.0155e-45
ref0002004-snap-gene-0.10	1287.61	88.1726	3.8682	0.019557	0.67999	--	-//-
ref0002150-snap-gene-0.8	156.489	41.7773	1.9053	0.044886	0.98008	--	sp|Q09850|ENG2_SCHPO Putative endo-1,3(4)-beta-glucanase 2 OS=Schizosaccharomyces pombe (strain 972 / ATCC 24843) GN=eng2 PE=3 SV=1//6.69173e-21
ref0002225-processed-gene-0.22	98.5561	25.6661	1.9411	0.047404	0.99444	--	sp|Q9LXA5|LRK91_ARATH L-type lectin-domain containing receptor kinase IX.1 OS=Arabidopsis thaliana GN=LECRK91 PE=2 SV=1//1.8408e-141
ref0002389-exonerate_est2genome-gene-0.0	788.057	212.953	1.8878	0.042641	0.95543	--	sp|Q5JK35|BGL05_ORYSJ Beta-glucosidase 5 OS=Oryza sativa subsp. japonica GN=BGLU5 PE=2 SV=1//0
ref0002699-processed-gene-0.1	19.7093	2.46943	2.9966	0.010465	0.50433	--	-//-
ref0002707-snap-gene-1.24	404.347	72.0362	2.4888	0.0092425	0.46082	--	-//-
ref0002717-processed-gene-0.6	3105.07	283.855	3.4514	0.015958	0.61504	--	-//-
ref0002753-processed-gene-0.7	158.331	34.5118	2.1978	0.022621	0.72961	--	-//-
ref0002918-exonerate_est2genome-gene-0.0	58.5508	3.4644	4.079	0.0039906	0.29119	--	-//-
ref0002988-snap-gene-0.3	1706.74	377.692	2.176	0.020074	0.68887	--	sp|P08548|LIN1_NYCCO LINE-1 reverse transcriptase homolog OS=Nycticebus coucang PE=3 SV=1//1.57015e-28
ref0003108-snap-gene-0.21	65.0501	17.2304	1.9166	0.04842	1	--	-//-
ref0003110-snap-gene-0.38	4.93201	0	Inf	0.040176	0.93715	--	-//-
ref0003332-processed-gene-0.13	38.514	9.29518	2.0508	0.049937	1	--	-//-
ref0003464-snap-gene-0.4	24.2761	2.24812	3.4327	0.0042942	0.30075	--	sp|Q41542|XTH_WHEAT Probable xyloglucan endotransglucosylase/hydrolase OS=Triticum aestivum GN=XTH PE=2 SV=1//2.01735e-35
ref0003619-processed-gene-0.2	8.66105	0.829369	3.3845	0.03065	0.83795	--	-//-
ref0003690-processed-gene-0.2	26.7413	6.00106	2.1558	0.04162	0.94715	--	-//-
ref0003692-processed-gene-0.3	14.9015	0.861949	4.1117	0.010604	0.50696	--	sp|Q7F731|GL11_ORYSJ Germin-like protein 1-1 OS=Oryza sativa subsp. japonica GN=GER4 PE=2 SV=1//1.50526e-17
ref0003897-snap-gene-0.17	29.4877	6.79085	2.1184	0.04373	0.97063	--	-//-
ref0003920-snap-gene-0.27	3.53618	0	Inf	0.048187	0.99985	--	sp|B9FCV3|GT43_ORYSJ Probable glucuronosyltransferase Os04g0650300 OS=Oryza sativa subsp. japonica GN=Os04g0650300 PE=3 SV=1//1.63401e-55
ref0004032-snap-gene-0.2	98.2229	15.6225	2.6524	0.0077628	0.42507	--	-//-
ref0004052-snap-gene-0.3	6.6186	0.556806	3.5713	0.044371	0.976	--	sp|Q94AA1|UN933_ARATH UNC93-like protein 3 OS=Arabidopsis thaliana GN=At3g09470 PE=2 SV=1//8.10975e-08
ref0004107-processed-gene-0.1	993.787	146.145	2.7655	0.02101	0.70226	--	sp|Q67YC0|PPSP1_ARATH Inorganic pyrophosphatase 1 OS=Arabidopsis thaliana GN=PS2 PE=1 SV=1//2.33774e-104
ref0004341-processed-gene-0.6	2430.31	413.997	2.5534	0.014503	0.58751	--	sp|P25765|CHI12_ORYSJ Chitinase 12 OS=Oryza sativa subsp. japonica GN=Cht12 PE=2 SV=2//5.47358e-152
ref0004441-processed-gene-0.7	17599.2	998.515	4.1396	0.0082101	0.43656	--	sp|Q7GCM7|XIP1_ORYSJ Xylanase inhibitor protein 1 OS=Oryza sativa subsp. japonica GN=RIXI PE=1 SV=1//3.73157e-107
ref0004441-processed-gene-0.9	15247.4	1356.47	3.4906	0.0083554	0.43926	--	sp|Q8L5C6|XIP1_WHEAT Xylanase inhibitor protein 1 OS=Triticum aestivum GN=XIPI PE=1 SV=2//1.00914e-171
ref0004469-snap-gene-0.31	1291.06	87.1852	3.8883	0.0005199	0.085832	--	sp|Q8RWG3|RER6_ARATH Protein RETICULATA-RELATED 6 OS=Arabidopsis thaliana GN=RER6 PE=2 SV=1//2.72387e-07
ref0004527-processed-gene-0.12	78.6586	1.36281	5.8509	0.0029752	0.25134	--	sp|Q9LYT3|TT12_ARATH Protein TRANSPARENT TESTA 12 OS=Arabidopsis thaliana GN=TT12 PE=2 SV=1//6.42076e-104
ref0004553-snap-gene-0.38	4.89388	0	Inf	0.034886	0.88541	--	-//-
ref0004749-snap-gene-0.4	3.49515	0	Inf	0.0486	1	--	sp|Q9FX99|Y1497_ARATH Probable receptor-like protein kinase At1g49730 OS=Arabidopsis thaliana GN=At1g49730 PE=2 SV=1//1.00061e-35
ref0004750-snap-gene-0.7	260.628	6.04064	5.4311	0.020012	0.68864	--	-//-
ref0004810-processed-gene-0.0	2454.9	430.299	2.5123	0.014727	0.59087	--	sp|O81117|C94A1_VICSA Cytochrome P450 94A1 OS=Vicia sativa GN=CYP94A1 PE=2 SV=2//2.20217e-126
ref0004996-processed-gene-0.5	707.304	92.2679	2.9384	0.023685	0.74742	--	sp|Q9SUP6|WRK53_ARATH Probable WRKY transcription factor 53 OS=Arabidopsis thaliana GN=WRKY53 PE=1 SV=1//3.43024e-24
ref0005069-processed-gene-0.9	18.8769	0.556806	5.0833	0.011556	0.52792	--	-//-
ref0005074-processed-gene-0.3	53.3479	5.63544	3.2428	0.011753	0.53279	--	sp|P17770|DDC_CATRO Aromatic-L-amino-acid decarboxylase OS=Catharanthus roseus GN=TDC PE=2 SV=1//2.05486e-170
ref0005090-snap-gene-0.4	23.98	2.68605	3.1583	0.0072383	0.41031	--	-//-
ref0005114-snap-gene-0.17	244.328	39.9198	2.6136	0.0043726	0.30387	--	-//-
ref0005115-snap-gene-0.12	10.9691	1.703	2.6873	0.044648	0.97823	--	sp|Q84WJ2|PRI2_ARATH Probable DNA primase large subunit OS=Arabidopsis thaliana GN=At1g67320 PE=2 SV=2//4.55901e-06
ref0005224-processed-gene-0.24	9.32174	0.633647	3.8788	0.012485	0.54514	--	sp|Q9SI16|PER15_ARATH Peroxidase 15 OS=Arabidopsis thaliana GN=PER15 PE=2 SV=1//3.38588e-33
ref0005251-snap-gene-0.17	58.6253	10.0733	2.541	0.012941	0.55325	--	sp|Q9FZ70|FDL1_ARATH F-box/FBD/LRR-repeat protein At1g13570 OS=Arabidopsis thaliana GN=At1g13570 PE=2 SV=1//1.75607e-09
ref0005251-snap-gene-0.18	43.6177	9.24884	2.2376	0.030437	0.83527	--	-//-
ref0005606-snap-gene-0.28	8.35268	0.272563	4.9376	0.0087378	0.44837	--	sp|Q1RIM1|TOP1_RICBR DNA topoisomerase 1 OS=Rickettsia bellii (strain RML369-C) GN=topA PE=3 SV=1//4.9093e-08
ref0005832-snap-gene-0.13	7.47393	0.568486	3.7167	0.027196	0.79398	--	sp|Q9LS72|PP261_ARATH Pentatricopeptide repeat-containing protein At3g29230 OS=Arabidopsis thaliana GN=PCMP-E27 PE=2 SV=1//3.82151e-36
ref0005844-snap-gene-0.21	40.6092	7.15894	2.504	0.016659	0.6273	--	-//-
ref0005883-snap-gene-0.5	214.154	60.2041	1.8307	0.041829	0.94865	--	sp|Q6Z965|OPR7_ORYSJ 12-oxophytodienoate reductase 7 OS=Oryza sativa subsp. japonica GN=OPR7 PE=2 SV=1//9.62417e-06
ref0005936-processed-gene-0.1	35.7263	0.568486	5.9737	0.040302	0.93738	--	-//-
ref0005986-exonerate_est2genome-gene-0.0	18.3991	2.61167	2.8166	0.017665	0.64887	--	-//-
ref0006114-snap-gene-0.20	114.199	12.8438	3.1524	0.0018651	0.18859	--	sp|P10978|POLX_TOBAC Retrovirus-related Pol polyprotein from transposon TNT 1-94 OS=Nicotiana tabacum PE=2 SV=1//3.04501e-38
ref0006142-processed-gene-0.11	2637.23	470.968	2.4853	0.019727	0.68151	--	sp|F4ILY9|ANTL1_ARATH Amino acid transporter ANTL1 OS=Arabidopsis thaliana GN=At2g42005 PE=2 SV=1//3.00492e-140
ref0006183-processed-gene-0.2	30.1912	0	Inf	0.010718	0.50738	--	sp|Q0IMV4|GRC14_ORYSJ Putative glutaredoxin-C14 OS=Oryza sativa subsp. japonica GN=GRXC14 PE=3 SV=2//5.25243e-42
ref0006183-processed-gene-0.3	39.2808	0	Inf	0.0020143	0.19874	--	sp|Q0IMV4|GRC14_ORYSJ Putative glutaredoxin-C14 OS=Oryza sativa subsp. japonica GN=GRXC14 PE=3 SV=2//3.02116e-25
ref0006341-snap-gene-0.36	7.33033	0.87363	3.0688	0.047865	0.99944	--	sp|Q94EI9|PT314_ARATH Probable sugar phosphate/phosphate translocator At3g14410 OS=Arabidopsis thaliana GN=At3g14410 PE=2 SV=1//6.85322e-06
ref0006458-snap-gene-0.2	35.6554	1.42122	4.6489	0.00020645	0.04609	--	-//-
ref0006498-processed-gene-0.2	19.4566	1.77062	3.4579	0.0050194	0.32972	--	-//-
ref0006726-processed-gene-0.2	39.1125	8.80146	2.1518	0.037791	0.91214	--	sp|Q93ZG9|FKB53_ARATH Peptidyl-prolyl cis-trans isomerase FKBP53 OS=Arabidopsis thaliana GN=FKBP53 PE=1 SV=1//2.07269e-15
ref0006767-snap-gene-0.17	35.2984	8.37029	2.0763	0.046197	0.98283	--	-//-
ref0006865-processed-gene-0.7	96.0511	12.9642	2.8893	0.020705	0.69592	--	-//-
ref0006884-snap-gene-0.12	61.2437	15.1479	2.0154	0.038573	0.91711	--	-//-
ref0006917-exonerate_est2genome-gene-0.0	203.611	43.6091	2.2231	0.020967	0.70146	--	sp|P40880|CAHC_HORVU Carbonic anhydrase, chloroplastic OS=Hordeum vulgare PE=2 SV=1//1.73709e-08
ref0006968-processed-gene-0.17	1609.29	42.6209	5.2387	0.00053552	0.087535	--	-//-
ref0007075-snap-gene-0.5	56.889	8.8226	2.6889	0.0096101	0.4739	--	sp|P31166|APT1_ARATH Adenine phosphoribosyltransferase 1, chloroplastic OS=Arabidopsis thaliana GN=APT1 PE=1 SV=2//5.48481e-10
ref0007085-processed-gene-0.2	11.6978	0.817688	3.8385	0.046435	0.98283	--	-//-
ref0007123-processed-gene-0.4	9.14	0.272563	5.0675	0.0062398	0.37562	--	sp|Q9FKK2|AGL62_ARATH Agamous-like MADS-box protein AGL62 OS=Arabidopsis thaliana GN=AGL62 PE=1 SV=1//8.34726e-23
ref0007127-snap-gene-0.8	110.259	12.3193	3.1619	0.001744	0.18316	--	sp|Q6K1Z6|CCF21_ORYSJ Putative cyclin-F2-1 OS=Oryza sativa subsp. japonica GN=CycF2-1 PE=3 SV=2//3.16635e-24
ref0007248-snap-gene-0.16	5.17883	0.316824	4.0309	0.04009	0.93651	--	-//-
ref0007258-processed-gene-0.1	7.54372	0.589386	3.678	0.036514	0.90526	--	-//-
ref0007260-snap-gene-0.23	9.7057	0.316824	4.9371	0.011626	0.52976	--	-//-
ref0007519-processed-gene-0.4	575.578	116.604	2.3034	0.014957	0.59459	--	sp|Q9ZP55|DRP4C_ARATH Dynamin-related protein 4C OS=Arabidopsis thaliana GN=DRP4C PE=2 SV=1//0
ref0007521-snap-gene-0.16	5868.47	996.53	2.558	0.044411	0.976	--	sp|P12940|IBB_HORVU Bowman-Birk type trypsin inhibitor OS=Hordeum vulgare GN=BBBI PE=1 SV=1//3.7742e-11
ref0007556-snap-gene-0.20	31.5939	4.0212	2.9739	0.02722	0.79398	--	sp|Q9LPZ9|SD113_ARATH G-type lectin S-receptor-like serine/threonine-protein kinase SD1-13 OS=Arabidopsis thaliana GN=SD113 PE=1 SV=2//2.59809e-25
ref0007590-snap-gene-0.26	54.4057	5.67502	3.2611	0.003142	0.25882	--	-//-
ref0007591-snap-gene-0.12	35.4831	4.15852	3.093	0.0062005	0.37513	--	sp|Q52QU2|AIL6_ARATH AP2-like ethylene-responsive transcription factor AIL6 OS=Arabidopsis thaliana GN=AIL6 PE=2 SV=1//2.54659e-07
ref0007593-processed-gene-0.14	86.5423	11.4574	2.9171	0.0031329	0.25882	--	-//-
ref0007710-processed-gene-0.1	158.028	42.7752	1.8853	0.044477	0.9767	--	-//-
ref0007772-exonerate_est2genome-gene-0.2	3.4588	0	Inf	0.048974	1	--	-//-
ref0007815-snap-gene-0.9	161.191	32.6498	2.3036	0.017466	0.64687	--	sp|O82337|AGP16_ARATH Arabinogalactan peptide 16 OS=Arabidopsis thaliana GN=AGP16 PE=1 SV=1//5.39187e-09
ref0007820-snap-gene-0.10	23.2836	0.272563	6.4166	9.9638e-05	0.027172	--	-//-
ref0007951-processed-gene-0.4	1207.53	119.921	3.3319	0.023532	0.74549	--	sp|Q7G1L2|RAP26_ARATH Ethylene-responsive transcription factor RAP2-6 OS=Arabidopsis thaliana GN=RAP2-6 PE=2 SV=2//2.82831e-07
ref0008091-processed-gene-0.10	1060.32	29.0505	5.1898	0.00024631	0.050666	--	sp|P01053|ICI2_HORVU Subtilisin-chymotrypsin inhibitor-2A OS=Hordeum vulgare PE=1 SV=2//6.42187e-08
ref0008187-snap-gene-0.27	11.0939	1.83578	2.5953	0.044509	0.9767	--	-//-
ref0008456-processed-gene-0.6	139.403	18.9679	2.8776	0.0040142	0.29193	--	sp|Q9SSD1|TMM_ARATH Protein TOO MANY MOUTHS OS=Arabidopsis thaliana GN=TMM PE=1 SV=1//1.24845e-35
ref0008782-processed-gene-0.19	158.316	25.3954	2.6402	0.0073056	0.41221	--	-//-
ref0009057-processed-gene-0.7	1609.89	456.318	1.8189	0.04955	1	--	sp|P19683|ROC4_NICSY 31 kDa ribonucleoprotein, chloroplastic OS=Nicotiana sylvestris PE=1 SV=1//9.83298e-10
ref0009180-snap-gene-0.29	3.86038	0	Inf	0.036827	0.90802	--	-//-
ref0009286-processed-gene-0.3	11.8302	1.8032	2.7138	0.039899	0.93327	--	sp|Q94CD1|HHT1_ARATH Omega-hydroxypalmitate O-feruloyl transferase OS=Arabidopsis thaliana GN=HHT1 PE=1 SV=1//2.11638e-35
ref0009295-snap-gene-0.27	32.0994	6.15253	2.3833	0.028622	0.81218	--	sp|Q8L6H7|SFR2_ORYSJ Beta-glucosidase-like SFR2, chloroplastic OS=Oryza sativa subsp. japonica GN=SFR2 PE=2 SV=1//1.20077e-15
ref0009306-snap-gene-0.33	395.983	100.993	1.9712	0.03089	0.8398	--	sp|Q99633|PRP18_HUMAN Pre-mRNA-splicing factor 18 OS=Homo sapiens GN=PRPF18 PE=1 SV=1//1.29417e-36
ref0009925-exonerate_est2genome-gene-0.0	18.3732	1.58412	3.5359	0.01293	0.55325	--	sp|Q56X52|AOX4_ARATH Ubiquinol oxidase 4, chloroplastic/chromoplastic OS=Arabidopsis thaliana GN=AOX4 PE=1 SV=2//3.86769e-15
ref0009991-processed-gene-0.5	11.5916	1.45134	2.9976	0.027831	0.80377	--	-//-
ref0009995-snap-gene-0.35	34.0832	7.327	2.2178	0.037183	0.9095	--	sp|Q0JG89|GRXC2_ORYSJ Putative glutaredoxin-C2 OS=Oryza sativa subsp. japonica GN=GRXC2 PE=3 SV=2//2.68798e-52
ref0010023-processed-gene-0.3	167.874	29.5223	2.5075	0.016448	0.62129	--	sp|I4DST8|TCEA1_TULGE Tuliposide A-converting enzyme 1, chloroplastic OS=Tulipa gesneriana GN=TCEA1 PE=1 SV=1//2.81444e-77
ref0010044-exonerate_est2genome-gene-0.0	5046.82	166.957	4.9178	0.011835	0.53322	--	sp|Q39176|ERLI1_ARATH Lipid transfer protein EARLI 1 OS=Arabidopsis thaliana GN=EARLI1 PE=1 SV=1//3.72986e-35
ref0010313-processed-gene-0.0	11.2094	1.79152	2.6455	0.040195	0.93715	--	-//-
ref0010419-snap-gene-0.15	65.4292	16.6296	1.9762	0.047906	0.99946	--	-//-
ref0010758-snap-gene-0.4	798.934	82.5179	3.2753	0.0006468	0.098659	--	sp|Q6UIL3|LAHY_LARTR (+)-larreatricin hydroxylase, chloroplastic OS=Larrea tridentata PE=1 SV=1//1.65763e-31
ref0010878-snap-gene-0.12	1719.55	64.3891	4.7391	0.037201	0.9095	--	sp|Q8LGI3|ARC2A_ARATH Actin-related protein 2/3 complex subunit 2A OS=Arabidopsis thaliana GN=ARPC2A PE=1 SV=1//1.79695e-09
ref0010942-processed-gene-0.1	5.64664	0.316824	4.1556	0.032304	0.85632	--	-//-
ref0011037-processed-gene-0.7	274.783	55.1274	2.3174	0.035057	0.88747	--	-//-
ref0011077-processed-gene-0.0	5.49302	0	Inf	0.029849	0.8281	--	-//-
ref0011085-processed-gene-0.19	42.4243	3.59926	3.5591	0.030989	0.83987	--	sp|Q6AVI0|RSLE2_ORYSJ Zinc finger BED domain-containing protein RICESLEEPER 2 OS=Oryza sativa subsp. japonica GN=Os03g0733400 PE=2 SV=1//5.83745e-48
ref0011282-processed-gene-0.4	314.648	48.6274	2.6939	0.0049445	0.32698	--	sp|Q84Q77|HS17A_ORYSJ 17.9 kDa class I heat shock protein OS=Oryza sativa subsp. japonica GN=HSP17.9A PE=2 SV=1//3.91272e-53
ref0011527-snap-gene-0.12	9.16989	0.817688	3.4873	0.026494	0.78597	--	-//-
ref0011697-processed-gene-0.1	5927.19	1227.24	2.2719	0.015014	0.59459	--	sp|O80362|RK10_TOBAC 50S ribosomal protein L10, chloroplastic OS=Nicotiana tabacum GN=RPL10 PE=2 SV=1//4.60122e-76
ref0011835-snap-gene-0.3	5.29255	0.284243	4.2188	0.039738	0.93142	--	-//-
ref0012140-exonerate_est2genome-gene-0.3	1150.52	282.325	2.0269	0.027886	0.80377	--	sp|Q10FF9|DUT_ORYSJ Deoxyuridine 5&apos;-triphosphate nucleotidohydrolase OS=Oryza sativa subsp. japonica GN=DUT PE=3 SV=1//8.03969e-93
ref0012158-snap-gene-0.20	38.2614	5.38156	2.8298	0.025071	0.77108	--	sp|A7LXU3|BGH3B_BACO1 Beta-glucosidase BoGH3B OS=Bacteroides ovatus (strain ATCC 8483 / DSM 1896 / JCM 5824 / NCTC 11153) GN=BACOVA_02659 PE=1 SV=1//4.69121e-36
ref0012159-snap-gene-1.22	566.441	43.9262	3.6888	0.00022769	0.04908	--	sp|Q41578|PORA_WHEAT Protochlorophyllide reductase A, chloroplastic OS=Triticum aestivum GN=PORA PE=3 SV=1//2.97978e-100
ref0012206-processed-gene-0.7	23.7139	0.272563	6.443	0.0033546	0.26424	--	sp|Q6AVI0|RSLE2_ORYSJ Zinc finger BED domain-containing protein RICESLEEPER 2 OS=Oryza sativa subsp. japonica GN=Os03g0733400 PE=2 SV=1//5.13516e-75
ref0012292-snap-gene-0.9	7.76647	0.272563	4.8326	0.010573	0.50665	--	-//-
ref0012399-snap-gene-0.26	30.4157	5.56352	2.4507	0.029024	0.81716	--	sp|P10978|POLX_TOBAC Retrovirus-related Pol polyprotein from transposon TNT 1-94 OS=Nicotiana tabacum PE=2 SV=1//3.4061e-18
ref0012602-snap-gene-0.8	45.4726	7.32922	2.6333	0.010499	0.50528	--	-//-
ref0012762-processed-gene-0.9	72.5925	10.6631	2.7672	0.0058722	0.36012	--	-//-
ref0012818-processed-gene-0.2	85.7008	4.42163	4.2767	8.3385e-05	0.023823	--	sp|P84516|PER1_SORBI Cationic peroxidase SPC4 OS=Sorghum bicolor GN=Sb03g046810 PE=1 SV=2//4.96202e-35
ref0012856-processed-gene-1.13	20.0874	2.59999	2.9497	0.012356	0.54441	--	sp|Q8LG53|UN932_ARATH UNC93-like protein 2 OS=Arabidopsis thaliana GN=At1g18010 PE=2 SV=2//1.51378e-08
ref0012896-processed-gene-0.3	42.7102	9.63068	2.1489	0.045348	0.98008	--	sp|Q9LFR3|GASAE_ARATH Gibberellin-regulated protein 14 OS=Arabidopsis thaliana GN=GASA14 PE=1 SV=1//3.66157e-17
ref0013206-processed-gene-0.0	827.442	16.7836	5.6235	0.00091286	0.12224	--	sp|P52837|F4ST_FLACH Flavonol 4&apos;-sulfotransferase OS=Flaveria chlorifolia PE=1 SV=1//2.92517e-72
ref0013206-processed-gene-0.3	3597.45	95.1197	5.2411	0.01244	0.54514	--	sp|P52837|F4ST_FLACH Flavonol 4&apos;-sulfotransferase OS=Flaveria chlorifolia PE=1 SV=1//1.20447e-79
ref0013305-processed-gene-0.4	1116.16	319.518	1.8046	0.04273	0.9566	--	sp|Q84MB3|ACCH1_ARATH 1-aminocyclopropane-1-carboxylate oxidase homolog 1 OS=Arabidopsis thaliana GN=At1g06620 PE=2 SV=1//7.1371e-104
ref0013545-processed-gene-0.2	39.0264	7.87189	2.3097	0.045258	0.98008	--	-//-
ref0013886-snap-gene-0.8	480.417	67.1389	2.8391	0.00868	0.44837	--	sp|Q9LXA5|LRK91_ARATH L-type lectin-domain containing receptor kinase IX.1 OS=Arabidopsis thaliana GN=LECRK91 PE=2 SV=1//5.70188e-94
ref0013956-snap-gene-0.15	3.56315	0	Inf	0.047921	0.99946	--	sp|B2LXS7|WHY1_MAIZE Single-stranded DNA-binding protein WHY1, chloroplastic OS=Zea mays GN=WHY1 PE=2 SV=1//8.05064e-10
ref0014109-exonerate_est2genome-gene-0.0	4254.86	365.523	3.5411	0.016408	0.62129	--	sp|P01053|ICI2_HORVU Subtilisin-chymotrypsin inhibitor-2A OS=Hordeum vulgare PE=1 SV=2//2.1058e-10
ref0014256-snap-gene-0.7	19.8892	0.861949	4.5282	0.030763	0.83832	--	-//-
ref0014281-processed-gene-0.0	78.5788	3.3642	4.5458	0.029839	0.8281	--	-//-
ref0014359-snap-gene-0.4	5.52936	0	Inf	0.019506	0.6797	--	sp|Q9SX20|PTR18_ARATH Protein NRT1/ PTR FAMILY 3.1 OS=Arabidopsis thaliana GN=NPF3.1 PE=2 SV=1//2.14951e-73
ref0014499-snap-gene-0.18	596.13	160.666	1.8916	0.044579	0.97732	--	-//-
ref0014539-snap-gene-0.10	131.255	14.4861	3.1796	0.0014707	0.16493	--	sp|Q9SGA8|U83A1_ARATH UDP-glycosyltransferase 83A1 OS=Arabidopsis thaliana GN=UGT83A1 PE=2 SV=1//1.39434e-23
ref0014816-snap-gene-0.7	1677.96	304.407	2.4626	0.0093625	0.46551	--	sp|Q9FN11|LBD37_ARATH LOB domain-containing protein 37 OS=Arabidopsis thaliana GN=LBD37 PE=2 SV=1//1.41164e-43
ref0014866-snap-gene-0.1	18.9489	3.22196	2.5561	0.025663	0.77882	--	sp|Q84VG0|CML7_ORYSJ Probable calcium-binding protein CML7 OS=Oryza sativa subsp. japonica GN=CML7 PE=2 SV=1//1.00315e-89
ref0014942-snap-gene-0.5	16.4445	2.72563	2.5929	0.038725	0.91711	--	sp|P93846|CP51_SORBI Obtusifoliol 14-alpha demethylase OS=Sorghum bicolor GN=CYP51 PE=1 SV=1//5.60482e-77
ref0015027-processed-gene-0.9	4.89744	0	Inf	0.041145	0.94267	--	sp|Q9M8J2|GATL4_ARATH Probable galacturonosyltransferase-like 4 OS=Arabidopsis thaliana GN=GATL4 PE=2 SV=1//2.47146e-157
ref0015146-processed-gene-0.15	89.262	1.86836	5.5782	0.026074	0.78365	--	sp|Q4R1I9|ANGLT_ROSHC Anthocyanidin 5,3-O-glucosyltransferase OS=Rosa hybrid cultivar GN=RhGT1 PE=2 SV=1//3.16807e-116
ref0015204-processed-gene-0.2	16.2962	1.64706	3.3066	0.011488	0.52749	--	sp|P54770|TYDC3_PAPSO Tyrosine/DOPA decarboxylase 3 OS=Papaver somniferum GN=TYDC3 PE=2 SV=2//6.87313e-19
ref0015204-processed-gene-0.3	148.594	15.1776	3.2914	0.002659	0.23576	--	sp|P54768|TYDC1_PAPSO Tyrosine/DOPA decarboxylase 1 OS=Papaver somniferum GN=TYDC1 PE=2 SV=1//4.56988e-136
ref0015215-processed-gene-0.3	136.645	28.9848	2.2371	0.020316	0.69443	--	-//-
ref0015261-processed-gene-0.15	733.395	145.477	2.3338	0.011344	0.5242	--	sp|Q9LIS3|GAE6_ARATH UDP-glucuronate 4-epimerase 6 OS=Arabidopsis thaliana GN=GAE6 PE=1 SV=1//7.577e-180
ref0015403-snap-gene-0.13	3043.51	371.476	3.0344	0.0035204	0.27185	--	sp|Q9ZUU4|CP29B_ARATH RNA-binding protein CP29B, chloroplastic OS=Arabidopsis thaliana GN=CP29B PE=1 SV=1//7.99869e-07
ref0015529-processed-gene-0.1	58.4279	13.1957	2.1466	0.037703	0.912	--	sp|Q0J1C1|ACCO1_ORYSJ 1-aminocyclopropane-1-carboxylate oxidase 1 OS=Oryza sativa subsp. japonica GN=ACO1 PE=2 SV=1//1.41567e-09
ref0015654-processed-gene-0.7	13.0972	1.97556	2.7289	0.03086	0.83969	--	sp|Q9FJU9|E1313_ARATH Glucan endo-1,3-beta-glucosidase 13 OS=Arabidopsis thaliana GN=At5g56590 PE=1 SV=1//0
ref0015751-snap-gene-0.20	11.7107	0.272563	5.4251	0.011679	0.53075	--	-//-
ref0015826-snap-gene-0.20	20.85	0	Inf	0.0028139	0.2435	--	-//-
ref0015856-processed-gene-0.0	37.9859	0.272563	7.1227	0.0016662	0.17958	--	sp|Q6K3T2|KAT1_ORYSJ Potassium channel KAT1 OS=Oryza sativa subsp. japonica GN=Os02g0245800 PE=2 SV=1//4.21647e-09
ref0016292-snap-gene-0.14	142.822	1.90094	6.2314	0.0021734	0.20698	--	sp|P14009|14KD_DAUCA 14 kDa proline-rich protein DC2.15 OS=Daucus carota PE=2 SV=1//8.89659e-20
ref0016912-snap-gene-0.15	9.63301	0	Inf	0.0013893	0.15877	--	sp|Q6YW46|EF1G2_ORYSJ Elongation factor 1-gamma 2 OS=Oryza sativa subsp. japonica GN=Os02g0220500 PE=2 SV=2//1.46036e-72
ref0016941-snap-gene-0.15	63.4527	16.4285	1.9495	0.047229	0.99333	--	sp|Q654M1|GH37_ORYSJ Probable indole-3-acetic acid-amido synthetase GH3.7 OS=Oryza sativa subsp. japonica GN=GH3.7 PE=2 SV=2//5.78095e-34
ref0017097-exonerate_est2genome-gene-0.1	580.896	156.27	1.8942	0.043948	0.97177	--	sp|Q6YYA3|CRS1_ORYSJ Chloroplastic group IIA intron splicing facilitator CRS1, chloroplastic OS=Oryza sativa subsp. japonica GN=Os08g0360100 PE=2 SV=1//3.17452e-125
ref0017261-snap-gene-0.5	243.033	50.7523	2.2596	0.018137	0.65868	--	-//-
ref0017289-processed-gene-0.5	244.476	4.54789	5.7484	0.00097963	0.12731	--	-//-
ref0017474-processed-gene-0.0	1328.04	231.413	2.5208	0.0072869	0.4118	--	sp|Q00874|DR100_ARATH DNA-damage-repair/toleration protein DRT100 OS=Arabidopsis thaliana GN=DRT100 PE=2 SV=2//3.24726e-117
ref0017530-processed-gene-0.5	552.004	32.4385	4.0889	4.8536e-05	0.016178	--	sp|Q53M11|HS219_ORYSJ 21.9 kDa heat shock protein OS=Oryza sativa subsp. japonica GN=HSP21.9 PE=2 SV=1//2.12392e-34
ref0017612-processed-gene-0.8	1168.55	175.619	2.7342	0.0035342	0.27185	--	sp|Q9LIK7|ACA13_ARATH Putative calcium-transporting ATPase 13, plasma membrane-type OS=Arabidopsis thaliana GN=ACA13 PE=3 SV=1//0
ref0017744-snap-gene-0.23	23.2325	2.31575	3.3266	0.0055776	0.35316	--	sp|Q9AWZ8|PANB1_ORYSJ 3-methyl-2-oxobutanoate hydroxymethyltransferase 1, mitochondrial OS=Oryza sativa subsp. japonica GN=KPHMT1 PE=2 SV=1//1.11126e-33
ref0017956-snap-gene-0.16	45.6405	6.7396	2.7596	0.039134	0.92136	--	-//-
ref0018204-processed-gene-0.1	304.238	72.8198	2.0628	0.021364	0.70771	--	-//-
ref0018305-snap-gene-0.14	96.5602	14.7776	2.708	0.0067882	0.39287	--	sp|O23522|PLA14_ARATH Phospholipase A1-Ibeta2, chloroplastic OS=Arabidopsis thaliana GN=At4g16820 PE=1 SV=2//6.98813e-102
ref0018434-snap-gene-0.34	5.56571	0	Inf	0.016126	0.61836	--	sp|Q0WPK3|AT18D_ARATH Autophagy-related protein 18d OS=Arabidopsis thaliana GN=ATG18D PE=2 SV=1//1.50623e-40
ref0018436-processed-gene-0.8	4.91149	0.284243	4.111	0.049123	1	--	sp|Q9SCP5|U73C7_ARATH UDP-glycosyltransferase 73C7 OS=Arabidopsis thaliana GN=UGT73C7 PE=2 SV=1//6.70987e-52
ref0018597-snap-gene-0.3	242.92	47.4254	2.3567	0.031518	0.84612	--	sp|Q9ZWJ3|U85A2_ARATH UDP-glycosyltransferase 85A2 OS=Arabidopsis thaliana GN=UGT85A2 PE=2 SV=1//7.58284e-20
ref0018716-processed-gene-0.7	5.94387	0	Inf	0.0085387	0.44483	--	-//-
ref0018725-snap-gene-0.8	14.8946	1.96388	2.923	0.019697	0.68114	--	-//-
ref0018804-snap-gene-0.28	89.1741	22.7027	1.9738	0.041544	0.94715	--	-//-
ref0018809-processed-gene-0.2	44.7678	4.75713	3.2343	0.011192	0.52119	--	sp|Q10CE7|GSTU1_ORYSJ Probable glutathione S-transferase GSTU1 OS=Oryza sativa subsp. japonica GN=GSTU1 PE=1 SV=1//2.31504e-65
ref0018881-snap-gene-0.6	32.3384	0.284243	6.83	0.049927	1	--	-//-
ref0018949-snap-gene-0.9	5.30838	0.316824	4.0665	0.039534	0.92834	--	sp|Q43187|IPYR_SOLTU Soluble inorganic pyrophosphatase OS=Solanum tuberosum GN=PPA PE=2 SV=1//4.581e-07
ref0019067-snap-gene-0.43	16154.1	3454.04	2.2255	0.018215	0.65965	--	-//-
ref0019216-snap-gene-0.3	125.832	14.2996	3.1375	0.014571	0.58836	--	sp|Q5VQG4|RFS_ORYSJ Galactinol--sucrose galactosyltransferase OS=Oryza sativa subsp. japonica GN=RFS PE=1 SV=1//3.47388e-47
ref0019294-processed-gene-0.7	47.7918	10.0966	2.2429	0.02679	0.78597	--	sp|Q5UNY4|YL728_MIMIV Uncharacterized protein L728 OS=Acanthamoeba polyphaga mimivirus GN=MIMI_L728 PE=4 SV=1//4.24913e-48
ref0019325-snap-gene-0.4	4.03096	0	Inf	0.035637	0.89648	--	sp|Q9ZPR7|UPS1_ARATH Ureide permease 1 OS=Arabidopsis thaliana GN=UPS1 PE=1 SV=1//5.7952e-53
ref0019375-processed-gene-0.1	19977	5064.24	1.9799	0.027192	0.79398	--	sp|P04784|CB21_WHEAT Chlorophyll a-b binding protein, chloroplastic OS=Triticum aestivum GN=WHAB1.6 PE=3 SV=1//6.90699e-168
ref0019419-processed-gene-1.29	41.5214	9.7776	2.0863	0.04352	0.96953	--	-//-
ref0019447-snap-gene-0.8	7.98923	0.316824	4.6563	0.01034	0.50029	--	-//-
ref0019449-snap-gene-0.11	12.4693	0.841049	3.89	0.0074733	0.4158	--	sp|Q94AW5|ERF03_ARATH Ethylene-responsive transcription factor ERF003 OS=Arabidopsis thaliana GN=ERF003 PE=2 SV=1//3.79132e-07
ref0019466-snap-gene-0.26	13.385	1.17877	3.5053	0.029981	0.82952	--	sp|Q9FI80|PP425_ARATH Pentatricopeptide repeat-containing protein At5g48910 OS=Arabidopsis thaliana GN=PCMP-H38 PE=2 SV=1//5.71852e-19
ref0019469-exonerate_est2genome-gene-0.0	13.0238	2.07576	2.6494	0.037026	0.90861	--	sp|B9X287|C7346_ORYSJ Cytochrome P450 734A6 OS=Oryza sativa subsp. japonica GN=CYP734A6 PE=2 SV=1//6.96043e-129
ref0019631-processed-gene-0.1	252.764	39.4168	2.6809	0.011505	0.5276	--	-//-
ref0019635-snap-gene-0.30	5.50885	0	Inf	0.01293	0.55325	--	sp|Q2QYM3|CIPKE_ORYSJ CBL-interacting protein kinase 14 OS=Oryza sativa subsp. japonica GN=CIPK14 PE=2 SV=1//0
ref0019756-snap-gene-0.4	10.8219	1.14619	3.239	0.02289	0.73481	--	sp|P11369|LORF2_MOUSE LINE-1 retrotransposable element ORF2 protein OS=Mus musculus GN=Pol PE=1 SV=2//3.48162e-40
ref0019776-processed-gene-0.6	1478.27	267.282	2.4675	0.044014	0.97263	--	sp|Q6L4H4|Y5498_ORYSJ AP2/ERF and B3 domain-containing protein Os05g0549800 OS=Oryza sativa subsp. japonica GN=Os05g0549800 PE=2 SV=1//2.31766e-136
ref0019816-snap-gene-0.2	5.97553	0	Inf	0.0096778	0.47528	--	-//-
ref0019905-snap-gene-0.15	14.2696	0.601067	4.5693	0.0022808	0.2127	--	-//-
ref0019965-snap-gene-0.9	80.5882	14.5581	2.4687	0.013541	0.56354	--	sp|Q9SI19|SRS4_ARATH Protein SHI RELATED SEQUENCE 4 OS=Arabidopsis thaliana GN=SRS4 PE=2 SV=1//1.32447e-13
ref0019978-snap-gene-0.9	7.04537	0.545126	3.692	0.037268	0.90955	--	sp|Q9FX68|ZWIP6_ARATH Zinc finger protein WIP6 OS=Arabidopsis thaliana GN=WIP6 PE=2 SV=1//7.24426e-70
ref0020044-processed-gene-0.3	33.5287	0.841049	5.3171	6.4317e-05	0.019671	--	sp|O04630|SYTM1_ARATH Threonine--tRNA ligase, mitochondrial 1 OS=Arabidopsis thaliana GN=THRRS PE=2 SV=3//5.77147e-11
ref0020044-snap-gene-0.7	22.6996	3.79966	2.5787	0.024132	0.75342	--	-//-
ref0020044-snap-gene-0.9	18.4243	0.88531	4.3793	0.0013008	0.15242	--	sp|Q8GZ45|SYTC_ARATH Probable threonine--tRNA ligase, cytoplasmic OS=Arabidopsis thaliana GN=At1g17960 PE=2 SV=2//1.19979e-32
ref0020077-processed-gene-1.20	1636.16	466.573	1.8101	0.04939	1	--	sp|Q8LSQ2|SR43C_ORYSJ Probable signal recognition particle 43 kDa protein, chloroplastic OS=Oryza sativa subsp. japonica GN=Os03g0131900 PE=2 SV=1//4.60772e-166
ref0020176-snap-gene-0.22	10.6754	0.545126	4.2916	0.012641	0.5463	--	sp|Q9LUH2|ALF5_ARATH MATE efflux family protein ALF5 OS=Arabidopsis thaliana GN=ALF5 PE=2 SV=1//1.57381e-18
ref0020203-processed-gene-0.8	1184.96	180.159	2.7175	0.0040305	0.29193	--	sp|P24632|HSP22_MAIZE 17.8 kDa class II heat shock protein OS=Zea mays PE=2 SV=1//6.57013e-71
ref0020203-snap-gene-0.15	757.054	167.688	2.1746	0.026773	0.78597	--	sp|P24632|HSP22_MAIZE 17.8 kDa class II heat shock protein OS=Zea mays PE=2 SV=1//4.80267e-53
ref0020207-snap-gene-0.5	17.1674	3.00987	2.5119	0.039015	0.92034	--	sp|Q9SUC9|UGPI7_ARATH Uncharacterized GPI-anchored protein At4g28100 OS=Arabidopsis thaliana GN=At4g28100 PE=1 SV=1//8.3671e-07
ref0020292-snap-gene-0.2	276.08	41.9156	2.7195	0.049715	1	--	sp|Q7XCL0|EXLA2_ORYSJ Expansin-like A2 OS=Oryza sativa subsp. japonica GN=EXLA2 PE=2 SV=1//2.71618e-70
ref0020504-processed-gene-0.2	1955.82	155.582	3.652	0.0074983	0.4164	--	sp|Q9SY59|NFXL1_ARATH NF-X1-type zinc finger protein NFXL1 OS=Arabidopsis thaliana GN=NFXL1 PE=2 SV=1//0
ref0020583-snap-gene-0.24	21.1613	3.55046	2.5754	0.026548	0.78597	--	sp|Q8LEF6|AB11I_ARATH ABC transporter I family member 11, chloroplastic OS=Arabidopsis thaliana GN=ABCI11 PE=2 SV=1//3.91094e-07
ref0020685-processed-gene-0.1	874.858	203.534	2.1038	0.027328	0.79592	--	sp|P01053|ICI2_HORVU Subtilisin-chymotrypsin inhibitor-2A OS=Hordeum vulgare PE=1 SV=2//1.31764e-08
ref0020767-processed-gene-0.13	63.1407	12.4289	2.3449	0.020067	0.68887	--	sp|B6VJS4|ROMT_VITVI Trans-resveratrol di-O-methyltransferase OS=Vitis vinifera GN=ROMT PE=1 SV=2//6.01822e-59
ref0020834-snap-gene-0.18	144.738	36.2752	1.9964	0.033648	0.87011	--	-//-
ref0020957-processed-gene-0.4	69.1812	7.10546	3.2834	0.0074397	0.41522	--	sp|P10978|POLX_TOBAC Retrovirus-related Pol polyprotein from transposon TNT 1-94 OS=Nicotiana tabacum PE=2 SV=1//2.26283e-55
ref0021021-snap-gene-0.7	103.118	24.7847	2.0568	0.032457	0.85632	--	sp|A3ANB5|ARP7_ORYSJ Actin-related protein 7 OS=Oryza sativa subsp. japonica GN=ARP7 PE=2 SV=2//5.54039e-23
ref0021022-snap-gene-0.10	3.73842	0	Inf	0.046293	0.98283	--	-//-
ref0021157-snap-gene-0.19	4.19395	0	Inf	0.028351	0.80984	--	-//-
ref0021220-snap-gene-0.12	17.5636	3.13343	2.4868	0.039071	0.92096	--	sp|Q2QMG2|MCCA_ORYSJ Methylcrotonoyl-CoA carboxylase subunit alpha, mitochondrial OS=Oryza sativa subsp. japonica GN=MCCA PE=2 SV=2//5.1915e-11
ref0021373-snap-gene-0.28	352.766	85.0088	2.053	0.030717	0.83795	--	sp|P10978|POLX_TOBAC Retrovirus-related Pol polyprotein from transposon TNT 1-94 OS=Nicotiana tabacum PE=2 SV=1//9.68442e-43
ref0021373-snap-gene-0.30	19.9115	2.63011	2.9204	0.014223	0.58041	--	sp|Q9CM20|HTPG_PASMU Chaperone protein HtpG OS=Pasteurella multocida (strain Pm70) GN=htpG PE=3 SV=1//2.74418e-16
ref0021486-processed-gene-0.0	43.0092	6.8259	2.6556	0.032444	0.85632	--	-//-
ref0021558-processed-gene-0.1	58.8405	9.93582	2.5661	0.014249	0.58041	--	-//-
ref0021609-processed-gene-0.20	874.435	235.917	1.8901	0.042955	0.96044	--	-//-
ref0021690-snap-gene-0.10	19.5088	2.59999	2.9075	0.019366	0.67748	--	-//-
ref0021798-snap-gene-0.17	8158.05	1466.64	2.4757	0.0097654	0.47884	--	sp|A2ZAT0|NLTP2_ORYSI Non-specific lipid-transfer protein 2 OS=Oryza sativa subsp. indica GN=LTP2-A PE=3 SV=1//1.93432e-20
ref0022305-processed-gene-0.10	946.891	198.157	2.2566	0.046277	0.98283	--	sp|Q9ZPE7|EXO_ARATH Protein EXORDIUM OS=Arabidopsis thaliana GN=EXO PE=2 SV=1//3.74799e-98
ref0022364-snap-gene-0.18	7.18316	0.589386	3.6073	0.043069	0.96239	--	sp|C0LGP4|Y3475_ARATH Probable LRR receptor-like serine/threonine-protein kinase At3g47570 OS=Arabidopsis thaliana GN=At3g47570 PE=2 SV=1//4.93562e-19
ref0022370-snap-gene-0.11	5.88701	0	Inf	0.0086128	0.44675	--	-//-
ref0022392-snap-gene-0.22	8.07307	0.556806	3.8579	0.019935	0.68738	--	-//-
ref0022544-snap-gene-0.10	8.18679	0	Inf	0.0024756	0.22676	--	-//-
ref0022605-processed-gene-0.6	31.4949	3.57136	3.1406	0.0048833	0.32476	--	sp|Q38873|CDPK7_ARATH Calcium-dependent protein kinase 7 OS=Arabidopsis thaliana GN=CPK7 PE=2 SV=1//3.85032e-08
ref0022842-processed-gene-0.4	636.232	104.64	2.6041	0.0066429	0.38812	--	sp|O22126|FLA8_ARATH Fasciclin-like arabinogalactan protein 8 OS=Arabidopsis thaliana GN=FLA8 PE=1 SV=1//5.87894e-108
ref0023178-processed-gene-1.0	12.8972	1.15787	3.4775	0.01474	0.59087	--	sp|Q8BP31|RN122_MOUSE RING finger protein 122 OS=Mus musculus GN=Rnf122 PE=2 SV=1//2.23328e-11
ref0023188-snap-gene-1.21	12204.1	921.63	3.727	0.0018511	0.18859	--	-//-
ref0023193-snap-gene-1.26	6414.17	1423.51	2.1718	0.016448	0.62129	--	sp|P04784|CB21_WHEAT Chlorophyll a-b binding protein, chloroplastic OS=Triticum aestivum GN=WHAB1.6 PE=3 SV=1//1.96564e-150
ref0023263-processed-gene-0.3	11.4052	1.17877	3.2743	0.038828	0.91835	--	-//-
ref0023391-processed-gene-0.2	14.538	2.0315	2.8392	0.045135	0.98008	--	sp|Q8LBQ7|ERF34_ARATH Ethylene-responsive transcription factor ERF034 OS=Arabidopsis thaliana GN=ERF034 PE=2 SV=2//6.82085e-25
ref0023474-processed-gene-0.0	6.69953	0.284243	4.5589	0.019214	0.67677	--	-//-
ref0023492-snap-gene-0.16	1052.29	235.75	2.1582	0.019588	0.67999	--	sp|P00247|FER_CHLFR Ferredoxin OS=Chlorogloeopsis fritschii PE=1 SV=2//5.78051e-19
ref0023549-processed-gene-0.4	41.7757	6.05025	2.7876	0.009869	0.48204	--	sp|Q9FIW5|NAC94_ARATH Putative NAC domain-containing protein 94 OS=Arabidopsis thaliana GN=ANAC094 PE=3 SV=1//4.65282e-54
ref0023664-processed-gene-0.3	8949.59	1251.39	2.8383	0.0028327	0.24453	--	sp|P16064|ICI1_PHAAN Subtilisin inhibitor 1 OS=Phaseolus angularis PE=1 SV=1//5.47164e-10
ref0023777-snap-gene-0.16	19874.5	2139.77	3.2154	0.00086081	0.11923	--	-//-
ref0023940-snap-gene-0.21	51.8609	13.2983	1.9634	0.04814	0.99985	--	sp|P55876|IF5_MAIZE Eukaryotic translation initiation factor 5 OS=Zea mays GN=EIF5 PE=2 SV=1//0
ref0023942-snap-gene-0.20	26.8778	2.40427	3.4827	0.002781	0.24283	--	sp|A8GCJ5|SYN_SERP5 Asparagine--tRNA ligase OS=Serratia proteamaculans (strain 568) GN=asnS PE=3 SV=1//2.97736e-15
ref0023975-processed-gene-0.1	29.1664	5.98755	2.2843	0.036797	0.9079	--	-//-
ref0024122-processed-gene-0.4	2329.81	491.226	2.2458	0.017195	0.64021	--	sp|Q7XDY9|RAF1_ORYSJ Rubisco accumulation factor 1, chloroplastic OS=Oryza sativa subsp. japonica GN=RAF1 PE=2 SV=1//1.5345e-158
ref0024286-snap-gene-0.24	204.834	27.5577	2.8939	0.0033259	0.26382	--	-//-
ref0024470-snap-gene-0.1	16.5383	1.96388	3.074	0.014002	0.57406	--	-//-
ref0024549-exonerate_est2genome-gene-0.0	22.7482	3.03791	2.9046	0.030727	0.83795	--	sp|Q43848|TKTC_SOLTU Transketolase, chloroplastic OS=Solanum tuberosum PE=2 SV=1//0
ref0024590-snap-gene-0.4	8.18969	0	Inf	0.0091466	0.46082	--	sp|P25776|ORYA_ORYSJ Oryzain alpha chain OS=Oryza sativa subsp. japonica GN=Os04g0650000 PE=1 SV=2//9.23452e-08
ref0024802-snap-gene-0.4	23.3287	1.39786	4.0608	0.046248	0.98283	--	-//-
ref0025090-snap-gene-0.6	27.63	0.817688	5.0785	0.013685	0.56496	--	-//-
ref0025155-processed-gene-0.6	33.2049	0.316824	6.7116	0.031007	0.83987	--	-//-
ref0025157-exonerate_est2genome-gene-0.1	23.2372	4.35647	2.4152	0.031726	0.85039	--	-//-
ref0025160-snap-gene-0.21	93.2055	5.18806	4.1671	0.0010606	0.13242	--	-//-
ref0025217-snap-gene-0.6	23.4025	0.817688	4.839	0.029602	0.82604	--	-//-
ref0025412-processed-gene-0.13	77.1885	8.82704	3.1284	0.0019107	0.19002	--	sp|Q2QP86|GRC15_ORYSJ Glutaredoxin-C15 OS=Oryza sativa subsp. japonica GN=GRXC15 PE=3 SV=1//1.13996e-53
ref0025467-processed-gene-0.9	85.9231	20.8063	2.046	0.033142	0.86229	--	-//-
ref0025539-processed-gene-0.4	185.89	34.6543	2.4233	0.012132	0.54118	--	-//-
ref0025683-processed-gene-0.20	780.998	207.394	1.9129	0.0424	0.95217	--	sp|O65375|LRX1_ARATH Leucine-rich repeat extensin-like protein 1 OS=Arabidopsis thaliana GN=LRX1 PE=1 SV=1//8.91313e-128
ref0025717-snap-gene-0.10	68.0552	8.94148	2.9281	0.0042272	0.29837	--	sp|Q32SG4|WRKY1_MAIZE Protein WRKY1 OS=Zea mays PE=1 SV=1//1.55152e-20
ref0025717-snap-gene-0.11	56.7273	6.61627	3.1	0.0029667	0.25134	--	-//-
ref0025739-snap-gene-0.40	84.3213	14.544	2.5355	0.012312	0.54345	--	sp|Q9LFT5|EPFL1_ARATH EPIDERMAL PATTERNING FACTOR-like protein 1 OS=Arabidopsis thaliana GN=EPFL1 PE=1 SV=1//7.7261e-12
ref0025908-snap-gene-0.4	295.608	30.0094	3.3002	0.0021164	0.20426	--	-//-
ref0025913-snap-gene-0.3	186.092	51.2826	1.8595	0.046324	0.98283	--	sp|Q9LHF1|LRX4_ARATH Leucine-rich repeat extensin-like protein 4 OS=Arabidopsis thaliana GN=LRX4 PE=2 SV=1//5.70681e-06
ref0026020-snap-gene-0.10	15.601	1.4538	3.4237	0.0083004	0.43812	--	-//-
ref0026070-snap-gene-0.33	264.877	36.9542	2.8415	0.047757	0.99836	--	-//-
ref0026097-processed-gene-0.9	315.476	87.9474	1.8428	0.047317	0.9943	--	-//-
ref0026120-snap-gene-0.17	2492.96	171.721	3.8597	9.3316e-05	0.025643	--	sp|P81713|IBB3_WHEAT Bowman-Birk type trypsin inhibitor OS=Triticum aestivum PE=1 SV=1//1.12691e-16
ref0026270-processed-gene-0.3	13.8644	0.568486	4.6081	0.024367	0.75813	--	-//-
ref0026270-processed-gene-0.4	15.2081	0	Inf	0.0032238	0.26126	--	-//-
ref0026335-processed-gene-0.1	164.352	39.2293	2.0668	0.028274	0.80882	--	-//-
ref0026554-snap-gene-0.8	69.9206	14.5814	2.2616	0.029285	0.82103	--	sp|O23086|ALMTA_ARATH Aluminum-activated malate transporter 10 OS=Arabidopsis thaliana GN=ALMT10 PE=3 SV=2//1.27419e-28
ref0026660-snap-gene-0.37	6.774	0	Inf	0.043921	0.97177	--	-//-
ref0026667-processed-gene-0.17	3.72259	0	Inf	0.046434	0.98283	--	-//-
ref0026671-snap-gene-0.1	38.6422	4.49379	3.1042	0.049614	1	--	-//-
ref0026868-processed-gene-0.25	189.805	18.0504	3.3944	0.013384	0.56153	--	sp|Q8GSM7|HST_TOBAC Shikimate O-hydroxycinnamoyltransferase OS=Nicotiana tabacum GN=HST PE=1 SV=1//5.72397e-72
ref0026931-snap-gene-0.3	10.4631	0.272563	5.2626	0.0033801	0.26452	--	-//-
ref0027000-processed-gene-0.1	2644.42	672.523	1.9753	0.030799	0.83866	--	-//-
ref0027000-snap-gene-0.8	37.1447	1.14619	5.0182	0.0035907	0.27385	--	-//-
ref0027049-processed-gene-0.1	858.414	201.755	2.0891	0.022536	0.72889	--	sp|A2Z259|ZHD1_ORYSI Zinc-finger homeodomain protein 1 OS=Oryza sativa subsp. indica GN=ZHD1 PE=3 SV=1//3.4926e-35
ref0027106-processed-gene-0.9	95.98	19.3619	2.3095	0.015455	0.60082	--	-//-
ref0027226-snap-gene-0.5	897.571	220.278	2.0267	0.029746	0.8281	--	sp|Q9LP37|RK34_ARATH 50S ribosomal protein L34, chloroplastic OS=Arabidopsis thaliana GN=RPL34 PE=2 SV=1//5.81554e-14
ref0027436-processed-gene-0.4	24.85	4.94339	2.3297	0.032387	0.85632	--	sp|Q39214|RPM1_ARATH Disease resistance protein RPM1 OS=Arabidopsis thaliana GN=RPM1 PE=1 SV=1//7.27653e-66
ref0027442-snap-gene-0.23	290.215	8.23543	5.1391	0.036195	0.90294	--	sp|O04630|SYTM1_ARATH Threonine--tRNA ligase, mitochondrial 1 OS=Arabidopsis thaliana GN=THRRS PE=2 SV=3//9.30586e-12
ref0027534-snap-gene-0.13	46.6457	7.44772	2.6469	0.01278	0.5511	--	-//-
ref0027850-processed-gene-0.1	83.5199	7.09378	3.5575	0.00072736	0.10731	--	sp|Q94ID6|ERF81_ARATH Ethylene-responsive transcription factor 12 OS=Arabidopsis thaliana GN=ERF12 PE=2 SV=1//2.22849e-17
ref0028195-processed-gene-0.1	199.348	19.9445	3.3212	0.0009115	0.12224	--	sp|A7NY33|PER4_VITVI Peroxidase 4 OS=Vitis vinifera GN=GSVIVT00023967001 PE=1 SV=1//2.77077e-93
ref0028215-snap-gene-0.14	42.2807	0	Inf	0.0004384	0.075605	--	sp|Q9FFJ8|LIMYB_ARATH L10-interacting MYB domain-containing protein OS=Arabidopsis thaliana GN=LIMYB PE=1 SV=1//1.2776e-10
ref0028322-processed-gene-0.4	32.1873	2.92603	3.4595	0.0025056	0.22834	--	-//-
ref0028601-exonerate_est2genome-gene-0.3	102.056	22.2759	2.1958	0.026968	0.78941	--	sp|Q8LT05|PCF7_ORYSJ Transcription factor PCF7 OS=Oryza sativa subsp. japonica GN=PCF7 PE=2 SV=2//4.68967e-15
ref0028707-processed-gene-0.6	67.1686	12.6272	2.4113	0.016614	0.62627	--	sp|Q75EN0|RAD18_ASHGO Postreplication repair E3 ubiquitin-protein ligase RAD18 OS=Ashbya gossypii (strain ATCC 10895 / CBS 109.51 / FGSC 9923 / NRRL Y-1056) GN=RAD18 PE=3 SV=1//1.53981e-06
ref0028759-snap-gene-0.4	191.215	26.5233	2.8499	0.0036813	0.2769	--	sp|Q6AWY6|GRF3_ORYSJ Growth-regulating factor 3 OS=Oryza sativa subsp. japonica GN=GRF3 PE=3 SV=2//4.35783e-41
ref0028768-snap-gene-0.2	1749.8	32.7831	5.7381	1.1153e-07	0.00014338	--	sp|Q9FKW8|STR18_ARATH Thiosulfate sulfurtransferase 18 OS=Arabidopsis thaliana GN=STR18 PE=1 SV=1//8.51874e-13
ref0028830-snap-gene-0.4	22.3016	4.20032	2.4086	0.035436	0.89205	--	sp|Q8GT20|BEBT_TOBAC Benzyl alcohol O-benzoyltransferase OS=Nicotiana tabacum GN=HSR201 PE=1 SV=1//4.59383e-92
ref0028879-snap-gene-0.13	3.51098	0	Inf	0.048439	1	--	sp|Q6L400|R1B16_SOLDE Putative late blight resistance protein homolog R1B-16 OS=Solanum demissum GN=R1B-16 PE=3 SV=1//5.96077e-40
ref0028885-processed-gene-0.8	47.2687	4.64993	3.3456	0.035882	0.89751	--	-//-
ref0028886-snap-gene-0.14	25.8378	5.68424	2.1844	0.046125	0.98283	--	sp|O65440|BAME3_ARATH Leucine-rich repeat receptor-like serine/threonine-protein kinase BAM3 OS=Arabidopsis thaliana GN=BAM3 PE=2 SV=3//2.52329e-26
ref0028903-processed-gene-0.3	8227.49	1723.62	2.255	0.019337	0.67715	--	sp|Q9LS40|ASPG1_ARATH Protein ASPARTIC PROTEASE IN GUARD CELL 1 OS=Arabidopsis thaliana GN=ASPG1 PE=1 SV=1//2.30257e-34
ref0028930-snap-gene-0.13	105.802	25.4374	2.0563	0.034755	0.88356	--	sp|Q9FUH9|TAN1_MAIZE Microtubule-binding protein TANGLED1 OS=Zea mays GN=TAN1 PE=2 SV=1//1.4644e-09
ref0028942-snap-gene-0.10	79.6787	20.5765	1.9532	0.047686	0.99803	--	-//-
ref0029024-exonerate_est2genome-gene-0.0	14.5715	1.16955	3.6391	0.025446	0.77654	--	-//-
ref0029176-processed-gene-0.0	7569.8	1786.86	2.0828	0.023816	0.75007	--	sp|P00228|FER_WHEAT Ferredoxin, chloroplastic OS=Triticum aestivum GN=PETF PE=1 SV=2//1.21381e-46
ref0029456-snap-gene-0.6	7.0331	0	Inf	0.0085791	0.44628	--	sp|D2WL32|GLGB3_ARATH 1,4-alpha-glucan-branching enzyme 3, chloroplastic/amyloplastic OS=Arabidopsis thaliana GN=SBE3 PE=1 SV=1//1.63863e-06
ref0029526-processed-gene-0.6	93.9675	0.316824	8.2123	0.0014298	0.1623	--	-//-
ref0029534-processed-gene-0.9	115.058	23.8098	2.2727	0.0193	0.67715	--	sp|Q9LX89|FB255_ARATH F-box protein At5g10340 OS=Arabidopsis thaliana GN=At5g10340 PE=2 SV=1//3.3025e-09
ref0029562-processed-gene-0.16	481.827	15.2849	4.9783	0.041146	0.94267	--	sp|Q7XUW5|HS232_ORYSJ 23.2 kDa heat shock protein OS=Oryza sativa subsp. japonica GN=HSP23.2 PE=2 SV=2//1.67194e-83
ref0029607-processed-gene-0.17	1238.38	189.569	2.7077	0.0047357	0.31878	--	sp|Q6L4N4|C3H35_ORYSJ Zinc finger CCCH domain-containing protein 35 OS=Oryza sativa subsp. japonica GN=Os05g0195200 PE=2 SV=1//6.47627e-147
ref0029632-snap-gene-0.1	31.3243	4.39151	2.8345	0.031317	0.84597	--	-//-
ref0029644-snap-gene-0.14	10.7798	0	Inf	0.0094694	0.46888	--	sp|Q6ESZ9|SDC1_ORYSJ Serine decarboxylase 1 OS=Oryza sativa subsp. japonica GN=SDC1 PE=3 SV=1//2.61716e-50
ref0029891-processed-gene-0.1	536.811	105.464	2.3477	0.013512	0.56333	--	sp|P84516|PER1_SORBI Cationic peroxidase SPC4 OS=Sorghum bicolor GN=Sb03g046810 PE=1 SV=2//1.29426e-99
ref0030046-snap-gene-0.0	14.7744	0	Inf	0.0027857	0.24283	--	-//-
ref0030071-snap-gene-0.13	3.99461	0	Inf	0.035881	0.89751	--	sp|Q84K34|SIL10_ARATH E3 ubiquitin-protein ligase SINA-like 10 OS=Arabidopsis thaliana GN=At5g37930 PE=2 SV=1//2.30617e-16
ref0030124-processed-gene-0.2	488.212	94.1739	2.3741	0.012294	0.54345	--	sp|Q9FLV9|SLAH3_ARATH S-type anion channel SLAH3 OS=Arabidopsis thaliana GN=SLAH3 PE=1 SV=1//7.60758e-170
ref0030178-snap-gene-0.19	23.3837	3.87896	2.5918	0.02664	0.78597	--	sp|A4IGU3|MT21A_XENTR Protein N-lysine methyltransferase METTL21A OS=Xenopus tropicalis GN=mettl21a PE=2 SV=1//1.30042e-11
ref0030180-processed-gene-0.3	156.913	43.2551	1.859	0.04902	1	--	sp|Q9LD90|CBF5_ARATH H/ACA ribonucleoprotein complex subunit 4 OS=Arabidopsis thaliana GN=CBF5 PE=1 SV=1//0
ref0030223-processed-gene-1.15	496.301	138.953	1.8366	0.043789	0.97063	--	-//-
ref0030225-snap-gene-1.15	3.46995	0	Inf	0.048859	1	--	sp|F4HYR6|SBT24_ARATH Subtilisin-like protease SBT2.4 OS=Arabidopsis thaliana GN=SBT2.4 PE=1 SV=1//2.82247e-43
ref0030292-exonerate_est2genome-gene-0.0	242.377	59.4576	2.0273	0.036699	0.90681	--	sp|Q9LPV8|ERF1Y_ARATH Eukaryotic peptide chain release factor subunit 1-2 OS=Arabidopsis thaliana GN=ERF1-2 PE=1 SV=1//0
ref0030318-snap-gene-0.1	4.28715	0	Inf	0.02786	0.80377	--	-//-
ref0030464-snap-gene-0.10	298.277	46.2292	2.6898	0.0052874	0.34233	--	sp|Q8RY65|NIK2_ARATH Protein NSP-INTERACTING KINASE 2 OS=Arabidopsis thaliana GN=NIK2 PE=1 SV=1//5.10927e-19
ref0030736-processed-gene-0.24	20.3836	0.633647	5.0076	0.02584	0.78166	--	-//-
ref0030737-processed-gene-0.5	298.753	81.5042	1.874	0.046346	0.98283	--	sp|Q76NT0|MRM1_DICDI rRNA methyltransferase 1, mitochondrial OS=Dictyostelium discoideum GN=mrm1 PE=3 SV=1//1.12247e-31
ref0030880-snap-gene-1.19	272.752	69.9858	1.9625	0.042035	0.95049	--	-//-
ref0030888-exonerate_est2genome-gene-0.5	131.685	17.1929	2.9372	0.0035736	0.27385	--	sp|P01053|ICI2_HORVU Subtilisin-chymotrypsin inhibitor-2A OS=Hordeum vulgare PE=1 SV=2//6.19342e-17
ref0030959-processed-gene-0.16	12.6229	2.28317	2.4669	0.049439	1	--	-//-
ref0030960-processed-gene-0.22	597.121	140.268	2.0898	0.026152	0.78399	--	-//-
ref0030962-snap-gene-0.19	10.9058	0.90621	3.5891	0.013619	0.56419	--	sp|Q6H874|RH47A_ORYSJ DEAD-box ATP-dependent RNA helicase 47A OS=Oryza sativa subsp. japonica GN=Os02g0636300 PE=2 SV=1//5.1176e-35
ref0030980-processed-gene-0.11	1817.66	414.544	2.1325	0.020952	0.70146	--	sp|Q8W0E4|SAT1_ORYSJ Probable serine acetyltransferase 1 OS=Oryza sativa subsp. japonica GN=SAT1 PE=2 SV=1//3.60098e-128
ref0030984-snap-gene-0.22	12.0735	0	Inf	0.012467	0.54514	--	sp|P42730|CLPB1_ARATH Chaperone protein ClpB1 OS=Arabidopsis thaliana GN=CLPB1 PE=1 SV=2//8.81594e-42
ref0031193-snap-gene-0.15	656.643	7.93029	6.3716	0.00056031	0.089645	--	sp|P81713|IBB3_WHEAT Bowman-Birk type trypsin inhibitor OS=Triticum aestivum PE=1 SV=1//3.36285e-18
ref0031288-exonerate_est2genome-gene-0.0	10.8331	0	Inf	0.043605	0.96955	--	sp|Q7G8Y5|GRXC1_ORYSJ Glutaredoxin-C1 OS=Oryza sativa subsp. japonica GN=GRXC1 PE=3 SV=1//6.75272e-59
ref0031288-processed-gene-0.8	65.648	1.8032	5.1861	0.0047137	0.31878	--	sp|Q7G8Y5|GRXC1_ORYSJ Glutaredoxin-C1 OS=Oryza sativa subsp. japonica GN=GRXC1 PE=3 SV=1//9.25508e-55
ref0031454-snap-gene-0.16	51.5975	9.74502	2.4046	0.021633	0.71055	--	sp|Q9FEF8|MD36B_ARATH Probable mediator of RNA polymerase II transcription subunit 36b OS=Arabidopsis thaliana GN=MED36B PE=1 SV=1//3.22863e-15
ref0031467-exonerate_est2genome-gene-0.0	3405.07	475.921	2.8389	0.0031623	0.2599	--	sp|P08823|RUBA_WHEAT RuBisCO large subunit-binding protein subunit alpha, chloroplastic (Fragment) OS=Triticum aestivum PE=1 SV=1//0
ref0031515-snap-gene-0.37	5.14718	0.284243	4.1786	0.040376	0.93738	--	sp|Q8GTB6|THCAS_CANSA Tetrahydrocannabinolic acid synthase OS=Cannabis sativa PE=1 SV=1//4.2328e-72
ref0031580-snap-gene-0.5	17.1609	0.601067	4.8355	0.0044699	0.30792	--	sp|Q93W77|NIFU1_ARATH NifU-like protein 1, chloroplastic OS=Arabidopsis thaliana GN=NIFU1 PE=1 SV=1//2.21466e-13
ref0031585-snap-gene-0.7	17.0507	0.829369	4.3617	0.0017311	0.18316	--	-//-
ref0031608-snap-gene-0.1	48.297	9.97531	2.2755	0.026069	0.78365	--	sp|Q0V7T5|Y1864_ARATH Probable receptor-like protein kinase At1g80640 OS=Arabidopsis thaliana GN=At1g80640 PE=2 SV=1//1.48667e-07
ref0031813-processed-gene-0.10	150	0	Inf	2.0353e-10	6.6607e-07	--	sp|Q0IMV4|GRC14_ORYSJ Putative glutaredoxin-C14 OS=Oryza sativa subsp. japonica GN=GRXC14 PE=3 SV=2//4.29282e-55
ref0031813-processed-gene-0.2	222.849	0	Inf	2.0189e-11	9.0848e-08	--	sp|Q0IMV4|GRC14_ORYSJ Putative glutaredoxin-C14 OS=Oryza sativa subsp. japonica GN=GRXC14 PE=3 SV=2//1.44794e-57
ref0031813-processed-gene-0.4	101.748	2.66515	5.2546	5.0339e-06	0.0028764	--	sp|Q2QP86|GRC15_ORYSJ Glutaredoxin-C15 OS=Oryza sativa subsp. japonica GN=GRXC15 PE=3 SV=1//1.64321e-42
ref0031813-processed-gene-0.5	78.3351	0.316824	7.9498	8.3664e-07	0.00073457	--	sp|Q0IMV4|GRC14_ORYSJ Putative glutaredoxin-C14 OS=Oryza sativa subsp. japonica GN=GRXC14 PE=3 SV=2//5.79078e-60
ref0031970-processed-gene-0.22	19.5913	0.284243	6.1069	0.012818	0.5511	--	-//-
ref0032138-processed-gene-0.2	49.9422	11.3943	2.1319	0.033075	0.86153	--	sp|Q42371|ERECT_ARATH LRR receptor-like serine/threonine-protein kinase ERECTA OS=Arabidopsis thaliana GN=ERECTA PE=1 SV=1//8.11932e-08
ref0032344-snap-gene-0.15	161.544	23.7294	2.7672	0.0030617	0.25572	--	-//-
ref0032356-exonerate_est2genome-gene-0.1	5.21162	0.272563	4.2571	0.047631	0.99746	--	sp|Q8VZC3|AL121_ARATH Delta-1-pyrroline-5-carboxylate dehydrogenase 12A1, mitochondrial OS=Arabidopsis thaliana GN=ALDH12A1 PE=2 SV=1//0
ref0032418-exonerate_est2genome-gene-0.0	8.18856	0	Inf	0.0024751	0.22676	--	-//-
ref0032427-snap-gene-0.9	302.316	72.4043	2.0619	0.029527	0.82604	--	-//-
ref0032463-snap-gene-1.37	23.0901	3.51788	2.7145	0.018245	0.65965	--	sp|A7LXU3|BGH3B_BACO1 Beta-glucosidase BoGH3B OS=Bacteroides ovatus (strain ATCC 8483 / DSM 1896 / JCM 5824 / NCTC 11153) GN=BACOVA_02659 PE=1 SV=1//5.05467e-17
ref0032464-snap-gene-1.41	252.735	8.16757	4.9516	3.1909e-06	0.0020726	--	sp|Q9LP24|Y1571_ARATH Probable leucine-rich repeat receptor-like protein kinase At1g35710 OS=Arabidopsis thaliana GN=At1g35710 PE=2 SV=1//8.38038e-06
ref0032477-processed-gene-0.3	884.589	242.885	1.8647	0.045256	0.98008	--	sp|O64495|SBT12_ARATH Subtilisin-like protease SBT1.2 OS=Arabidopsis thaliana GN=SBT1.2 PE=2 SV=1//9.085e-140
ref0032512-snap-gene-0.31	218.458	9.61437	4.506	0.046253	0.98283	--	sp|P12810|HS16A_WHEAT 16.9 kDa class I heat shock protein 1 OS=Triticum aestivum GN=hsp16.9A PE=2 SV=1//2.27386e-64
ref0032586-exonerate_est2genome-gene-0.3	20.3178	4.26795	2.2511	0.047343	0.9943	--	sp|Q56X05|PPR15_ARATH Pentatricopeptide repeat-containing protein At1g06145 OS=Arabidopsis thaliana GN=EMB1444 PE=2 SV=2//4.39924e-99
ref0032593-processed-gene-0.8	355.441	93.9071	1.9203	0.03741	0.91075	--	-//-
ref0032594-processed-gene-0.14	120.787	25.2792	2.2564	0.019524	0.6797	--	sp|Q9FK12|CRF3_ARATH Ethylene-responsive transcription factor CRF3 OS=Arabidopsis thaliana GN=CRF3 PE=1 SV=1//2.26404e-14
ref0032934-processed-gene-0.0	294.613	45.7258	2.6877	0.011442	0.52671	--	sp|Q9FMX2|TCP7_ARATH Transcription factor TCP7 OS=Arabidopsis thaliana GN=TCP7 PE=2 SV=1//1.09125e-30
ref0032995-snap-gene-0.13	10.9075	0.316824	5.1055	0.0025614	0.23167	--	-//-
ref0033116-snap-gene-0.9	7.70961	0.316824	4.6049	0.010584	0.50665	--	sp|O80738|TPS10_ARATH Probable alpha,alpha-trehalose-phosphate synthase [UDP-forming] 10 OS=Arabidopsis thaliana GN=TPS10 PE=2 SV=1//9.17919e-22
ref0033185-snap-gene-0.14	6.3595	0.545126	3.5443	0.045164	0.98008	--	sp|Q9MA75|VIP1_ARATH Transcription factor VIP1 OS=Arabidopsis thaliana GN=VIP1 PE=1 SV=1//3.35034e-19
ref0033188-processed-gene-0.11	11.1508	0.272563	5.3544	0.00253	0.22999	--	-//-
ref0033234-exonerate_est2genome-gene-0.4	45.3888	11.0029	2.0445	0.043557	0.96953	--	sp|Q96AZ1|MT21B_HUMAN Protein-lysine methyltransferase METTL21B OS=Homo sapiens GN=METTL21B PE=1 SV=1//1.34365e-07
ref0033277-snap-gene-0.12	67.0498	18.0315	1.8947	0.04854	1	--	sp|Q9LSY7|PER30_ARATH Peroxidase 30 OS=Arabidopsis thaliana GN=PER30 PE=1 SV=1//1.5509e-26
ref0033382-processed-gene-0.0	149.202	23.8746	2.6437	0.015245	0.59847	--	sp|Q05091|PGIP_PYRCO Polygalacturonase inhibitor OS=Pyrus communis GN=PGIP PE=1 SV=1//4.73503e-89
ref0033440-processed-gene-0.1	439.655	72.7628	2.5951	0.007097	0.40488	--	-//-
ref0033460-exonerate_est2genome-gene-0.2	33.6857	7.94197	2.0846	0.048812	1	--	sp|P54168|YPGQ_BACSU Uncharacterized protein YpgQ OS=Bacillus subtilis (strain 168) GN=ypgQ PE=4 SV=1//1.96139e-23
ref0033553-exonerate_est2genome-gene-0.0	21.3337	0.88531	4.5908	0.012635	0.5463	--	-//-
ref0033685-processed-gene-0.9	24.8828	5.52602	2.1708	0.046444	0.98283	--	-//-
ref0033833-snap-gene-0.5	69.854	4.18411	4.0614	0.0057977	0.35811	--	sp|B9M6G9|RS17_GEODF 30S ribosomal protein S17 OS=Geobacter daltonii (strain DSM 22248 / JCM 15807 / FRC-32) GN=rpsQ PE=3 SV=1//1.26057e-11
ref0034066-processed-gene-0.7	5.27204	0	Inf	0.013425	0.56259	--	sp|B7F8P5|SAU39_ORYSJ Auxin-responsive protein SAUR36 OS=Oryza sativa subsp. japonica GN=SAUR39 PE=2 SV=1//6.03217e-42
ref0034216-processed-gene-0.1	533.374	90.3274	2.5619	0.040881	0.93974	--	sp|P33083|AX6B_SOYBN Auxin-induced protein 6B OS=Glycine max PE=2 SV=1//1.0236e-10
ref0034266-processed-gene-0.3	61.148	12.1118	2.3359	0.02061	0.69443	--	sp|A7EUE6|CD123_SCLS1 Cell division cycle protein 123 OS=Sclerotinia sclerotiorum (strain ATCC 18683 / 1980 / Ss-1) GN=CDC123 PE=3 SV=1//1.05696e-33
ref0034298-snap-gene-0.13	19.2321	3.22442	2.5764	0.026973	0.78941	--	-//-
ref0034979-snap-gene-0.27	56.0733	3.37588	4.054	0.016677	0.62731	--	sp|P42791|RL182_ARATH 60S ribosomal protein L18-2 OS=Arabidopsis thaliana GN=RPL18B PE=1 SV=2//1.36736e-20
ref0035141-snap-gene-0.32	2337.55	465.395	2.3285	0.01255	0.54548	--	sp|P12257|GUB2_HORVU Lichenase-2 (Fragment) OS=Hordeum vulgare PE=1 SV=1//3.55539e-170
ref0035442-processed-gene-0.12	1418.17	44.6396	4.9896	0.033823	0.87219	--	-//-
ref0035493-processed-gene-0.17	784.65	139.907	2.4876	0.0087146	0.44837	--	sp|Q9LZL3|PCS1L_ARATH Aspartic proteinase PCS1 OS=Arabidopsis thaliana GN=PCS1 PE=2 SV=1//4.89735e-135
ref0035507-processed-gene-0.2	22.7759	4.78271	2.2516	0.037723	0.912	--	sp|Q5SVZ6|ZMYM1_HUMAN Zinc finger MYM-type protein 1 OS=Homo sapiens GN=ZMYM1 PE=2 SV=1//1.94382e-37
ref0035525-exonerate_est2genome-gene-0.1	304.596	5.6449	5.7538	0.00014869	0.036167	--	sp|Q42202|RL40B_ARATH Ubiquitin-60S ribosomal protein L40-2 OS=Arabidopsis thaliana GN=RPL40B PE=1 SV=2//4.15225e-64
ref0035531-snap-gene-0.8	5.26089	0	Inf	0.013449	0.56297	--	sp|Q9SU40|SKU5_ARATH Monocopper oxidase-like protein SKU5 OS=Arabidopsis thaliana GN=SKU5 PE=1 SV=1//2.98632e-20
ref0035974-snap-gene-0.14	9.56856	0	Inf	0.0012188	0.1448	--	sp|Q9LHQ0|FBK64_ARATH Putative F-box/kelch-repeat protein At3g20710 OS=Arabidopsis thaliana GN=At3g20710 PE=3 SV=1//7.32281e-15
ref0035985-processed-gene-0.0	1101.63	118.406	3.2178	0.046157	0.98283	--	sp|Q9LK73|U88A1_ARATH UDP-glycosyltransferase 88A1 OS=Arabidopsis thaliana GN=UGT88A1 PE=2 SV=1//2.16788e-41
ref0036089-snap-gene-0.13	2301.64	514.898	2.1603	0.020426	0.69443	--	sp|Q8GZQ3|PNP1_ARATH Polyribonucleotide nucleotidyltransferase 1, chloroplastic OS=Arabidopsis thaliana GN=PNP1 PE=1 SV=1//7.01929e-10
ref0036249-processed-gene-0.6	77.1018	0	Inf	1.1071e-08	2.4908e-05	--	sp|Q0IMV4|GRC14_ORYSJ Putative glutaredoxin-C14 OS=Oryza sativa subsp. japonica GN=GRXC14 PE=3 SV=2//1.87597e-52
ref0036285-exonerate_est2genome-gene-0.0	84.5875	8.18857	3.3688	0.0013804	0.15826	--	sp|Q84MF1|STAD4_ORYSJ Acyl-[acyl-carrier-protein] desaturase 4, chloroplastic OS=Oryza sativa subsp. japonica GN=Os03g0423300 PE=2 SV=1//3.71011e-167
ref0036409-snap-gene-0.6	9.05617	1.09025	3.0542	0.042758	0.95662	--	sp|Q9S851|NAC31_ARATH Protein CUP-SHAPED COTYLEDON 3 OS=Arabidopsis thaliana GN=NAC031 PE=1 SV=1//1.35115e-66
ref0036473-processed-gene-0.7	2825.7	673.367	2.0691	0.027969	0.80431	--	sp|Q7M443|CHIT2_TULBA Chitinase 2 OS=Tulipa bakeri PE=1 SV=1//6.29112e-89
ref0036490-exonerate_est2genome-gene-0.1	18.222	0	Inf	4.5066e-05	0.015454	--	sp|Q75HV0|CCP31_ORYSJ Cyclin-P3-1 OS=Oryza sativa subsp. japonica GN=CYCP3-1 PE=3 SV=1//3.32534e-121
ref0036655-snap-gene-0.10	34.5011	6.08529	2.5032	0.022312	0.72487	--	sp|P17770|DDC_CATRO Aromatic-L-amino-acid decarboxylase OS=Catharanthus roseus GN=TDC PE=2 SV=1//8.19456e-167
ref0036861-snap-gene-0.5	4.88161	0.272563	4.1627	0.049352	1	--	-//-
ref0036903-snap-gene-0.9	712.579	92.4034	2.947	0.02841	0.80995	--	sp|Q9FJE8|H2A7_ARATH Probable histone H2A.7 OS=Arabidopsis thaliana GN=At5g59870 PE=1 SV=1//1.68168e-10
ref0037293-processed-gene-0.14	18.4319	3.18938	2.5309	0.029439	0.82471	--	-//-
ref0037330-processed-gene-0.1	38.572	3.05413	3.6587	0.049814	1	--	-//-
ref0037357-snap-gene-0.15	90.8895	9.01094	3.3344	0.0013796	0.15826	--	sp|Q9LV10|PTR53_ARATH Protein NRT1/ PTR FAMILY 2.11 OS=Arabidopsis thaliana GN=NPF2.11 PE=1 SV=1//6.12611e-105
ref0037374-processed-gene-0.15	4.69164	0	Inf	0.029878	0.8281	--	-//-
ref0037401-processed-gene-0.3	32.0102	0.556806	5.8452	0.013739	0.56653	--	-//-
ref0037403-snap-gene-0.24	30.7464	4.60567	2.7389	0.048631	1	--	sp|Q9XGX0|SHI_ARATH Protein SHORT INTERNODES OS=Arabidopsis thaliana GN=SHI PE=1 SV=1//1.04843e-32
ref0037467-processed-gene-0.11	50.5518	11.7228	2.1084	0.036993	0.90861	--	sp|Q9FJY7|PP449_ARATH Pentatricopeptide repeat-containing protein At5g66520 OS=Arabidopsis thaliana GN=PCMP-H61 PE=2 SV=1//3.68719e-86
ref0037684-processed-gene-0.0	32.7895	4.40295	2.8967	0.048053	0.99985	--	sp|Q9XFB6|NAS8_HORVU Nicotianamine synthase 8 OS=Hordeum vulgare GN=NAS8 PE=1 SV=1//1.86613e-85
ref0037718-processed-gene-0.4	12.9101	1.77984	2.8587	0.02666	0.78597	--	-//-
ref0037777-snap-gene-0.15	168.206	10.2994	4.0296	0.034404	0.87873	--	sp|Q9FZ70|FDL1_ARATH F-box/FBD/LRR-repeat protein At1g13570 OS=Arabidopsis thaliana GN=At1g13570 PE=2 SV=1//2.88413e-07
ref0037800-processed-gene-0.3	2177.71	341.84	2.6714	0.037081	0.90861	--	sp|Q6ZBZ2|GL814_ORYSJ Germin-like protein 8-14 OS=Oryza sativa subsp. japonica GN=GER5 PE=1 SV=1//6.43242e-42
ref0037950-processed-gene-0.9	5.18352	0.272563	4.2493	0.040266	0.93738	--	sp|Q54DY9|BCS1B_DICDI Probable mitochondrial chaperone BCS1-B OS=Dictyostelium discoideum GN=bcsl1b PE=3 SV=1//1.76912e-26
ref0037987-snap-gene-0.13	458.358	2.85165	7.3285	0.0092334	0.46082	--	sp|P14897|ELI9_HORVU Low molecular mass early light-inducible protein HV90, chloroplastic OS=Hordeum vulgare PE=2 SV=1//2.95198e-41
ref0038022-snap-gene-1.29	5.20404	0.284243	4.1944	0.040123	0.93666	--	sp|Q5WA72|PDI15_ORYSJ Protein disulfide isomerase-like 1-5 OS=Oryza sativa subsp. japonica GN=PDIL1-5 PE=2 SV=1//1.26951e-08
ref0038029-processed-gene-0.6	26.9493	5.48422	2.2969	0.034684	0.88238	--	-//-
ref0038107-snap-gene-0.16	144.039	18.6126	2.9521	0.0028929	0.24795	--	sp|Q9SK82|U85A1_ARATH UDP-glycosyltransferase 85A1 OS=Arabidopsis thaliana GN=UGT85A1 PE=2 SV=1//3.0083e-147
ref0038167-processed-gene-0.16	13.6629	2.06408	2.7267	0.028088	0.80632	--	sp|B8AEH3|MCM5_ORYSI DNA replication licensing factor MCM5 OS=Oryza sativa subsp. indica GN=MCM5 PE=3 SV=1//1.18385e-13
ref0038288-processed-gene-0.8	31.5712	5.04137	2.6467	0.017049	0.63856	--	sp|Q9LTA2|AHL17_ARATH AT-hook motif nuclear-localized protein 17 OS=Arabidopsis thaliana GN=AHL17 PE=2 SV=1//1.64382e-41
ref0038311-snap-gene-0.7	167.785	44.5945	1.9117	0.040841	0.93974	--	-//-
ref0038389-processed-gene-0.2	23953.6	4335.62	2.4659	0.010231	0.49704	--	sp|Q6ZBZ2|GL814_ORYSJ Germin-like protein 8-14 OS=Oryza sativa subsp. japonica GN=GER5 PE=1 SV=1//5.10805e-110
ref0038678-snap-gene-0.25	15.2738	2.91435	2.3898	0.041785	0.94865	--	-//-
ref0038685-snap-gene-0.12	347.674	17.6755	4.2979	2.7058e-05	0.010868	--	sp|Q2MHE4|HT1_ARATH Serine/threonine-protein kinase HT1 OS=Arabidopsis thaliana GN=HT1 PE=1 SV=1//4.83752e-11
ref0038854-snap-gene-0.6	780.065	166.661	2.2267	0.01074	0.50738	--	-//-
ref0038860-processed-gene-0.4	238.274	55.0149	2.1147	0.024974	0.77036	--	sp|Q9LT10|CXE18_ARATH Probable carboxylesterase 18 OS=Arabidopsis thaliana GN=CXE18 PE=1 SV=1//4.26103e-57
ref0038899-processed-gene-0.0	116.799	29.3208	1.994	0.037419	0.91075	--	-//-
ref0038973-processed-gene-0.6	123.888	34.2836	1.8534	0.044326	0.976	--	-//-
ref0039280-exonerate_est2genome-gene-0.1	18.6036	3.14511	2.5644	0.042587	0.95516	--	sp|O64759|CAAT5_ARATH Cationic amino acid transporter 5 OS=Arabidopsis thaliana GN=CAT5 PE=1 SV=1//6.29111e-15
ref0039280-processed-gene-0.16	34.844	1.12529	4.9525	0.010667	0.50738	--	-//-
ref0039282-snap-gene-0.26	70.5746	16.2496	2.1187	0.031761	0.85069	--	-//-
ref0039301-snap-gene-0.3	161.518	12.0448	3.7452	0.013968	0.57332	--	sp|Q5Z5B2|AGO1D_ORYSJ Protein argonaute 1D OS=Oryza sativa subsp. japonica GN=AGO1D PE=2 SV=1//3.84089e-21
ref0039651-snap-gene-0.9	209.087	33.3344	2.649	0.0071262	0.40526	--	sp|Q93YW8|GDL65_ARATH GDSL esterase/lipase At4g18970 OS=Arabidopsis thaliana GN=At4g18970 PE=2 SV=1//3.69994e-19
ref0039866-processed-gene-0.0	12.5678	0.545126	4.527	0.047241	0.99333	--	sp|Q6AVI0|RSLE2_ORYSJ Zinc finger BED domain-containing protein RICESLEEPER 2 OS=Oryza sativa subsp. japonica GN=Os03g0733400 PE=2 SV=1//3.98994e-73
ref0040336-processed-gene-0.29	409.948	105.177	1.9626	0.037651	0.912	--	sp|Q8S3Q9|ZHD7_ORYSJ Zinc-finger homeodomain protein 7 OS=Oryza sativa subsp. japonica GN=ZHD7 PE=3 SV=1//5.16203e-11
ref0040365-snap-gene-0.2	16.6151	2.63257	2.6579	0.03009	0.83002	--	sp|O82380|PP175_ARATH Pentatricopeptide repeat-containing protein At2g29760, chloroplastic OS=Arabidopsis thaliana GN=PCMP-H33 PE=2 SV=1//2.28285e-62
ref0040400-snap-gene-0.23	13.8651	2.53459	2.4516	0.037758	0.91214	--	sp|Q42484|RPS2_ARATH Disease resistance protein RPS2 OS=Arabidopsis thaliana GN=RPS2 PE=1 SV=1//1.46382e-17
ref0040418-processed-gene-0.3	38.9055	1.37449	4.823	0.010132	0.49287	--	sp|A9ZPJ7|AGCT2_HORVU Agmatine coumaroyltransferase-2 OS=Hordeum vulgare GN=ACT-2 PE=1 SV=1//0
ref0040453-exonerate_est2genome-gene-0.0	909.252	238.971	1.9278	0.033758	0.87112	--	-//-
ref0040496-snap-gene-0.29	61.4557	9.18368	2.7424	0.0075269	0.41685	--	sp|Q84MB6|DIOX2_ARATH Probable 2-oxoglutarate-dependent dioxygenase At3g49630 OS=Arabidopsis thaliana GN=At3g50210 PE=2 SV=1//3.29191e-08
ref0040496-snap-gene-0.30	15.9691	2.41349	2.7261	0.037967	0.91268	--	sp|Q84MB6|DIOX2_ARATH Probable 2-oxoglutarate-dependent dioxygenase At3g49630 OS=Arabidopsis thaliana GN=At3g50210 PE=2 SV=1//6.77895e-08
ref0040570-snap-gene-0.10	254.563	55.039	2.2095	0.036914	0.90861	--	sp|Q9SR77|HBPL1_ARATH Heme-binding-like protein At3g10130, chloroplastic OS=Arabidopsis thaliana GN=At3g10130 PE=2 SV=1//9.34766e-07
ref0040664-snap-gene-0.10	4.48003	0	Inf	0.022209	0.72303	--	-//-
ref0040681-processed-gene-0.6	552.885	89.3303	2.6298	0.0061308	0.37217	--	sp|Q8RX71|BAG4_ARATH BAG family molecular chaperone regulator 4 OS=Arabidopsis thaliana GN=BAG4 PE=1 SV=1//2.64722e-17
ref0040744-snap-gene-0.18	33.4582	8.29383	2.0123	0.049983	1	--	-//-
ref0040977-processed-gene-1.5	129.415	15.6363	3.049	0.0025584	0.23167	--	sp|Q6ZB90|ZHD2_ORYSJ Zinc-finger homeodomain protein 2 OS=Oryza sativa subsp. japonica GN=ZHD2 PE=2 SV=1//4.78407e-101
ref0040978-processed-gene-0.8	19.881	3.46194	2.5217	0.032222	0.85632	--	sp|Q9ZPE7|EXO_ARATH Protein EXORDIUM OS=Arabidopsis thaliana GN=EXO PE=2 SV=1//1.62108e-10
ref0040978-snap-gene-0.13	25.3564	3.90686	2.6983	0.048242	0.99985	--	sp|Q9ZPE7|EXO_ARATH Protein EXORDIUM OS=Arabidopsis thaliana GN=EXO PE=2 SV=1//3.16785e-07
ref0040981-processed-gene-0.9	37.9378	3.93244	3.2701	0.028489	0.8107	--	-//-
ref0040988-processed-gene-1.3	5.2861	0	Inf	0.046092	0.98283	--	sp|B9I2J6|AXEP_POPTR L-Ala-D/L-amino acid epimerase OS=Populus trichocarpa GN=POPTR_0012s05040g PE=3 SV=2//2.17152e-88
ref0040996-snap-gene-2.42	15.7669	2.93771	2.4241	0.038703	0.91711	--	sp|Q8S9L6|CRK29_ARATH Cysteine-rich receptor-like protein kinase 29 OS=Arabidopsis thaliana GN=CRK29 PE=2 SV=1//3.76927e-23
ref0041029-processed-gene-0.7	9.88162	0.272563	5.1801	0.0039889	0.29119	--	sp|Q84K34|SIL10_ARATH E3 ubiquitin-protein ligase SINA-like 10 OS=Arabidopsis thaliana GN=At5g37930 PE=2 SV=1//3.10182e-10
ref0041288-snap-gene-0.10	308.433	1.96634	7.2933	0.0037905	0.28134	--	-//-
ref0041305-snap-gene-0.25	2210.36	465.985	2.2459	0.017716	0.65009	--	sp|P20346|DF322_SOLTU Defensin-like protein P322 OS=Solanum tuberosum PE=2 SV=1//8.58097e-14
ref0041311-snap-gene-0.18	21.3062	2.2598	3.237	0.0068416	0.39405	--	sp|P31166|APT1_ARATH Adenine phosphoribosyltransferase 1, chloroplastic OS=Arabidopsis thaliana GN=APT1 PE=1 SV=2//1.39569e-10
ref0041372-snap-gene-0.12	4.75496	0	Inf	0.021152	0.70371	--	-//-
ref0041493-processed-gene-0.13	33.7884	4.38229	2.9468	0.030178	0.8318	--	-//-
ref0041542-snap-gene-0.17	29.7646	0	Inf	0.012494	0.54514	--	sp|C0LGJ1|Y1743_ARATH Probable LRR receptor-like serine/threonine-protein kinase At1g74360 OS=Arabidopsis thaliana GN=At1g74360 PE=2 SV=1//8.23293e-16
ref0041542-snap-gene-0.19	6.81503	0	Inf	0.018357	0.66137	--	sp|C0LGJ1|Y1743_ARATH Probable LRR receptor-like serine/threonine-protein kinase At1g74360 OS=Arabidopsis thaliana GN=At1g74360 PE=2 SV=1//9.69252e-06
ref0041859-snap-gene-0.14	7608.29	614.268	3.6306	0.0032234	0.26126	--	-//-
ref0041859-snap-gene-0.16	20283.2	1301.4	3.9622	8.0161e-05	0.023461	--	-//-
ref0042049-snap-gene-0.28	897.514	177.519	2.338	0.014962	0.59459	--	sp|Q9M6E2|DBAT_TAXCU 10-deacetylbaccatin III 10-O-acetyltransferase OS=Taxus cuspidata PE=1 SV=1//4.44546e-32
ref0042097-processed-gene-0.3	41.9043	7.55038	2.4725	0.018	0.65517	--	sp|Q9FGY1|BXL1_ARATH Beta-D-xylosidase 1 OS=Arabidopsis thaliana GN=BXL1 PE=1 SV=1//0
ref0042131-snap-gene-0.15	34.0128	0.316824	6.7463	0.044872	0.98008	--	-//-
ref0042246-processed-gene-0.1	28.0754	2.34833	3.5796	0.032766	0.86034	--	sp|Q9XF63|ATL3_ARATH RING-H2 finger protein ATL3 OS=Arabidopsis thaliana GN=ATL3 PE=2 SV=1//7.99539e-12
ref0042246-snap-gene-0.6	54.8916	1.97802	4.7945	0.0001101	0.029359	--	sp|Q9FLC6|ATL73_ARATH RING-H2 finger protein ATL73 OS=Arabidopsis thaliana GN=ATL73 PE=2 SV=1//1.05231e-14
ref0042374-snap-gene-0.4	789.964	160.477	2.2994	0.015266	0.59864	--	sp|Q6H6Q7|HSFA3_ORYSJ Heat stress transcription factor A-3 OS=Oryza sativa subsp. japonica GN=HSFA3 PE=2 SV=1//4.11846e-31
ref0042500-processed-gene-0.5	3400.46	691.486	2.298	0.012938	0.55325	--	sp|P84516|PER1_SORBI Cationic peroxidase SPC4 OS=Sorghum bicolor GN=Sb03g046810 PE=1 SV=2//4.9278e-65
ref0042627-snap-gene-0.15	149.245	18.7186	2.9951	0.0025015	0.22834	--	-//-
ref0042656-processed-gene-0.0	205.278	8.13991	4.6564	1.1729e-05	0.0056295	--	sp|H1A988|C7254_GLYUR 11-oxo-beta-amyrin 30-oxidase OS=Glycyrrhiza uralensis GN=CYP72A154 PE=1 SV=1//1.41838e-46
ref0042656-snap-gene-0.2	227.968	6.49985	5.1323	2.6551e-06	0.0018741	--	sp|Q9LUC6|C7A14_ARATH Cytochrome P450 72A14 OS=Arabidopsis thaliana GN=CYP72A14 PE=2 SV=1//4.7669e-83
ref0042668-processed-gene-2.10	14.2508	1.63538	3.1234	0.018162	0.65868	--	sp|O04017|NAC98_ARATH Protein CUP-SHAPED COTYLEDON 2 OS=Arabidopsis thaliana GN=NAC098 PE=1 SV=1//5.94418e-63
ref0042698-snap-gene-0.11	91.7735	16.2566	2.4971	0.020904	0.70064	--	-//-
ref0042785-snap-gene-0.12	44.6179	10.3087	2.1138	0.034626	0.88213	--	sp|Q8L6Y4|EMF2_ARATH Polycomb group protein EMBRYONIC FLOWER 2 OS=Arabidopsis thaliana GN=EMF2 PE=1 SV=2//5.86843e-14
ref0043196-snap-gene-0.17	3813.1	914.285	2.0602	0.027439	0.79722	--	sp|P92959|RK24_ARATH 50S ribosomal protein L24, chloroplastic OS=Arabidopsis thaliana GN=RPL24 PE=2 SV=2//5.83237e-45
ref0043256-snap-gene-0.9	4.81182	0	Inf	0.021111	0.70355	--	sp|F4KBF3|AAE17_ARATH Probable acyl-activating enzyme 17, peroxisomal OS=Arabidopsis thaliana GN=AAE17 PE=2 SV=1//1.81783e-12
ref0043341-snap-gene-0.19	7.07703	0	Inf	0.040666	0.939	--	sp|Q2QMT7|Y1214_ORYSJ B3 domain-containing protein Os12g0591400 OS=Oryza sativa subsp. japonica GN=Os12g0591300 PE=2 SV=1//1.81613e-06
ref0043341-snap-gene-1.26	51.5084	2.02228	4.6708	8.5692e-05	0.02428	--	sp|Q42453|ZAT7_ARATH Zinc finger protein ZAT7 OS=Arabidopsis thaliana GN=ZAT7 PE=2 SV=1//2.6323e-11
ref0043372-snap-gene-0.22	16.5354	1.58412	3.3838	0.022958	0.73591	--	sp|Q9SRU2|BIG_ARATH Auxin transport protein BIG OS=Arabidopsis thaliana GN=BIG PE=1 SV=2//1.74509e-14
ref0043373-snap-gene-0.36	40.2737	3.53632	3.5095	0.01206	0.53996	--	-//-
ref0043527-snap-gene-0.7	35.9856	6.14099	2.5509	0.033152	0.86229	--	sp|Q0JL44|SGT1_ORYSJ Protein SGT1 homolog OS=Oryza sativa subsp. japonica GN=SGT1 PE=1 SV=1//8.66974e-06
ref0043603-processed-gene-0.0	1051.72	86.022	3.6119	0.00024369	0.050465	--	sp|P24632|HSP22_MAIZE 17.8 kDa class II heat shock protein OS=Zea mays PE=2 SV=1//8.04884e-63
ref0043834-snap-gene-0.18	39.5612	0.950471	5.3793	0.037902	0.91264	--	sp|P52780|SYQ_LUPLU Glutamine--tRNA ligase OS=Lupinus luteus PE=2 SV=2//2.68776e-08
ref0043912-snap-gene-0.9	4.66644	0	Inf	0.021476	0.70928	--	-//-
ref0044031-snap-gene-0.20	10.2152	0.817688	3.643	0.015719	0.60715	--	sp|G5E8K5|ANK3_MOUSE Ankyrin-3 OS=Mus musculus GN=Ank3 PE=1 SV=1//1.53369e-06
ref0044133-processed-gene-0.3	40.859	6.28063	2.7017	0.012223	0.54278	--	sp|Q9SSD1|TMM_ARATH Protein TOO MANY MOUTHS OS=Arabidopsis thaliana GN=TMM PE=1 SV=1//1.23886e-120
ref0044380-processed-gene-0.1	427.131	86.6004	2.3022	0.015223	0.59825	--	sp|O81316|SCL6_ARATH Scarecrow-like protein 6 OS=Arabidopsis thaliana GN=SCL6 PE=1 SV=1//2.71361e-37
ref0044731-processed-gene-0.2	17.7295	3.15679	2.4896	0.039092	0.92096	--	sp|P17770|DDC_CATRO Aromatic-L-amino-acid decarboxylase OS=Catharanthus roseus GN=TDC PE=2 SV=1//1.67383e-164
ref0044744-processed-gene-0.1	4.17812	0	Inf	0.028437	0.80995	--	sp|Q8L765|BPM1_ARATH BTB/POZ and MATH domain-containing protein 1 OS=Arabidopsis thaliana GN=BPM1 PE=1 SV=1//3.84419e-58
ref0044759-snap-gene-0.10	5.02521	0.284243	4.144	0.048515	1	--	-//-
ref0044835-processed-gene-0.4	1613.32	326.903	2.3031	0.012471	0.54514	--	sp|P04784|CB21_WHEAT Chlorophyll a-b binding protein, chloroplastic OS=Triticum aestivum GN=WHAB1.6 PE=3 SV=1//2.59089e-159
ref0044855-snap-gene-0.7	34.3162	0	Inf	0.03849	0.91711	--	sp|P53415|CHS2_SECCE Chalcone synthase 2 OS=Secale cereale GN=CHS2 PE=2 SV=1//4.86173e-10
ref0044903-snap-gene-0.21	1479.25	195.875	2.9169	0.0077699	0.42507	--	sp|P45851|OXO2_HORVU Oxalate oxidase 2 OS=Hordeum vulgare PE=2 SV=1//5.28983e-54
ref0044903-snap-gene-0.22	3314.81	298.839	3.4715	0.0004306	0.074883	--	sp|P15290|GER2_WHEAT Oxalate oxidase GF-2.8 OS=Triticum aestivum PE=1 SV=1//3.0603e-140
ref0045041-snap-gene-0.14	37.8802	3.5271	3.4249	0.02311	0.73817	--	sp|Q5UNY4|YL728_MIMIV Uncharacterized protein L728 OS=Acanthamoeba polyphaga mimivirus GN=MIMI_L728 PE=4 SV=1//2.9592e-46
ref0045141-snap-gene-0.29	152.603	31.2715	2.2869	0.018305	0.66084	--	-//-
ref0045141-snap-gene-0.30	2764.55	776.426	1.8321	0.045617	0.98271	--	sp|I4DST8|TCEA1_TULGE Tuliposide A-converting enzyme 1, chloroplastic OS=Tulipa gesneriana GN=TCEA1 PE=1 SV=1//4.10975e-47
ref0045220-processed-gene-0.11	36.6673	8.10719	2.1772	0.041603	0.94715	--	sp|Q96H78|S2544_HUMAN Solute carrier family 25 member 44 OS=Homo sapiens GN=SLC25A44 PE=2 SV=1//1.67028e-17
ref0045264-snap-gene-0.16	10.7996	1.15787	3.2214	0.041394	0.9461	--	-//-
ref0045339-snap-gene-0.40	6.61101	0.556806	3.5696	0.038296	0.91589	--	sp|Q76C99|RF1_ORYSI Protein Rf1, mitochondrial OS=Oryza sativa subsp. indica GN=Rf1 PE=2 SV=1//3.45356e-19
ref0045353-snap-gene-0.13	155.641	26.2643	2.5671	0.049732	1	--	-//-
ref0045457-processed-gene-0.4	6.39584	0	Inf	0.0067647	0.39277	--	sp|A1YKT1|TCP18_ARATH Transcription factor TCP18 OS=Arabidopsis thaliana GN=TCP18 PE=2 SV=1//1.65838e-24
ref0045579-snap-gene-0.3	134.615	4.77373	4.8176	0.031906	0.8533	--	-//-
ref0045601-processed-gene-0.0	22.8749	0.284243	6.3305	8.1877e-05	0.023727	--	sp|Q2QP86|GRC15_ORYSJ Glutaredoxin-C15 OS=Oryza sativa subsp. japonica GN=GRXC15 PE=3 SV=1//3.00155e-53
ref0045699-processed-gene-0.12	147.441	17.4253	3.0809	0.039899	0.93327	--	sp|P14381|YTX2_XENLA Transposon TX1 uncharacterized 149 kDa protein OS=Xenopus laevis PE=3 SV=1//1.12193e-30
ref0045747-snap-gene-0.1	24.1501	0.272563	6.4693	0.0043066	0.30103	--	-//-
ref0045776-snap-gene-0.16	121.018	19.045	2.6677	0.0063069	0.3783	--	sp|Q03387|IF4G1_WHEAT Eukaryotic translation initiation factor isoform 4G-1 OS=Triticum aestivum PE=1 SV=2//1.80972e-07
ref0045780-processed-gene-0.2	4.07199	0	Inf	0.035367	0.89156	--	-//-
ref0045780-snap-gene-0.22	61.5666	14.5767	2.0785	0.035151	0.88798	--	sp|F4I933|STR8_ARATH Rhodanese-like domain-containing protein 8, chloroplastic OS=Arabidopsis thaliana GN=STR8 PE=2 SV=1//1.45992e-06
ref0045816-snap-gene-0.34	323.004	77.5716	2.058	0.030911	0.8398	--	sp|Q53WJ1|JM703_ORYSJ Lysine-specific demethylase JMJ703 OS=Oryza sativa subsp. japonica GN=JMJ703 PE=1 SV=1//8.78794e-24
ref0045866-processed-gene-0.4	6846.18	1395.01	2.295	0.014395	0.58554	--	-//-
ref0046062-exonerate_est2genome-gene-0.0	16.9651	3.56214	2.2518	0.048245	0.99985	--	-//-
ref0046233-snap-gene-0.15	74.9984	16.5099	2.1835	0.031378	0.84597	--	-//-
ref0046299-snap-gene-0.24	5.02053	0.316824	3.9861	0.04837	1	--	-//-
ref0046725-snap-gene-0.9	17.1779	2.30407	2.8983	0.0193	0.67715	--	-//-
ref0046877-snap-gene-0.18	13.909	2.0106	2.7903	0.03068	0.83795	--	sp|Q5ZDJ6|C3H8_ORYSJ Zinc finger CCCH domain-containing protein 8 OS=Oryza sativa subsp. japonica GN=Os01g0616400 PE=2 SV=2//1.35104e-09
ref0046882-processed-gene-0.10	213.245	36.0281	2.5653	0.0081683	0.4363	--	sp|Q9SS80|U503A_ARATH UPF0503 protein At3g09070, chloroplastic OS=Arabidopsis thaliana GN=At3g09070 PE=1 SV=1//3.68429e-09
ref0047293-processed-gene-0.21	753.498	76.9577	3.2915	0.0030985	0.2576	--	-//-
ref0047293-snap-gene-0.24	7.77406	0.568486	3.7735	0.02671	0.78597	--	-//-
ref0047303-processed-gene-0.1	5455.34	1269	2.104	0.023466	0.74473	--	sp|P13917|7SB1_SOYBN Basic 7S globulin OS=Glycine max GN=BG PE=1 SV=2//6.83836e-14
ref0047372-processed-gene-0.6	8968.12	1862.73	2.2674	0.015592	0.60547	--	-//-
ref0047380-processed-gene-0.7	66.0348	16.5504	1.9964	0.04136	0.94592	--	sp|Q9LJJ1|PP259_ARATH Putative pentatricopeptide repeat-containing protein At3g28640 OS=Arabidopsis thaliana GN=PCMP-E79 PE=3 SV=1//4.54691e-16
ref0047385-processed-gene-0.6	277.788	66.3052	2.0668	0.026702	0.78597	--	sp|Q9SND9|Y3028_ARATH Uncharacterized acetyltransferase At3g50280 OS=Arabidopsis thaliana GN=At3g50280 PE=3 SV=1//2.46077e-73
ref0047409-exonerate_est2genome-gene-0.4	34.007	4.40319	2.9492	0.0074154	0.41505	--	-//-
ref0047409-exonerate_est2genome-gene-0.7	3.80352	0	Inf	0.042156	0.95122	--	-//-
ref0047414-snap-gene-0.21	16.8144	2.99365	2.4897	0.035902	0.89751	--	-//-
ref0047453-snap-gene-0.31	12.284	1.4956	3.038	0.026247	0.78474	--	-//-
ref0047483-snap-gene-0.22	22.23	3.45948	2.6839	0.020605	0.69443	--	sp|Q8L765|BPM1_ARATH BTB/POZ and MATH domain-containing protein 1 OS=Arabidopsis thaliana GN=BPM1 PE=1 SV=1//2.76155e-18
ref0047498-processed-gene-0.14	114.788	27.4516	2.064	0.032577	0.85662	--	-//-
ref0047498-snap-gene-0.19	8.27062	0.284243	4.8628	0.0087869	0.4493	--	-//-
ref0047678-snap-gene-0.16	22215.6	5599.48	1.9882	0.032927	0.86128	--	sp|Q05349|12KD_FRAAN Auxin-repressed 12.5 kDa protein OS=Fragaria ananassa PE=2 SV=1//4.27375e-12
ref0047785-snap-gene-0.7	13.8921	0	Inf	0.003583	0.27385	--	-//-
ref0047820-snap-gene-0.18	15.5769	0.87363	4.1562	0.0030819	0.25681	--	-//-
ref0047835-exonerate_est2genome-gene-0.0	7.26522	0	Inf	0.0043638	0.30384	--	sp|Q9FFJ8|LIMYB_ARATH L10-interacting MYB domain-containing protein OS=Arabidopsis thaliana GN=LIMYB PE=1 SV=1//1.39665e-09
ref0048055-snap-gene-0.31	13.5549	0.545126	4.6361	0.0028899	0.24795	--	-//-
ref0048055-snap-gene-0.32	11.1555	1.09025	3.355	0.020365	0.69443	--	-//-
ref0048305-snap-gene-0.4	1224.19	79.6992	3.9411	0.0062365	0.37562	--	sp|Q5VQG4|RFS_ORYSJ Galactinol--sucrose galactosyltransferase OS=Oryza sativa subsp. japonica GN=RFS PE=1 SV=1//0
ref0048317-processed-gene-0.1	8.4664	0.568486	3.8966	0.019473	0.6797	--	-//-
