# Supplementary material for: Transcriptome profiling revealed candidate genes, pathways and transcription factors related to nitrogen utilization and excessive nitrogen stress in perennial ryegrass
Source: Sci Rep. 2022 Mar 1;12:3353. doi: 10.1038/s41598-022-07329-7 (PMC8888628; doi:10.1038/s41598-022-07329-7)
Supplement: Supplementary file 13 — Supplementary Table S5 E-1. [file 41598_2022_7329_MOESM13_ESM.xlsx]

## Sheet: N_10vsN_0_5.DEG_down
S5 E-1
Gene_id	readcount_N_10	readcount_N_0_5	log2FoldChange	pval	padj	Gene Name	Blast swiss prot
Novel00110	3.56891	36.1755	-3.3415	0.0044338	1	-//-
Novel00294	0.974224	10.8713	-3.4801	0.021726	1	--	PREDICTED: uncharacterized protein LOC103628408 [Zea mays]
Novel00301	0.946104	14.1227	-3.8999	0.027903	1	--	PREDICTED: uncharacterized protein LOC100843027 isoform X3 [Brachypodium distachyon]
Novel00407	0	12.7495	#NAME?	0.0068066	1	-//-
Novel00484	0	6.9806	#NAME?	0.0059611	1	-//-
Novel00487	0	9.2869	#NAME?	0.0022942	1	-//-
Novel00490	0.343488	38.5655	-6.8109	0.0074465	1	--	3-isopropylmalate dehydratase [Triticum urartu]
Novel00523	0	9.76999	#NAME?	0.0019674	1	-//-
Novel00600	0.295002	12.568	-5.4129	0.028074	1	-//-
Novel00689	0	15.1729	#NAME?	0.011987	1	-//-
Novel00692	54.6085	312.873	-2.5184	0.032204	1	--	hypothetical protein F775_52309 [Aegilops tauschii]
Novel00711	0	12.1982	#NAME?	0.022628	1	-//-
Novel00721	11.8167	145.815	-3.6252	0.0010006	1	-//-
Novel00766	0	27.9892	#NAME?	0.001156	1	-//-
Novel00790	2.83831	23.5879	-3.0549	0.012734	1	-//-
Novel00808	11.6162	148.997	-3.6811	0.00099004	1	--	hypothetical protein F775_28211 [Aegilops tauschii]
Novel00809	0.61037	10.7236	-4.135	0.0443	1	--	PREDICTED: postacrosomal sheath WW domain-binding protein-like [Brachypodium distachyon]
Novel00872	0.295002	31.7938	-6.7519	4.6547e-05	0.20544	-//-
Novel00960	0.61037	8.67812	-3.8296	0.021505	1	-//-
Novel00989	0.343488	36.1146	-6.7162	3.5934e-05	0.18126	-//-
Novel01031	2.08538	66.4323	-4.9935	8.821e-05	0.23959	-//-
Novel01055	0	17.5238	#NAME?	0.0011255	1	-//-
Novel01106	0.343488	25.5987	-6.2197	0.0026867	1	-//-
Novel01161	1.92033	25.9585	-3.7568	0.038824	1	--	PREDICTED: plastid division protein PDV1-like [Brachypodium distachyon]
Novel01173	0.315368	27.6791	-6.4556	8.7382e-05	0.23959	-//-
Novel01182	0.946104	9.35286	-3.3053	0.033649	1	-//-
Novel01238	0	17.8538	#NAME?	0.024245	1	-//-
Novel01291	0	5.82363	#NAME?	0.011784	1	--	PREDICTED: protein RADIALIS-like 4 [Brachypodium distachyon]
Novel01318	0.295002	28.3834	-6.5882	7.8242e-05	0.23959	-//-
Novel01329	3.24502	23.4683	-2.8544	0.022222	1	-//-
Novel01343	0.885005	20.883	-4.5605	0.037468	1	-//-
Novel01366	2.06501	16.3292	-2.9832	0.025849	1	--	PREDICTED: uncharacterized protein LOC103637977 [Zea mays]
Novel01381	5.01094	37.2383	-2.8936	0.037686	1	--	predicted protein, partial [Hordeum vulgare subsp. vulgare]
Novel01382	2.34817	23.3143	-3.3116	0.0071074	1	-//-
Novel01394	5.04589	50.3049	-3.3175	0.0036888	1	-//-
Novel01442	0	3.87431	#NAME?	0.04065	1	-//-
Novel01473	3.24502	35.1154	-3.4358	0.0058481	1	-//-
Novel01479	4.18414	75.8401	-4.18	0.00036512	0.54008	-//-
Novel01529	0	73.5946	#NAME?	0.0079643	1	-//-
Novel01580	0	27.6341	#NAME?	0.0020919	1	-//-
Novel01603	1.31771	14.2398	-3.4338	0.01439	1	--	hypothetical protein TRIUR3_07057 [Triticum urartu]
Novel01613	6.34613	40.6638	-2.6798	0.016489	1	--	hypothetical protein SORBIDRAFT_08g020930 [Sorghum bicolor]>gi|241944215|gb|EES17360.1| hypothetical protein SORBIDRAFT_08g020930 [Sorghum bicolor]
Novel01647	0.925738	33.3974	-5.173	0.0055762	1	-//-
Novel01653	1.24111	11.8866	-3.2596	0.043467	1	--	PREDICTED: 4-hydroxyphenylpyruvate dioxygenase-like [Zea mays]>gi|414884229|tpg|DAA60243.1| TPA: hypothetical protein ZEAMMB73_261174 [Zea mays]
Novel01659	23.2005	97.1672	-2.0663	0.044618	1	-//-
Novel01785	16.9565	88.8094	-2.3889	0.028114	1	--	predicted protein [Hordeum vulgare subsp. vulgare]
Novel01803	25.2334	124.319	-2.3006	0.02244	1	--	PREDICTED: uncharacterized protein LOC105914588 [Setaria italica]
Novel01919	10.8008	78.5104	-2.8617	0.0072816	1	-//-
Novel01925	9.79242	136.174	-3.7976	0.015016	1	-//-
Novel01931	2.61506	22.2809	-3.0909	0.021501	1	--	PREDICTED: uncharacterized protein LOC100834338 [Brachypodium distachyon]
Novel01942	22.1139	181.927	-3.0403	0.0054042	1	-//-
Novel01946	0	4.63128	#NAME?	0.025619	1	-//-
Novel01955	0	10.3125	#NAME?	0.030823	1	--	hypothetical protein OsI_18508 [Oryza sativa Indica Group]
Novel01969	3.36236	24.0008	-2.8355	0.020241	1	--	PREDICTED: zinc finger BED domain-containing protein RICESLEEPER 2-like [Brachypodium distachyon]
Novel02033	5.14575	49.1573	-3.256	0.017662	1	--	PREDICTED: probable disease resistance protein RXW24L-like [Oryza brachyantha]
Novel02078	8.54321	49.1648	-2.5248	0.035107	1	--	Disease resistance protein RGA2 [Aegilops tauschii]
Novel02085	0	4.85449	#NAME?	0.02117	1	-//-
Novel02104	4.71594	23.9267	-2.343	0.048119	1	-//-
Novel02174	1.03046	38.0342	-5.2059	0.00013349	0.29459	-//-
Novel02181	4.73052	38.2102	-3.0139	0.0092544	1	-//-
Novel02183	2.42111	40.1101	-4.0502	0.0016722	1	--	PREDICTED: heat stress transcription factor A-3-like isoform X2 [Brachypodium distachyon]
ref0000227-exonerate_est2genome-gene-0.0	1.26923	22.3913	-4.1409	0.0022454	1	--	-//-
ref0000339-snap-gene-0.2	0	13.1026	#NAME?	0.0070871	1	--	sp|Q9SQ67|COR14_PAPSO NADPH-dependent codeinone reductase 1-4 OS=Papaver somniferum GN=COR1.4 PE=1 SV=2//7.00314e-09
ref0000369-processed-gene-0.11	1.58459	23.7892	-3.9081	0.015057	1	--	sp|Q8S9G6|T5AT_TAXWC Taxadien-5-alpha-ol O-acetyltransferase OS=Taxus wallichiana var. chinensis PE=2 SV=1//6.5454e-38
ref0000380-processed-gene-0.2	1582.32	6655.81	-2.0726	0.040818	1	--	-//-
ref0000558-snap-gene-0.19	0	7.51819	#NAME?	0.010799	1	--	sp|Q9LZD3|E70A1_ARATH Exocyst complex component EXO70A1 OS=Arabidopsis thaliana GN=EXO70A1 PE=1 SV=1//6.31321e-06
ref0000952-snap-gene-0.44	2.52295	25.9535	-3.3627	0.023348	1	--	-//-
ref0001078-snap-gene-0.13	0.933491	19.8334	-4.4092	0.033334	1	--	-//-
ref0001332-processed-gene-0.1	1.24111	15.6236	-3.654	0.033086	1	--	-//-
ref0001335-snap-gene-0.20	12.419	59.7403	-2.2662	0.041702	1	--	-//-
ref0001927-processed-gene-1.18	64.0386	381.096	-2.5731	0.017604	1	--	-//-
ref0002068-snap-gene-0.16	5.35443	54.2633	-3.3412	0.0033467	1	--	-//-
ref0002096-snap-gene-0.8	4.01346	22.1271	-2.4629	0.044355	1	--	sp|Q10PI6|LCAT1_ORYSJ Lecithin-cholesterol acyltransferase-like 1 OS=Oryza sativa subsp. japonica GN=Os03g0232800 PE=2 SV=1//1.43998e-16
ref0002234-snap-gene-0.10	10.1567	54.5762	-2.4258	0.038953	1	--	sp|Q5Z880|HRD1_ORYSJ ERAD-associated E3 ubiquitin-protein ligase HRD1 OS=Oryza sativa subsp. japonica GN=HRD1 PE=2 SV=1//1.42414e-08
ref0002273-snap-gene-0.15	10.6481	92.853	-3.1244	0.003277	1	--	sp|P10394|POL4_DROME Retrovirus-related Pol polyprotein from transposon 412 OS=Drosophila melanogaster GN=POL PE=3 SV=1//1.36373e-90
ref0002437-processed-gene-0.0	8.32678	49.212	-2.5632	0.020433	1	--	sp|Q9FVS9|C96AF_ARATH Alkane hydroxylase MAH1 OS=Arabidopsis thaliana GN=CYP96A15 PE=2 SV=1//8.50241e-61
ref0002510-processed-gene-0.25	282.117	1105.05	-1.9698	0.04918	1	--	sp|Q9FEQ8|PER2_MAIZE Peroxidase 2 OS=Zea mays GN=PER2 PE=2 SV=1//1.51758e-140
ref0002565-snap-gene-0.9	72.3658	290.019	-2.0028	0.042358	1	--	-//-
ref0002703-processed-gene-0.1	12.2179	196.489	-4.0074	0.040255	1	--	sp|Q9FEQ8|PER2_MAIZE Peroxidase 2 OS=Zea mays GN=PER2 PE=2 SV=1//3.2235e-133
ref0002703-processed-gene-0.3	30.1936	402.08	-3.7352	0.024848	1	--	sp|Q9FEQ8|PER2_MAIZE Peroxidase 2 OS=Zea mays GN=PER2 PE=2 SV=1//2.22518e-138
ref0002715-processed-gene-0.10	0	5.01755	#NAME?	0.020582	1	--	sp|P43309|PPO_MALDO Polyphenol oxidase, chloroplastic OS=Malus domestica PE=2 SV=1//2.40779e-62
ref0002955-snap-gene-0.9	0.315368	6.83397	-4.4376	0.025228	1	--	-//-
ref0003706-snap-gene-0.10	4.35695	22.8032	-2.3878	0.046374	1	--	sp|Q6K215|PIP22_ORYSJ Probable aquaporin PIP2-2 OS=Oryza sativa subsp. japonica GN=PIP2-2 PE=2 SV=1//1.88673e-13
ref0003715-snap-gene-0.15	2.38038	97.1508	-5.351	7.5272e-05	0.23959	--	-//-
ref0003748-snap-gene-0.7	0.295002	7.67318	-4.701	0.023343	1	--	sp|Q9LSV3|WAKLS_ARATH Putative wall-associated receptor kinase-like 16 OS=Arabidopsis thaliana GN=WAKL16 PE=3 SV=1//3.84413e-63
ref0003755-snap-gene-0.14	1.24886	25.1921	-4.3343	0.042145	1	--	-//-
ref0003923-snap-gene-0.12	0.905372	9.30515	-3.3614	0.030801	1	--	sp|Q8VXV4|DNJ16_ARATH Chaperone protein dnaJ 16 OS=Arabidopsis thaliana GN=ATJ16 PE=2 SV=1//6.66751e-12
ref0004187-snap-gene-0.2	0	4.30021	#NAME?	0.031836	1	--	sp|Q9SWG3|FAR1_ARATH Protein FAR-RED IMPAIRED RESPONSE 1 OS=Arabidopsis thaliana GN=FAR1 PE=1 SV=1//2.74873e-40
ref0004689-snap-gene-0.29	7.21324	49.9707	-2.7924	0.0099328	1	--	-//-
ref0005113-snap-gene-0.13	0.925738	58.8431	-5.9901	0.0036687	1	--	sp|P29060|CHIA_TOBAC Acidic endochitinase OS=Nicotiana tabacum PE=1 SV=1//1.98572e-65
ref0005251-snap-gene-0.20	0.953857	10.3948	-3.4459	0.024287	1	--	sp|Q9MAP5|SBT33_ARATH Subtilisin-like protease SBT3.3 OS=Arabidopsis thaliana GN=SBT3.3 PE=2 SV=1//6.5991e-12
ref0005435-processed-gene-0.3	2.12611	34.4858	-4.0197	0.022444	1	--	sp|Q9SQR3|D14_ARATH Probable strigolactone esterase D14 homolog OS=Arabidopsis thaliana GN=D14 PE=1 SV=1//3.41873e-09
ref0005606-processed-gene-0.2	0.343488	10.002	-4.8639	0.0064053	1	--	sp|Q6AZB8|HARB1_DANRE Putative nuclease HARBI1 OS=Danio rerio GN=harbi1 PE=2 SV=1//2.11656e-18
ref0005783-snap-gene-0.2	0.315368	10.5928	-5.0699	0.03896	1	--	-//-
ref0006094-snap-gene-0.3	0	6.38895	#NAME?	0.015749	1	--	-//-
ref0006337-processed-gene-0.2	8.72165	224.722	-4.6874	0.0020376	1	--	sp|Q7XWU3|CADH6_ORYSJ Probable cinnamyl alcohol dehydrogenase 6 OS=Oryza sativa subsp. japonica GN=CAD6 PE=2 SV=2//0
ref0006491-snap-gene-0.5	0.315368	6.69073	-4.4071	0.025586	1	--	-//-
ref0006682-processed-gene-0.4	5.79608	30.0933	-2.3763	0.045297	1	--	sp|Q9LHS9|RBE_ARATH Probable transcriptional regulator RABBIT EARS OS=Arabidopsis thaliana GN=RBE PE=2 SV=2//1.36025e-19
ref0006765-processed-gene-0.1	2.80533	20.0348	-2.8363	0.024881	1	--	sp|Q9C8D4|AAE11_ARATH Butyrate--CoA ligase AAE11, peroxisomal OS=Arabidopsis thaliana GN=AAE11 PE=1 SV=1//9.04904e-37
ref0007085-processed-gene-0.6	30.4013	249.723	-3.0381	0.005267	1	--	sp|P0C2F6|RNHX1_ARATH Putative ribonuclease H protein At1g65750 OS=Arabidopsis thaliana GN=At1g65750 PE=3 SV=1//8.97206e-35
ref0007356-processed-gene-0.7	8.82834	44.1782	-2.3231	0.036227	1	--	sp|Q8GU84|AB48G_ORYSJ ABC transporter G family member 48 OS=Oryza sativa subsp. japonica GN=ABCG48 PE=3 SV=1//3.18769e-44
ref0007606-snap-gene-0.43	0	9.59885	#NAME?	0.0096121	1	--	sp|O00370|LORF2_HUMAN LINE-1 retrotransposable element ORF2 protein OS=Homo sapiens PE=1 SV=1//3.28317e-41
ref0007748-exonerate_est2genome-gene-0.1	12.98	67.9015	-2.3872	0.023289	1	--	-//-
ref0007796-snap-gene-0.7	0	4.10786	#NAME?	0.03884	1	--	sp|Q6AWV1|POP5_ARATH Probable ribonuclease P/MRP protein subunit POP5 OS=Arabidopsis thaliana GN=EMB1687 PE=2 SV=1//5.74997e-34
ref0007823-snap-gene-0.11	0.638489	8.78981	-3.7831	0.023569	1	--	-//-
ref0008189-processed-gene-0.1	17.3764	79.6225	-2.196	0.041449	1	--	sp|B7F8P5|SAU39_ORYSJ Auxin-responsive protein SAUR36 OS=Oryza sativa subsp. japonica GN=SAUR39 PE=2 SV=1//1.57419e-62
ref0008307-snap-gene-0.15	3.93685	25.0616	-2.6704	0.028284	1	--	sp|Q9FMV5|NFYC4_ARATH Nuclear transcription factor Y subunit C-4 OS=Arabidopsis thaliana GN=NFYC4 PE=2 SV=1//3.83269e-53
ref0008499-snap-gene-0.17	0	6.75314	#NAME?	0.023178	1	--	sp|Q9LYT2|PP287_ARATH Pentatricopeptide repeat-containing protein At3g59040 OS=Arabidopsis thaliana GN=At3g59040 PE=2 SV=2//8.95954e-15
ref0008509-exonerate_est2genome-gene-0.0	0.905372	8.57451	-3.2435	0.03862	1	--	-//-
ref0008509-snap-gene-0.2	0	28.9996	#NAME?	0.0015248	1	--	-//-
ref0008512-snap-gene-0.7	0.974224	19.8909	-4.3517	0.0022754	1	--	sp|Q9LU14|APG2_ARATH GDSL esterase/lipase APG OS=Arabidopsis thaliana GN=APG PE=1 SV=1//2.32139e-33
ref0008684-snap-gene-0.4	1.26147	51.1115	-5.3405	6.2145e-05	0.23959	--	sp|Q9C7A2|Y3236_ARATH Ankyrin repeat-containing protein At3g12360 OS=Arabidopsis thaliana GN=At3g12360 PE=2 SV=1//1.5093e-06
ref0008782-processed-gene-0.14	6.22104	46.1326	-2.8906	0.012188	1	--	-//-
ref0008784-snap-gene-0.31	0	14.0848	#NAME?	0.042144	1	--	sp|O81905|SD18_ARATH Receptor-like serine/threonine-protein kinase SD1-8 OS=Arabidopsis thaliana GN=SD18 PE=1 SV=1//4.05665e-07
ref0008920-snap-gene-0.1	0	4.12767	#NAME?	0.044396	1	--	-//-
ref0008970-processed-gene-0.1	6.86728	32.5708	-2.2458	0.04502	1	--	sp|I4DST9|TCEA2_TULGE Tuliposide A-converting enzyme 2, chloroplastic OS=Tulipa gesneriana GN=TCEA2 PE=1 SV=1//1.05246e-72
ref0009191-snap-gene-0.6	0	7.21415	#NAME?	0.0057779	1	--	-//-
ref0009302-processed-gene-0.2	1.79038	12.2941	-2.7796	0.045013	1	--	sp|O64515|OCT2_ARATH Organic cation/carnitine transporter 2 OS=Arabidopsis thaliana GN=OCT2 PE=2 SV=1//2.72907e-139
ref0009313-processed-gene-0.3	0.295002	7.35513	-4.64	0.018911	1	--	sp|Q94JF3|GL12_ORYSJ Germin-like protein 1-2 OS=Oryza sativa subsp. japonica GN=Os01g0705100 PE=3 SV=1//2.10611e-115
ref0009364-snap-gene-0.16	0	4.84118	#NAME?	0.022673	1	--	sp|P11369|LORF2_MOUSE LINE-1 retrotransposable element ORF2 protein OS=Mus musculus GN=Pol PE=1 SV=2//2.0491e-09
ref0009384-snap-gene-0.5	11.0107	97.5433	-3.1471	0.0041918	1	--	-//-
ref0009764-snap-gene-0.12	6.30736	63.2917	-3.3269	0.03364	1	--	-//-
ref0009845-snap-gene-0.12	0.343488	6.18556	-4.1706	0.030427	1	--	-//-
ref0009940-snap-gene-0.12	32.8335	162.783	-2.3097	0.027999	1	--	sp|F4JVB8|RADL1_ARATH Protein RADIALIS-like 1 OS=Arabidopsis thaliana GN=RL1 PE=2 SV=1//8.11884e-27
ref0009959-snap-gene-0.25	288.032	2249.18	-2.9651	0.014738	1	--	sp|P47917|ZRP4_MAIZE O-methyltransferase ZRP4 OS=Zea mays GN=ZRP4 PE=2 SV=1//1.10816e-33
ref0010204-snap-gene-0.12	2.40075	16.17	-2.7518	0.036873	1	--	sp|Q9LMN7|WAK5_ARATH Wall-associated receptor kinase 5 OS=Arabidopsis thaliana GN=WAK5 PE=2 SV=1//3.31036e-16
ref0010287-exonerate_est2genome-gene-0.0	0	9.63622	#NAME?	0.0017988	1	--	-//-
ref0010378-processed-gene-0.2	237.825	1647.96	-2.7927	0.049021	1	--	sp|Q38J50|FOMT2_WHEAT Tricetin 3&apos;,4&apos;,5&apos;-O-trimethyltransferase OS=Triticum aestivum GN=OMT2 PE=1 SV=1//9.73323e-168
ref0010541-processed-gene-0.1	3.69809	39.9137	-3.432	0.0079894	1	--	sp|Q9Y6R4|M3K4_HUMAN Mitogen-activated protein kinase kinase kinase 4 OS=Homo sapiens GN=MAP3K4 PE=1 SV=2//2.39454e-25
ref0010629-processed-gene-0.4	745.651	3162.78	-2.0846	0.043581	1	--	sp|Q9FYB5|DNJ11_ARATH Chaperone protein dnaJ 11, chloroplastic OS=Arabidopsis thaliana GN=ATJ11 PE=1 SV=2//4.88378e-15
ref0011083-processed-gene-0.19	0	3.84571	#NAME?	0.040888	1	--	-//-
ref0011606-snap-gene-0.19	3.72212	19.5456	-2.3926	0.040156	1	--	-//-
ref0012119-snap-gene-0.11	1.20037	18.3042	-3.9306	0.0054295	1	--	-//-
ref0012197-snap-gene-0.2	0	9.93487	#NAME?	0.03241	1	--	-//-
ref0012598-snap-gene-0.6	0	4.84345	#NAME?	0.021212	1	--	sp|Q0DHJ5|MTP6_ORYSJ Metal tolerance protein 6 OS=Oryza sativa subsp. japonica GN=MTP6 PE=2 SV=2//1.13034e-06
ref0012676-snap-gene-0.13	2.86643	38.4685	-3.7463	0.0022953	1	--	sp|Q8C8R3|ANK2_MOUSE Ankyrin-2 OS=Mus musculus GN=Ank2 PE=1 SV=2//9.30108e-13
ref0012846-processed-gene-1.8	0.295002	6.90446	-4.5487	0.048399	1	--	-//-
ref0012971-processed-gene-0.3	9.43794	73.3339	-2.9579	0.025748	1	--	-//-
ref0013119-processed-gene-0.6	3.17694	28.2383	-3.1519	0.0092055	1	--	-//-
ref0013208-snap-gene-0.6	0	6.50942	#NAME?	0.014116	1	--	sp|P51614|CHIT3_VITVI Acidic endochitinase OS=Vitis vinifera GN=CHIT3 PE=2 SV=1//4.24263e-40
ref0013265-snap-gene-0.36	0	8.42249	#NAME?	0.022379	1	--	-//-
ref0013401-snap-gene-0.22	3.54002	39.0212	-3.4624	0.0047986	1	--	-//-
ref0013421-snap-gene-0.6	0	4.1189	#NAME?	0.03876	1	--	-//-
ref0013553-snap-gene-0.33	1.60496	60.9387	-5.2467	0.02681	1	--	sp|Q8RWF5|MATE9_ARATH MATE efflux family protein 9 OS=Arabidopsis thaliana GN=DTXL5 PE=2 SV=1//1.01021e-17
ref0013661-snap-gene-0.1	0.315368	14.1224	-5.4848	0.013858	1	--	-//-
ref0013685-exonerate_est2genome-gene-0.0	0	12.1437	#NAME?	0.00074074	0.90188	--	-//-
ref0013848-processed-gene-0.10	0.885005	16.7911	-4.2459	0.048924	1	--	sp|Q9FI78|HST_ARATH Shikimate O-hydroxycinnamoyltransferase OS=Arabidopsis thaliana GN=HST PE=2 SV=1//7.70659e-84
ref0013887-processed-gene-0.4	0	5.04614	#NAME?	0.020483	1	--	-//-
ref0014575-snap-gene-0.23	10.0006	50.0423	-2.3231	0.036706	1	--	-//-
ref0014584-processed-gene-0.9	1.22074	15.4116	-3.6582	0.025149	1	--	sp|Q9M2V7|AB16G_ARATH ABC transporter G family member 16 OS=Arabidopsis thaliana GN=ABCG16 PE=2 SV=2//0
ref0015036-snap-gene-0.2	0.946104	11.5761	-3.613	0.016311	1	--	-//-
ref0015459-processed-gene-0.11	0.343488	10.1407	-4.8838	0.0076702	1	--	-//-
ref0015546-processed-gene-0.2	0.343488	7.01529	-4.3522	0.021889	1	--	sp|Q766C3|NEP1_NEPGR Aspartic proteinase nepenthesin-1 OS=Nepenthes gracilis GN=nep1 PE=1 SV=1//1.06775e-82
ref0015561-snap-gene-0.16	0.295002	6.88465	-4.5446	0.038439	1	--	sp|Q6R2J8|SRF8_ARATH Protein STRUBBELIG-RECEPTOR FAMILY 8 OS=Arabidopsis thaliana GN=SRF8 PE=2 SV=1//4.59533e-07
ref0015624-snap-gene-0.9	0	27.5593	#NAME?	1.6807e-05	0.1092	--	-//-
ref0015666-processed-gene-0.0	2.77721	18.5445	-2.7393	0.033024	1	--	sp|Q42410|ZAT12_ARATH Zinc finger protein ZAT12 OS=Arabidopsis thaliana GN=ZAT12 PE=2 SV=1//2.50042e-07
ref0015666-processed-gene-0.2	0	6.077	#NAME?	0.011342	1	--	sp|Q9SLD4|ZAT11_ARATH Zinc finger protein ZAT11 OS=Arabidopsis thaliana GN=ZAT11 PE=2 SV=1//8.52913e-20
ref0015718-processed-gene-0.22	9.2428	66.6583	-2.8504	0.02521	1	--	sp|C0LGP4|Y3475_ARATH Probable LRR receptor-like serine/threonine-protein kinase At3g47570 OS=Arabidopsis thaliana GN=At3g47570 PE=2 SV=1//1.56878e-06
ref0015721-snap-gene-0.1	5.00516	26.6372	-2.412	0.040696	1	--	-//-
ref0015991-snap-gene-0.7	0	27.4413	#NAME?	1.8557e-05	0.1092	--	-//-
ref0016044-processed-gene-0.0	2.83831	29.5104	-3.3781	0.0065915	1	--	sp|Q680C0|GDL62_ARATH GDSL esterase/lipase At4g10955 OS=Arabidopsis thaliana GN=At4g10955 PE=2 SV=1//4.98621e-45
ref0016452-processed-gene-0.1	7.14967	40.2215	-2.492	0.026806	1	--	sp|Q9AR73|HQGT_RAUSE Hydroquinone glucosyltransferase OS=Rauvolfia serpentina GN=AS PE=1 SV=1//6.80953e-101
ref0016523-processed-gene-0.3	1.87184	18.8958	-3.3355	0.011558	1	--	sp|Q8BR93|HARB1_MOUSE Putative nuclease HARBI1 OS=Mus musculus GN=Harbi1 PE=2 SV=1//8.48718e-10
ref0016862-processed-gene-0.0	0.315368	6.06439	-4.2653	0.030923	1	--	-//-
ref0016900-snap-gene-0.12	0.590004	11.6096	-4.2985	0.0094452	1	--	sp|Q5JN63|CESA4_ORYSJ Cellulose synthase A catalytic subunit 4 [UDP-forming] OS=Oryza sativa subsp. japonica GN=CESA4 PE=2 SV=1//5.67033e-71
ref0016966-snap-gene-0.19	1.53611	11.9848	-2.9639	0.03437	1	--	-//-
ref0017010-snap-gene-0.12	0	9.96346	#NAME?	0.046908	1	--	sp|Q7XHI9|BH084_ARATH Transcription factor bHLH84 OS=Arabidopsis thaliana GN=BHLH84 PE=2 SV=1//1.24681e-19
ref0017330-snap-gene-0.5	0	9.34635	#NAME?	0.0022803	1	--	sp|Q9FTZ2|EBP_ORYSJ Probable 3-beta-hydroxysteroid-Delta(8),Delta(7)-isomerase OS=Oryza sativa subsp. japonica GN=Os01g0103600 PE=2 SV=1//6.61667e-33
ref0017529-snap-gene-0.7	0.315368	81.7246	-8.0176	0.0013414	1	--	-//-
ref0017649-processed-gene-0.6	6.00187	50.2786	-3.0665	0.0087614	1	--	sp|Q9SRQ1|C89A9_ARATH Cytochrome P450 89A9 OS=Arabidopsis thaliana GN=CYP89A9 PE=2 SV=1//2.06037e-41
ref0017705-processed-gene-0.1	0	5.88308	#NAME?	0.011676	1	--	-//-
ref0017738-snap-gene-0.25	0.295002	37.7495	-6.9996	0.036243	1	--	-//-
ref0018125-snap-gene-0.20	0	3.784	#NAME?	0.041417	1	--	sp|Q3ZFI4|SCE3_BRANA Sinapine esterase OS=Brassica napus PE=1 SV=1//1.93477e-22
ref0018125-snap-gene-0.21	2.42111	26.8583	-3.4716	0.039084	1	--	sp|Q3ZFI4|SCE3_BRANA Sinapine esterase OS=Brassica napus PE=1 SV=1//1.41747e-24
ref0018125-snap-gene-0.22	0.295002	20.4632	-6.1162	0.0066243	1	--	-//-
ref0018304-processed-gene-0.5	0.315368	5.69073	-4.1735	0.041668	1	--	sp|Q93WC9|IPT3_ARATH Adenylate isopentenyltransferase 3, chloroplastic OS=Arabidopsis thaliana GN=IPT3 PE=1 SV=1//2.99501e-72
ref0018437-snap-gene-0.38	0.295002	10.461	-5.1482	0.043431	1	--	sp|A9ZPJ6|AGCT1_HORVU Agmatine coumaroyltransferase-1 OS=Hordeum vulgare GN=ACT-1 PE=1 SV=1//7.87269e-13
ref0018438-snap-gene-0.20	0.686975	8.43893	-3.6187	0.026658	1	--	sp|Q9M667|RPP13_ARATH Disease resistance protein RPP13 OS=Arabidopsis thaliana GN=RPP13 PE=2 SV=2//4.033e-09
ref0018532-processed-gene-0.4	0.61037	13.1914	-4.4338	0.005686	1	--	-//-
ref0018771-snap-gene-0.15	0	33.5383	#NAME?	0.0010574	1	--	-//-
ref0018791-snap-gene-0.18	0	5.86483	#NAME?	0.024278	1	--	-//-
ref0018843-snap-gene-0.15	0.590004	8.34635	-3.8224	0.026997	1	--	sp|Q9LDT0|CRK30_ARATH Putative cysteine-rich receptor-like protein kinase 30 OS=Arabidopsis thaliana GN=CRK30 PE=3 SV=1//6.12836e-21
ref0018843-snap-gene-0.17	2.23084	18.8337	-3.0777	0.017407	1	--	sp|Q9LSV3|WAKLS_ARATH Putative wall-associated receptor kinase-like 16 OS=Arabidopsis thaliana GN=WAKL16 PE=3 SV=1//3.52166e-29
ref0018843-snap-gene-0.19	8.72651	51.3198	-2.556	0.023222	1	--	sp|Q9LSV3|WAKLS_ARATH Putative wall-associated receptor kinase-like 16 OS=Arabidopsis thaliana GN=WAKL16 PE=3 SV=1//1.87366e-11
ref0018843-snap-gene-0.21	1.27698	13.4306	-3.3947	0.015911	1	--	sp|Q9LMN8|WAK3_ARATH Wall-associated receptor kinase 3 OS=Arabidopsis thaliana GN=WAK3 PE=2 SV=2//1.04865e-57
ref0018843-snap-gene-0.22	1.18001	10.181	-3.109	0.039703	1	--	sp|Q9LMP1|WAK2_ARATH Wall-associated receptor kinase 2 OS=Arabidopsis thaliana GN=WAK2 PE=1 SV=1//2.6881e-31
ref0018873-snap-gene-0.9	1.60496	20.2963	-3.6606	0.040811	1	--	-//-
ref0019003-snap-gene-0.5	0.343488	6.30672	-4.1986	0.030042	1	--	sp|Q8S8Q6|TET8_ARATH Tetraspanin-8 OS=Arabidopsis thaliana GN=TET8 PE=2 SV=1//9.12503e-17
ref0019018-snap-gene-0.26	22.2056	99.7762	-2.1678	0.03954	1	--	-//-
ref0019073-processed-gene-0.4	1.85148	29.7122	-4.0043	0.0020824	1	--	sp|P17840|SLSG3_BRAOL S-locus-specific glycoprotein S13 OS=Brassica oleracea GN=SLSG PE=2 SV=2//1.41096e-100
ref0019288-snap-gene-0.12	0	3.85449	#NAME?	0.040815	1	--	-//-
ref0019425-snap-gene-1.39	0	4.75088	#NAME?	0.021569	1	--	sp|D7SFH9|GPDL2_ARATH Glycerophosphodiester phosphodiesterase protein kinase domain-containing GDPDL2 OS=Arabidopsis thaliana GN=GDPDL2 PE=1 SV=1//1.18868e-67
ref0019471-snap-gene-0.27	2.23084	239.043	-6.7435	0.0013115	1	--	sp|C0LGN2|Y3148_ARATH Probable leucine-rich repeat receptor-like serine/threonine-protein kinase At3g14840 OS=Arabidopsis thaliana GN=LRR-RLK PE=2 SV=1//3.6551e-21
ref0019525-snap-gene-0.6	0	6.17835	#NAME?	0.016041	1	--	-//-
ref0019995-snap-gene-0.10	0.295002	5.66214	-4.2626	0.041893	1	--	sp|O65924|Y2921_ARATH Putative leucine-rich repeat receptor-like protein kinase At2g19210 OS=Arabidopsis thaliana GN=At2g19210 PE=3 SV=1//1.81247e-07
ref0020181-processed-gene-0.8	0	46.3624	#NAME?	1.2508e-06	0.044164	--	-//-
ref0020301-processed-gene-0.1	47.1086	237.724	-2.3352	0.030945	1	--	sp|Q6Z6W2|MAD57_ORYSJ MADS-box transcription factor 57 OS=Oryza sativa subsp. japonica GN=MADS57 PE=2 SV=2//4.43519e-26
ref0020381-snap-gene-0.10	14.4733	114.553	-2.9845	0.0067546	1	--	-//-
ref0020497-snap-gene-0.19	0	3.92498	#NAME?	0.040237	1	--	sp|Q9ZSP5|AIR3_ARATH Subtilisin-like protease SBT5.3 OS=Arabidopsis thaliana GN=AIR3 PE=2 SV=1//9.95136e-08
ref0020525-snap-gene-0.5	0	4.47205	#NAME?	0.030854	1	--	sp|Q9SUR3|RTNLA_ARATH Reticulon-like protein B1 OS=Arabidopsis thaliana GN=RTNLB1 PE=1 SV=1//9.92384e-50
ref0020688-snap-gene-0.9	1.26147	19.6406	-3.9607	0.039055	1	--	sp|Q9SGA8|U83A1_ARATH UDP-glycosyltransferase 83A1 OS=Arabidopsis thaliana GN=UGT83A1 PE=2 SV=1//6.91488e-82
ref0020809-processed-gene-0.0	10.0055	48.9335	-2.29	0.040065	1	--	sp|Q9FEQ8|PER2_MAIZE Peroxidase 2 OS=Zea mays GN=PER2 PE=2 SV=1//9.77853e-80
ref0020838-snap-gene-0.18	8.51494	81.0939	-3.2515	0.019807	1	--	-//-
ref0021318-snap-gene-0.12	5.95415	33.5992	-2.4965	0.031163	1	--	sp|Q9FZH5|MPI2_ARATH Mannose-6-phosphate isomerase 2 OS=Arabidopsis thaliana GN=PMI2 PE=1 SV=1//1.23255e-17
ref0021442-snap-gene-0.11	1.64083	59.4135	-5.1783	0.04814	1	--	-//-
ref0021748-snap-gene-0.11	62.7535	354.676	-2.4987	0.011951	1	--	-//-
ref0021827-snap-gene-0.20	0	4.76575	#NAME?	0.036774	1	--	-//-
ref0022055-snap-gene-0.2	9.6951	72.5024	-2.9027	0.0092049	1	--	-//-
ref0022109-processed-gene-0.0	5.84338	42.9059	-2.8763	0.011365	1	--	-//-
ref0022397-snap-gene-0.10	17.6926	147.283	-3.0574	0.029836	1	--	sp|Q7ZTL7|BCS1_XENLA Mitochondrial chaperone BCS1 OS=Xenopus laevis GN=bcs1l PE=2 SV=1//1.22821e-09
ref0022461-snap-gene-0.14	0.905372	13.2074	-3.8667	0.010229	1	--	sp|Q9SH66|DIR5_ARATH Dirigent protein 5 OS=Arabidopsis thaliana GN=DIR5 PE=2 SV=1//7.40709e-48
ref0022521-snap-gene-0.29	0	4.60042	#NAME?	0.025762	1	--	-//-
ref0022570-snap-gene-0.23	14.0757	82.1374	-2.5448	0.042644	1	--	sp|C0LGH3|Y5614_ARATH Probable LRR receptor-like serine/threonine-protein kinase At1g56140 OS=Arabidopsis thaliana GN=At1g56140 PE=2 SV=2//5.13844e-12
ref0022608-snap-gene-0.21	16.7244	177.741	-3.4097	0.041158	1	--	sp|Q9FEQ8|PER2_MAIZE Peroxidase 2 OS=Zea mays GN=PER2 PE=2 SV=1//2.64685e-54
ref0022936-snap-gene-0.31	2.06093	18.3285	-3.1527	0.013058	1	--	sp|O04197|COI1_ARATH Coronatine-insensitive protein 1 OS=Arabidopsis thaliana GN=COI1 PE=1 SV=1//4.14349e-08
ref0023179-snap-gene-0.14	0	4.20764	#NAME?	0.032402	1	--	sp|Q9LZJ5|AB14C_ARATH ABC transporter C family member 14 OS=Arabidopsis thaliana GN=ABCC14 PE=1 SV=1//1.30998e-30
ref0023490-snap-gene-0.15	0.686975	10.8396	-3.9799	0.027464	1	--	-//-
ref0023705-processed-gene-0.5	37.3601	162.312	-2.1192	0.0391	1	--	sp|P0C897|Y3264_ARATH Putative UPF0481 protein At3g02645 OS=Arabidopsis thaliana GN=At3g02645 PE=3 SV=1//3.50693e-118
ref0024123-processed-gene-0.3	0	7.26552	#NAME?	0.011067	1	--	sp|Q9SU30|CPR30_ARATH F-box protein CPR30 OS=Arabidopsis thaliana GN=CPR30 PE=1 SV=2//3.88509e-13
ref0024209-processed-gene-0.6	11.9989	108.03	-3.1705	0.0041852	1	--	-//-
ref0024250-snap-gene-0.17	1.85148	15.5952	-3.0744	0.024086	1	--	sp|O81905|SD18_ARATH Receptor-like serine/threonine-protein kinase SD1-8 OS=Arabidopsis thaliana GN=SD18 PE=1 SV=1//5.03514e-10
ref0024625-snap-gene-0.7	5.99199	35.7224	-2.5757	0.023435	1	--	-//-
ref0024632-snap-gene-0.9	0	4.9448	#NAME?	0.020839	1	--	-//-
ref0024908-processed-gene-0.1	21.3575	114.85	-2.4269	0.029928	1	--	-//-
ref0024909-exonerate_est2genome-gene-0.0	0.315368	5.4065	-4.0996	0.043031	1	--	-//-
ref0025161-processed-gene-0.16	0.630736	21.1434	-5.067	0.00077862	0.91641	--	-//-
ref0025298-snap-gene-0.12	4.07456	21.6558	-2.41	0.044494	1	--	sp|Q6YZZ2|GL87_ORYSJ Germin-like protein 8-7 OS=Oryza sativa subsp. japonica GN=GER6 PE=2 SV=1//2.88702e-97
ref0025465-snap-gene-0.17	0	8.53418	#NAME?	0.0030916	1	--	sp|Q7LHG5|YI31B_YEAST Transposon Ty3-I Gag-Pol polyprotein OS=Saccharomyces cerevisiae (strain ATCC 204508 / S288c) GN=TY3B-I PE=3 SV=2//6.5944e-44
ref0025537-processed-gene-0.3	20.0664	90.5853	-2.1745	0.044372	1	--	-//-
ref0025544-processed-gene-0.15	0.946104	23.4981	-4.6344	0.0011277	1	--	-//-
ref0025552-snap-gene-0.21	9.63188	58.2917	-2.5974	0.037821	1	--	sp|P0C0M2|GH32_ORYSJ Probable indole-3-acetic acid-amido synthetase GH3.2 OS=Oryza sativa subsp. japonica GN=GH3.2 PE=2 SV=1//1.70826e-10
ref0025566-snap-gene-0.9	0	5.65336	#NAME?	0.013891	1	--	-//-
ref0025624-snap-gene-0.9	2.20758	37.7308	-4.0952	0.035337	1	--	-//-
ref0025645-snap-gene-0.21	5.83196	71.2067	-3.61	0.041725	1	--	sp|Q05085|PTR7_ARATH Protein NRT1/ PTR FAMILY 6.3 OS=Arabidopsis thaliana GN=NPF6.3 PE=1 SV=1//7.89911e-93
ref0025648-processed-gene-1.13	0.946104	52.9133	-5.8055	0.00019903	0.36987	--	-//-
ref0025661-processed-gene-0.1	0	4.15696	#NAME?	0.032725	1	--	sp|Q8L7B2|SCP20_ARATH Serine carboxypeptidase-like 20 OS=Arabidopsis thaliana GN=SCPL20 PE=2 SV=2//8.06727e-12
ref0025965-processed-gene-0.3	4.91397	28.8224	-2.5522	0.032233	1	--	sp|Q42602|C89A2_ARATH Cytochrome P450 89A2 OS=Arabidopsis thaliana GN=CYP89A2 PE=2 SV=2//5.57897e-53
ref0026546-processed-gene-0.4	33.4448	150.634	-2.1712	0.035786	1	--	sp|Q9FVS9|C96AF_ARATH Alkane hydroxylase MAH1 OS=Arabidopsis thaliana GN=CYP96A15 PE=2 SV=1//4.64479e-76
ref0026818-processed-gene-0.4	0.315368	8.44119	-4.7423	0.040886	1	--	-//-
ref0026821-snap-gene-0.31	0	89.538	#NAME?	0.030374	1	--	sp|A2A1A0|NCS1_COPJA S-norcoclaurine synthase 1 OS=Coptis japonica GN=NCS1 PE=1 SV=1//1.85549e-08
ref0026997-snap-gene-0.5	28.7355	124.777	-2.1184	0.045157	1	--	-//-
ref0027369-snap-gene-0.17	0	7.04161	#NAME?	0.016945	1	--	sp|O64483|SIRK_ARATH Senescence-induced receptor-like serine/threonine-protein kinase OS=Arabidopsis thaliana GN=SIRK PE=2 SV=1//2.18921e-08
ref0027440-processed-gene-0.15	2.63542	42.2625	-4.0033	0.016446	1	--	-//-
ref0027494-snap-gene-0.2	1.51574	18.0044	-3.5703	0.034251	1	--	sp|Q9SVA6|DRG3_ARATH Developmentally-regulated G-protein 3 OS=Arabidopsis thaliana GN=DRG3 PE=1 SV=1//2.5971e-15
ref0027574-exonerate_est2genome-gene-0.0	1.28959	14.7053	-3.5114	0.020746	1	--	-//-
ref0027948-processed-gene-0.12	0.315368	18.9773	-5.9111	0.00047501	0.63619	--	-//-
ref0028217-processed-gene-0.1	5.22645	32.7047	-2.6456	0.025442	1	--	sp|P17801|KPRO_MAIZE Putative receptor protein kinase ZmPK1 OS=Zea mays GN=PK1 PE=2 SV=2//0
ref0028274-processed-gene-0.0	0.295002	10.6752	-5.1774	0.005049	1	--	sp|Q9SZB9|PER47_ARATH Peroxidase 47 OS=Arabidopsis thaliana GN=PER47 PE=2 SV=2//1.4113e-90
ref0028892-snap-gene-0.9	11.3966	63.3976	-2.4758	0.026548	1	--	sp|Q9FGN8|DYAD_ARATH Protein DYAD OS=Arabidopsis thaliana GN=DYAD PE=1 SV=2//8.7885e-46
ref0028915-snap-gene-0.1	0	6.21798	#NAME?	0.025968	1	--	-//-
ref0029027-processed-gene-0.2	18.2464	141.114	-2.9512	0.0056386	1	--	sp|O65351|SBT17_ARATH Subtilisin-like protease SBT1.7 OS=Arabidopsis thaliana GN=SBT1.7 PE=1 SV=1//5.09301e-14
ref0029460-processed-gene-0.8	6.81393	42.5196	-2.6416	0.021116	1	--	sp|P20027|MYB3_HORVU Myb-related protein Hv33 OS=Hordeum vulgare GN=MYB2 PE=2 SV=3//6.04654e-38
ref0029467-snap-gene-0.20	6.75361	34.9984	-2.3736	0.036012	1	--	sp|O64477|Y2913_ARATH G-type lectin S-receptor-like serine/threonine-protein kinase At2g19130 OS=Arabidopsis thaliana GN=At2g19130 PE=2 SV=1//0
ref0030171-snap-gene-1.22	58.0587	664.72	-3.5172	0.0066774	1	--	sp|Q7XQ12|AMT11_ORYSJ Ammonium transporter 1 member 1 OS=Oryza sativa subsp. japonica GN=AMT1-1 PE=2 SV=1//0
ref0030225-snap-gene-1.15	3.06736	35.0389	-3.5139	0.049985	1	--	sp|F4HYR6|SBT24_ARATH Subtilisin-like protease SBT2.4 OS=Arabidopsis thaliana GN=SBT2.4 PE=1 SV=1//2.82247e-43
ref0030344-processed-gene-0.2	1.89996	13.9087	-2.8719	0.034928	1	--	sp|Q6J9Q2|ERF86_ARATH Ethylene-responsive transcription factor ERF086 OS=Arabidopsis thaliana GN=ERF086 PE=2 SV=2//3.2078e-31
ref0030468-snap-gene-0.16	0	16.4076	#NAME?	0.0031794	1	--	-//-
ref0030627-snap-gene-0.12	4.02121	52.5763	-3.7087	0.023265	1	--	sp|O65924|Y2921_ARATH Putative leucine-rich repeat receptor-like protein kinase At2g19210 OS=Arabidopsis thaliana GN=At2g19210 PE=3 SV=1//2.223e-13
ref0030664-snap-gene-0.0	0.590004	17.34	-4.8772	0.0028543	1	--	sp|Q5JK20|ARFD_ORYSJ Auxin response factor 4 OS=Oryza sativa subsp. japonica GN=ARF4 PE=2 SV=1//2.41202e-15
ref0030817-snap-gene-0.18	15.6142	75.3146	-2.2701	0.036381	1	--	sp|P11369|LORF2_MOUSE LINE-1 retrotransposable element ORF2 protein OS=Mus musculus GN=Pol PE=1 SV=2//2.1142e-30
ref0031181-snap-gene-0.3	28.8488	193.309	-2.7443	0.0078562	1	--	sp|Q9M0U9|SKI19_ARATH F-box protein SKIP19 OS=Arabidopsis thaliana GN=SKIP19 PE=1 SV=1//3.88673e-23
ref0031286-processed-gene-0.13	0	3.77452	#NAME?	0.049053	1	--	sp|Q9ZVL3|NFYC3_ARATH Nuclear transcription factor Y subunit C-3 OS=Arabidopsis thaliana GN=NFYC3 PE=2 SV=1//5.67053e-14
ref0031286-snap-gene-0.18	0.61037	16.9224	-4.7931	0.0020071	1	--	-//-
ref0031512-exonerate_est2genome-gene-0.2	0	5.91167	#NAME?	0.011625	1	--	sp|Q7XA42|RGA1_SOLBU Putative disease resistance protein RGA1 OS=Solanum bulbocastanum GN=RGA1 PE=2 SV=2//1.05986e-37
ref0031980-processed-gene-0.0	5.41186	30.3956	-2.4897	0.034275	1	--	-//-
ref0032193-snap-gene-0.9	4.29296	44.3363	-3.3684	0.0047601	1	--	sp|O24325|VPE1_PHAVU Vacuolar-processing enzyme OS=Phaseolus vulgaris PE=1 SV=1//1.45096e-30
ref0032731-snap-gene-0.34	1.00234	19.0432	-4.2478	0.035565	1	--	sp|Q9LRR5|DRL21_ARATH Putative disease resistance protein At3g14460 OS=Arabidopsis thaliana GN=At3g14460 PE=3 SV=1//9.76636e-52
ref0032735-exonerate_est2genome-gene-0.6	0	11.4511	#NAME?	0.00085734	0.97651	--	-//-
ref0033461-snap-gene-0.12	1.96395	21.8271	-3.4743	0.023735	1	--	sp|P0C2F6|RNHX1_ARATH Putative ribonuclease H protein At1g65750 OS=Arabidopsis thaliana GN=At1g65750 PE=3 SV=1//4.99143e-26
ref0033665-snap-gene-0.32	9.75119	51.0839	-2.3892	0.03136	1	--	sp|Q8VZG8|Y4885_ARATH Probable LRR receptor-like serine/threonine-protein kinase At4g08850 OS=Arabidopsis thaliana GN=At4g08850 PE=2 SV=3//2.15469e-41
ref0033759-snap-gene-0.9	2.84121	30.5743	-3.4277	0.0049633	1	--	-//-
ref0033813-snap-gene-0.30	0.315368	8.77494	-4.7983	0.020792	1	--	-//-
ref0034091-processed-gene-0.0	0.638489	18.3022	-4.8412	0.0014675	1	--	sp|Q9LHN7|PHSC_ARATH Probable polyamine transporter At3g13620 OS=Arabidopsis thaliana GN=At3g13620 PE=2 SV=1//3.42368e-83
ref0034274-snap-gene-0.13	0.343488	6.89412	-4.327	0.022151	1	--	sp|Q8RY65|NIK2_ARATH Protein NSP-INTERACTING KINASE 2 OS=Arabidopsis thaliana GN=NIK2 PE=1 SV=1//3.3961e-14
ref0034393-processed-gene-0.10	0.295002	9.25221	-4.971	0.0075282	1	--	-//-
ref0034394-processed-gene-0.9	15.6753	90.271	-2.5258	0.013385	1	--	-//-
ref0034872-processed-gene-0.11	0	10.1369	#NAME?	0.0067364	1	--	-//-
ref0034919-snap-gene-0.17	6.582	37.0084	-2.4913	0.02598	1	--	-//-
ref0034955-processed-gene-0.0	1.34583	33.1627	-4.623	0.00041437	0.58524	--	sp|O00370|LORF2_HUMAN LINE-1 retrotransposable element ORF2 protein OS=Homo sapiens PE=1 SV=1//1.47557e-47
ref0035019-snap-gene-0.12	9.46104	48.9511	-2.3713	0.031146	1	--	-//-
ref0035104-snap-gene-0.7	0	13.2347	#NAME?	0.014073	1	--	-//-
ref0035258-snap-gene-0.9	33.8345	190.135	-2.4905	0.020205	1	--	sp|Q8GXZ3|Y5102_ARATH Serine/threonine-protein kinase At5g01020 OS=Arabidopsis thaliana GN=At5g01020 PE=1 SV=1//9.62058e-28
ref0035494-snap-gene-0.17	3.45158	42.1345	-3.6097	0.0043143	1	--	sp|Q9SHV1|GLR22_ARATH Glutamate receptor 2.2 OS=Arabidopsis thaliana GN=GLR2.2 PE=2 SV=1//6.51326e-15
ref0035556-snap-gene-0.10	0.630736	13.2531	-4.3931	0.0056639	1	--	-//-
ref0035556-snap-gene-0.8	0.630736	23.1251	-5.1963	0.000558	0.70366	--	-//-
ref0036088-snap-gene-0.16	8.07541	40.029	-2.3094	0.042053	1	--	-//-
ref0036090-snap-gene-0.10	0.315368	22.6591	-6.1669	0.00018419	0.36132	--	sp|Q9FWZ1|FBL13_ARATH F-box/LRR-repeat protein 13 OS=Arabidopsis thaliana GN=FBL13 PE=2 SV=1//6.35336e-07
ref0036239-snap-gene-0.6	0	4.95584	#NAME?	0.020799	1	--	-//-
ref0036353-snap-gene-0.22	8.22862	66.2032	-3.0082	0.00715	1	--	sp|O64483|SIRK_ARATH Senescence-induced receptor-like serine/threonine-protein kinase OS=Arabidopsis thaliana GN=SIRK PE=2 SV=1//3.37084e-06
ref0036353-snap-gene-0.23	0	30.185	#NAME?	1.1895e-05	0.105	--	sp|O64556|Y2923_ARATH Putative leucine-rich repeat receptor-like serine/threonine-protein kinase At2g19230 OS=Arabidopsis thaliana GN=At2g19230 PE=3 SV=3//6.20743e-14
ref0036395-processed-gene-0.0	0	3.77452	#NAME?	0.049053	1	--	sp|O00370|LORF2_HUMAN LINE-1 retrotransposable element ORF2 protein OS=Homo sapiens PE=1 SV=1//8.94459e-39
ref0036538-snap-gene-0.5	6.35797	48.5421	-2.9326	0.011245	1	--	sp|A3ANB5|ARP7_ORYSJ Actin-related protein 7 OS=Oryza sativa subsp. japonica GN=ARP7 PE=2 SV=2//2.38215e-16
ref0036655-snap-gene-0.10	30.5502	226.542	-2.8905	0.044432	1	--	sp|P17770|DDC_CATRO Aromatic-L-amino-acid decarboxylase OS=Catharanthus roseus GN=TDC PE=2 SV=1//8.19456e-167
ref0036941-snap-gene-0.1	21.4832	271.336	-3.6588	0.0047659	1	--	sp|Q9FSV7|SST_FESAR Sucrose:sucrose 1-fructosyltransferase OS=Festuca arundinacea GN=1-SST PE=1 SV=1//3.77729e-17
ref0037089-snap-gene-0.4	0.61037	75.0285	-6.9416	0.011487	1	--	sp|Q9T072|BH025_ARATH Transcription factor bHLH25 OS=Arabidopsis thaliana GN=BHLH25 PE=2 SV=2//3.16981e-19
ref0037266-processed-gene-0.2	0.61037	11.0488	-4.1781	0.0096703	1	--	sp|P46032|PTR2_ARATH Protein NRT1/ PTR FAMILY 8.3 OS=Arabidopsis thaliana GN=NPF8.3 PE=1 SV=1//1.99357e-108
ref0038023-snap-gene-0.17	0.590004	7.91888	-3.7465	0.027822	1	--	sp|Q5Z9J0|MPK12_ORYSJ Mitogen-activated protein kinase 12 OS=Oryza sativa subsp. japonica GN=MPK12 PE=1 SV=2//6.6716e-10
ref0038070-processed-gene-0.8	7.47356	35.5039	-2.2481	0.044677	1	--	sp|Q9AR73|HQGT_RAUSE Hydroquinone glucosyltransferase OS=Rauvolfia serpentina GN=AS PE=1 SV=1//1.4125e-116
ref0038680-snap-gene-0.15	29.1637	127.512	-2.1284	0.047727	1	--	sp|Q69RG7|4CLL7_ORYSJ 4-coumarate--CoA ligase-like 7 OS=Oryza sativa subsp. japonica GN=4CLL7 PE=2 SV=1//9.79113e-63
ref0039696-snap-gene-0.26	3.03515	34.7705	-3.518	0.0030902	1	--	-//-
ref0039789-processed-gene-0.4	14.4904	63.7843	-2.1381	0.049812	1	--	sp|Q9FZ80|SOT17_ARATH Cytosolic sulfotransferase 17 OS=Arabidopsis thaliana GN=SOT17 PE=1 SV=1//4.19646e-81
ref0039845-snap-gene-0.2	8.92454	47.2779	-2.4053	0.033865	1	--	sp|Q42602|C89A2_ARATH Cytochrome P450 89A2 OS=Arabidopsis thaliana GN=CYP89A2 PE=2 SV=2//2.63047e-23
ref0039880-processed-gene-0.5	0	14.7753	#NAME?	0.0051696	1	--	-//-
ref0040444-exonerate_est2genome-gene-0.1	0	7.16731	#NAME?	0.0065831	1	--	-//-
ref0040965-snap-gene-1.31	0	29.4409	#NAME?	1.1593e-05	0.105	--	sp|P30298|SUS2_ORYSJ Sucrose synthase 2 OS=Oryza sativa subsp. japonica GN=SUS2 PE=1 SV=2//3.4352e-34
ref0040972-snap-gene-1.30	0.905372	20.1425	-4.4756	0.0017966	1	--	sp|Q9ZUU0|WRK44_ARATH WRKY transcription factor 44 OS=Arabidopsis thaliana GN=WRKY44 PE=1 SV=2//1.01328e-06
ref0040992-snap-gene-1.22	2.27157	21.2985	-3.229	0.035958	1	--	sp|Q9LV26|FBL45_ARATH Putative F-box/LRR-repeat protein At3g18150 OS=Arabidopsis thaliana GN=At3g18150 PE=3 SV=2//3.38309e-08
ref0041249-snap-gene-0.10	0.638489	31.6266	-5.6303	0.0050071	1	--	sp|Q9LNG5|PPP7L_ARATH Serine/threonine-protein phosphatase 7 long form homolog OS=Arabidopsis thaliana GN=At1g48120 PE=2 SV=1//2.02406e-15
ref0041595-snap-gene-0.6	1.8185	12.4283	-2.7728	0.044825	1	--	sp|Q9FL41|WTR38_ARATH WAT1-related protein At5g07050 OS=Arabidopsis thaliana GN=At5g07050 PE=2 SV=1//1.07132e-25
ref0042152-snap-gene-0.23	0	5.26935	#NAME?	0.017037	1	--	-//-
ref0042169-exonerate_est2genome-gene-0.0	76.6715	383.481	-2.3224	0.027425	1	--	sp|Q42843|HEM11_HORVU Glutamyl-tRNA reductase 1, chloroplastic OS=Hordeum vulgare GN=HEMA1 PE=1 SV=1//0
ref0042372-processed-gene-0.1	0.925738	19.2348	-4.377	0.0065483	1	--	-//-
ref0042660-snap-gene-2.26	0.590004	54.4697	-6.5286	0.0019772	1	--	-//-
ref0042660-snap-gene-2.37	2.12611	66.1287	-4.959	0.00011037	0.25981	--	sp|Q8VZG8|Y4885_ARATH Probable LRR receptor-like serine/threonine-protein kinase At4g08850 OS=Arabidopsis thaliana GN=At4g08850 PE=2 SV=3//6.55834e-07
ref0042665-processed-gene-1.2	3.95313	27.8935	-2.8189	0.016256	1	--	-//-
ref0042689-snap-gene-0.14	1.79038	59.3949	-5.052	0.00010741	0.25981	--	sp|Q9M2S4|LRKS4_ARATH L-type lectin-domain containing receptor kinase S.4 OS=Arabidopsis thaliana GN=LECRKS4 PE=2 SV=1//4.50328e-41
ref0042702-snap-gene-0.18	2.34817	19.4202	-3.0479	0.014184	1	--	sp|Q7ZV90|PIF1_DANRE ATP-dependent DNA helicase PIF1 OS=Danio rerio GN=pif1 PE=2 SV=1//5.81916e-16
ref0043234-snap-gene-0.22	3.07997	29.2255	-3.2462	0.013763	1	--	sp|Q8GUH1|PUB33_ARATH U-box domain-containing protein 33 OS=Arabidopsis thaliana GN=PUB33 PE=2 SV=2//4.51928e-10
ref0043338-snap-gene-1.25	1.83111	61.8515	-5.078	0.024182	1	--	-//-
ref0043962-exonerate_est2genome-gene-0.0	4.58796	46.2955	-3.3349	0.0042274	1	--	-//-
ref0044263-processed-gene-0.5	0.315368	5.85222	-4.2139	0.035923	1	--	sp|Q9M390|PTR1_ARATH Protein NRT1/ PTR FAMILY 8.1 OS=Arabidopsis thaliana GN=NPF8.1 PE=1 SV=1//4.33853e-29
ref0044338-snap-gene-0.8	2.63542	26.0604	-3.3058	0.0076436	1	--	-//-
ref0044539-snap-gene-0.5	0.343488	8.18486	-4.5746	0.013897	1	--	-//-
ref0044773-snap-gene-0.6	1.22849	13.4565	-3.4533	0.017144	1	--	sp|P10978|POLX_TOBAC Retrovirus-related Pol polyprotein from transposon TNT 1-94 OS=Nicotiana tabacum PE=2 SV=1//8.10286e-41
ref0045094-snap-gene-0.14	19.0542	88.6612	-2.2182	0.047808	1	--	sp|Q9FEQ8|PER2_MAIZE Peroxidase 2 OS=Zea mays GN=PER2 PE=2 SV=1//1.87959e-27
ref0045286-snap-gene-0.1	1.58459	19.7613	-3.6405	0.012014	1	--	sp|Q8BR93|HARB1_MOUSE Putative nuclease HARBI1 OS=Mus musculus GN=Harbi1 PE=2 SV=1//3.90358e-09
ref0045492-processed-gene-0.2	0	5.85379	#NAME?	0.025401	1	--	-//-
ref0045664-processed-gene-0.0	0.295002	8.4423	-4.8388	0.043779	1	--	-//-
ref0045817-snap-gene-0.27	0.315368	50.6486	-7.3273	4.3226e-06	0.076313	--	-//-
ref0045819-snap-gene-0.30	10.4488	80.7208	-2.9496	0.0068471	1	--	-//-
ref0046041-snap-gene-0.4	0	16.1364	#NAME?	0.019194	1	--	sp|Q39208|SC5D1_ARATH Delta(7)-sterol-C5(6)-desaturase 1 OS=Arabidopsis thaliana GN=STE1 PE=1 SV=2//1.91699e-13
ref0046360-processed-gene-0.0	1.49538	35.0982	-4.5528	0.014577	1	--	sp|P49237|E13B_MAIZE Glucan endo-1,3-beta-glucosidase, acidic isoform OS=Zea mays PE=2 SV=1//1.27502e-110
ref0046536-snap-gene-0.13	18.1377	115.535	-2.6713	0.02303	1	--	sp|Q9SD53|Y3720_ARATH UPF0481 protein At3g47200 OS=Arabidopsis thaliana GN=At3g47200 PE=2 SV=1//2.41407e-11
ref0046828-processed-gene-0.2	149.723	624.331	-2.06	0.04712	1	--	sp|Q9LZJ3|XXT1_ARATH Xyloglucan 6-xylosyltransferase 1 OS=Arabidopsis thaliana GN=XXT1 PE=1 SV=1//3.07332e-148
ref0047497-processed-gene-0.5	5.27493	36.0484	-2.7727	0.023102	1	--	sp|P38076|CYSK_WHEAT Cysteine synthase OS=Triticum aestivum GN=CYS1 PE=2 SV=1//2.99302e-08
ref0047824-snap-gene-0.7	1.20037	19.2037	-3.9998	0.044466	1	--	sp|Q7XU29|CCD7_ORYSJ Carotenoid cleavage dioxygenase 7, chloroplastic OS=Oryza sativa subsp. japonica GN=CCD7 PE=1 SV=2//4.43667e-140
ref0047899-snap-gene-0.18	0	3.69299	#NAME?	0.049854	1	--	-//-
ref0048012-exonerate_est2genome-gene-0.0	0.630736	8.62745	-3.7738	0.02155	1	--	-//-
ref0048108-snap-gene-0.3	2.15423	23.7622	-3.4634	0.037369	1	--	sp|Q8W571|ATL32_ARATH RING-H2 finger protein ATL32 OS=Arabidopsis thaliana GN=ATL32 PE=2 SV=3//1.30736e-13
ref0048156-snap-gene-0.1	6.62273	43.4908	-2.7152	0.017394	1	--	-//-
