# Supplementary material for: Transcriptome profiling revealed candidate genes, pathways and transcription factors related to nitrogen utilization and excessive nitrogen stress in perennial ryegrass
Source: Sci Rep. 2022 Mar 1;12:3353. doi: 10.1038/s41598-022-07329-7 (PMC8888628; doi:10.1038/s41598-022-07329-7)
Supplement: Supplementary file 14 — Supplementary Table S5 E-2. [file 41598_2022_7329_MOESM14_ESM.xlsx]

## Sheet: N_10vsN_0_5.DEG_up
S5 E-2
Gene_id	readcount_N_10	readcount_N_0_5	log2FoldChange	pval	padj	Gene Name	Blast swiss prot
Novel00242	41.6983	2.1189	4.2986	0.01117	1	--	PREDICTED: uncharacterized protein LOC103650931 [Zea mays]
Novel00509	201.886	36.7326	2.4584	0.036265	1	--	PREDICTED: uncharacterized protein LOC102710140 [Oryza brachyantha]
Novel00551	26.4159	4.23466	2.6411	0.032028	1	--	FLORICAULA/LEAFY-like protein [Lolium temulentum]
Novel00643	9.80256	0.635809	3.9465	0.01646	1	-//-
Novel00846	132.522	24.0596	2.4615	0.020283	1	--	unnamed protein product [Triticum aestivum]
Novel00847	38.8931	6.1547	2.6598	0.01911	1	-//-
Novel00889	17.4937	2.33333	2.9064	0.022038	1	-//-
Novel00920	50.5717	2.82363	4.1627	0.029595	1	--	predicted protein [Hordeum vulgare subsp. vulgare]
Novel01066	20.1169	1.67544	3.5858	0.02688	1	-//-
Novel01188	18.2692	2.83467	2.6882	0.033131	1	-//-
Novel01227	25.2066	2.03963	3.6274	0.0045307	1	-//-
Novel01310	42.694	0	Inf	0.00031801	0.51039	-//-
Novel01435	17.8015	0	Inf	0.0078419	1	-//-
Novel01448	29.9322	4.09682	2.8691	0.012533	1	--	PREDICTED: glycine-rich protein 1-like [Brachypodium distachyon]
Novel01462	31.7755	5.78103	2.4585	0.031593	1	--	PREDICTED: ubiquitin-60S ribosomal protein L40-like isoform X1 [Setaria italica]
Novel01678	49.3985	5.47048	3.1747	0.0062062	1	-//-
Novel01679	74.4848	6.66667	3.4819	0.0021127	1	-//-
Novel01854	12.3255	0.907428	3.7637	0.036046	1	--	hypothetical protein TRIUR3_11841 [Triticum urartu]
Novel01960	42.4794	0.988959	5.4247	0.0036353	1	-//-
Novel02021	21.1059	4.09682	2.3651	0.046871	1	--	PREDICTED: anthocyanidin 3-O-glucosyltransferase-like [Brachypodium distachyon]
Novel02088	19.6074	0	Inf	0.017033	1	-//-
ref0000240-snap-gene-0.18	23.3119	3.17835	2.8747	0.015254	1	--	-//-
ref0000301-snap-gene-0.8	4.93434	0	Inf	0.025443	1	--	sp|B9DFI7|PMT2_ARATH Probable methyltransferase PMT2 OS=Arabidopsis thaliana GN=At1g26850 PE=2 SV=2//1.00893e-23
ref0000563-processed-gene-0.5	14.8098	2.21868	2.7388	0.036716	1	--	sp|Q0JG89|GRXC2_ORYSJ Putative glutaredoxin-C2 OS=Oryza sativa subsp. japonica GN=GRXC2 PE=3 SV=2//1.36479e-17
ref0000580-processed-gene-0.1	14.2516	1.96688	2.8571	0.032236	1	--	sp|Q9LZV8|ATL74_ARATH RING-H2 finger protein ATL74 OS=Arabidopsis thaliana GN=ATL74 PE=2 SV=1//1.79811e-12
ref0000713-processed-gene-0.0	8.30036	0.686483	3.5959	0.043461	1	--	sp|Q6AVI0|RSLE2_ORYSJ Zinc finger BED domain-containing protein RICESLEEPER 2 OS=Oryza sativa subsp. japonica GN=Os03g0733400 PE=2 SV=1//3.94157e-34
ref0000838-snap-gene-0.5	347.581	54.4887	2.6733	0.012307	1	--	sp|Q0DZF3|G1L3_ORYSJ Protein G1-like3 OS=Oryza sativa subsp. japonica GN=G1L3 PE=1 SV=1//1.38575e-70
ref0000846-exonerate_est2genome-gene-0.0	16.0032	1.87657	3.0922	0.021552	1	--	-//-
ref0001246-processed-gene-0.3	57.3803	6.28621	3.1903	0.0042438	1	--	-//-
ref0001408-processed-gene-0.1	71.4526	5.66934	3.6557	0.0052952	1	--	sp|A9ZPJ7|AGCT2_HORVU Agmatine coumaroyltransferase-2 OS=Hordeum vulgare GN=ACT-2 PE=1 SV=1//4.72846e-06
ref0001644-snap-gene-0.18	5.13723	0	Inf	0.030879	1	--	sp|Q9ZVX1|UBC23_ARATH Probable ubiquitin-conjugating enzyme E2 23 OS=Arabidopsis thaliana GN=UBC23 PE=1 SV=1//3.70405e-71
ref0001979-snap-gene-0.31	86.513	0	Inf	0.00016925	0.35153	--	-//-
ref0002109-processed-gene-0.9	81.3134	16.4107	2.3089	0.031809	1	--	sp|P48489|PP1_ORYSJ Serine/threonine-protein phosphatase PP1 OS=Oryza sativa subsp. japonica GN=Os03g0268000 PE=2 SV=2//3.36958e-44
ref0002717-processed-gene-0.6	2755.27	119.768	4.5239	0.0036966	1	--	-//-
ref0003110-snap-gene-0.37	75.0963	7.92045	3.2451	0.035744	1	--	-//-
ref0003837-snap-gene-0.13	76.2088	13.5666	2.4899	0.028099	1	--	sp|Q67VL7|Y6325_ORYSJ Putative B3 domain-containing protein Os06g0632500 OS=Oryza sativa subsp. japonica GN=Os06g0632500 PE=3 SV=1//9.17019e-12
ref0004107-processed-gene-0.1	876.77	137.618	2.6715	0.022684	1	--	sp|Q67YC0|PPSP1_ARATH Inorganic pyrophosphatase 1 OS=Arabidopsis thaliana GN=PS2 PE=1 SV=1//2.33774e-104
ref0004483-processed-gene-0.8	45.737	3	3.9303	0.016915	1	--	-//-
ref0004527-processed-gene-0.12	69.4377	7.01866	3.3065	0.041026	1	--	sp|Q9LYT3|TT12_ARATH Protein TRANSPARENT TESTA 12 OS=Arabidopsis thaliana GN=TT12 PE=2 SV=1//6.42076e-104
ref0004996-processed-gene-0.5	624.572	115.393	2.4363	0.044232	1	--	sp|Q9SUP6|WRK53_ARATH Probable WRKY transcription factor 53 OS=Arabidopsis thaliana GN=WRKY53 PE=1 SV=1//3.43024e-24
ref0005069-processed-gene-0.9	16.7119	0.938285	4.1547	0.02504	1	--	-//-
ref0005114-snap-gene-0.17	216.584	45.6491	2.2463	0.036717	1	--	-//-
ref0005150-snap-gene-0.11	44.8054	4.96688	3.1733	0.020237	1	--	sp|P08770|TRA1_MAIZE Putative AC transposase OS=Zea mays PE=2 SV=2//3.22046e-20
ref0005251-snap-gene-0.18	38.613	5.02633	2.9415	0.01074	1	--	-//-
ref0005414-snap-gene-0.34	5.53406	0	Inf	0.028031	1	--	-//-
ref0005743-snap-gene-0.5	27.4105	3.17835	3.1084	0.0088429	1	--	-//-
ref0005777-snap-gene-0.7	277.605	19.1436	3.8581	0.032069	1	--	-//-
ref0005986-snap-gene-0.11	59.0876	0	Inf	0.0002322	0.39042	--	-//-
ref0006114-snap-gene-0.20	101.186	17.8299	2.5046	0.018145	1	--	sp|P10978|POLX_TOBAC Retrovirus-related Pol polyprotein from transposon TNT 1-94 OS=Nicotiana tabacum PE=2 SV=1//3.04501e-38
ref0007590-snap-gene-0.26	48.2688	8.03963	2.5859	0.017845	1	--	-//-
ref0007591-snap-gene-0.12	31.3848	3.76348	3.0599	0.0096946	1	--	sp|Q52QU2|AIL6_ARATH AP2-like ethylene-responsive transcription factor AIL6 OS=Arabidopsis thaliana GN=AIL6 PE=2 SV=1//2.54659e-07
ref0007593-processed-gene-0.14	76.5672	9.59432	2.9965	0.0064323	1	--	-//-
ref0007593-processed-gene-0.4	4.0697	0	Inf	0.037946	1	--	-//-
ref0007820-snap-gene-0.10	20.5579	2.1189	3.2783	0.0090893	1	--	-//-
ref0008576-snap-gene-0.22	26.5483	4.85379	2.4514	0.046368	1	--	sp|P08770|TRA1_MAIZE Putative AC transposase OS=Zea mays PE=2 SV=2//2.16164e-11
ref0009986-snap-gene-0.21	3.75919	0	Inf	0.047133	1	--	-//-
ref0011085-processed-gene-0.19	37.6701	3.4903	3.432	0.03478	1	--	sp|Q6AVI0|RSLE2_ORYSJ Zinc finger BED domain-containing protein RICESLEEPER 2 OS=Oryza sativa subsp. japonica GN=Os03g0733400 PE=2 SV=1//5.83745e-48
ref0012158-snap-gene-0.20	33.9639	2.89639	3.5517	0.011309	1	--	sp|A7LXU3|BGH3B_BACO1 Beta-glucosidase BoGH3B OS=Bacteroides ovatus (strain ATCC 8483 / DSM 1896 / JCM 5824 / NCTC 11153) GN=BACOVA_02659 PE=1 SV=1//4.69121e-36
ref0012206-processed-gene-0.7	21.0476	1.33333	3.9805	0.020175	1	--	sp|Q6AVI0|RSLE2_ORYSJ Zinc finger BED domain-containing protein RICESLEEPER 2 OS=Oryza sativa subsp. japonica GN=Os03g0733400 PE=2 SV=1//5.13516e-75
ref0012292-snap-gene-0.9	6.87503	0.686483	3.3241	0.048281	1	--	-//-
ref0012853-processed-gene-1.6	16.381	0.333333	5.6189	0.030447	1	--	-//-
ref0013206-processed-gene-0.0	730.571	126.32	2.5319	0.048762	1	--	sp|P52837|F4ST_FLACH Flavonol 4&apos;-sulfotransferase OS=Flaveria chlorifolia PE=1 SV=1//2.92517e-72
ref0013545-processed-gene-0.2	34.6431	3.96688	3.1265	0.018033	1	--	-//-
ref0013864-snap-gene-0.8	6.94678	0.35315	4.298	0.023126	1	--	sp|Q9FXJ1|GDL6_ARATH GDSL esterase/lipase At1g28570 OS=Arabidopsis thaliana GN=At1g28570 PE=2 SV=1//3.60757e-06
ref0014075-processed-gene-1.4	26.5179	1.94706	3.7676	0.015515	1	--	sp|Q8GXZ3|Y5102_ARATH Serine/threonine-protein kinase At5g01020 OS=Arabidopsis thaliana GN=At5g01020 PE=1 SV=1//4.75287e-18
ref0014155-processed-gene-0.2	7.23113	0.333333	4.4392	0.02018	1	--	-//-
ref0014281-processed-gene-0.0	69.383	3.01982	4.522	0.027452	1	--	-//-
ref0014387-snap-gene-0.1	7.17779	0.35315	4.3452	0.020256	1	--	-//-
ref0014416-snap-gene-0.10	38.8718	5.52767	2.814	0.013863	1	--	-//-
ref0014427-snap-gene-0.1	12.3778	0	Inf	0.0051566	1	--	-//-
ref0014942-snap-gene-0.5	14.5552	1.00878	3.8509	0.0082642	1	--	sp|P93846|CP51_SORBI Obtusifoliol 14-alpha demethylase OS=Sorghum bicolor GN=CYP51 PE=1 SV=1//5.60482e-77
ref0015739-snap-gene-0.0	30.478	0	Inf	0.0010203	1	--	-//-
ref0015756-snap-gene-0.25	121.162	15.12	3.0024	0.020592	1	--	sp|O07834|DAPB1_PSEMX Dipeptidyl aminopeptidase BI OS=Pseudoxanthomonas mexicana GN=dapb1 PE=1 SV=1//7.29629e-11
ref0015856-processed-gene-0.0	33.6898	0	Inf	0.00094056	1	--	sp|Q6K3T2|KAT1_ORYSJ Potassium channel KAT1 OS=Oryza sativa subsp. japonica GN=Os02g0245800 PE=2 SV=1//4.21647e-09
ref0016292-snap-gene-0.14	125.916	14.0534	3.1635	0.048452	1	--	sp|P14009|14KD_DAUCA 14 kDa proline-rich protein DC2.15 OS=Daucus carota PE=2 SV=1//8.89659e-20
ref0017106-snap-gene-0.7	40.8242	4.7421	3.1058	0.0089843	1	--	sp|Q5JK20|ARFD_ORYSJ Auxin response factor 4 OS=Oryza sativa subsp. japonica GN=ARF4 PE=2 SV=1//4.35326e-11
ref0017530-processed-gene-0.5	487.91	62.4014	2.967	0.0050485	1	--	sp|Q53M11|HS219_ORYSJ 21.9 kDa heat shock protein OS=Oryza sativa subsp. japonica GN=HSP21.9 PE=2 SV=1//2.12392e-34
ref0019756-snap-gene-0.4	9.57931	0.907428	3.4001	0.033187	1	--	sp|P11369|LORF2_MOUSE LINE-1 retrotransposable element ORF2 protein OS=Mus musculus GN=Pol PE=1 SV=2//3.48162e-40
ref0019965-snap-gene-0.9	71.4234	15.783	2.178	0.036375	1	--	sp|Q9SI19|SRS4_ARATH Protein SHI RELATED SEQUENCE 4 OS=Arabidopsis thaliana GN=SRS4 PE=2 SV=1//1.32447e-13
ref0020957-processed-gene-0.4	61.395	13.5745	2.1772	0.041978	1	--	sp|P10978|POLX_TOBAC Retrovirus-related Pol polyprotein from transposon TNT 1-94 OS=Nicotiana tabacum PE=2 SV=1//2.26283e-55
ref0021558-processed-gene-0.1	52.0717	7.66865	2.7635	0.013031	1	--	-//-
ref0022607-snap-gene-0.27	82.8003	7	3.5642	0.0015549	1	--	-//-
ref0023188-snap-gene-1.21	10822.9	834.446	3.6971	0.0018431	1	--	-//-
ref0023209-processed-gene-0.0	27.7532	4.75471	2.5452	0.026326	1	--	-//-
ref0023549-processed-gene-0.4	36.9339	6.60042	2.4843	0.029857	1	--	sp|Q9FIW5|NAC94_ARATH Putative NAC domain-containing protein 94 OS=Arabidopsis thaliana GN=ANAC094 PE=3 SV=1//4.65282e-54
ref0023762-snap-gene-0.36	20.1527	0.302476	6.058	0.03865	1	--	-//-
ref0024213-snap-gene-0.17	504.483	118.141	2.0943	0.031191	1	--	-//-
ref0025160-snap-gene-0.21	82.2971	7.34635	3.4857	0.0032371	1	--	-//-
ref0025217-snap-gene-0.6	20.665	0.907428	4.5093	0.038571	1	--	-//-
ref0025539-processed-gene-0.4	164.407	18.6971	3.1364	0.0027174	1	--	-//-
ref0025717-snap-gene-0.11	50.3119	9.25716	2.4423	0.028721	1	--	-//-
ref0025741-snap-gene-0.21	71.8636	4.9581	3.8574	0.013111	1	--	-//-
ref0025898-snap-gene-0.13	4.13855	0	Inf	0.037395	1	--	sp|Q9SGA2|GDPD1_ARATH Glycerophosphodiester phosphodiesterase GDPD1, chloroplastic OS=Arabidopsis thaliana GN=GDPD1 PE=1 SV=1//2.91625e-33
ref0026548-snap-gene-0.17	26.7857	2.72612	3.2965	0.048896	1	--	-//-
ref0026602-snap-gene-0.7	46.3217	8.33688	2.4741	0.021821	1	--	-//-
ref0026868-processed-gene-0.25	168.257	21.2558	2.9847	0.023607	1	--	sp|Q8GSM7|HST_TOBAC Shikimate O-hydroxycinnamoyltransferase OS=Nicotiana tabacum GN=HST PE=1 SV=1//5.72397e-72
ref0027207-exonerate_est2genome-gene-0.4	106.785	21.1826	2.3338	0.025106	1	--	-//-
ref0027436-processed-gene-0.4	22.0039	0.988959	4.4757	0.0015012	1	--	sp|Q39214|RPM1_ARATH Disease resistance protein RPM1 OS=Arabidopsis thaliana GN=RPM1 PE=1 SV=1//7.27653e-66
ref0027850-processed-gene-0.1	73.9896	17.2522	2.1005	0.047755	1	--	sp|Q94ID6|ERF81_ARATH Ethylene-responsive transcription factor 12 OS=Arabidopsis thaliana GN=ERF12 PE=2 SV=1//2.22849e-17
ref0028885-processed-gene-0.8	41.9238	3.26935	3.6807	0.02759	1	--	-//-
ref0028886-snap-gene-0.14	22.8645	3.71124	2.6231	0.034402	1	--	sp|O65440|BAME3_ARATH Leucine-rich repeat receptor-like serine/threonine-protein kinase BAM3 OS=Arabidopsis thaliana GN=BAM3 PE=2 SV=3//2.52329e-26
ref0029162-processed-gene-0.0	8.12756	0.635809	3.6762	0.032337	1	--	sp|Q9FZ70|FDL1_ARATH F-box/FBD/LRR-repeat protein At1g13570 OS=Arabidopsis thaliana GN=At1g13570 PE=2 SV=1//9.03932e-12
ref0029526-processed-gene-0.6	83.4892	3.40156	4.6173	0.019349	1	--	-//-
ref0030222-snap-gene-1.21	229.588	0	Inf	0.042922	1	--	-//-
ref0030343-processed-gene-0.4	24.3665	0.666667	5.1918	0.038194	1	--	-//-
ref0030343-snap-gene-0.9	17.7521	0.333333	5.7349	0.0009086	1	--	-//-
ref0030532-exonerate_est2genome-gene-0.1	5.73498	0	Inf	0.040811	1	--	-//-
ref0030736-processed-gene-0.24	18.0667	0.7063	4.6769	0.034378	1	--	-//-
ref0031515-processed-gene-0.14	16.2653	2.16801	2.9074	0.028276	1	--	sp|Q9C800|FB34_ARATH Putative F-box protein At1g33530 OS=Arabidopsis thaliana GN=At1g33530 PE=3 SV=1//1.0465e-07
ref0031580-snap-gene-0.5	15.1383	2.02859	2.8997	0.030262	1	--	sp|Q93W77|NIFU1_ARATH NifU-like protein 1, chloroplastic OS=Arabidopsis thaliana GN=NIFU1 PE=1 SV=1//2.21466e-13
ref0031813-processed-gene-0.5	69.2432	9.0351	2.9381	0.0080546	1	--	sp|Q0IMV4|GRC14_ORYSJ Putative glutaredoxin-C14 OS=Oryza sativa subsp. japonica GN=GRXC14 PE=3 SV=2//5.79078e-60
ref0032418-exonerate_est2genome-gene-0.0	7.23403	0	Inf	0.006114	1	--	-//-
ref0032445-snap-gene-0.18	34.9773	1.00878	5.1157	0.017588	1	--	-//-
ref0032634-snap-gene-0.22	27.6178	5.93306	2.2188	0.04815	1	--	sp|P22988|LDHA_HORVU L-lactate dehydrogenase A OS=Hordeum vulgare PE=1 SV=1//4.90402e-55
ref0032694-snap-gene-0.4	5.61433	0	Inf	0.021155	1	--	sp|Q4V3D9|SSL10_ARATH Protein STRICTOSIDINE SYNTHASE-LIKE 10 OS=Arabidopsis thaliana GN=SSL10 PE=2 SV=1//6.77213e-18
ref0033185-snap-gene-0.14	5.63879	0.302476	4.2205	0.042844	1	--	sp|Q9MA75|VIP1_ARATH Transcription factor VIP1 OS=Arabidopsis thaliana GN=VIP1 PE=1 SV=1//3.35034e-19
ref0033186-processed-gene-0.24	26.023	4.39052	2.5673	0.027398	1	--	-//-
ref0033593-processed-gene-0.3	111.91	15.2598	2.8745	0.027707	1	--	sp|Q9SSD1|TMM_ARATH Protein TOO MANY MOUTHS OS=Arabidopsis thaliana GN=TMM PE=1 SV=1//2.11084e-42
ref0034979-snap-gene-0.27	49.4878	5.10786	3.2763	0.030659	1	--	sp|P42791|RL182_ARATH 60S ribosomal protein L18-2 OS=Arabidopsis thaliana GN=RPL18B PE=1 SV=2//1.36736e-20
ref0035376-snap-gene-0.20	23.5292	0	Inf	0.045122	1	--	sp|Q9SYK9|U74E2_ARATH UDP-glycosyltransferase 74E2 OS=Arabidopsis thaliana GN=UGT74E2 PE=1 SV=1//2.93275e-60
ref0035493-processed-gene-0.17	694.996	156.64	2.1496	0.033387	1	--	sp|Q9LZL3|PCS1L_ARATH Aspartic proteinase PCS1 OS=Arabidopsis thaliana GN=PCS1 PE=2 SV=1//4.89735e-135
ref0036657-snap-gene-0.9	3.66222	0	Inf	0.048187	1	--	sp|Q43484|KNOX3_HORVU Homeobox protein KNOX3 OS=Hordeum vulgare GN=KNOX3 PE=1 SV=1//1.7369e-13
ref0036720-snap-gene-0.16	4.0697	0	Inf	0.037946	1	--	-//-
ref0037684-processed-gene-0.0	28.9508	2.3707	3.6102	0.025581	1	--	sp|Q9XFB6|NAS8_HORVU Nicotianamine synthase 8 OS=Hordeum vulgare GN=NAS8 PE=1 SV=1//1.86613e-85
ref0037718-processed-gene-0.4	11.4434	1.65563	2.7891	0.045121	1	--	-//-
ref0037793-snap-gene-0.10	12.3187	1.29144	3.2538	0.02337	1	--	-//-
ref0038288-processed-gene-0.8	27.8946	5.06439	2.4615	0.038658	1	--	sp|Q9LTA2|AHL17_ARATH AT-hook motif nuclear-localized protein 17 OS=Arabidopsis thaliana GN=AHL17 PE=2 SV=1//1.64382e-41
ref0038445-exonerate_est2genome-gene-0.1	14.2863	2.37297	2.5899	0.046819	1	--	sp|Q9SRW7|APK3_ARATH Adenylyl-sulfate kinase 3 OS=Arabidopsis thaliana GN=APK3 PE=1 SV=1//3.96922e-118
ref0039280-processed-gene-0.16	30.7516	1	4.9426	0.010487	1	--	-//-
ref0039301-snap-gene-0.3	143.41	21.4629	2.7402	0.042436	1	--	sp|Q5Z5B2|AGO1D_ORYSJ Protein argonaute 1D OS=Oryza sativa subsp. japonica GN=AGO1D PE=2 SV=1//3.84089e-21
ref0039660-snap-gene-0.16	16.2604	2.87431	2.5001	0.048948	1	--	-//-
ref0039980-snap-gene-0.2	5.70764	0.333333	4.0979	0.042304	1	--	sp|Q9S7P9|SNP33_ARATH SNAP25 homologous protein SNAP33 OS=Arabidopsis thaliana GN=SNAP33 PE=1 SV=1//3.41579e-06
ref0040403-snap-gene-0.18	14.6033	0	Inf	0.002045	1	--	sp|Q9LFN8|GLR26_ARATH Glutamate receptor 2.6 OS=Arabidopsis thaliana GN=GLR2.6 PE=2 SV=2//7.12771e-58
ref0041288-snap-gene-0.10	274.131	13.6546	4.3274	0.035332	1	--	-//-
ref0041922-exonerate_est2genome-gene-0.0	20.1493	2.30248	3.1295	0.02442	1	--	-//-
ref0041970-snap-gene-0.11	126.099	29.9156	2.0756	0.041032	1	--	sp|Q337A0|XB33_ORYSJ Probable E3 ubiquitin-protein ligase XBOS33 OS=Oryza sativa subsp. japonica GN=XBOS33 PE=2 SV=1//1.38113e-13
ref0042506-snap-gene-0.24	16.0302	1.51238	3.4059	0.015528	1	--	sp|P11369|LORF2_MOUSE LINE-1 retrotransposable element ORF2 protein OS=Mus musculus GN=Pol PE=1 SV=2//1.15531e-42
ref0042627-snap-gene-0.15	132.22	27.2383	2.2792	0.028847	1	--	-//-
ref0042656-processed-gene-0.0	181.503	11.6085	3.9667	0.0003671	0.54008	--	sp|H1A988|C7254_GLYUR 11-oxo-beta-amyrin 30-oxidase OS=Glycyrrhiza uralensis GN=CYP72A154 PE=1 SV=1//1.41838e-46
ref0042656-snap-gene-0.2	201.584	13.9045	3.8578	0.00048648	0.63619	--	sp|Q9LUC6|C7A14_ARATH Cytochrome P450 72A14 OS=Arabidopsis thaliana GN=CYP72A14 PE=2 SV=1//4.7669e-83
ref0042668-processed-gene-2.10	12.6059	0.907428	3.7962	0.0129	1	--	sp|O04017|NAC98_ARATH Protein CUP-SHAPED COTYLEDON 2 OS=Arabidopsis thaliana GN=NAC098 PE=1 SV=1//5.94418e-63
ref0042699-processed-gene-0.18	5.54062	0.302476	4.1952	0.048956	1	--	sp|Q84JT7|ARID1_ARATH AT-rich interactive domain-containing protein 1 OS=Arabidopsis thaliana GN=ARID1 PE=2 SV=1//8.10569e-09
ref0042725-snap-gene-0.20	5.35929	0	Inf	0.016975	1	--	sp|Q9SHI2|Y1723_ARATH Leucine-rich repeat receptor-like serine/threonine-protein kinase At1g17230 OS=Arabidopsis thaliana GN=At1g17230 PE=2 SV=2//7.54035e-12
ref0043159-processed-gene-0.5	7.74939	0	Inf	0.014727	1	--	-//-
ref0043798-snap-gene-0.19	16.5411	1.4126	3.5496	0.034627	1	--	-//-
ref0043834-snap-gene-0.16	265.086	47.3221	2.4859	0.025224	1	--	sp|P14381|YTX2_XENLA Transposon TX1 uncharacterized 149 kDa protein OS=Xenopus laevis PE=3 SV=1//5.77846e-41
ref0043875-processed-gene-0.9	32.1694	3.35966	3.2593	0.016271	1	--	-//-
ref0045011-snap-gene-0.9	5.83273	0	Inf	0.01375	1	--	-//-
ref0045699-processed-gene-0.12	130.516	0.333333	8.613	0.00022223	0.39042	--	sp|P14381|YTX2_XENLA Transposon TX1 uncharacterized 149 kDa protein OS=Xenopus laevis PE=3 SV=1//1.12193e-30
ref0045747-snap-gene-0.1	21.4444	0.333333	6.0075	0.0065027	1	--	-//-
ref0046449-snap-gene-0.9	5.33892	0.35315	3.9182	0.049908	1	--	sp|Q9XIE6|ALA3_ARATH Phospholipid-transporting ATPase 3 OS=Arabidopsis thaliana GN=ALA3 PE=1 SV=2//5.58449e-12
ref0047338-exonerate_est2genome-gene-0.1	4.43066	0	Inf	0.046858	1	--	-//-
ref0047498-processed-gene-0.14	101.513	9.3288	3.4438	0.0019943	1	--	-//-
ref0047835-exonerate_est2genome-gene-0.0	6.41787	0.35315	4.1837	0.030675	1	--	sp|Q9FFJ8|LIMYB_ARATH L10-interacting MYB domain-containing protein OS=Arabidopsis thaliana GN=LIMYB PE=1 SV=1//1.39665e-09
