# Supplementary material for: Transcriptome profiling revealed candidate genes, pathways and transcription factors related to nitrogen utilization and excessive nitrogen stress in perennial ryegrass
Source: Sci Rep. 2022 Mar 1;12:3353. doi: 10.1038/s41598-022-07329-7 (PMC8888628; doi:10.1038/s41598-022-07329-7)
Supplement: Supplementary file 15 — Supplementary Table S6. [file 41598_2022_7329_MOESM15_ESM.xlsx]

## Sheet: table s6
table S6 Candidate genes related to nitrogen utilization
Serial number	Gene ID
1	Novel00262
2	Novel00414
3	Novel00459
4	Novel00477
5	Novel00629
6	Novel00650
7	Novel00755
8	Novel01045
9	Novel01119
10	Novel01429
11	Novel01450
12	Novel01492
13	Novel01603
14	Novel01753
15	Novel01754
16	Novel01832
17	Novel01957
18	Novel01958
19	Novel02033
20	Novel02068
21	Novel02081
22	Novel02124
23	Novel02164
24	ref0000237-processed-gene-0.3
25	ref0000265-snap-gene-0.3
26	ref0000357-snap-gene-0.29
27	ref0000888-snap-gene-0.1
28	ref0001189-processed-gene-0.0
29	ref0001231-snap-gene-0.13
30	ref0001444-processed-gene-0.9
31	ref0001562-processed-gene-0.0
32	ref0001758-snap-gene-0.14
33	ref0001929-snap-gene-1.21
34	ref0001991-exonerate_est2genome-gene-0.0
35	ref0002051-processed-gene-0.18
36	ref0002592-processed-gene-0.5
37	ref0002707-snap-gene-1.24
38	ref0002918-exonerate_est2genome-gene-0.0
39	ref0002955-snap-gene-0.9
40	ref0002974-snap-gene-0.15
41	ref0002988-snap-gene-0.3
42	ref0003209-processed-gene-0.8
43	ref0003800-snap-gene-0.4
44	ref0003901-processed-gene-0.15
45	ref0003920-snap-gene-0.30
46	ref0003923-snap-gene-0.13
47	ref0004436-snap-gene-0.16
48	ref0004441-processed-gene-0.7
49	ref0004441-processed-gene-0.9
50	ref0004469-snap-gene-0.31
51	ref0004696-processed-gene-0.3
52	ref0004745-snap-gene-0.4
53	ref0005074-processed-gene-0.3
54	ref0005189-processed-gene-1.13
55	ref0005254-snap-gene-0.21
56	ref0005580-snap-gene-0.13
57	ref0005845-snap-gene-0.23
58	ref0005914-snap-gene-0.13
59	ref0006142-processed-gene-0.11
60	ref0006182-snap-gene-0.25
61	ref0006183-processed-gene-0.2
62	ref0006183-processed-gene-0.3
63	ref0006408-snap-gene-0.3
64	ref0006458-snap-gene-0.2
65	ref0006478-processed-gene-0.7
66	ref0006478-snap-gene-0.16
67	ref0006498-processed-gene-0.2
68	ref0006917-exonerate_est2genome-gene-0.0
69	ref0007205-snap-gene-0.4
70	ref0007429-snap-gene-0.9
71	ref0007433-snap-gene-0.12
72	ref0007450-processed-gene-0.5
73	ref0007470-processed-gene-0.7
74	ref0007556-snap-gene-0.18
75	ref0007951-processed-gene-0.4
76	ref0007970-processed-gene-0.0
77	ref0008091-processed-gene-0.10
78	ref0008192-snap-gene-0.12
79	ref0008366-snap-gene-0.13
80	ref0008482-snap-gene-0.9
81	ref0008696-processed-gene-0.4
82	ref0008739-processed-gene-0.0
83	ref0008782-processed-gene-0.19
84	ref0008797-processed-gene-0.20
85	ref0008799-processed-gene-0.6
86	ref0008974-snap-gene-0.2
87	ref0009181-snap-gene-0.35
88	ref0009182-snap-gene-0.37
89	ref0009182-snap-gene-0.38
90	ref0009182-snap-gene-0.39
91	ref0009236-snap-gene-0.17
92	ref0009382-snap-gene-0.5
93	ref0009426-snap-gene-0.36
94	ref0009989-snap-gene-0.34
95	ref0010044-exonerate_est2genome-gene-0.0
96	ref0010070-snap-gene-0.9
97	ref0010229-snap-gene-0.13
98	ref0010758-snap-gene-0.4
99	ref0010879-processed-gene-0.5
100	ref0011038-snap-gene-0.35
101	ref0011468-snap-gene-0.5
102	ref0011697-processed-gene-0.1
103	ref0012174-snap-gene-0.12
104	ref0012215-processed-gene-2.14
105	ref0012898-processed-gene-0.13
106	ref0013227-snap-gene-0.1
107	ref0013847-snap-gene-0.10
108	ref0014356-snap-gene-0.8
109	ref0014570-processed-gene-0.18
110	ref0014574-snap-gene-0.20
111	ref0014698-snap-gene-0.14
112	ref0014860-snap-gene-0.7
113	ref0014949-processed-gene-0.4
114	ref0015015-snap-gene-0.14
115	ref0015055-snap-gene-0.9
116	ref0015146-processed-gene-0.15
117	ref0015403-snap-gene-0.13
118	ref0015634-snap-gene-0.9
119	ref0015666-processed-gene-0.0
120	ref0015666-processed-gene-0.2
121	ref0015666-processed-gene-0.8
122	ref0015717-processed-gene-0.12
123	ref0015934-processed-gene-0.1
124	ref0015934-snap-gene-0.8
125	ref0015994-snap-gene-0.27
126	ref0016648-processed-gene-0.0
127	ref0016800-processed-gene-0.0
128	ref0016800-processed-gene-0.1
129	ref0017289-processed-gene-0.5
130	ref0017824-snap-gene-0.6
131	ref0017977-processed-gene-0.0
132	ref0017977-processed-gene-0.1
133	ref0018038-processed-gene-0.4
134	ref0018053-processed-gene-0.1
135	ref0018068-processed-gene-0.11
136	ref0018138-processed-gene-0.7
137	ref0018422-snap-gene-0.3
138	ref0018436-snap-gene-0.22
139	ref0018809-processed-gene-0.2
140	ref0019073-processed-gene-0.4
141	ref0019216-snap-gene-0.3
142	ref0019419-snap-gene-1.38
143	ref0019428-processed-gene-1.14
144	ref0019653-snap-gene-0.34
145	ref0019758-snap-gene-0.13
146	ref0019776-processed-gene-0.6
147	ref0019995-snap-gene-0.10
148	ref0019996-snap-gene-0.8
149	ref0020044-snap-gene-0.9
150	ref0020075-snap-gene-1.21
151	ref0020077-processed-gene-0.4
152	ref0020134-processed-gene-0.0
153	ref0020182-snap-gene-0.21
154	ref0020263-processed-gene-0.3
155	ref0020395-snap-gene-0.8
156	ref0020497-snap-gene-0.20
157	ref0020634-snap-gene-0.19
158	ref0020688-snap-gene-0.9
159	ref0020767-processed-gene-0.13
160	ref0020793-snap-gene-0.16
161	ref0020809-processed-gene-0.0
162	ref0021021-snap-gene-0.7
163	ref0021392-snap-gene-0.5
164	ref0021472-processed-gene-0.1
165	ref0021608-snap-gene-0.14
166	ref0021788-exonerate_est2genome-gene-0.2
167	ref0021879-snap-gene-0.16
168	ref0022137-processed-gene-0.0
169	ref0022399-snap-gene-0.10
170	ref0022618-snap-gene-0.10
171	ref0022618-snap-gene-0.13
172	ref0022816-processed-gene-0.1
173	ref0022845-snap-gene-0.9
174	ref0022848-snap-gene-0.10
175	ref0023032-snap-gene-0.9
176	ref0023063-snap-gene-0.4
177	ref0023145-snap-gene-0.14
178	ref0023179-snap-gene-1.20
179	ref0023196-snap-gene-0.26
180	ref0023474-processed-gene-0.0
181	ref0023492-snap-gene-0.16
182	ref0023547-snap-gene-0.3
183	ref0023750-processed-gene-0.11
184	ref0023750-processed-gene-0.3
185	ref0023777-snap-gene-0.16
186	ref0024122-processed-gene-0.4
187	ref0024286-snap-gene-0.22
188	ref0024286-snap-gene-0.24
189	ref0024389-processed-gene-0.3
190	ref0025158-snap-gene-0.30
191	ref0025272-snap-gene-0.18
192	ref0025360-processed-gene-0.0
193	ref0025412-processed-gene-0.13
194	ref0025552-snap-gene-0.21
195	ref0025622-snap-gene-0.11
196	ref0025737-processed-gene-0.22
197	ref0025782-processed-gene-0.5
198	ref0025908-snap-gene-0.4
199	ref0025972-snap-gene-0.17
200	ref0025975-snap-gene-0.6
201	ref0025976-snap-gene-0.9
202	ref0026097-processed-gene-0.9
203	ref0026120-snap-gene-0.17
204	ref0026324-snap-gene-0.20
205	ref0026554-snap-gene-0.8
206	ref0026629-snap-gene-0.17
207	ref0026823-snap-gene-0.27
208	ref0026854-snap-gene-0.1
209	ref0026931-snap-gene-0.3
210	ref0027106-processed-gene-0.9
211	ref0027109-snap-gene-0.11
212	ref0027169-processed-gene-0.6
213	ref0027226-snap-gene-0.5
214	ref0027442-processed-gene-0.6
215	ref0027713-processed-gene-0.2
216	ref0027942-processed-gene-0.3
217	ref0027945-snap-gene-0.27
218	ref0028195-processed-gene-0.1
219	ref0028240-processed-gene-0.0
220	ref0028322-processed-gene-0.4
221	ref0028363-snap-gene-0.22
222	ref0028768-snap-gene-0.2
223	ref0028976-snap-gene-0.14
224	ref0029024-exonerate_est2genome-gene-0.0
225	ref0029176-processed-gene-0.0
226	ref0029218-processed-gene-0.0
227	ref0029218-processed-gene-0.2
228	ref0029388-snap-gene-0.15
229	ref0029470-snap-gene-0.31
230	ref0029932-snap-gene-0.16
231	ref0030171-snap-gene-1.22
232	ref0030173-processed-gene-0.21
233	ref0030181-snap-gene-1.17
234	ref0030225-snap-gene-1.15
235	ref0030393-processed-gene-0.7
236	ref0030806-snap-gene-0.16
237	ref0030980-processed-gene-0.11
238	ref0031193-snap-gene-0.15
239	ref0031288-processed-gene-0.8
240	ref0031451-processed-gene-0.1
241	ref0031467-exonerate_est2genome-gene-0.0
242	ref0031512-exonerate_est2genome-gene-0.2
243	ref0031513-processed-gene-0.14
244	ref0031813-processed-gene-0.10
245	ref0031813-processed-gene-0.2
246	ref0031813-processed-gene-0.4
247	ref0031813-processed-gene-0.5
248	ref0032184-snap-gene-0.4
249	ref0032743-snap-gene-0.8
250	ref0032808-snap-gene-0.2
251	ref0033079-processed-gene-0.3
252	ref0033116-snap-gene-0.9
253	ref0033188-processed-gene-0.11
254	ref0033214-snap-gene-0.26
255	ref0033382-processed-gene-0.0
256	ref0033450-snap-gene-0.11
257	ref0033669-snap-gene-0.15
258	ref0033733-snap-gene-0.14
259	ref0033815-processed-gene-0.1
260	ref0034179-processed-gene-0.0
261	ref0034653-processed-gene-0.4
262	ref0035135-processed-gene-0.0
263	ref0035141-snap-gene-0.32
264	ref0035495-processed-gene-0.0
265	ref0035572-snap-gene-0.18
266	ref0035604-processed-gene-0.6
267	ref0036202-snap-gene-0.15
268	ref0036249-processed-gene-0.6
269	ref0036451-processed-gene-0.7
270	ref0036490-exonerate_est2genome-gene-0.1
271	ref0036552-processed-gene-0.0
272	ref0036656-snap-gene-0.10
273	ref0036761-exonerate_est2genome-gene-0.0
274	ref0036761-exonerate_est2genome-gene-0.2
275	ref0036761-snap-gene-0.35
276	ref0037024-processed-gene-0.11
277	ref0037266-processed-gene-0.2
278	ref0037380-processed-gene-0.2
279	ref0037852-processed-gene-0.10
280	ref0038029-processed-gene-0.6
281	ref0038090-snap-gene-0.14
282	ref0038107-snap-gene-0.16
283	ref0038389-processed-gene-0.2
284	ref0038506-processed-gene-0.10
285	ref0038506-snap-gene-0.17
286	ref0038685-snap-gene-0.12
287	ref0039573-processed-gene-0.10
288	ref0039808-snap-gene-0.5
289	ref0039877-processed-gene-0.21
290	ref0040418-processed-gene-0.3
291	ref0040496-snap-gene-0.29
292	ref0040496-snap-gene-0.30
293	ref0040681-processed-gene-0.6
294	ref0040849-snap-gene-0.24
295	ref0040994-processed-gene-1.0
296	ref0040994-snap-gene-0.21
297	ref0040994-snap-gene-1.23
298	ref0040994-snap-gene-1.28
299	ref0041159-snap-gene-0.1
300	ref0041595-snap-gene-0.6
301	ref0041804-snap-gene-0.8
302	ref0041859-snap-gene-0.14
303	ref0041859-snap-gene-0.16
304	ref0042049-snap-gene-0.28
305	ref0042246-snap-gene-0.6
306	ref0042659-processed-gene-2.10
307	ref0042660-snap-gene-2.37
308	ref0042770-snap-gene-0.6
309	ref0042829-snap-gene-0.1
310	ref0042895-processed-gene-0.12
311	ref0043017-processed-gene-0.2
312	ref0043115-processed-gene-0.5
313	ref0043190-snap-gene-0.15
314	ref0043196-snap-gene-0.17
315	ref0043216-snap-gene-0.16
316	ref0043399-snap-gene-0.9
317	ref0043618-snap-gene-0.7
318	ref0043896-snap-gene-0.22
319	ref0044033-processed-gene-0.1
320	ref0044117-processed-gene-0.5
321	ref0044420-snap-gene-0.12
322	ref0044539-snap-gene-0.5
323	ref0044903-snap-gene-0.21
324	ref0044903-snap-gene-0.22
325	ref0045034-snap-gene-0.15
326	ref0045060-processed-gene-0.9
327	ref0045062-snap-gene-0.18
328	ref0045093-snap-gene-0.24
329	ref0045141-snap-gene-0.29
330	ref0045601-processed-gene-0.0
331	ref0045776-snap-gene-0.16
332	ref0045780-snap-gene-0.22
333	ref0045866-processed-gene-0.4
334	ref0046030-snap-gene-0.4
335	ref0046291-processed-gene-0.5
336	ref0047113-processed-gene-0.4
337	ref0047130-processed-gene-0.0
338	ref0047372-processed-gene-0.6
339	ref0047380-processed-gene-0.7
340	ref0047458-processed-gene-0.6
341	ref0047756-processed-gene-0.5
342	ref0047824-snap-gene-0.7
343	ref0047899-snap-gene-0.17
344	ref0048024-processed-gene-0.0
345	ref0048305-snap-gene-0.4
