# Supplementary material for: Transcriptome profiling revealed candidate genes, pathways and transcription factors related to nitrogen utilization and excessive nitrogen stress in perennial ryegrass
Source: Sci Rep. 2022 Mar 1;12:3353. doi: 10.1038/s41598-022-07329-7 (PMC8888628; doi:10.1038/s41598-022-07329-7)
Supplement: Supplementary file 16 — Supplementary Table S7. [file 41598_2022_7329_MOESM16_ESM.xlsx]

## Sheet: table s7
table S7 Candidate genes related to excessive nitrogen stress
Serial number	Gene ID
1	Novel00110
2	Novel00407
3	Novel00523
4	Novel00692
5	Novel00766
6	Novel00872
7	Novel00960
8	Novel01031
9	Novel01055
10	Novel01106
11	Novel01310
12	Novel01343
13	Novel01394
14	Novel01473
15	Novel01479
16	Novel01529
17	Novel01580
18	Novel01603
19	Novel01653
20	Novel01854
21	Novel02078
22	Novel02174
23	ref0000369-processed-gene-0.11
24	ref0001408-processed-gene-0.1
25	ref0001927-processed-gene-1.18
26	ref0002068-snap-gene-0.16
27	ref0002703-processed-gene-0.3
28	ref0002717-processed-gene-0.6
29	ref0003110-snap-gene-0.37
30	ref0005113-snap-gene-0.13
31	ref0005150-snap-gene-0.11
32	ref0005777-snap-gene-0.7
33	ref0005986-snap-gene-0.11
34	ref0007590-snap-gene-0.26
35	ref0007606-snap-gene-0.43
36	ref0008782-processed-gene-0.14
37	ref0009191-snap-gene-0.6
38	ref0009764-snap-gene-0.12
39	ref0010287-exonerate_est2genome-gene-0.0
40	ref0012158-snap-gene-0.20
41	ref0012206-processed-gene-0.7
42	ref0012676-snap-gene-0.13
43	ref0012853-processed-gene-1.6
44	ref0013685-exonerate_est2genome-gene-0.0
45	ref0014075-processed-gene-1.4
46	ref0014281-processed-gene-0.0
47	ref0015561-snap-gene-0.16
48	ref0016044-processed-gene-0.0
49	ref0016292-snap-gene-0.14
50	ref0016900-snap-gene-0.12
51	ref0017649-processed-gene-0.6
52	ref0018438-snap-gene-0.20
53	ref0018532-processed-gene-0.4
54	ref0018771-snap-gene-0.15
55	ref0018791-snap-gene-0.18
56	ref0018843-snap-gene-0.17
57	ref0018843-snap-gene-0.19
58	ref0018843-snap-gene-0.21
59	ref0018873-snap-gene-0.9
60	ref0020181-processed-gene-0.8
61	ref0020301-processed-gene-0.1
62	ref0020381-snap-gene-0.10
63	ref0020809-processed-gene-0.0
64	ref0021558-processed-gene-0.1
65	ref0022608-snap-gene-0.21
66	ref0023188-snap-gene-1.21
67	ref0024123-processed-gene-0.3
68	ref0024250-snap-gene-0.17
69	ref0024632-snap-gene-0.9
70	ref0025537-processed-gene-0.3
71	ref0025661-processed-gene-0.1
72	ref0027369-snap-gene-0.17
73	ref0028915-snap-gene-0.1
74	ref0030344-processed-gene-0.2
75	ref0030532-exonerate_est2genome-gene-0.1
76	ref0030627-snap-gene-0.12
77	ref0030817-snap-gene-0.18
78	ref0031980-processed-gene-0.0
79	ref0033593-processed-gene-0.3
80	ref0033759-snap-gene-0.9
81	ref0033813-snap-gene-0.30
82	ref0034091-processed-gene-0.0
83	ref0034872-processed-gene-0.11
84	ref0036088-snap-gene-0.16
85	ref0036239-snap-gene-0.6
86	ref0036353-snap-gene-0.23
87	ref0036395-processed-gene-0.0
88	ref0036538-snap-gene-0.5
89	ref0036657-snap-gene-0.9
90	ref0037266-processed-gene-0.2
91	ref0038288-processed-gene-0.8
92	ref0039880-processed-gene-0.5
93	ref0040444-exonerate_est2genome-gene-0.1
94	ref0041595-snap-gene-0.6
95	ref0042660-snap-gene-2.37
96	ref0042689-snap-gene-0.14
97	ref0042702-snap-gene-0.18
98	ref0043875-processed-gene-0.9
99	ref0045094-snap-gene-0.14
100	ref0045492-processed-gene-0.2
101	ref0045817-snap-gene-0.27
102	ref0047498-processed-gene-0.14
103	ref0048108-snap-gene-0.3
104	ref0048156-snap-gene-0.1
