# Supplementary material for: Transcriptome profiling revealed candidate genes, pathways and transcription factors related to nitrogen utilization and excessive nitrogen stress in perennial ryegrass
Source: Sci Rep. 2022 Mar 1;12:3353. doi: 10.1038/s41598-022-07329-7 (PMC8888628; doi:10.1038/s41598-022-07329-7)
Supplement: Supplementary file 17 — Supplementary Table S8. [file 41598_2022_7329_MOESM17_ESM.xlsx]

## Sheet: N_0_5vsN_0_all.DEG_KEGG_pathway
Table S8 Pathways related to the right amount of nitrogen
#Term	Database	ID	Input number	Background number	P-Value	Corrected P-Value	Input	KEGG_ID/KO	Entrez_ID	Hyperlink
Nitrogen metabolism	KEGG PATHWAY	osa00910	15	27	2.37988e-13	1.42793e-11	ref0006917-exonerate_est2genome-gene-0.0|ref0017977-processed-gene-0.1|ref0017977-processed-gene-0.0|ref0047130-processed-gene-0.0|ref0041626-processed-gene-0.23|ref0038506-processed-gene-0.10|ref0004745-snap-gene-0.4|ref0030225-snap-gene-1.16|ref0038506-snap-gene-0.17|ref0021956-snap-gene-0.7|ref0029218-processed-gene-0.0|ref0042659-processed-gene-2.10|ref0024389-processed-gene-0.3|ref0029218-pr…	osa:4326583|osa:4324249|osa:4324249|osa:4324249|osa:4328052|osa:4328052|osa:4326014|osa:4330164|osa:4328052|osa:4345798|osa:4328052|osa:4324249|osa:4328052|osa:4328052|osa:4328052|	4326583|4324249|4324249|4324249|4328052|4328052|4326014|4330164|4328052|4345798|4328052|4324249|4328052|4328052|4328052|	http://www.genome.jp/kegg-bin/show_pathway?osa00910/osa:4326014%09red/osa:4345798%09red/osa:4330164%09red/osa:4326583%09red/osa:4328052%09red/osa:4324249%09red
Photosynthesis - antenna proteins	KEGG PATHWAY	osa00196	9	15	1.01815e-08	3.05445e-07	ref0001049-processed-gene-0.0|ref0023193-snap-gene-1.26|ref0038731-processed-gene-0.4|ref0019375-processed-gene-0.1|ref0036539-processed-gene-0.3|ref0019375-processed-gene-0.4|ref0003114-snap-gene-0.32|ref0045877-processed-gene-0.3|ref0023193-processed-gene-1.7	osa:4346803|osa:4346803|osa:4346803|osa:4346803|osa:4324599|osa:4346803|osa:4324599|osa:4324599|osa:4346803|	4346803|4346803|4346803|4346803|4324599|4346803|4324599|4324599|4346803|	http://www.genome.jp/kegg-bin/show_pathway?osa00196/osa:4346803%09red/osa:4324599%09red
Glutathione metabolism	KEGG PATHWAY	osa00480	8	80	0.00362664	0.0725327	ref0041028-exonerate_est2genome-gene-0.3|ref0018809-processed-gene-0.2|ref0042896-snap-gene-0.35|ref0021962-snap-gene-0.5|ref0021962-exonerate_est2genome-gene-0.1|ref0029388-snap-gene-0.15|ref0007970-processed-gene-0.0|ref0033733-snap-gene-0.14	osa:4325764|osa:4334347|osa:4349207|osa:4325710|osa:4325710|osa:4347746|osa:4334347|osa:4342988|	4325764|4334347|4349207|4325710|4325710|4347746|4334347|4342988|	http://www.genome.jp/kegg-bin/show_pathway?osa00480/osa:4334347%09red/osa:4347746%09red/osa:4325710%09red/osa:4342988%09red/osa:4349207%09red/osa:4325764%09red
Phenylpropanoid biosynthesis	KEGG PATHWAY	osa00940	10	125	0.00534651	0.0801976	ref0008482-snap-gene-0.9|ref0026854-snap-gene-0.1|Novel02146|ref0021558-processed-gene-0.3|ref0028363-snap-gene-0.22|ref0015055-snap-gene-0.9|ref0012818-processed-gene-0.2|ref0027411-snap-gene-0.1|ref0040939-snap-gene-0.3|ref0025654-exonerate_est2genome-gene-0.1	osa:4347074|osa:4346726|osa:4324556|osa:4337482|osa:4343309|osa:4346726|osa:4324556|osa:4326874|osa:4328485|osa:4326948|	4347074|4346726|4324556|4337482|4343309|4346726|4324556|4326874|4328485|4326948|	http://www.genome.jp/kegg-bin/show_pathway?osa00940/osa:4326948%09red/osa:4337482%09red/osa:4343309%09red/osa:4346726%09red/osa:4324556%09red/osa:4326874%09red/osa:4347074%09red/osa:4328485%09red
Steroid biosynthesis	KEGG PATHWAY	osa00100	4	26	0.0100459	0.115764	ref0042161-snap-gene-0.33|ref0017184-snap-gene-0.7|ref0043399-snap-gene-0.9|ref0010229-snap-gene-0.13	osa:4328054|osa:4338803|osa:4338803|osa:4338803|	4328054|4338803|4338803|4338803|	http://www.genome.jp/kegg-bin/show_pathway?osa00100/osa:4328054%09red/osa:4338803%09red
Phenylalanine metabolism	KEGG PATHWAY	osa00360	8	99	0.0115764	0.115764	ref0040939-snap-gene-0.3|Novel02146|ref0021558-processed-gene-0.3|ref0028363-snap-gene-0.22|ref0015055-snap-gene-0.9|ref0012818-processed-gene-0.2|ref0026854-snap-gene-0.1|ref0027411-snap-gene-0.1	osa:4328485|osa:4324556|osa:4337482|osa:4343309|osa:4346726|osa:4324556|osa:4346726|osa:4326874|	4328485|4324556|4337482|4343309|4346726|4324556|4346726|4326874|	http://www.genome.jp/kegg-bin/show_pathway?osa00360/osa:4337482%09red/osa:4343309%09red/osa:4346726%09red/osa:4324556%09red/osa:4326874%09red/osa:4328485%09red
Galactose metabolism	KEGG PATHWAY	osa00052	5	54	0.0264837	0.227003	ref0036117-processed-gene-0.5|ref0048305-snap-gene-0.4|ref0018361-snap-gene-0.22|ref0001310-snap-gene-1.46|ref0019216-snap-gene-0.3	osa:4328018|osa:4325200|osa:4346383|osa:4346527|osa:4342703|	4328018|4325200|4346383|4346527|4342703|	http://www.genome.jp/kegg-bin/show_pathway?osa00052/osa:4346527%09red/osa:4328018%09red/osa:4325200%09red/osa:4346383%09red/osa:4342703%09red
Biosynthesis of secondary metabolites	KEGG PATHWAY	osa01110	31	779	0.0581323	0.435992	ref0009237-processed-gene-0.12|Novel02146|ref0042169-exonerate_est2genome-gene-0.0|ref0021558-processed-gene-0.3|ref0028363-snap-gene-0.22|ref0040939-snap-gene-0.3|ref0011943-snap-gene-0.8|ref0004635-processed-gene-0.3|ref0043399-snap-gene-0.9|ref0010229-snap-gene-0.13|ref0017184-snap-gene-0.7|ref0018361-snap-gene-0.22|ref0017097-processed-gene-0.2|ref0026854-snap-gene-0.1|ref0033733-snap-gene-0.…	osa:4340015|osa:4324556|osa:4349044|osa:4337482|osa:4343309|osa:4328485|osa:4334427|osa:4338879|osa:4338803|osa:4338803|osa:4338803|osa:4346383|osa:4339535|osa:4346726|osa:4342988|osa:4347074|osa:4337733|osa:4326948|osa:4330843|osa:4346726|osa:4326874|osa:4340042|osa:4332596|osa:4344636|osa:4328054|osa:4336750|osa:4344636|osa:4347746|osa:4324556|osa:4334308|osa:4330843|	4340015|4324556|4349044|4337482|4343309|4328485|4334427|4338879|4338803|4338803|4338803|4346383|4339535|4346726|4342988|4347074|4337733|4326948|4330843|4346726|4326874|4340042|4332596|4344636|4328054|4336750|4344636|4347746|4324556|4334308|4330843|	http://www.genome.jp/kegg-bin/show_pathway?osa01110/osa:4349044%09red/osa:4326948%09red/osa:4324556%09red/osa:4339535%09red/osa:4328054%09red/osa:4338879%09red/osa:4334308%09red/osa:4336750%09red/osa:4337733%09red/osa:4347746%09red/osa:4346383%09red/osa:4328485%09red/osa:4344636%09red/osa:4337482%09red/osa:4332596%09red/osa:4343309%09red/osa:4334427%09red/osa:4346726%09red/osa:4326874%09red/osa:4…
Zeatin biosynthesis	KEGG PATHWAY	osa00908	2	14	0.0754099	0.489748	ref0017097-processed-gene-0.2|ref0007470-processed-gene-0.7	osa:4339535|osa:4336629|	4339535|4336629|	http://www.genome.jp/kegg-bin/show_pathway?osa00908/osa:4339535%09red/osa:4336629%09red
Metabolic pathways	KEGG PATHWAY	osa01100	55	1549	0.0816247	0.489748	ref0009237-processed-gene-0.12|ref0011943-snap-gene-0.8|ref0019375-processed-gene-0.1|ref0036539-processed-gene-0.3|ref0042169-exonerate_est2genome-gene-0.0|ref0021558-processed-gene-0.3|ref0019375-processed-gene-0.4|ref0040994-snap-gene-1.23|ref0023193-snap-gene-1.26|ref0036117-processed-gene-0.5|ref0040939-snap-gene-0.3|ref0023193-processed-gene-1.7|Novel02146|ref0004635-processed-gene-0.3|ref0…	osa:4340015|osa:4334427|osa:4346803|osa:4324599|osa:4349044|osa:4337482|osa:4346803|osa:9272332|osa:4346803|osa:4328018|osa:4328485|osa:4346803|osa:4324556|osa:4338879|osa:4346803|osa:4346803|osa:4346527|osa:4343309|osa:4338803|osa:4346383|osa:4339535|osa:4351119|osa:4340485|osa:4346726|osa:4342988|osa:4325651|osa:4340490|osa:4347074|osa:4337733|osa:4326948|osa:4324599|osa:4330843|osa:4346726|osa…	4340015|4334427|4346803|4324599|4349044|4337482|4346803|9272332|4346803|4328018|4328485|4346803|4324556|4338879|4346803|4346803|4346527|4343309|4338803|4346383|4339535|4351119|4340485|4346726|4342988|4325651|4340490|4347074|4337733|4326948|4324599|4330843|4346726|4330164|4326874|4338803|4340042|4332596|4344636|4328054|4338803|4334338|4336750|4344636|4347746|4324655|4324599|4345573|4329972|4324556…	http://www.genome.jp/kegg-bin/show_pathway?osa01100/osa:4349044%09red/osa:4326948%09red/osa:4346527%09red/osa:4324556%09red/osa:4339535%09red/osa:4328054%09red/osa:4345573%09red/osa:4329972%09red/osa:4338879%09red/osa:4334308%09red/osa:4336750%09red/osa:4337733%09red/osa:4347746%09red/osa:4346803%09red/osa:4351119%09red/osa:4336044%09red/osa:4340490%09red/osa:4346383%09red/osa:4328485%09red/osa:4…
Selenocompound metabolism	KEGG PATHWAY	osa00450	2	16	0.0926607	0.505422	ref0047305-snap-gene-0.16|ref0008786-snap-gene-0.39	osa:4349123|osa:4341140|	4349123|4341140|	http://www.genome.jp/kegg-bin/show_pathway?osa00450/osa:4349123%09red/osa:4341140%09red
Flavonoid biosynthesis	KEGG PATHWAY	osa00941	2	19	0.120369	0.524397	ref0033214-snap-gene-0.26|ref0020634-snap-gene-0.19	osa:4330843|osa:4330843|	4330843|4330843|	http://www.genome.jp/kegg-bin/show_pathway?osa00941/osa:4330843%09red
Arginine and proline metabolism	KEGG PATHWAY	osa00330	4	63	0.12528	0.524397	ref0009926-snap-gene-0.4|ref0007006-snap-gene-0.9|ref0029388-snap-gene-0.15|ref0030225-snap-gene-1.16	osa:4332596|osa:4346881|osa:4347746|osa:4330164|	4332596|4346881|4347746|4330164|	http://www.genome.jp/kegg-bin/show_pathway?osa00330/osa:4346881%09red/osa:4347746%09red/osa:4330164%09red/osa:4332596%09red
Isoquinoline alkaloid biosynthesis	KEGG PATHWAY	osa00950	2	20	0.130011	0.524397	ref0005074-processed-gene-0.3|ref0036655-snap-gene-0.10	osa:4344636|osa:4344636|	4344636|4344636|	http://www.genome.jp/kegg-bin/show_pathway?osa00950/osa:4344636%09red
Alanine, aspartate and glutamate metabolism	KEGG PATHWAY	osa00250	3	41	0.131099	0.524397	ref0004635-processed-gene-0.3|ref0009926-snap-gene-0.4|ref0030225-snap-gene-1.16	osa:4338879|osa:4332596|osa:4330164|	4338879|4332596|4330164|	http://www.genome.jp/kegg-bin/show_pathway?osa00250/osa:4330164%09red/osa:4338879%09red/osa:4332596%09red
Carotenoid biosynthesis	KEGG PATHWAY	osa00906	2	26	0.190869	0.71576	Novel00477|ref0047824-snap-gene-0.7	osa:4326177|osa:4336591|	4326177|4336591|	http://www.genome.jp/kegg-bin/show_pathway?osa00906/osa:4326177%09red/osa:4336591%09red
Photosynthesis	KEGG PATHWAY	osa00195	4	79	0.214261	0.756214	ref0026629-snap-gene-0.17|ref0036802-snap-gene-0.17|ref0027945-snap-gene-0.27|ref0029176-processed-gene-0.0	osa:4334338|osa:4335799|osa:4338930|osa:4344439|	4334338|4335799|4338930|4344439|	http://www.genome.jp/kegg-bin/show_pathway?osa00195/osa:4338930%09red/osa:4334338%09red/osa:4344439%09red/osa:4335799%09red
Vitamin B6 metabolism	KEGG PATHWAY	osa00750	1	8	0.230335	0.767783	ref0001189-processed-gene-0.0	osa:4325651|	4325651|	http://www.genome.jp/kegg-bin/show_pathway?osa00750/osa:4325651%09red
Cysteine and methionine metabolism	KEGG PATHWAY	osa00270	4	85	0.251308	0.793605	ref0047305-snap-gene-0.16|ref0031968-exonerate_est2genome-gene-0.0|ref0036377-snap-gene-0.1|ref0030980-processed-gene-0.11	osa:4349123|osa:4337733|osa:4336750|osa:4324655|	4349123|4337733|4336750|4324655|	http://www.genome.jp/kegg-bin/show_pathway?osa00270/osa:4337733%09red/osa:4349123%09red/osa:4324655%09red/osa:4336750%09red
alpha-Linolenic acid metabolism	KEGG PATHWAY	osa00592	2	33	0.265316	0.795947	ref0022848-snap-gene-0.10|ref0003374-snap-gene-0.22	osa:4340490|osa:4340485|	4340490|4340485|	http://www.genome.jp/kegg-bin/show_pathway?osa00592/osa:4340485%09red/osa:4340490%09red
Porphyrin and chlorophyll metabolism	KEGG PATHWAY	osa00860	2	35	0.28674	0.819257	ref0009237-processed-gene-0.12|ref0042169-exonerate_est2genome-gene-0.0	osa:4340015|osa:4349044|	4340015|4349044|	http://www.genome.jp/kegg-bin/show_pathway?osa00860/osa:4349044%09red/osa:4340015%09red
Tyrosine metabolism	KEGG PATHWAY	osa00350	2	37	0.308097	0.840266	ref0005074-processed-gene-0.3|ref0036655-snap-gene-0.10	osa:4344636|osa:4344636|	4344636|4344636|	http://www.genome.jp/kegg-bin/show_pathway?osa00350/osa:4344636%09red
Biosynthesis of unsaturated fatty acids	KEGG PATHWAY	osa01040	2	40	0.339878	0.874478	ref0008696-processed-gene-0.4|ref0014570-processed-gene-0.18	osa:4330523|osa:4330523|	4330523|4330523|	http://www.genome.jp/kegg-bin/show_pathway?osa01040/osa:4330523%09red
Other glycan degradation	KEGG PATHWAY	osa00511	1	14	0.353693	0.874478	ref0037017-snap-gene-0.35	osa:4350617|	4350617|	http://www.genome.jp/kegg-bin/show_pathway?osa00511/osa:4350617%09red
Fatty acid metabolism	KEGG PATHWAY	osa01212	3	72	0.364366	0.874478	ref0040994-snap-gene-1.23|ref0008696-processed-gene-0.4|ref0014570-processed-gene-0.18	osa:9272332|osa:4330523|osa:4330523|	9272332|4330523|4330523|	http://www.genome.jp/kegg-bin/show_pathway?osa01212/osa:9272332%09red/osa:4330523%09red
Cutin, suberine and wax biosynthesis	KEGG PATHWAY	osa00073	1	17	0.407773	0.929773	ref0042895-processed-gene-0.12	osa:4324825|	4324825|	http://www.genome.jp/kegg-bin/show_pathway?osa00073/osa:4324825%09red
Starch and sucrose metabolism	KEGG PATHWAY	osa00500	5	145	0.43056	0.929773	ref0036117-processed-gene-0.5|ref0033116-snap-gene-0.9|ref0025654-exonerate_est2genome-gene-0.1|ref0001310-snap-gene-1.46|ref0044420-snap-gene-0.12	osa:4328018|osa:4345573|osa:4326948|osa:4346527|osa:4330753|	4328018|4345573|4326948|4346527|4330753|	http://www.genome.jp/kegg-bin/show_pathway?osa00500/osa:4346527%09red/osa:4326948%09red/osa:4345573%09red/osa:4328018%09red/osa:4330753%09red
Ubiquitin mediated proteolysis	KEGG PATHWAY	osa04120	4	119	0.471097	0.929773	ref0026270-processed-gene-0.4|ref0036123-snap-gene-0.20|ref0017651-snap-gene-0.8|ref0004850-snap-gene-0.11	osa:4339578|osa:4340826|osa:4341133|osa:4344380|	4339578|4340826|4341133|4344380|	http://www.genome.jp/kegg-bin/show_pathway?osa04120/osa:4339578%09red/osa:4340826%09red/osa:4344380%09red/osa:4341133%09red
Ribosome	KEGG PATHWAY	osa03010	10	330	0.51276	0.929773	ref0043196-snap-gene-0.17|Novel01732|ref0009992-snap-gene-0.21|ref0001816-processed-gene-0.0|ref0011697-processed-gene-0.1|ref0001991-exonerate_est2genome-gene-0.0|Novel01754|ref0028925-snap-gene-0.11|ref0009016-snap-gene-0.2|ref0026017-exonerate_est2genome-gene-0.0	osa:4341869|osa:4347409|osa:4339625|osa:4337506|osa:4332466|osa:4339648|osa:4337506|osa:4333308|osa:4346540|osa:4334555|	4341869|4347409|4339625|4337506|4332466|4339648|4337506|4333308|4346540|4334555|	http://www.genome.jp/kegg-bin/show_pathway?osa03010/osa:4339625%09red/osa:4347409%09red/osa:4339648%09red/osa:4341869%09red/osa:4334555%09red/osa:4332466%09red/osa:4337506%09red/osa:4346540%09red/osa:4333308%09red
Fatty acid elongation	KEGG PATHWAY	osa00062	1	24	0.517068	0.929773	ref0040994-snap-gene-1.23	osa:9272332|	9272332|	http://www.genome.jp/kegg-bin/show_pathway?osa00062/osa:9272332%09red
Circadian rhythm - plant	KEGG PATHWAY	osa04712	1	25	0.530946	0.929773	ref0029013-snap-gene-0.10	osa:4324585|	4324585|	http://www.genome.jp/kegg-bin/show_pathway?osa04712/osa:4324585%09red
Purine metabolism	KEGG PATHWAY	osa00230	4	135	0.567555	0.929773	ref0004635-processed-gene-0.3|ref0011599-snap-gene-0.21|ref0007075-snap-gene-0.5|ref0025649-snap-gene-1.31	osa:4338879|osa:4341777|osa:4329972|osa:4334308|	4338879|4341777|4329972|4334308|	http://www.genome.jp/kegg-bin/show_pathway?osa00230/osa:4329972%09red/osa:4334308%09red/osa:4338879%09red/osa:4341777%09red
Endocytosis	KEGG PATHWAY	osa04144	3	103	0.589874	0.929773	ref0002087-snap-gene-0.12|ref0021779-snap-gene-0.17|ref0007460-snap-gene-0.34	osa:4351470|osa:4328363|osa:4341494|	4351470|4328363|4341494|	http://www.genome.jp/kegg-bin/show_pathway?osa04144/osa:4351470%09red/osa:4328363%09red/osa:4341494%09red
Ubiquinone and other terpenoid-quinone biosynthesis	KEGG PATHWAY	osa00130	1	32	0.617579	0.929773	ref0040939-snap-gene-0.3	osa:4328485|	4328485|	http://www.genome.jp/kegg-bin/show_pathway?osa00130/osa:4328485%09red
beta-Alanine metabolism	KEGG PATHWAY	osa00410	1	33	0.628579	0.929773	ref0007006-snap-gene-0.9	osa:4346881|	4346881|	http://www.genome.jp/kegg-bin/show_pathway?osa00410/osa:4346881%09red
Sulfur metabolism	KEGG PATHWAY	osa00920	1	35	0.649641	0.929773	ref0030980-processed-gene-0.11	osa:4324655|	4324655|	http://www.genome.jp/kegg-bin/show_pathway?osa00920/osa:4324655%09red
Aminoacyl-tRNA biosynthesis	KEGG PATHWAY	osa00970	3	114	0.656676	0.929773	ref0023942-snap-gene-0.20|ref0008786-snap-gene-0.39|ref0020044-snap-gene-0.9	osa:4325717|osa:4341140|osa:4345200|	4325717|4341140|4345200|	http://www.genome.jp/kegg-bin/show_pathway?osa00970/osa:4325717%09red/osa:4341140%09red/osa:4345200%09red
Cyanoamino acid metabolism	KEGG PATHWAY	osa00460	1	36	0.659722	0.929773	ref0025654-exonerate_est2genome-gene-0.1	osa:4326948|	4326948|	http://www.genome.jp/kegg-bin/show_pathway?osa00460/osa:4326948%09red
SNARE interactions in vesicular transport	KEGG PATHWAY	osa04130	1	38	0.679024	0.929773	ref0017007-snap-gene-0.28	osa:4352920|	4352920|	http://www.genome.jp/kegg-bin/show_pathway?osa04130/osa:4352920%09red
Basal transcription factors	KEGG PATHWAY	osa03022	1	41	0.705952	0.929773	ref0024485-snap-gene-0.41	osa:4345313|	4345313|	http://www.genome.jp/kegg-bin/show_pathway?osa03022/osa:4345313%09red
Glycerolipid metabolism	KEGG PATHWAY	osa00561	1	43	0.722641	0.929773	ref0005005-snap-gene-0.14	osa:4351119|	4351119|	http://www.genome.jp/kegg-bin/show_pathway?osa00561/osa:4351119%09red
Phosphatidylinositol signaling system	KEGG PATHWAY	osa04070	1	43	0.722641	0.929773	ref0002087-snap-gene-0.12	osa:4351470|	4351470|	http://www.genome.jp/kegg-bin/show_pathway?osa04070/osa:4351470%09red
Base excision repair	KEGG PATHWAY	osa03410	1	43	0.722641	0.929773	ref0021156-snap-gene-0.34	osa:4327961|	4327961|	http://www.genome.jp/kegg-bin/show_pathway?osa03410/osa:4327961%09red
Biosynthesis of amino acids	KEGG PATHWAY	osa01230	5	207	0.732044	0.929773	ref0022618-snap-gene-0.13|ref0031968-exonerate_est2genome-gene-0.0|ref0030980-processed-gene-0.11|ref0009926-snap-gene-0.4|ref0001189-processed-gene-0.0	osa:4340042|osa:4337733|osa:4324655|osa:4332596|osa:4325651|	4340042|4337733|4324655|4332596|4325651|	http://www.genome.jp/kegg-bin/show_pathway?osa01230/osa:4337733%09red/osa:4325651%09red/osa:4340042%09red/osa:4332596%09red/osa:4324655%09red
Inositol phosphate metabolism	KEGG PATHWAY	osa00562	1	45	0.738387	0.929773	ref0002087-snap-gene-0.12	osa:4351470|	4351470|	http://www.genome.jp/kegg-bin/show_pathway?osa00562/osa:4351470%09red
Ribosome biogenesis in eukaryotes	KEGG PATHWAY	osa03008	2	90	0.745627	0.929773	ref0026951-snap-gene-0.2|ref0033459-snap-gene-0.16	osa:4332852|osa:4349826|	4332852|4349826|	http://www.genome.jp/kegg-bin/show_pathway?osa03008/osa:4349826%09red/osa:4332852%09red
RNA degradation	KEGG PATHWAY	osa03018	2	92	0.756282	0.929773	ref0022618-snap-gene-0.13|ref0033459-snap-gene-0.16	osa:4340042|osa:4349826|	4340042|4349826|	http://www.genome.jp/kegg-bin/show_pathway?osa03018/osa:4349826%09red/osa:4340042%09red
Pentose phosphate pathway	KEGG PATHWAY	osa00030	1	48	0.760351	0.929773	ref0033733-snap-gene-0.14	osa:4342988|	4342988|	http://www.genome.jp/kegg-bin/show_pathway?osa00030/osa:4342988%09red
Plant hormone signal transduction	KEGG PATHWAY	osa04075	4	184	0.792331	0.929773	ref0034919-processed-gene-0.4|ref0025552-snap-gene-0.21|ref0025650-processed-gene-0.0|ref0010003-snap-gene-0.8	osa:4340708|osa:4326893|osa:4335937|osa:4340462|	4340708|4326893|4335937|4340462|	http://www.genome.jp/kegg-bin/show_pathway?osa04075/osa:4340708%09red/osa:4340462%09red/osa:4335937%09red/osa:4326893%09red
DNA replication	KEGG PATHWAY	osa03030	1	54	0.79892	0.929773	ref0012848-snap-gene-0.13	osa:4352514|	4352514|	http://www.genome.jp/kegg-bin/show_pathway?osa03030/osa:4352514%09red
Glycine, serine and threonine metabolism	KEGG PATHWAY	osa00260	1	55	0.804718	0.929773	ref0001189-processed-gene-0.0	osa:4325651|	4325651|	http://www.genome.jp/kegg-bin/show_pathway?osa00260/osa:4325651%09red
Protein processing in endoplasmic reticulum	KEGG PATHWAY	osa04141	4	203	0.849645	0.929773	ref0029562-processed-gene-0.16|ref0036123-snap-gene-0.20|ref0043603-processed-gene-0.0|ref0017651-snap-gene-0.8	osa:4335956|osa:4340826|osa:4325341|osa:4341133|	4335956|4340826|4325341|4341133|	http://www.genome.jp/kegg-bin/show_pathway?osa04141/osa:4325341%09red/osa:4335956%09red/osa:4340826%09red/osa:4341133%09red
Glycolysis / Gluconeogenesis	KEGG PATHWAY	osa00010	2	119	0.866265	0.929773	ref0022618-snap-gene-0.13|ref0018361-snap-gene-0.22	osa:4340042|osa:4346383|	4340042|4346383|	http://www.genome.jp/kegg-bin/show_pathway?osa00010/osa:4346383%09red/osa:4340042%09red
Glycerophospholipid metabolism	KEGG PATHWAY	osa00564	1	68	0.86654	0.929773	ref0005005-snap-gene-0.14	osa:4351119|	4351119|	http://www.genome.jp/kegg-bin/show_pathway?osa00564/osa:4351119%09red
Nucleotide excision repair	KEGG PATHWAY	osa03420	1	70	0.874137	0.929773	ref0024485-snap-gene-0.41	osa:4345313|	4345313|	http://www.genome.jp/kegg-bin/show_pathway?osa03420/osa:4345313%09red
Plant-pathogen interaction	KEGG PATHWAY	osa04626	2	130	0.896326	0.929773	ref0017612-processed-gene-0.8|ref0022605-processed-gene-0.6	osa:4350733|osa:4346187|	4350733|4346187|	http://www.genome.jp/kegg-bin/show_pathway?osa04626/osa:4350733%09red/osa:4346187%09red
Carbon fixation in photosynthetic organisms	KEGG PATHWAY	osa00710	1	77	0.897491	0.929773	ref0031872-processed-gene-0.7	osa:4336044|	4336044|	http://www.genome.jp/kegg-bin/show_pathway?osa00710/osa:4336044%09red
Carbon metabolism	KEGG PATHWAY	osa01200	4	225	0.898781	0.929773	ref0022618-snap-gene-0.13|ref0033733-snap-gene-0.14|ref0030980-processed-gene-0.11|ref0031872-processed-gene-0.7	osa:4340042|osa:4342988|osa:4324655|osa:4336044|	4340042|4342988|4324655|4336044|	http://www.genome.jp/kegg-bin/show_pathway?osa01200/osa:4336044%09red/osa:4342988%09red/osa:4340042%09red/osa:4324655%09red
mRNA surveillance pathway	KEGG PATHWAY	osa03015	1	107	0.957543	0.973773	ref0042568-snap-gene-0.12	osa:9269039|	9269039|	http://www.genome.jp/kegg-bin/show_pathway?osa03015/osa:9269039%09red
RNA transport	KEGG PATHWAY	osa03013	1	151	0.988409	0.988409	ref0045776-snap-gene-0.16	osa:4329958|	4329958|	http://www.genome.jp/kegg-bin/show_pathway?osa03013/osa:4329958%09red
##Databases: KEGG PATHWAY
##Statistical test method: hypergeometric test / Fisher's exact test
##FDR correction method: Benjamini and Hochberg
