# Supplementary material for: Transcriptome profiling revealed candidate genes, pathways and transcription factors related to nitrogen utilization and excessive nitrogen stress in perennial ryegrass
Source: Sci Rep. 2022 Mar 1;12:3353. doi: 10.1038/s41598-022-07329-7 (PMC8888628; doi:10.1038/s41598-022-07329-7)
Supplement: Supplementary file 18 — Supplementary Table S9. [file 41598_2022_7329_MOESM18_ESM.xlsx]

## Sheet: N_1vsN_0_5_all.DEG_KEGG_pathway
Table S9 Pathways related to a certain amount of nitrogen stress
#Term	Database	ID	Input number	Background number	P-Value	Corrected P-Value	Input	KEGG_ID/KO	Entrez_ID	Hyperlink
Phenylpropanoid biosynthesis	KEGG PATHWAY	osa00940	7	125	0.000491574	0.0181882	ref0018760-snap-gene-0.11|ref0024288-snap-gene-0.14|ref0025654-exonerate_est2genome-gene-0.1|ref0029599-snap-gene-0.29|ref0036123-snap-gene-0.21|ref0012158-snap-gene-0.20|ref0004559-snap-gene-0.21	osa:4326375|osa:4344276|osa:4326948|osa:4339222|osa:4331438|osa:4328197|osa:4341081|	4326375|4344276|4326948|4339222|4331438|4328197|4341081|	http://www.genome.jp/kegg-bin/show_pathway?osa00940/osa:4326375%09red/osa:4326948%09red/osa:4328197%09red/osa:4331438%09red/osa:4341081%09red/osa:4339222%09red/osa:4344276%09red
Phenylalanine metabolism	KEGG PATHWAY	osa00360	5	99	0.00491103	0.090854	ref0024288-snap-gene-0.14|ref0036123-snap-gene-0.21|ref0004559-snap-gene-0.21|Novel01653|ref0029599-snap-gene-0.29	osa:4344276|osa:4331438|osa:4341081|osa:4328425|osa:4339222|	4344276|4331438|4341081|4328425|4339222|	http://www.genome.jp/kegg-bin/show_pathway?osa00360/osa:4339222%09red/osa:4331438%09red/osa:4328425%09red/osa:4344276%09red/osa:4341081%09red
Carotenoid biosynthesis	KEGG PATHWAY	osa00906	2	26	0.0353584	0.296082	ref0000551-processed-gene-0.4|ref0019293-processed-gene-0.6	osa:4333566|osa:4330451|	4333566|4330451|	http://www.genome.jp/kegg-bin/show_pathway?osa00906/osa:4333566%09red/osa:4330451%09red
Steroid biosynthesis	KEGG PATHWAY	osa00100	2	26	0.0353584	0.296082	ref0042161-snap-gene-0.33|ref0043399-snap-gene-0.9	osa:4328054|osa:4338803|	4328054|4338803|	http://www.genome.jp/kegg-bin/show_pathway?osa00100/osa:4328054%09red/osa:4338803%09red
Biosynthesis of secondary metabolites	KEGG PATHWAY	osa01110	14	779	0.0400111	0.296082	ref0042161-snap-gene-0.33|ref0024288-snap-gene-0.14|ref0043399-snap-gene-0.9|ref0025654-exonerate_est2genome-gene-0.1|ref0019293-processed-gene-0.6|ref0029599-snap-gene-0.29|ref0036123-snap-gene-0.21|ref0047997-processed-gene-0.0|ref0005113-snap-gene-0.13|ref0012158-snap-gene-0.20|ref0011376-processed-gene-0.10|ref0000551-processed-gene-0.4|ref0004559-snap-gene-0.21|ref0038171-processed-gene-0.7	osa:4328054|osa:4344276|osa:4338803|osa:4326948|osa:4330451|osa:4339222|osa:4331438|osa:4341792|osa:4325066|osa:4328197|osa:4334427|osa:4333566|osa:4341081|osa:4348564|	4328054|4344276|4338803|4326948|4330451|4339222|4331438|4341792|4325066|4328197|4334427|4333566|4341081|4348564|	http://www.genome.jp/kegg-bin/show_pathway?osa01110/osa:4326948%09red/osa:4333566%09red/osa:4325066%09red/osa:4330451%09red/osa:4334427%09red/osa:4348564%09red/osa:4328054%09red/osa:4338803%09red/osa:4328197%09red/osa:4331438%09red/osa:4341792%09red/osa:4341081%09red/osa:4339222%09red/osa:4344276%09red
Cyanoamino acid metabolism	KEGG PATHWAY	osa00460	2	36	0.0614413	0.34001	ref0012158-snap-gene-0.20|ref0025654-exonerate_est2genome-gene-0.1	osa:4328197|osa:4326948|	4328197|4326948|	http://www.genome.jp/kegg-bin/show_pathway?osa00460/osa:4328197%09red/osa:4326948%09red
Tyrosine metabolism	KEGG PATHWAY	osa00350	2	37	0.0643262	0.34001	ref0038171-processed-gene-0.7|Novel01653	osa:4348564|osa:4328425|	4348564|4328425|	http://www.genome.jp/kegg-bin/show_pathway?osa00350/osa:4328425%09red/osa:4348564%09red
Starch and sucrose metabolism	KEGG PATHWAY	osa00500	4	145	0.074026	0.34237	ref0036117-processed-gene-0.5|ref0012158-snap-gene-0.20|ref0025654-exonerate_est2genome-gene-0.1|ref0001310-snap-gene-1.46	osa:4328018|osa:4328197|osa:4326948|osa:4346527|	4328018|4328197|4326948|4346527|	http://www.genome.jp/kegg-bin/show_pathway?osa00500/osa:4328197%09red/osa:4346527%09red/osa:4326948%09red/osa:4328018%09red
mRNA surveillance pathway	KEGG PATHWAY	osa03015	3	107	0.111963	0.441348	ref0041368-snap-gene-0.20|ref0025458-processed-gene-0.5|ref0030292-snap-gene-0.5	osa:4326193|osa:4340228|osa:4338603|	4326193|4340228|4338603|	http://www.genome.jp/kegg-bin/show_pathway?osa03015/osa:4338603%09red/osa:4326193%09red/osa:4340228%09red
Galactose metabolism	KEGG PATHWAY	osa00052	2	54	0.119283	0.441348	ref0036117-processed-gene-0.5|ref0001310-snap-gene-1.46	osa:4328018|osa:4346527|	4328018|4346527|	http://www.genome.jp/kegg-bin/show_pathway?osa00052/osa:4346527%09red/osa:4328018%09red
Linoleic acid metabolism	KEGG PATHWAY	osa00591	1	15	0.157357	0.49656	Novel01606	osa:4333823|	4333823|	http://www.genome.jp/kegg-bin/show_pathway?osa00591/osa:4333823%09red
Selenocompound metabolism	KEGG PATHWAY	osa00450	1	16	0.166335	0.49656	Novel00806	osa:4341140|	4341140|	http://www.genome.jp/kegg-bin/show_pathway?osa00450/osa:4341140%09red
Protein processing in endoplasmic reticulum	KEGG PATHWAY	osa04141	4	203	0.178163	0.49656	ref0020203-processed-gene-0.8|ref0038441-exonerate_est2genome-gene-0.0|ref0043603-processed-gene-0.0|ref0020203-snap-gene-0.15	osa:4325341|osa:4332357|osa:4325341|osa:4325341|	4325341|4332357|4325341|4325341|	http://www.genome.jp/kegg-bin/show_pathway?osa04141/osa:4325341%09red/osa:4332357%09red
Folate biosynthesis	KEGG PATHWAY	osa00790	1	19	0.192703	0.49656	ref0025221-snap-gene-0.8	osa:4326358|	4326358|	http://www.genome.jp/kegg-bin/show_pathway?osa00790/osa:4326358%09red
Isoquinoline alkaloid biosynthesis	KEGG PATHWAY	osa00950	1	20	0.201308	0.49656	ref0038171-processed-gene-0.7	osa:4348564|	4348564|	http://www.genome.jp/kegg-bin/show_pathway?osa00950/osa:4348564%09red
Nitrogen metabolism	KEGG PATHWAY	osa00910	1	27	0.259053	0.563822	ref0033532-processed-gene-0.0	osa:4328052|	4328052|	http://www.genome.jp/kegg-bin/show_pathway?osa00910/osa:4328052%09red
Diterpenoid biosynthesis	KEGG PATHWAY	osa00904	1	27	0.259053	0.563822	ref0016854-snap-gene-0.12	osa:4325145|	4325145|	http://www.genome.jp/kegg-bin/show_pathway?osa00904/osa:4325145%09red
Ubiquinone and other terpenoid-quinone biosynthesis	KEGG PATHWAY	osa00130	1	32	0.297751	0.592006	Novel01653	osa:4328425|	4328425|	http://www.genome.jp/kegg-bin/show_pathway?osa00130/osa:4328425%09red
alpha-Linolenic acid metabolism	KEGG PATHWAY	osa00592	1	33	0.305248	0.592006	ref0044252-processed-gene-0.6	osa:4332121|	4332121|	http://www.genome.jp/kegg-bin/show_pathway?osa00592/osa:4332121%09red
Sulfur metabolism	KEGG PATHWAY	osa00920	1	35	0.320003	0.592006	Novel01878	osa:4341321|	4341321|	http://www.genome.jp/kegg-bin/show_pathway?osa00920/osa:4341321%09red
Basal transcription factors	KEGG PATHWAY	osa03022	1	41	0.362435	0.638576	ref0024485-snap-gene-0.41	osa:4345313|	4345313|	http://www.genome.jp/kegg-bin/show_pathway?osa03022/osa:4345313%09red
Metabolic pathways	KEGG PATHWAY	osa01100	18	1549	0.399814	0.672414	ref0042161-snap-gene-0.33|ref0024288-snap-gene-0.14|ref0043399-snap-gene-0.9|ref0001310-snap-gene-1.46|ref0019293-processed-gene-0.6|ref0029599-snap-gene-0.29|ref0036123-snap-gene-0.21|ref0044252-processed-gene-0.6|ref0047997-processed-gene-0.0|Novel01653|Novel01878|ref0012158-snap-gene-0.20|ref0011376-processed-gene-0.10|ref0000551-processed-gene-0.4|ref0036117-processed-gene-0.5|ref0004559-snap…	osa:4328054|osa:4344276|osa:4338803|osa:4346527|osa:4330451|osa:4339222|osa:4331438|osa:4332121|osa:4341792|osa:4328425|osa:4341321|osa:4328197|osa:4334427|osa:4333566|osa:4328018|osa:4341081|osa:4348564|osa:4326948|	4328054|4344276|4338803|4346527|4330451|4339222|4331438|4332121|4341792|4328425|4341321|4328197|4334427|4333566|4328018|4341081|4348564|4326948|	http://www.genome.jp/kegg-bin/show_pathway?osa01100/osa:4332121%09red/osa:4326948%09red/osa:4333566%09red/osa:4330451%09red/osa:4334427%09red/osa:4328425%09red/osa:4348564%09red/osa:4328018%09red/osa:4328054%09red/osa:4338803%09red/osa:4328197%09red/osa:4341081%09red/osa:4331438%09red/osa:4341792%09red/osa:4346527%09red/osa:4339222%09red/osa:4344276%09red/osa:4341321%09red
Nucleotide excision repair	KEGG PATHWAY	osa03420	1	70	0.533335	0.813118	ref0024485-snap-gene-0.41	osa:4345313|	4345313|	http://www.genome.jp/kegg-bin/show_pathway?osa03420/osa:4345313%09red
Carbon fixation in photosynthetic organisms	KEGG PATHWAY	osa00710	1	77	0.567261	0.813118	ref0047997-processed-gene-0.0	osa:4341792|	4341792|	http://www.genome.jp/kegg-bin/show_pathway?osa00710/osa:4341792%09red
Glutathione metabolism	KEGG PATHWAY	osa00480	1	80	0.581043	0.813118	ref0041028-processed-gene-0.6	osa:4325766|	4325766|	http://www.genome.jp/kegg-bin/show_pathway?osa00480/osa:4325766%09red
Cysteine and methionine metabolism	KEGG PATHWAY	osa00270	1	85	0.603054	0.813118	Novel01878	osa:4341321|	4341321|	http://www.genome.jp/kegg-bin/show_pathway?osa00270/osa:4341321%09red
Spliceosome	KEGG PATHWAY	osa03040	2	196	0.626552	0.813118	ref0041368-snap-gene-0.20|ref0009306-snap-gene-0.33	osa:4326193|osa:4343671|	4326193|4343671|	http://www.genome.jp/kegg-bin/show_pathway?osa03040/osa:4326193%09red/osa:4343671%09red
Biosynthesis of amino acids	KEGG PATHWAY	osa01230	2	207	0.655996	0.813118	Novel01878|ref0047997-processed-gene-0.0	osa:4341321|osa:4341792|	4341321|4341792|	http://www.genome.jp/kegg-bin/show_pathway?osa01230/osa:4341321%09red/osa:4341792%09red
Amino sugar and nucleotide sugar metabolism	KEGG PATHWAY	osa00520	1	103	0.673229	0.813118	ref0005113-snap-gene-0.13	osa:4325066|	4325066|	http://www.genome.jp/kegg-bin/show_pathway?osa00520/osa:4325066%09red
Carbon metabolism	KEGG PATHWAY	osa01200	2	225	0.700195	0.813118	Novel01878|ref0047997-processed-gene-0.0	osa:4341321|osa:4341792|	4341321|4341792|	http://www.genome.jp/kegg-bin/show_pathway?osa01200/osa:4341321%09red/osa:4341792%09red
Pyrimidine metabolism	KEGG PATHWAY	osa00240	1	112	0.703562	0.813118	ref0020183-processed-gene-0.7	osa:4344315|	4344315|	http://www.genome.jp/kegg-bin/show_pathway?osa00240/osa:4344315%09red
Aminoacyl-tRNA biosynthesis	KEGG PATHWAY	osa00970	1	114	0.709915	0.813118	Novel00806	osa:4341140|	4341140|	http://www.genome.jp/kegg-bin/show_pathway?osa00970/osa:4341140%09red
Glycolysis / Gluconeogenesis	KEGG PATHWAY	osa00010	1	119	0.725213	0.813118	ref0047997-processed-gene-0.0	osa:4341792|	4341792|	http://www.genome.jp/kegg-bin/show_pathway?osa00010/osa:4341792%09red
Purine metabolism	KEGG PATHWAY	osa00230	1	135	0.769001	0.836854	ref0020183-processed-gene-0.7	osa:4344315|	4344315|	http://www.genome.jp/kegg-bin/show_pathway?osa00230/osa:4344315%09red
RNA transport	KEGG PATHWAY	osa03013	1	151	0.805874	0.851924	ref0041368-snap-gene-0.20	osa:4326193|	4326193|	http://www.genome.jp/kegg-bin/show_pathway?osa03013/osa:4326193%09red
Plant hormone signal transduction	KEGG PATHWAY	osa04075	1	184	0.864522	0.873648	ref0004694-processed-gene-0.24	osa:4337295|	4337295|	http://www.genome.jp/kegg-bin/show_pathway?osa04075/osa:4337295%09red
Ribosome	KEGG PATHWAY	osa03010	2	330	0.873648	0.873648	ref0012114-processed-gene-0.8|Novel01732	osa:4347232|osa:4347409|	4347232|4347409|	http://www.genome.jp/kegg-bin/show_pathway?osa03010/osa:4347232%09red/osa:4347409%09red
##Databases: KEGG PATHWAY
##Statistical test method: hypergeometric test / Fisher's exact test
##FDR correction method: Benjamini and Hochberg
