# Supplementary material for: Transcriptome profiling revealed candidate genes, pathways and transcription factors related to nitrogen utilization and excessive nitrogen stress in perennial ryegrass
Source: Sci Rep. 2022 Mar 1;12:3353. doi: 10.1038/s41598-022-07329-7 (PMC8888628; doi:10.1038/s41598-022-07329-7)
Supplement: Supplementary file 19 — Supplementary Table S10. [file 41598_2022_7329_MOESM19_ESM.xlsx]

## Sheet: N_10vsN_0_5_all.DEG_KEGG_pathwa
Table S10 Pathways related to high concentration of nitrogen stress
#Term	Database	ID	Input number	Background number	P-Value	Corrected P-Value	Input	KEGG_ID/KO	Entrez_ID	Hyperlink
Steroid biosynthesis	KEGG PATHWAY	osa00100	3	26	0.00298872	0.113571	ref0046041-snap-gene-0.4|ref0017330-snap-gene-0.5|ref0014942-snap-gene-0.5	osa:4325687|osa:4326449|osa:4328054|	4325687|4326449|4328054|	http://www.genome.jp/kegg-bin/show_pathway?osa00100/osa:4328054%09red/osa:4326449%09red/osa:4325687%09red
Biosynthesis of secondary metabolites	KEGG PATHWAY	osa01110	15	779	0.0124006	0.235611	ref0028274-processed-gene-0.0|ref0046041-snap-gene-0.4|ref0006337-processed-gene-0.2|ref0013119-processed-gene-0.6|ref0013208-snap-gene-0.6|ref0017330-snap-gene-0.5|Novel00490|ref0032634-snap-gene-0.22|ref0042169-exonerate_est2genome-gene-0.0|ref0005113-snap-gene-0.13|ref0014942-snap-gene-0.5|ref0012158-snap-gene-0.20|ref0021318-snap-gene-0.12|ref0018304-processed-gene-0.5|ref0036655-snap-gene-0.…	osa:4344496|osa:4325687|osa:4335223|osa:4330627|osa:4325066|osa:4326449|osa:4328147|osa:4328012|osa:4349044|osa:4325066|osa:4328054|osa:4328197|osa:4325991|osa:4334529|osa:4344636|	4344496|4325687|4335223|4330627|4325066|4326449|4328147|4328012|4349044|4325066|4328054|4328197|4325991|4334529|4344636|	http://www.genome.jp/kegg-bin/show_pathway?osa01110/osa:4349044%09red/osa:4335223%09red/osa:4325066%09red/osa:4328147%09red/osa:4344636%09red/osa:4330627%09red/osa:4334529%09red/osa:4344496%09red/osa:4328197%09red/osa:4328054%09red/osa:4326449%09red/osa:4328012%09red/osa:4325991%09red/osa:4325687%09red
Sulfur metabolism	KEGG PATHWAY	osa00920	2	35	0.0532383	0.448114	ref0047497-processed-gene-0.5|ref0038445-exonerate_est2genome-gene-0.1	osa:4352839|osa:4343681|	4352839|4343681|	http://www.genome.jp/kegg-bin/show_pathway?osa00920/osa:4352839%09red/osa:4343681%09red
Tyrosine metabolism	KEGG PATHWAY	osa00350	2	37	0.0584792	0.448114	Novel01653|ref0036655-snap-gene-0.10	osa:4328425|osa:4344636|	4328425|4344636|	http://www.genome.jp/kegg-bin/show_pathway?osa00350/osa:4344636%09red/osa:4328425%09red
C5-Branched dibasic acid metabolism	KEGG PATHWAY	osa00660	1	5	0.0589623	0.448114	Novel00490	osa:4328147|	4328147|	http://www.genome.jp/kegg-bin/show_pathway?osa00660/osa:4328147%09red
Amino sugar and nucleotide sugar metabolism	KEGG PATHWAY	osa00520	3	103	0.0911634	0.535871	ref0005113-snap-gene-0.13|ref0013208-snap-gene-0.6|ref0021318-snap-gene-0.12	osa:4325066|osa:4325066|osa:4325991|	4325066|4325066|4325991|	http://www.genome.jp/kegg-bin/show_pathway?osa00520/osa:4325991%09red/osa:4325066%09red
Phenylpropanoid biosynthesis	KEGG PATHWAY	osa00940	3	125	0.138449	0.535871	ref0012158-snap-gene-0.20|ref0006337-processed-gene-0.2|ref0028274-processed-gene-0.0	osa:4328197|osa:4335223|osa:4344496|	4328197|4335223|4344496|	http://www.genome.jp/kegg-bin/show_pathway?osa00940/osa:4328197%09red/osa:4335223%09red/osa:4344496%09red
Zeatin biosynthesis	KEGG PATHWAY	osa00908	1	14	0.141019	0.535871	ref0018304-processed-gene-0.5	osa:4334529|	4334529|	http://www.genome.jp/kegg-bin/show_pathway?osa00908/osa:4334529%09red
Propanoate metabolism	KEGG PATHWAY	osa00640	1	14	0.141019	0.535871	ref0032634-snap-gene-0.22	osa:4328012|	4328012|	http://www.genome.jp/kegg-bin/show_pathway?osa00640/osa:4328012%09red
Valine, leucine and isoleucine biosynthesis	KEGG PATHWAY	osa00290	1	14	0.141019	0.535871	Novel00490	osa:4328147|	4328147|	http://www.genome.jp/kegg-bin/show_pathway?osa00290/osa:4328147%09red
Starch and sucrose metabolism	KEGG PATHWAY	osa00500	3	145	0.18715	0.566385	ref0036941-snap-gene-0.1|ref0012158-snap-gene-0.20|ref0040965-snap-gene-1.31	osa:4328018|osa:4328197|osa:4340386|	4328018|4328197|4340386|	http://www.genome.jp/kegg-bin/show_pathway?osa00500/osa:4328197%09red/osa:4328018%09red/osa:4340386%09red
Isoquinoline alkaloid biosynthesis	KEGG PATHWAY	osa00950	1	20	0.19175	0.566385	ref0036655-snap-gene-0.10	osa:4344636|	4344636|	http://www.genome.jp/kegg-bin/show_pathway?osa00950/osa:4344636%09red
Cysteine and methionine metabolism	KEGG PATHWAY	osa00270	2	85	0.218452	0.566385	ref0032634-snap-gene-0.22|ref0047497-processed-gene-0.5	osa:4328012|osa:4352839|	4328012|4352839|	http://www.genome.jp/kegg-bin/show_pathway?osa00270/osa:4328012%09red/osa:4352839%09red
Metabolic pathways	KEGG PATHWAY	osa01100	19	1549	0.221699	0.566385	ref0028274-processed-gene-0.0|ref0046041-snap-gene-0.4|ref0004107-processed-gene-0.1|ref0024625-snap-gene-0.7|ref0017330-snap-gene-0.5|Novel00490|ref0032634-snap-gene-0.22|ref0042169-exonerate_est2genome-gene-0.0|ref0014942-snap-gene-0.5|ref0006337-processed-gene-0.2|ref0021318-snap-gene-0.12|ref0040965-snap-gene-1.31|ref0047497-processed-gene-0.5|ref0036941-snap-gene-0.1|ref0012158-snap-gene-0.2…	osa:4344496|osa:4325687|osa:4324704|osa:4329972|osa:4326449|osa:4328147|osa:4328012|osa:4349044|osa:4328054|osa:4335223|osa:4325991|osa:4340386|osa:4352839|osa:4328018|osa:4328197|osa:4334529|osa:4328425|osa:4344636|osa:4343681|	4344496|4325687|4324704|4329972|4326449|4328147|4328012|4349044|4328054|4335223|4325991|4340386|4352839|4328018|4328197|4334529|4328425|4344636|4343681|	http://www.genome.jp/kegg-bin/show_pathway?osa01100/osa:4349044%09red/osa:4335223%09red/osa:4328018%09red/osa:4328147%09red/osa:4334529%09red/osa:4344636%09red/osa:4328054%09red/osa:4344496%09red/osa:4325991%09red/osa:4328197%09red/osa:4324704%09red/osa:4352839%09red/osa:4343681%09red/osa:4326449%09red/osa:4328012%09red/osa:4329972%09red/osa:4328425%09red/osa:4340386%09red/osa:4325687%09red
Fatty acid elongation	KEGG PATHWAY	osa00062	1	24	0.223914	0.566385	ref0013119-processed-gene-0.6	osa:4330627|	4330627|	http://www.genome.jp/kegg-bin/show_pathway?osa00062/osa:4330627%09red
Carotenoid biosynthesis	KEGG PATHWAY	osa00906	1	26	0.239517	0.566385	ref0047824-snap-gene-0.7	osa:4336591|	4336591|	http://www.genome.jp/kegg-bin/show_pathway?osa00906/osa:4336591%09red
Phenylalanine metabolism	KEGG PATHWAY	osa00360	2	99	0.270737	0.566385	ref0028274-processed-gene-0.0|Novel01653	osa:4344496|osa:4328425|	4344496|4328425|	http://www.genome.jp/kegg-bin/show_pathway?osa00360/osa:4328425%09red/osa:4344496%09red
Ubiquinone and other terpenoid-quinone biosynthesis	KEGG PATHWAY	osa00130	1	32	0.284491	0.566385	Novel01653	osa:4328425|	4328425|	http://www.genome.jp/kegg-bin/show_pathway?osa00130/osa:4328425%09red
Plant hormone signal transduction	KEGG PATHWAY	osa04075	3	184	0.291415	0.566385	ref0022936-snap-gene-0.31|ref0025552-snap-gene-0.21|Novel00846	osa:4324818|osa:4326893|osa:9271403|	4324818|4326893|9271403|	http://www.genome.jp/kegg-bin/show_pathway?osa04075/osa:9271403%09red/osa:4324818%09red/osa:4326893%09red
Porphyrin and chlorophyll metabolism	KEGG PATHWAY	osa00860	1	35	0.305982	0.566385	ref0042169-exonerate_est2genome-gene-0.0	osa:4349044|	4349044|	http://www.genome.jp/kegg-bin/show_pathway?osa00860/osa:4349044%09red
Cyanoamino acid metabolism	KEGG PATHWAY	osa00460	1	36	0.313002	0.566385	ref0012158-snap-gene-0.20	osa:4328197|	4328197|	http://www.genome.jp/kegg-bin/show_pathway?osa00460/osa:4328197%09red
Ubiquitin mediated proteolysis	KEGG PATHWAY	osa04120	2	119	0.34516	0.596186	ref0002234-snap-gene-0.10|ref0001644-snap-gene-0.18	osa:4340826|osa:4326008|	4340826|4326008|	http://www.genome.jp/kegg-bin/show_pathway?osa04120/osa:4340826%09red/osa:4326008%09red
2-Oxocarboxylic acid metabolism	KEGG PATHWAY	osa01210	1	46	0.379458	0.625556	Novel00490	osa:4328147|	4328147|	http://www.genome.jp/kegg-bin/show_pathway?osa01210/osa:4328147%09red
Purine metabolism	KEGG PATHWAY	osa00230	2	135	0.403001	0.625556	ref0024625-snap-gene-0.7|ref0038445-exonerate_est2genome-gene-0.1	osa:4329972|osa:4343681|	4329972|4343681|	http://www.genome.jp/kegg-bin/show_pathway?osa00230/osa:4329972%09red/osa:4343681%09red
Fructose and mannose metabolism	KEGG PATHWAY	osa00051	1	53	0.422155	0.625556	ref0021318-snap-gene-0.12	osa:4325991|	4325991|	http://www.genome.jp/kegg-bin/show_pathway?osa00051/osa:4325991%09red
Galactose metabolism	KEGG PATHWAY	osa00052	1	54	0.428012	0.625556	ref0036941-snap-gene-0.1	osa:4328018|	4328018|	http://www.genome.jp/kegg-bin/show_pathway?osa00052/osa:4328018%09red
Glycerophospholipid metabolism	KEGG PATHWAY	osa00564	1	68	0.504108	0.709486	ref0004107-processed-gene-0.1	osa:4324704|	4324704|	http://www.genome.jp/kegg-bin/show_pathway?osa00564/osa:4324704%09red
Pyruvate metabolism	KEGG PATHWAY	osa00620	1	75	0.538311	0.730565	ref0032634-snap-gene-0.22	osa:4328012|	4328012|	http://www.genome.jp/kegg-bin/show_pathway?osa00620/osa:4328012%09red
Ribosome biogenesis in eukaryotes	KEGG PATHWAY	osa03008	1	90	0.603944	0.744135	ref0006114-snap-gene-0.20	osa:4349826|	4349826|	http://www.genome.jp/kegg-bin/show_pathway?osa03008/osa:4349826%09red
RNA degradation	KEGG PATHWAY	osa03018	1	92	0.611966	0.744135	ref0006114-snap-gene-0.20	osa:4349826|	4349826|	http://www.genome.jp/kegg-bin/show_pathway?osa03018/osa:4349826%09red
Protein processing in endoplasmic reticulum	KEGG PATHWAY	osa04141	2	203	0.616056	0.744135	ref0017530-processed-gene-0.5|ref0002234-snap-gene-0.10	osa:4350180|osa:4340826|	4350180|4340826|	http://www.genome.jp/kegg-bin/show_pathway?osa04141/osa:4340826%09red/osa:4350180%09red
Biosynthesis of amino acids	KEGG PATHWAY	osa01230	2	207	0.62664	0.744135	Novel00490|ref0047497-processed-gene-0.5	osa:4328147|osa:4352839|	4328147|4352839|	http://www.genome.jp/kegg-bin/show_pathway?osa01230/osa:4352839%09red/osa:4328147%09red
mRNA surveillance pathway	KEGG PATHWAY	osa03015	1	107	0.667228	0.768323	ref0002109-processed-gene-0.9	osa:4332369|	4332369|	http://www.genome.jp/kegg-bin/show_pathway?osa03015/osa:4332369%09red
Glycolysis / Gluconeogenesis	KEGG PATHWAY	osa00010	1	119	0.705771	0.788803	ref0032634-snap-gene-0.22	osa:4328012|	4328012|	http://www.genome.jp/kegg-bin/show_pathway?osa00010/osa:4328012%09red
Plant-pathogen interaction	KEGG PATHWAY	osa04626	1	130	0.737207	0.800396	ref0022936-snap-gene-0.31	osa:4324818|	4324818|	http://www.genome.jp/kegg-bin/show_pathway?osa04626/osa:4324818%09red
Ribosome	KEGG PATHWAY	osa03010	2	330	0.853396	0.890426	ref0034979-snap-gene-0.27|Novel01462	osa:4344265|osa:4343261|	4344265|4343261|	http://www.genome.jp/kegg-bin/show_pathway?osa03010/osa:4344265%09red/osa:4343261%09red
Spliceosome	KEGG PATHWAY	osa03040	1	196	0.866994	0.890426	ref0036720-snap-gene-0.16	osa:4345578|	4345578|	http://www.genome.jp/kegg-bin/show_pathway?osa03040/osa:4345578%09red
Carbon metabolism	KEGG PATHWAY	osa01200	1	225	0.901553	0.901553	ref0047497-processed-gene-0.5	osa:4352839|	4352839|	http://www.genome.jp/kegg-bin/show_pathway?osa01200/osa:4352839%09red
##Databases: KEGG PATHWAY
##Statistical test method: hypergeometric test / Fisher's exact test
##FDR correction method: Benjamini and Hochberg
