# Supplementary material for: Transcriptome profiling revealed candidate genes, pathways and transcription factors related to nitrogen utilization and excessive nitrogen stress in perennial ryegrass
Source: Sci Rep. 2022 Mar 1;12:3353. doi: 10.1038/s41598-022-07329-7 (PMC8888628; doi:10.1038/s41598-022-07329-7)
Supplement: Supplementary file 20 — Supplementary Table S11. [file 41598_2022_7329_MOESM20_ESM.xlsx]

## Sheet: Sheet1
table S 11 Nitrate transporter family in this transcriptome
Gene_id	N_0_group_fpkm	N_0_5_group_fpkm	N_1_group_fpkm	N_10_group_fpkm	biological_process	biological_process_description	cellular_component	cellular_component_description	molecular_function	molecular_function_description	Blast swiss prot
ref0000618-exonerate_est2genome-gene-0.2	0	0	0	0	GO:0008150//GO:0051234//GO:0044765//GO:0055085//GO:0051179//GO:0044763//GO:0006810//GO:0044699//GO:0009987//GO:1902578	biological_process//establishment of localization//single-organism transport//transmembrane transport//localization//single-organism cellular process//transport//single-organism process//cellular process//single-organism localization	GO:0016020//GO:0031224//GO:0005575//GO:0016021//GO:0044425	membrane//intrinsic component of membrane//cellular_component//integral component of membrane//membrane part	GO:0003674//GO:0005215	molecular_function//transporter activity	sp|Q0WP01|PTR9_ARATH Protein NRT1/ PTR FAMILY 5.10 OS=Arabidopsis thaliana GN=NPF5.10 PE=2 SV=1//1.11676e-165
ref0000618-exonerate_est2genome-gene-0.3	0	0	0	0	GO:0051179//GO:0006091//GO:0044763//GO:0044237//GO:0051234//GO:0008150//GO:0044710//GO:0008152//GO:0055114//GO:0009987//GO:0022900//GO:0044699//GO:0006810	localization//generation of precursor metabolites and energy//single-organism cellular process//cellular metabolic process//establishment of localization//biological_process//single-organism metabolic process//metabolic process//oxidation-reduction process//cellular process//electron transport chain//single-organism process//transport	GO:0043231//GO:0005739//GO:0005740//GO:0005747//GO:0031975//GO:1902494//GO:1990204//GO:0098800//GO:0043229//GO:0005746//GO:0031966//GO:0005575//GO:0044422//GO:0005622//GO:0016020//GO:0044424//GO:0044455//GO:0032991//GO:0005623//GO:0043234//GO:0031090//GO:0070469//GO:0031967//GO:0044464//GO:0044444//GO:0098798//GO:0043226//GO:0019866//GO:0044429//GO:0005737//GO:0043227//GO:0098796//GO:0030964//GO:…	intracellular membrane-bounded organelle//mitochondrion//mitochondrial envelope//mitochondrial respiratory chain complex I//envelope//catalytic complex//oxidoreductase complex//inner mitochondrial membrane protein complex//intracellular organelle//mitochondrial respiratory chain//mitochondrial membrane//cellular_component//organelle part//intracellular//membrane//intracellular part//mitochondrial…	GO:0003674//GO:0005215	molecular_function//transporter activity	sp|Q0WP01|PTR9_ARATH Protein NRT1/ PTR FAMILY 5.10 OS=Arabidopsis thaliana GN=NPF5.10 PE=2 SV=1//4.53598e-167
ref0000618-processed-gene-0.5	0	0	0	0	GO:0044699//GO:0006810//GO:0009987//GO:0022900//GO:0044710//GO:0008152//GO:0055114//GO:0008150//GO:0051234//GO:0044237//GO:0051179//GO:0006091//GO:0044763	single-organism process//transport//cellular process//electron transport chain//single-organism metabolic process//metabolic process//oxidation-reduction process//biological_process//establishment of localization//cellular metabolic process//localization//generation of precursor metabolites and energy//single-organism cellular process	GO:0005743//GO:0044446//GO:0044425//GO:0045271//GO:0098803//GO:0044429//GO:0005737//GO:0043227//GO:0098796//GO:0030964//GO:0098798//GO:0043226//GO:0019866//GO:0005623//GO:0043234//GO:0031090//GO:0070469//GO:0031967//GO:0044464//GO:0044444//GO:0044422//GO:0005622//GO:0016020//GO:0044424//GO:0044455//GO:0032991//GO:0031966//GO:0005575//GO:0031975//GO:1902494//GO:1990204//GO:0098800//GO:0043229//GO:…	mitochondrial inner membrane//intracellular organelle part//membrane part//respiratory chain complex I//respiratory chain complex//mitochondrial part//cytoplasm//membrane-bounded organelle//membrane protein complex//NADH dehydrogenase complex//mitochondrial protein complex//organelle//organelle inner membrane//cell//protein complex//organelle membrane//respiratory chain//organelle envelope//cell …	GO:0005215//GO:0003674	transporter activity//molecular_function	sp|Q0WP01|PTR9_ARATH Protein NRT1/ PTR FAMILY 5.10 OS=Arabidopsis thaliana GN=NPF5.10 PE=2 SV=1//4.07289e-95
ref0000618-snap-gene-0.20	0.0757826	0.0100492	0.0122558	0.0111341	GO:0044710//GO:0008152//GO:0044271//GO:0009059//GO:0055114//GO:0043603//GO:0043604//GO:0006412//GO:0071704//GO:0009058//GO:0019538//GO:0006810//GO:0044699//GO:0009987//GO:0022900//GO:0044238//GO:0006518//GO:0006807//GO:1901576//GO:0043043//GO:0034641//GO:0044237//GO:0051179//GO:0006091//GO:0044763//GO:0044260//GO:0010467//GO:1901564//GO:0044267//GO:0008150//GO:0034645//GO:0051234//GO:0044249//GO:…	single-organism metabolic process//metabolic process//cellular nitrogen compound biosynthetic process//macromolecule biosynthetic process//oxidation-reduction process//cellular amide metabolic process//amide biosynthetic process//translation//organic substance metabolic process//biosynthetic process//protein metabolic process//transport//single-organism process//cellular process//electron transpo…	GO:0019866//GO:0098798//GO:0043226//GO:0031090//GO:0070469//GO:0044464//GO:0031967//GO:0044444//GO:0005623//GO:0043234//GO:0044446//GO:0044425//GO:0045271//GO:0043228//GO:0098803//GO:0030529//GO:0005743//GO:0098796//GO:0005840//GO:0030964//GO:0044429//GO:0005737//GO:0043232//GO:0043227//GO:1902494//GO:1990204//GO:0098800//GO:0043229//GO:0005746//GO:0031975//GO:0043231//GO:0005739//GO:0005740//GO:…	organelle inner membrane//mitochondrial protein complex//organelle//organelle membrane//respiratory chain//cell part//organelle envelope//cytoplasmic part//cell//protein complex//intracellular organelle part//membrane part//respiratory chain complex I//non-membrane-bounded organelle//respiratory chain complex//ribonucleoprotein complex//mitochondrial inner membrane//membrane protein complex//ribo…	GO:0005215//GO:0005198//GO:0003735//GO:0003674	transporter activity//structural molecule activity//structural constituent of ribosome//molecular_function	sp|Q0WP01|PTR9_ARATH Protein NRT1/ PTR FAMILY 5.10 OS=Arabidopsis thaliana GN=NPF5.10 PE=2 SV=1//1.29291e-14
ref0000950-exonerate_est2genome-gene-0.0	0	0	0	0	GO:0051234//GO:0008150//GO:0051179//GO:0006810	establishment of localization//biological_process//localization//transport	GO:0005575//GO:0016020	cellular_component//membrane	GO:0003674//GO:0005215	molecular_function//transporter activity	sp|Q9SX20|PTR18_ARATH Protein NRT1/ PTR FAMILY 3.1 OS=Arabidopsis thaliana GN=NPF3.1 PE=2 SV=1//0
ref0000950-snap-gene-0.29	1.86395	1.22393	1.70661	1.35759	GO:1901566//GO:0009066//GO:0044249//GO:0000097//GO:0006082//GO:0019752//GO:0051234//GO:0008150//GO:0044283//GO:0000096//GO:1901564//GO:0044763//GO:0051179//GO:0055085//GO:0044237//GO:0044765//GO:1901607//GO:1901576//GO:0006807//GO:0006520//GO:0044238//GO:0009987//GO:0008652//GO:0044711//GO:0046394//GO:0044699//GO:0044281//GO:0006810//GO:1901605//GO:0071704//GO:0009058//GO:0016053//GO:0043436//GO:…	organonitrogen compound biosynthetic process//aspartate family amino acid metabolic process//cellular biosynthetic process//sulfur amino acid biosynthetic process//organic acid metabolic process//carboxylic acid metabolic process//establishment of localization//biological_process//small molecule biosynthetic process//sulfur amino acid metabolic process//organonitrogen compound metabolic process//…	GO:0005575//GO:0031224//GO:0016020//GO:0016021//GO:0044425	cellular_component//intrinsic component of membrane//membrane//integral component of membrane//membrane part	GO:0003674//GO:0003824//GO:0030554//GO:0036094//GO:0032559//GO:0032550//GO:0097159//GO:0032549//GO:0032553//GO:0016741//GO:0005488//GO:0008172//GO:0043168//GO:0046914//GO:0043169//GO:0035639//GO:0008270//GO:0005524//GO:0042085//GO:0017076//GO:0003871//GO:0005215//GO:1901363//GO:0032555//GO:0001883//GO:1901265//GO:0000166//GO:0097367//GO:0046872//GO:0043167//GO:0008168//GO:0016740//GO:0001882	molecular_function//catalytic activity//adenyl nucleotide binding//small molecule binding//adenyl ribonucleotide binding//purine ribonucleoside binding//organic cyclic compound binding//ribonucleoside binding//ribonucleotide binding//transferase activity, transferring one-carbon groups//binding//S-methyltransferase activity//anion binding//transition metal ion binding//cation binding//purine ribo…	sp|Q9SX20|PTR18_ARATH Protein NRT1/ PTR FAMILY 3.1 OS=Arabidopsis thaliana GN=NPF3.1 PE=2 SV=1//1.05457e-68
ref0002048-snap-gene-0.1	10.1615	2.84629	2.71393	3.09343	GO:0006810//GO:0008150//GO:0051234//GO:0051179	transport//biological_process//establishment of localization//localization	GO:0016020//GO:0005575	membrane//cellular_component	GO:0005215//GO:0003674	transporter activity//molecular_function	sp|P46032|PTR2_ARATH Protein NRT1/ PTR FAMILY 8.3 OS=Arabidopsis thaliana GN=NPF8.3 PE=1 SV=1//3.70645e-66
ref0003337-exonerate_est2genome-gene-0.3	0	0	0	0	GO:1901362//GO:0031326//GO:0006810//GO:0071704//GO:0034654//GO:0009058//GO:0006351//GO:0051171//GO:0010468//GO:0044238//GO:0050794//GO:2000112//GO:0080090//GO:0097659//GO:0009987//GO:0006260//GO:0016070//GO:0009059//GO:0046483//GO:0031323//GO:0044271//GO:0008152//GO:1903506//GO:0051252//GO:0006355//GO:1901360//GO:0034645//GO:0008150//GO:2001141//GO:0006139//GO:0065007//GO:0006725//GO:0006259//GO:…	organic cyclic compound biosynthetic process//regulation of cellular biosynthetic process//transport//organic substance metabolic process//nucleobase-containing compound biosynthetic process//biosynthetic process//transcription, DNA-templated//regulation of nitrogen compound metabolic process//regulation of gene expression//primary metabolic process//regulation of cellular process//regulation of …	GO:0043227//GO:0043226//GO:0005623//GO:0044464//GO:0044424//GO:0016020//GO:0005622//GO:0005575//GO:0005634//GO:0043229//GO:0043231	membrane-bounded organelle//organelle//cell//cell part//intracellular part//membrane//intracellular//cellular_component//nucleus//intracellular organelle//intracellular membrane-bounded organelle	GO:0005215//GO:0003700//GO:0003674//GO:0001071	transporter activity//transcription factor activity, sequence-specific DNA binding//molecular_function//nucleic acid binding transcription factor activity	sp|Q9SX20|PTR18_ARATH Protein NRT1/ PTR FAMILY 3.1 OS=Arabidopsis thaliana GN=NPF3.1 PE=2 SV=1//0
ref0003337-snap-gene-0.35	0.0743669	0.0217794	0.0509217	0.0243712	GO:0044237//GO:0015979//GO:0051179//GO:0008150//GO:0051234//GO:0008152//GO:0006810//GO:0009987	cellular metabolic process//photosynthesis//localization//biological_process//establishment of localization//metabolic process//transport//cellular process	GO:0032991//GO:0044424//GO:0016020//GO:0005622//GO:0044436//GO:0034357//GO:0005575//GO:0009522//GO:0043234//GO:0005623//GO:0044464//GO:0009538//GO:0044425//GO:0009521//GO:0009579//GO:0098796	macromolecular complex//intracellular part//membrane//intracellular//thylakoid part//photosynthetic membrane//cellular_component//photosystem I//protein complex//cell//cell part//photosystem I reaction center//membrane part//photosystem//thylakoid//membrane protein complex	GO:0003674//GO:0005215	molecular_function//transporter activity	sp|Q9SX20|PTR18_ARATH Protein NRT1/ PTR FAMILY 3.1 OS=Arabidopsis thaliana GN=NPF3.1 PE=2 SV=1//6.36164e-147
ref0003337-snap-gene-0.36	18.6722	10.3965	8.65061	6.97312	GO:0006725//GO:0043170//GO:0044249//GO:0051173//GO:0051234//GO:0006355//GO:1901360//GO:0034645//GO:0008150//GO:2001141//GO:0006139//GO:0031328//GO:0048522//GO:0051254//GO:0010604//GO:0065007//GO:0010467//GO:0044260//GO:0044763//GO:0060255//GO:0055085//GO:0051179//GO:0050789//GO:0031325//GO:0010557//GO:0009891//GO:0018130//GO:0045893//GO:1903508//GO:0044237//GO:0010556//GO:0019222//GO:0019438//GO:…	cellular aromatic compound metabolic process//macromolecule metabolic process//cellular biosynthetic process//positive regulation of nitrogen compound metabolic process//establishment of localization//regulation of transcription, DNA-templated//organic cyclic compound metabolic process//cellular macromolecule biosynthetic process//biological_process//regulation of RNA biosynthetic process//nucleo…	GO:0005575//GO:0031224//GO:0016020//GO:0016021//GO:0044425	cellular_component//intrinsic component of membrane//membrane//integral component of membrane//membrane part	GO:0003674//GO:0005488//GO:0046914//GO:0043169//GO:0008270//GO:0005215//GO:0046872//GO:0043167	molecular_function//binding//transition metal ion binding//cation binding//zinc ion binding//transporter activity//metal ion binding//ion binding	sp|Q9SX20|PTR18_ARATH Protein NRT1/ PTR FAMILY 3.1 OS=Arabidopsis thaliana GN=NPF3.1 PE=2 SV=1//1.09466e-77
ref0003373-exonerate_est2genome-gene-1.0	0	0	0	0	GO:0051179//GO:0051234//GO:0008150//GO:0006810	localization//establishment of localization//biological_process//transport	GO:0005575//GO:0016020	cellular_component//membrane	GO:0003674//GO:0005215	molecular_function//transporter activity	sp|Q9LQL2|PTR14_ARATH Protein NRT1/ PTR FAMILY 7.3 OS=Arabidopsis thaliana GN=NPF7.3 PE=1 SV=2//0
ref0003373-snap-gene-1.15	0.187607	0	0.0899446	0.0500879	GO:0051234//GO:0008150//GO:0051179//GO:0006810	establishment of localization//biological_process//localization//transport	GO:0005575//GO:0016020	cellular_component//membrane	GO:0003674//GO:0005215	molecular_function//transporter activity	sp|Q9LQL2|PTR14_ARATH Protein NRT1/ PTR FAMILY 7.3 OS=Arabidopsis thaliana GN=NPF7.3 PE=1 SV=2//0
ref0003373-snap-gene-1.18	0.59711	0.206716	0.231187	0.160753	GO:0051179//GO:0022607//GO:0016043//GO:0070271//GO:0043933//GO:0051234//GO:0006461//GO:0008150//GO:0044085//GO:0071822//GO:0065003//GO:0017004//GO:0043623//GO:0034622//GO:0009987//GO:0006810//GO:0071840	localization//cellular component assembly//cellular component organization//protein complex biogenesis//macromolecular complex subunit organization//establishment of localization//protein complex assembly//biological_process//cellular component biogenesis//protein complex subunit organization//macromolecular complex assembly//cytochrome complex assembly//cellular protein complex assembly//cellula…	GO:0005575//GO:0044423//GO:0016020//GO:0019028//GO:0019012	cellular_component//virion part//membrane//viral capsid//virion	GO:0043168//GO:0005488//GO:0035639//GO:0005524//GO:0017076//GO:0003674//GO:0032559//GO:0036094//GO:0030554//GO:0003824//GO:0032553//GO:0032549//GO:0097159//GO:0032550//GO:0097367//GO:0000166//GO:0043167//GO:0016740//GO:0046906//GO:0001882//GO:0020037//GO:0005215//GO:0032555//GO:1901363//GO:1901265//GO:0001883	anion binding//binding//purine ribonucleoside triphosphate binding//ATP binding//purine nucleotide binding//molecular_function//adenyl ribonucleotide binding//small molecule binding//adenyl nucleotide binding//catalytic activity//ribonucleotide binding//ribonucleoside binding//organic cyclic compound binding//purine ribonucleoside binding//carbohydrate derivative binding//nucleotide binding//ion …	sp|Q9LQL2|PTR14_ARATH Protein NRT1/ PTR FAMILY 7.3 OS=Arabidopsis thaliana GN=NPF7.3 PE=1 SV=2//5.29009e-141
ref0003963-exonerate_est2genome-gene-0.0	0	0	0	0	GO:0006810//GO:0008150//GO:0051234//GO:0051179	transport//biological_process//establishment of localization//localization	GO:0016020//GO:0005575	membrane//cellular_component	GO:0005215//GO:0003674	transporter activity//molecular_function	sp|Q93Z20|PTR17_ARATH Protein NRT1/ PTR FAMILY 8.5 OS=Arabidopsis thaliana GN=NPF8.5 PE=2 SV=1//8.73407e-107
ref0003963-snap-gene-0.5	0	0	0	0	GO:0009987//GO:0044699//GO:0006810//GO:1902578//GO:0051234//GO:0008150//GO:0044763//GO:0051179//GO:0055085//GO:0044765	cellular process//single-organism process//transport//single-organism localization//establishment of localization//biological_process//single-organism cellular process//localization//transmembrane transport//single-organism transport	GO:0044425//GO:0005575//GO:0031224//GO:0016020//GO:0016021	membrane part//cellular_component//intrinsic component of membrane//membrane//integral component of membrane	GO:0005215//GO:0003674	transporter activity//molecular_function	sp|Q93Z20|PTR17_ARATH Protein NRT1/ PTR FAMILY 8.5 OS=Arabidopsis thaliana GN=NPF8.5 PE=2 SV=1//1.88601e-73
ref0004420-exonerate_est2genome-gene-0.1	0	0	0	0	GO:0006950//GO:0008150//GO:0051234//GO:0044765//GO:0051179//GO:0055085//GO:0044763//GO:0006810//GO:0044699//GO:0009987//GO:0050896//GO:1902578//GO:0006952	response to stress//biological_process//establishment of localization//single-organism transport//localization//transmembrane transport//single-organism cellular process//transport//single-organism process//cellular process//response to stimulus//single-organism localization//defense response	GO:0016020//GO:0031224//GO:0005575//GO:0016021//GO:0044425	membrane//intrinsic component of membrane//cellular_component//integral component of membrane//membrane part	GO:0003674//GO:0005215	molecular_function//transporter activity	sp|Q0WP01|PTR9_ARATH Protein NRT1/ PTR FAMILY 5.10 OS=Arabidopsis thaliana GN=NPF5.10 PE=2 SV=1//1.2857e-159
ref0004420-snap-gene-0.19	0	0	0	0.0212532	GO:0051179//GO:0055085//GO:0044763//GO:0044765//GO:0051234//GO:0006950//GO:0008150//GO:1902578//GO:0006952//GO:0050896//GO:0009987//GO:0006810//GO:0044699	localization//transmembrane transport//single-organism cellular process//single-organism transport//establishment of localization//response to stress//biological_process//single-organism localization//defense response//response to stimulus//cellular process//transport//single-organism process	GO:0016021//GO:0005575//GO:0016020//GO:0031224//GO:0044425	integral component of membrane//cellular_component//membrane//intrinsic component of membrane//membrane part	GO:0003674//GO:0005215	molecular_function//transporter activity	sp|Q0WP01|PTR9_ARATH Protein NRT1/ PTR FAMILY 5.10 OS=Arabidopsis thaliana GN=NPF5.10 PE=2 SV=1//1.3452e-24
ref0005639-exonerate_est2genome-gene-0.0	0.0878668	0	0	0	GO:0006810//GO:0051234//GO:0008150//GO:0051179	transport//establishment of localization//biological_process//localization	GO:0031012//GO:0005576//GO:0044421//GO:0005575//GO:0016020//GO:0005578	extracellular matrix//extracellular region//extracellular region part//cellular_component//membrane//proteinaceous extracellular matrix	GO:0005215//GO:0001948//GO:0043167//GO:1901681//GO:0043395//GO:0097367//GO:0005515//GO:0043394//GO:0003674//GO:0043168//GO:0005488	transporter activity//glycoprotein binding//ion binding//sulfur compound binding//heparan sulfate proteoglycan binding//carbohydrate derivative binding//protein binding//proteoglycan binding//molecular_function//anion binding//binding	sp|Q93Z20|PTR17_ARATH Protein NRT1/ PTR FAMILY 8.5 OS=Arabidopsis thaliana GN=NPF8.5 PE=2 SV=1//5.94103e-162
ref0005639-snap-gene-0.9	0	0	0	0	GO:0051179//GO:0006886//GO:0034613//GO:0051234//GO:0033036//GO:0015031//GO:0046907//GO:0008150//GO:0051649//GO:0071702//GO:0045184//GO:0070727//GO:0008104//GO:0006810//GO:0016192//GO:0051641	localization//intracellular protein transport//cellular protein localization//establishment of localization//macromolecule localization//protein transport//intracellular transport//biological_process//establishment of localization in cell//organic substance transport//establishment of protein localization//cellular macromolecule localization//protein localization//transport//vesicle-mediated tran…	GO:0098589//GO:0012506//GO:0043231//GO:0016023//GO:0005886//GO:0030136//GO:0005578//GO:0044431//GO:0043229//GO:0005905//GO:0012510//GO:0031988//GO:0031982//GO:0030140//GO:0030665//GO:0030118//GO:0030658//GO:0005575//GO:0044424//GO:0016020//GO:0012505//GO:0030132//GO:0005622//GO:0032991//GO:0030135//GO:0031410//GO:0044422//GO:0071944//GO:0044444//GO:0030662//GO:0044464//GO:0031090//GO:0005623//GO:…	membrane region//vesicle membrane//intracellular membrane-bounded organelle//cytoplasmic membrane-bounded vesicle//plasma membrane//clathrin-coated vesicle//proteinaceous extracellular matrix//Golgi apparatus part//intracellular organelle//coated pit//trans-Golgi network transport vesicle membrane//membrane-bounded vesicle//vesicle//trans-Golgi network transport vesicle//clathrin-coated vesicle m…	GO:0043169//GO:0046914//GO:0005488//GO:0043168//GO:0008238//GO:0005198//GO:0003723//GO:0016787//GO:0003674//GO:0004177//GO:0097159//GO:0008233//GO:0003824//GO:0043167//GO:0046872//GO:0097367//GO:1901681//GO:0043395//GO:0005515//GO:0070011//GO:0043394//GO:0030145//GO:0005215//GO:0001948//GO:0003676//GO:1901363	cation binding//transition metal ion binding//binding//anion binding//exopeptidase activity//structural molecule activity//RNA binding//hydrolase activity//molecular_function//aminopeptidase activity//organic cyclic compound binding//peptidase activity//catalytic activity//ion binding//metal ion binding//carbohydrate derivative binding//sulfur compound binding//heparan sulfate proteoglycan bindin…	sp|Q93Z20|PTR17_ARATH Protein NRT1/ PTR FAMILY 8.5 OS=Arabidopsis thaliana GN=NPF8.5 PE=2 SV=1//8.65048e-56
ref0005832-processed-gene-0.0	0.222257	0.246092	2.27488	1.39046	GO:0051179//GO:0008150//GO:0051234//GO:0006810	localization//biological_process//establishment of localization//transport	GO:0016020//GO:0005575	membrane//cellular_component	GO:0003674//GO:0005215	molecular_function//transporter activity	sp|Q8RX77|PTR21_ARATH Protein NRT1/ PTR FAMILY 2.13 OS=Arabidopsis thaliana GN=NPF2.13 PE=1 SV=1//2.86527e-130
ref0006168-processed-gene-0.1	0	0	0	0	GO:0051234//GO:0008150//GO:0051179//GO:0006810	establishment of localization//biological_process//localization//transport	GO:0005575//GO:0016020	cellular_component//membrane	GO:0003674//GO:0005215	molecular_function//transporter activity	sp|P46032|PTR2_ARATH Protein NRT1/ PTR FAMILY 8.3 OS=Arabidopsis thaliana GN=NPF8.3 PE=1 SV=1//9.05875e-154
ref0006168-processed-gene-0.6	0	0	0	0	GO:0006810//GO:0044699//GO:0008152//GO:0044710//GO:0055114//GO:0008150//GO:0051234//GO:0051179	transport//single-organism process//metabolic process//single-organism metabolic process//oxidation-reduction process//biological_process//establishment of localization//localization	GO:0016020//GO:0005575	membrane//cellular_component	GO:0009916//GO:0005215//GO:0016682//GO:0016491//GO:0003824//GO:0016679//GO:0003674	alternative oxidase activity//transporter activity//oxidoreductase activity, acting on diphenols and related substances as donors, oxygen as acceptor//oxidoreductase activity//catalytic activity//oxidoreductase activity, acting on diphenols and related substances as donors//molecular_function	sp|P46032|PTR2_ARATH Protein NRT1/ PTR FAMILY 8.3 OS=Arabidopsis thaliana GN=NPF8.3 PE=1 SV=1//1.27354e-143
ref0008858-snap-gene-0.6	0	0	0	0	--	--	--	--	--	--	sp|Q9M390|PTR1_ARATH Protein NRT1/ PTR FAMILY 8.1 OS=Arabidopsis thaliana GN=NPF8.1 PE=1 SV=1//1.87411e-12
ref0009541-exonerate_est2genome-gene-0.0	0	0	0	0	GO:0051179//GO:0008150//GO:0051234//GO:0006810	localization//biological_process//establishment of localization//transport	GO:0016020//GO:0005575	membrane//cellular_component	GO:0008270//GO:0046914//GO:0005488//GO:0043169//GO:0003674//GO:0005515//GO:0046872//GO:0043167//GO:0005215	zinc ion binding//transition metal ion binding//binding//cation binding//molecular_function//protein binding//metal ion binding//ion binding//transporter activity	sp|Q56XQ6|PTR15_ARATH Protein NRT1/ PTR FAMILY 4.4 OS=Arabidopsis thaliana GN=NPF4.4 PE=2 SV=1//5.45227e-11
ref0009541-snap-gene-0.2	0.0590081	0	0	0	GO:0006810//GO:0051234//GO:0008150//GO:0051179	transport//establishment of localization//biological_process//localization	GO:0005575//GO:0016020	cellular_component//membrane	GO:0005215//GO:0046872//GO:0043167//GO:0005515//GO:0003674//GO:0046914//GO:0005488//GO:0043169//GO:0008270	transporter activity//metal ion binding//ion binding//protein binding//molecular_function//transition metal ion binding//binding//cation binding//zinc ion binding	sp|Q8H157|PTR19_ARATH Protein NRT1/ PTR FAMILY 4.6 OS=Arabidopsis thaliana GN=NPF4.6 PE=1 SV=1//1.09971e-23
ref0009723-exonerate_est2genome-gene-0.2	0	0	0	0	GO:0006810//GO:0008150//GO:0051234//GO:0051179	transport//biological_process//establishment of localization//localization	GO:0016020//GO:0005575	membrane//cellular_component	GO:0005215//GO:0003674	transporter activity//molecular_function	sp|Q9FNL7|PTR3_ARATH Protein NRT1/ PTR FAMILY 5.2 OS=Arabidopsis thaliana GN=NPF5.2 PE=2 SV=1//0
ref0009723-snap-gene-0.9	0.0213985	0.0424695	0.0106255	0.0110084	GO:0006810//GO:0051234//GO:0008150//GO:0051179	transport//establishment of localization//biological_process//localization	GO:0005575//GO:0016020	cellular_component//membrane	GO:0005215//GO:0003674	transporter activity//molecular_function	sp|Q9FNL7|PTR3_ARATH Protein NRT1/ PTR FAMILY 5.2 OS=Arabidopsis thaliana GN=NPF5.2 PE=2 SV=1//1.36536e-24
ref0010159-snap-gene-0.14	0.22105	0.086215	0.0978447	0.0923758	GO:1902578//GO:0006952//GO:0098542//GO:0051704//GO:0050896//GO:0044710//GO:0008152//GO:0044238//GO:0051707//GO:0009987//GO:0044699//GO:0009607//GO:0009605//GO:0071704//GO:0006810//GO:0009617//GO:0044763//GO:0055085//GO:0051179//GO:0044765//GO:0006629//GO:0051234//GO:0008150//GO:0006950//GO:0042742//GO:0043207	single-organism localization//defense response//defense response to other organism//multi-organism process//response to stimulus//single-organism metabolic process//metabolic process//primary metabolic process//response to other organism//cellular process//single-organism process//response to biotic stimulus//response to external stimulus//organic substance metabolic process//transport//response …	GO:0043234//GO:0005623//GO:0044430//GO:0044464//GO:0043226//GO:0045111//GO:0043232//GO:0043228//GO:0044446//GO:0005856//GO:0044425//GO:0016021//GO:0043229//GO:0005882//GO:0005575//GO:0031224//GO:0044422//GO:0032991//GO:0005622//GO:0044424//GO:0016020	protein complex//cell//cytoskeletal part//cell part//organelle//intermediate filament cytoskeleton//intracellular non-membrane-bounded organelle//non-membrane-bounded organelle//intracellular organelle part//cytoskeleton//membrane part//integral component of membrane//intracellular organelle//intermediate filament//cellular_component//intrinsic component of membrane//organelle part//macromolecula…	GO:0005215//GO:0005200//GO:0005198//GO:0003674	transporter activity//structural constituent of cytoskeleton//structural molecule activity//molecular_function	sp|Q9LVE0|PTR33_ARATH Protein NRT1/ PTR FAMILY 6.4 OS=Arabidopsis thaliana GN=NPF6.4 PE=1 SV=1//1.49754e-64
ref0010615-exonerate_est2genome-gene-0.0	0	0	0	0	GO:0008150//GO:0051234//GO:0044765//GO:0051179//GO:0055085//GO:0044763//GO:0006810//GO:0044699//GO:0009987//GO:1902578	biological_process//establishment of localization//single-organism transport//localization//transmembrane transport//single-organism cellular process//transport//single-organism process//cellular process//single-organism localization	GO:0016020//GO:0031224//GO:0005575//GO:0016021//GO:0044425	membrane//intrinsic component of membrane//cellular_component//integral component of membrane//membrane part	GO:0003674//GO:0005215	molecular_function//transporter activity	sp|Q0WSZ6|PTR23_ARATH Protein NRT1/ PTR FAMILY 5.13 OS=Arabidopsis thaliana GN=NPF5.13 PE=2 SV=2//2.18078e-75
ref0010615-exonerate_est2genome-gene-0.1	0	0	0	0	GO:0051179//GO:0055085//GO:0044763//GO:0006935//GO:0044765//GO:0051234//GO:0040011//GO:0042330//GO:0008150//GO:0042221//GO:1902578//GO:0050896//GO:0009987//GO:0006810//GO:0009605//GO:0044699	localization//transmembrane transport//single-organism cellular process//chemotaxis//single-organism transport//establishment of localization//locomotion//taxis//biological_process//response to chemical//single-organism localization//response to stimulus//cellular process//transport//response to external stimulus//single-organism process	GO:0016021//GO:0005575//GO:0016020//GO:0031224//GO:0044425	integral component of membrane//cellular_component//membrane//intrinsic component of membrane//membrane part	GO:0016787//GO:0003674//GO:0050568//GO:0003824//GO:0016810//GO:0005215//GO:0016811	hydrolase activity//molecular_function//protein-glutamine glutaminase activity//catalytic activity//hydrolase activity, acting on carbon-nitrogen (but not peptide) bonds//transporter activity//hydrolase activity, acting on carbon-nitrogen (but not peptide) bonds, in linear amides	sp|Q0WP01|PTR9_ARATH Protein NRT1/ PTR FAMILY 5.10 OS=Arabidopsis thaliana GN=NPF5.10 PE=2 SV=1//4.65329e-165
ref0010615-processed-gene-0.7	3.5258	8.43933	9.30155	1.97518	--	--	--	--	--	--	sp|Q9C7U1|PTR25_ARATH Protein NRT1/ PTR FAMILY 5.12 OS=Arabidopsis thaliana GN=NPF5.12 PE=2 SV=1//7.13894e-14
ref0010615-snap-gene-0.21	0.13704	0.256132	0.311933	0.0975515	GO:0006351//GO:0044238//GO:0097659//GO:0009987//GO:0044699//GO:1901362//GO:0006810//GO:0009058//GO:0071704//GO:0034654//GO:1902578//GO:0016070//GO:0009059//GO:0046483//GO:0044271//GO:0008152//GO:0006725//GO:0043170//GO:0044249//GO:0051234//GO:1901360//GO:0034645//GO:0008150//GO:0006139//GO:0010467//GO:0044260//GO:0044763//GO:0055085//GO:0051179//GO:0018130//GO:0044237//GO:0019438//GO:0034641//GO:…	transcription, DNA-templated//primary metabolic process//nucleic acid-templated transcription//cellular process//single-organism process//organic cyclic compound biosynthetic process//transport//biosynthetic process//organic substance metabolic process//nucleobase-containing compound biosynthetic process//single-organism localization//RNA metabolic process//macromolecule biosynthetic process//het…	GO:0044425//GO:0005575//GO:0031224//GO:0016020//GO:0016021	membrane part//cellular_component//intrinsic component of membrane//membrane//integral component of membrane	GO:0016772//GO:0005215//GO:1901363//GO:0003676//GO:0034062//GO:0016740//GO:0003899//GO:0003674//GO:0003824//GO:0016779//GO:0097159//GO:0005488//GO:0003677	transferase activity, transferring phosphorus-containing groups//transporter activity//heterocyclic compound binding//nucleic acid binding//RNA polymerase activity//transferase activity//DNA-directed RNA polymerase activity//molecular_function//catalytic activity//nucleotidyltransferase activity//organic cyclic compound binding//binding//DNA binding	sp|Q0WP01|PTR9_ARATH Protein NRT1/ PTR FAMILY 5.10 OS=Arabidopsis thaliana GN=NPF5.10 PE=2 SV=1//2.51688e-09
ref0010615-snap-gene-0.23	0	0	0	0.096416	GO:0042221//GO:1902578//GO:0050896//GO:0009987//GO:0006810//GO:0009605//GO:0044699//GO:0051179//GO:0055085//GO:0044763//GO:0006935//GO:0044765//GO:0051234//GO:0040011//GO:0042330//GO:0008150	response to chemical//single-organism localization//response to stimulus//cellular process//transport//response to external stimulus//single-organism process//localization//transmembrane transport//single-organism cellular process//chemotaxis//single-organism transport//establishment of localization//locomotion//taxis//biological_process	GO:0044425//GO:0016021//GO:0005575//GO:0016020//GO:0031224	membrane part//integral component of membrane//cellular_component//membrane//intrinsic component of membrane	GO:0016810//GO:0005215//GO:0016811//GO:0016787//GO:0003674//GO:0050568//GO:0003824	hydrolase activity, acting on carbon-nitrogen (but not peptide) bonds//transporter activity//hydrolase activity, acting on carbon-nitrogen (but not peptide) bonds, in linear amides//hydrolase activity//molecular_function//protein-glutamine glutaminase activity//catalytic activity	sp|Q0WP01|PTR9_ARATH Protein NRT1/ PTR FAMILY 5.10 OS=Arabidopsis thaliana GN=NPF5.10 PE=2 SV=1//5.48616e-13
ref0011199-snap-gene-0.36	0.114809	0	0.12264	0.234783	GO:0044260//GO:0044237//GO:0034641//GO:1901576//GO:0090304//GO:0006807//GO:0006725//GO:0043170//GO:0044249//GO:0006259//GO:0008150//GO:0006139//GO:1901360//GO:0034645//GO:0006260//GO:0009059//GO:0046483//GO:0008152//GO:0044238//GO:0009987//GO:0009058//GO:0071704	cellular macromolecule metabolic process//cellular metabolic process//cellular nitrogen compound metabolic process//organic substance biosynthetic process//nucleic acid metabolic process//nitrogen compound metabolic process//cellular aromatic compound metabolic process//macromolecule metabolic process//cellular biosynthetic process//DNA metabolic process//biological_process//nucleobase-containing…	--	--	GO:0005488//GO:0003677//GO:0003674//GO:0097159//GO:1901363//GO:0003676	binding//DNA binding//molecular_function//organic cyclic compound binding//heterocyclic compound binding//nucleic acid binding	sp|Q9LFB8|PTR5_ARATH Protein NRT1/ PTR FAMILY 8.2 OS=Arabidopsis thaliana GN=NPF8.2 PE=2 SV=1//4.15339e-49
ref0011370-exonerate_est2genome-gene-0.0	0	0	0	0	GO:0006959//GO:0002376//GO:0065008//GO:0007599//GO:0009611//GO:0051179//GO:0009617//GO:0043207//GO:0065007//GO:0006955//GO:0006950//GO:0042742//GO:0008150//GO:0051234//GO:0050878//GO:0051704//GO:0050896//GO:0044707//GO:0098542//GO:0006952//GO:0042381//GO:0050817//GO:0045087//GO:0006810//GO:0009607//GO:0009605//GO:0044699//GO:0042060//GO:0051707//GO:0032501	humoral immune response//immune system process//regulation of biological quality//hemostasis//response to wounding//localization//response to bacterium//response to external biotic stimulus//biological regulation//immune response//response to stress//defense response to bacterium//biological_process//establishment of localization//regulation of body fluid levels//multi-organism process//response …	GO:0016020//GO:0005575	membrane//cellular_component	GO:0003674//GO:0005215	molecular_function//transporter activity	sp|P46032|PTR2_ARATH Protein NRT1/ PTR FAMILY 8.3 OS=Arabidopsis thaliana GN=NPF8.3 PE=1 SV=1//0
ref0011370-snap-gene-0.11	0.0250098	0.0441801	0.0526938	0	GO:0008150//GO:0006950//GO:0042742//GO:0006955//GO:0043207//GO:0065007//GO:0050878//GO:0051234//GO:0002376//GO:0044765//GO:0006959//GO:0044763//GO:0009617//GO:0055085//GO:0051179//GO:0009611//GO:0007599//GO:0065008//GO:0044699//GO:0042060//GO:0009605//GO:0009607//GO:0045087//GO:0006810//GO:0032501//GO:0051707//GO:0009987//GO:0050896//GO:0044707//GO:0051704//GO:0050817//GO:0006952//GO:0042381//GO:…	biological_process//response to stress//defense response to bacterium//immune response//response to external biotic stimulus//biological regulation//regulation of body fluid levels//establishment of localization//immune system process//single-organism transport//humoral immune response//single-organism cellular process//response to bacterium//transmembrane transport//localization//response to wou…	GO:0031224//GO:0016020//GO:0005575//GO:0016021//GO:0044425	intrinsic component of membrane//membrane//cellular_component//integral component of membrane//membrane part	GO:0003674//GO:0005215	molecular_function//transporter activity	sp|P46032|PTR2_ARATH Protein NRT1/ PTR FAMILY 8.3 OS=Arabidopsis thaliana GN=NPF8.3 PE=1 SV=1//2.21376e-41
ref0012158-exonerate_est2genome-gene-0.2	0	0	0	0	GO:0051179//GO:0002376//GO:0051234//GO:0006955//GO:0008150//GO:0050896//GO:0006810	localization//immune system process//establishment of localization//immune response//biological_process//response to stimulus//transport	GO:0005575//GO:0016020//GO:0005576	cellular_component//membrane//extracellular region	GO:0005488//GO:0003674//GO:0008083//GO:0070851//GO:0005143//GO:0005515//GO:0005215//GO:0005126//GO:0005102	binding//molecular_function//growth factor activity//growth factor receptor binding//interleukin-12 receptor binding//protein binding//transporter activity//cytokine receptor binding//receptor binding	sp|Q56XQ6|PTR15_ARATH Protein NRT1/ PTR FAMILY 4.4 OS=Arabidopsis thaliana GN=NPF4.4 PE=2 SV=1//0
ref0012158-snap-gene-0.19	0.644968	0.0833822	0.54648	0.254033	GO:0009405//GO:1901360//GO:0008150//GO:0006139//GO:1901564//GO:0006725//GO:0019752//GO:0006082//GO:0051234//GO:0043170//GO:0034641//GO:0043038//GO:0044237//GO:0090304//GO:0006807//GO:0006399//GO:0019835//GO:0051179//GO:0044260//GO:0044763//GO:0044281//GO:0044699//GO:0006810//GO:0071704//GO:0034660//GO:0044238//GO:0006520//GO:0009987//GO:0043039//GO:0051704//GO:0016070//GO:0008152//GO:0044710//GO:…	pathogenesis//organic cyclic compound metabolic process//biological_process//nucleobase-containing compound metabolic process//organonitrogen compound metabolic process//cellular aromatic compound metabolic process//carboxylic acid metabolic process//organic acid metabolic process//establishment of localization//macromolecule metabolic process//cellular nitrogen compound metabolic process//amino …	GO:0016020//GO:0005575//GO:0019867	membrane//cellular_component//outer membrane	GO:0032559//GO:0003824//GO:0036094//GO:0030554//GO:0032553//GO:0032549//GO:0097159//GO:0032550//GO:0003674//GO:0005524//GO:0017076//GO:0005488//GO:0043168//GO:0035639//GO:0032555//GO:1901363//GO:0001883//GO:1901265//GO:0005215//GO:0016875//GO:0001882//GO:0097367//GO:0000166//GO:0016874//GO:0016876//GO:0043167	adenyl ribonucleotide binding//catalytic activity//small molecule binding//adenyl nucleotide binding//ribonucleotide binding//ribonucleoside binding//organic cyclic compound binding//purine ribonucleoside binding//molecular_function//ATP binding//purine nucleotide binding//binding//anion binding//purine ribonucleoside triphosphate binding//purine ribonucleotide binding//heterocyclic compound bind…	sp|Q56XQ6|PTR15_ARATH Protein NRT1/ PTR FAMILY 4.4 OS=Arabidopsis thaliana GN=NPF4.4 PE=2 SV=1//9.32397e-26
ref0012725-exonerate_est2genome-gene-0.3	0	0	0	0	GO:0044699//GO:0006810//GO:0009987//GO:1902578//GO:0008150//GO:0051234//GO:0044765//GO:0044763//GO:0055085//GO:0051179	single-organism process//transport//cellular process//single-organism localization//biological_process//establishment of localization//single-organism transport//single-organism cellular process//transmembrane transport//localization	GO:0044425//GO:0031224//GO:0016020//GO:0005575//GO:0016021	membrane part//intrinsic component of membrane//membrane//cellular_component//integral component of membrane	GO:0005215//GO:0003674	transporter activity//molecular_function	sp|Q0WP01|PTR9_ARATH Protein NRT1/ PTR FAMILY 5.10 OS=Arabidopsis thaliana GN=NPF5.10 PE=2 SV=1//1.722e-158
ref0012725-snap-gene-0.22	0.0118699	0.044123	0.0385433	0.0342268	GO:1902578//GO:0009987//GO:0044699//GO:0006810//GO:0051179//GO:0055085//GO:0044763//GO:0044765//GO:0051234//GO:0008150	single-organism localization//cellular process//single-organism process//transport//localization//transmembrane transport//single-organism cellular process//single-organism transport//establishment of localization//biological_process	GO:0044425//GO:0016021//GO:0005575//GO:0031224//GO:0016020	membrane part//integral component of membrane//cellular_component//intrinsic component of membrane//membrane	GO:0022857//GO:0005215//GO:0003674	transmembrane transporter activity//transporter activity//molecular_function	sp|Q0WP01|PTR9_ARATH Protein NRT1/ PTR FAMILY 5.10 OS=Arabidopsis thaliana GN=NPF5.10 PE=2 SV=1//8.8116e-19
ref0013417-exonerate_est2genome-gene-0.0	0	0	0	0	GO:0051234//GO:0009987//GO:0006810//GO:0051179//GO:1902578//GO:0055085//GO:0044765//GO:0008150//GO:0044699//GO:0044763	establishment of localization//cellular process//transport//localization//single-organism localization//transmembrane transport//single-organism transport//biological_process//single-organism process//single-organism cellular process	GO:0016020//GO:0044425//GO:0005575//GO:0031224//GO:0016021	membrane//membrane part//cellular_component//intrinsic component of membrane//integral component of membrane	GO:0003674//GO:0005215	molecular_function//transporter activity	sp|Q93Z20|PTR17_ARATH Protein NRT1/ PTR FAMILY 8.5 OS=Arabidopsis thaliana GN=NPF8.5 PE=2 SV=1//6.82214e-105
ref0013417-snap-gene-0.16	0.0573666	0	0	0.0982794	GO:0071702//GO:0045184//GO:0008104//GO:0006810//GO:0051179//GO:0033036//GO:0015031//GO:0051234//GO:0008150	organic substance transport//establishment of protein localization//protein localization//transport//localization//macromolecule localization//protein transport//establishment of localization//biological_process	GO:0044425//GO:0016021//GO:0005575//GO:0031224//GO:0016020	membrane part//integral component of membrane//cellular_component//intrinsic component of membrane//membrane	GO:0005215//GO:0003674	transporter activity//molecular_function	sp|Q9LFB8|PTR5_ARATH Protein NRT1/ PTR FAMILY 8.2 OS=Arabidopsis thaliana GN=NPF8.2 PE=2 SV=1//1.84583e-71
ref0013496-exonerate_est2genome-gene-0.1	0	0	0	0	GO:0044699//GO:0006810//GO:0009987//GO:1902578//GO:0008150//GO:0051234//GO:0044765//GO:0044763//GO:0051179//GO:0055085	single-organism process//transport//cellular process//single-organism localization//biological_process//establishment of localization//single-organism transport//single-organism cellular process//localization//transmembrane transport	GO:0044425//GO:0031224//GO:0016020//GO:0005575//GO:0016021	membrane part//intrinsic component of membrane//membrane//cellular_component//integral component of membrane	GO:0005215//GO:0003674	transporter activity//molecular_function	sp|Q9SZY4|PTR27_ARATH Protein NRT1/ PTR FAMILY 6.2 OS=Arabidopsis thaliana GN=NPF6.2 PE=1 SV=1//0
ref0013496-snap-gene-0.8	0	0	0	0	GO:0008150//GO:0051234//GO:0044765//GO:0055085//GO:0051179//GO:0044763//GO:0044699//GO:0006810//GO:0009987//GO:1902578	biological_process//establishment of localization//single-organism transport//transmembrane transport//localization//single-organism cellular process//single-organism process//transport//cellular process//single-organism localization	GO:0031224//GO:0016020//GO:0005575//GO:0016021//GO:0044425	intrinsic component of membrane//membrane//cellular_component//integral component of membrane//membrane part	GO:0003674//GO:0005215	molecular_function//transporter activity	sp|Q9SZY4|PTR27_ARATH Protein NRT1/ PTR FAMILY 6.2 OS=Arabidopsis thaliana GN=NPF6.2 PE=1 SV=1//0
ref0013753-exonerate_est2genome-gene-0.0	0	0	0	0	GO:0051234//GO:0008150//GO:0044763//GO:0055085//GO:0051179//GO:0044765//GO:0009987//GO:0006810//GO:0044699//GO:1902578	establishment of localization//biological_process//single-organism cellular process//transmembrane transport//localization//single-organism transport//cellular process//transport//single-organism process//single-organism localization	GO:0005575//GO:0016020//GO:0031224//GO:0016021//GO:0044425	cellular_component//membrane//intrinsic component of membrane//integral component of membrane//membrane part	GO:0003674//GO:0003824//GO:0005488//GO:0048037//GO:0005215//GO:0016740	molecular_function//catalytic activity//binding//cofactor binding//transporter activity//transferase activity	sp|Q9M1E2|PTR37_ARATH Protein NRT1/ PTR FAMILY 2.7 OS=Arabidopsis thaliana GN=NPF2.7 PE=1 SV=1//1.49214e-138
ref0013753-snap-gene-0.6	0.0189828	0	0	0	GO:0008150//GO:0051234//GO:0044765//GO:0055085//GO:0051179//GO:0044763//GO:0044699//GO:0006810//GO:0009987//GO:1902578	biological_process//establishment of localization//single-organism transport//transmembrane transport//localization//single-organism cellular process//single-organism process//transport//cellular process//single-organism localization	GO:0031224//GO:0016020//GO:0005575//GO:0016021//GO:0044425	intrinsic component of membrane//membrane//cellular_component//integral component of membrane//membrane part	GO:0036094//GO:0003824//GO:0032553//GO:0032549//GO:0097159//GO:0032550//GO:0003674//GO:0032561//GO:0017076//GO:0048037//GO:0043168//GO:0005488//GO:0035639//GO:0032555//GO:1901363//GO:1901265//GO:0001883//GO:0005215//GO:0016740//GO:0001882//GO:0097367//GO:0000166//GO:0005525//GO:0019001//GO:0043167	small molecule binding//catalytic activity//ribonucleotide binding//ribonucleoside binding//organic cyclic compound binding//purine ribonucleoside binding//molecular_function//guanyl ribonucleotide binding//purine nucleotide binding//cofactor binding//anion binding//binding//purine ribonucleoside triphosphate binding//purine ribonucleotide binding//heterocyclic compound binding//nucleoside phosph…	sp|Q9M1E2|PTR37_ARATH Protein NRT1/ PTR FAMILY 2.7 OS=Arabidopsis thaliana GN=NPF2.7 PE=1 SV=1//3.24308e-37
ref0013825-exonerate_est2genome-gene-0.1	0	0	0	0	GO:0006810//GO:0071840//GO:0009987//GO:0019068//GO:0051704//GO:0044764//GO:0044403//GO:0044419//GO:0046797//GO:0044085//GO:0016032//GO:0008150//GO:0051234//GO:0019058//GO:0019069//GO:0016043//GO:0019075//GO:0022607//GO:0051179	transport//cellular component organization or biogenesis//cellular process//virion assembly//multi-organism process//multi-organism cellular process//symbiosis, encompassing mutualism through parasitism//interspecies interaction between organisms//viral procapsid maturation//cellular component biogenesis//viral process//biological_process//establishment of localization//viral life cycle//viral ca…	GO:0016020//GO:0005575	membrane//cellular_component	GO:0005215//GO:0003674	transporter activity//molecular_function	sp|Q05085|PTR7_ARATH Protein NRT1/ PTR FAMILY 6.3 OS=Arabidopsis thaliana GN=NPF6.3 PE=1 SV=1//0
ref0013825-snap-gene-0.13	1.33902	1.35967	3.01503	1.33736	GO:0019069//GO:0016043//GO:0044765//GO:0019075//GO:0022607//GO:0055085//GO:0051179//GO:0044763//GO:0046797//GO:0008150//GO:0016032//GO:0044085//GO:0051234//GO:0019058//GO:0051704//GO:0044764//GO:0044403//GO:1902578//GO:0044419//GO:0006810//GO:0071840//GO:0044699//GO:0009987//GO:0019068	viral capsid assembly//cellular component organization//single-organism transport//virus maturation//cellular component assembly//transmembrane transport//localization//single-organism cellular process//viral procapsid maturation//biological_process//viral process//cellular component biogenesis//establishment of localization//viral life cycle//multi-organism process//multi-organism cellular proce…	GO:0016021//GO:0016020//GO:0031224//GO:0005575//GO:0044425	integral component of membrane//membrane//intrinsic component of membrane//cellular_component//membrane part	GO:0003674//GO:0005215	molecular_function//transporter activity	sp|Q05085|PTR7_ARATH Protein NRT1/ PTR FAMILY 6.3 OS=Arabidopsis thaliana GN=NPF6.3 PE=1 SV=1//2.70143e-31
ref0014359-exonerate_est2genome-gene-0.0	0	0	0	0	GO:0006810//GO:0008150//GO:0051234//GO:0051179	transport//biological_process//establishment of localization//localization	GO:0016020//GO:0005575	membrane//cellular_component	GO:0005215//GO:0046872//GO:0043167//GO:0003674//GO:0008270//GO:0046914//GO:0005488//GO:0043169	transporter activity//metal ion binding//ion binding//molecular_function//zinc ion binding//transition metal ion binding//binding//cation binding	sp|Q9SX20|PTR18_ARATH Protein NRT1/ PTR FAMILY 3.1 OS=Arabidopsis thaliana GN=NPF3.1 PE=2 SV=1//3.43737e-114
ref0014359-snap-gene-0.4	0	0.706392	0.174282	0.60204	GO:0044699//GO:0043412//GO:0005975//GO:0019538//GO:0009058//GO:0071704//GO:0006810//GO:0009101//GO:0044238//GO:0070085//GO:0009987//GO:0006464//GO:0009059//GO:0044710//GO:0008152//GO:1902578//GO:0006486//GO:0008150//GO:0034645//GO:0044267//GO:0044723//GO:0009100//GO:1901135//GO:0036211//GO:0043170//GO:0044249//GO:0051234//GO:0044237//GO:1901137//GO:0044765//GO:1901576//GO:0044260//GO:0044763//GO:…	single-organism process//macromolecule modification//carbohydrate metabolic process//protein metabolic process//biosynthetic process//organic substance metabolic process//transport//glycoprotein biosynthetic process//primary metabolic process//glycosylation//cellular process//cellular protein modification process//macromolecule biosynthetic process//single-organism metabolic process//metabolic pr…	GO:0044425//GO:0031224//GO:0016020//GO:0005575//GO:0016021	membrane part//intrinsic component of membrane//membrane//cellular_component//integral component of membrane	GO:0005215//GO:0016740//GO:0046872//GO:0043167//GO:0016757//GO:0003824//GO:0003674//GO:0008270//GO:0005488//GO:0046914//GO:0043169	transporter activity//transferase activity//metal ion binding//ion binding//transferase activity, transferring glycosyl groups//catalytic activity//molecular_function//zinc ion binding//binding//transition metal ion binding//cation binding	sp|Q9SX20|PTR18_ARATH Protein NRT1/ PTR FAMILY 3.1 OS=Arabidopsis thaliana GN=NPF3.1 PE=2 SV=1//2.14951e-73
ref0014775-processed-gene-0.0	14.1405	19.2383	18.2406	11.9201	GO:0008150//GO:0051234//GO:0000041//GO:0009636//GO:0006811//GO:0061687//GO:0030001//GO:0072511//GO:0044765//GO:0044763//GO:1990267//GO:0055085//GO:0051179//GO:0006810//GO:0044699//GO:0046689//GO:0006812//GO:0010038//GO:0009987//GO:0098754//GO:0008152//GO:0050787//GO:0050896//GO:0015694//GO:0042221//GO:0010035//GO:1902578	biological_process//establishment of localization//transition metal ion transport//response to toxic substance//ion transport//detoxification of inorganic compound//metal ion transport//divalent inorganic cation transport//single-organism transport//single-organism cellular process//response to transition metal nanoparticle//transmembrane transport//localization//transport//single-organism proces…	GO:0016020//GO:0031224//GO:0005575//GO:0016021//GO:0044425	membrane//intrinsic component of membrane//cellular_component//integral component of membrane//membrane part	GO:0097159//GO:0036094//GO:0003674//GO:0046873//GO:0072509//GO:0043169//GO:0005488//GO:0022892//GO:0022890//GO:1901265//GO:1901363//GO:0005215//GO:0015075//GO:0015097//GO:0022857//GO:0008324//GO:0022891//GO:0043167//GO:0046915//GO:0000166//GO:0046872	organic cyclic compound binding//small molecule binding//molecular_function//metal ion transmembrane transporter activity//divalent inorganic cation transmembrane transporter activity//cation binding//binding//substrate-specific transporter activity//inorganic cation transmembrane transporter activity//nucleoside phosphate binding//heterocyclic compound binding//transporter activity//ion transmem…	sp|Q9LYR6|PTR49_ARATH Protein NRT1/ PTR FAMILY 6.1 OS=Arabidopsis thaliana GN=NPF6.1 PE=2 SV=1//0
ref0016572-exonerate_est2genome-gene-0.0	0	0	0	0	GO:0051179//GO:0051234//GO:0008150//GO:0006810	localization//establishment of localization//biological_process//transport	GO:0005575//GO:0016020	cellular_component//membrane	GO:0003674//GO:0005215	molecular_function//transporter activity	sp|Q9LV10|PTR53_ARATH Protein NRT1/ PTR FAMILY 2.11 OS=Arabidopsis thaliana GN=NPF2.11 PE=1 SV=1//0
ref0016572-snap-gene-0.3	0.0461889	0.108636	0	0.021996	GO:2001141//GO:0006139//GO:0008150//GO:0034645//GO:0006355//GO:1901360//GO:1901362//GO:0031326//GO:0071704//GO:0034654//GO:0009058//GO:0065007//GO:0006810//GO:0010468//GO:0051171//GO:0006351//GO:0006725//GO:0050794//GO:0044238//GO:0097659//GO:0044249//GO:0080090//GO:0043170//GO:2000112//GO:0051234//GO:0009987//GO:0016070//GO:0044237//GO:0010556//GO:0019219//GO:0034641//GO:0019222//GO:0019438//GO:…	regulation of RNA biosynthetic process//nucleobase-containing compound metabolic process//biological_process//cellular macromolecule biosynthetic process//regulation of transcription, DNA-templated//organic cyclic compound metabolic process//organic cyclic compound biosynthetic process//regulation of cellular biosynthetic process//organic substance metabolic process//nucleobase-containing compoun…	GO:0016020//GO:0005575	membrane//cellular_component	GO:1901363//GO:0008234//GO:0003824//GO:0008233//GO:0016779//GO:0003700//GO:0003676//GO:0097159//GO:0034062//GO:0016817//GO:0016772//GO:0005215//GO:0003674//GO:0003968//GO:0004175//GO:0004252//GO:0001071//GO:0016787//GO:0016740//GO:0008236//GO:0070011//GO:0004197//GO:0017111//GO:0016818//GO:0005488//GO:0043565//GO:0016462//GO:0003677//GO:0017171	heterocyclic compound binding//cysteine-type peptidase activity//catalytic activity//peptidase activity//nucleotidyltransferase activity//transcription factor activity, sequence-specific DNA binding//nucleic acid binding//organic cyclic compound binding//RNA polymerase activity//hydrolase activity, acting on acid anhydrides//transferase activity, transferring phosphorus-containing groups//transpo…	sp|Q9LV10|PTR53_ARATH Protein NRT1/ PTR FAMILY 2.11 OS=Arabidopsis thaliana GN=NPF2.11 PE=1 SV=1//1.22963e-176
ref0016974-exonerate_est2genome-gene-0.4	0	0	0	0	GO:0044765//GO:0051179//GO:0055085//GO:0044763//GO:0008150//GO:0051234//GO:1902578//GO:0006810//GO:0044699//GO:0009987	single-organism transport//localization//transmembrane transport//single-organism cellular process//biological_process//establishment of localization//single-organism localization//transport//single-organism process//cellular process	GO:0016021//GO:0016020//GO:0031224//GO:0005575//GO:0044425	integral component of membrane//membrane//intrinsic component of membrane//cellular_component//membrane part	GO:0003674//GO:0005215	molecular_function//transporter activity	sp|Q0WP01|PTR9_ARATH Protein NRT1/ PTR FAMILY 5.10 OS=Arabidopsis thaliana GN=NPF5.10 PE=2 SV=1//7.70191e-163
ref0016974-snap-gene-0.30	2.06507	2.00812	2.71014	2.46607	GO:0044699//GO:0051701//GO:0051641//GO:0009605//GO:0046718//GO:0009607//GO:0006810//GO:0075733//GO:0051707//GO:0009987//GO:0044764//GO:0044766//GO:0050896//GO:0051704//GO:0055114//GO:0044409//GO:0008152//GO:0044710//GO:0052192//GO:0051806//GO:0006952//GO:0044419//GO:1902578//GO:0046794//GO:0098542//GO:0019076//GO:0044403//GO:0051649//GO:0075521//GO:0051828//GO:0016032//GO:0008150//GO:0042742//GO:…	single-organism process//interaction with host//cellular localization//response to external stimulus//viral entry into host cell//response to biotic stimulus//transport//intracellular transport of virus//response to other organism//cellular process//multi-organism cellular process//multi-organism transport//response to stimulus//multi-organism process//oxidation-reduction process//entry into host…	GO:0019012//GO:0044425//GO:0044216//GO:0042025//GO:0043656//GO:0033647//GO:0033648//GO:0018995//GO:0044215//GO:0033643//GO:0019028//GO:0044163//GO:0031224//GO:0016020//GO:0044423//GO:0033646//GO:0005575//GO:0044217//GO:0030430//GO:0043657//GO:0016021	virion//membrane part//other organism cell//host cell nucleus//intracellular region of host//host intracellular organelle//host intracellular membrane-bounded organelle//host//other organism//host cell part//viral capsid//host cytoskeleton//intrinsic component of membrane//membrane//virion part//host intracellular part//cellular_component//other organism part//host cell cytoplasm//host cell//inte…	GO:0008121//GO:0022890//GO:0022857//GO:0005215//GO:0015075//GO:0008324//GO:0016491//GO:0015077//GO:0016681//GO:0022891//GO:0003824//GO:0016679//GO:0015078//GO:0003674//GO:0022892	ubiquinol-cytochrome-c reductase activity//inorganic cation transmembrane transporter activity//transmembrane transporter activity//transporter activity//ion transmembrane transporter activity//cation transmembrane transporter activity//oxidoreductase activity//monovalent inorganic cation transmembrane transporter activity//oxidoreductase activity, acting on diphenols and related substances as do…	sp|Q0WP01|PTR9_ARATH Protein NRT1/ PTR FAMILY 5.10 OS=Arabidopsis thaliana GN=NPF5.10 PE=2 SV=1//9.42306e-23
ref0016979-exonerate_est2genome-gene-0.1	0	0	0	0	GO:0008150//GO:0051234//GO:0044765//GO:0044763//GO:0051179//GO:0055085//GO:0044699//GO:0006810//GO:0009987//GO:1902578	biological_process//establishment of localization//single-organism transport//single-organism cellular process//localization//transmembrane transport//single-organism process//transport//cellular process//single-organism localization	GO:0031224//GO:0016020//GO:0005575//GO:0016021//GO:0044425	intrinsic component of membrane//membrane//cellular_component//integral component of membrane//membrane part	GO:0003674//GO:0005215	molecular_function//transporter activity	sp|Q8LPL2|PTR32_ARATH Protein NRT1/ PTR FAMILY 1.1 OS=Arabidopsis thaliana GN=NPF1.1 PE=1 SV=2//1.22359e-44
ref0016979-exonerate_est2genome-gene-0.2	0	0	0	0	GO:0006810//GO:0051234//GO:0008150//GO:0051179	transport//establishment of localization//biological_process//localization	GO:0005575//GO:0016020	cellular_component//membrane	GO:0005215//GO:0003674	transporter activity//molecular_function	sp|Q9M817|PTR6_ARATH Protein NRT1/ PTR FAMILY 1.2 OS=Arabidopsis thaliana GN=NPF1.2 PE=1 SV=1//4.07704e-163
ref0016979-snap-gene-0.25	0.545838	0.259354	0.265048	0.652788	GO:0015711//GO:0046942//GO:0015849//GO:0009987//GO:0044699//GO:0006820//GO:0006810//GO:1902578//GO:0071702//GO:0015740//GO:0015743//GO:0006835//GO:0006811//GO:0051234//GO:0008150//GO:0044763//GO:0055085//GO:0051179//GO:0044765	organic anion transport//carboxylic acid transport//organic acid transport//cellular process//single-organism process//anion transport//transport//single-organism localization//organic substance transport//C4-dicarboxylate transport//malate transport//dicarboxylic acid transport//ion transport//establishment of localization//biological_process//single-organism cellular process//transmembrane tran…	GO:0044425//GO:0005575//GO:0031224//GO:0016020//GO:0016021	membrane part//cellular_component//intrinsic component of membrane//membrane//integral component of membrane	GO:0005215//GO:0003674	transporter activity//molecular_function	sp|Q8LPL2|PTR32_ARATH Protein NRT1/ PTR FAMILY 1.1 OS=Arabidopsis thaliana GN=NPF1.1 PE=1 SV=2//4.14441e-99
ref0016979-snap-gene-0.26	0	0	0	0	GO:0008150//GO:0051234//GO:0044765//GO:0044763//GO:0055085//GO:0051179//GO:0044699//GO:0006810//GO:0009987//GO:1902578	biological_process//establishment of localization//single-organism transport//single-organism cellular process//transmembrane transport//localization//single-organism process//transport//cellular process//single-organism localization	GO:0031224//GO:0016020//GO:0005575//GO:0016021//GO:0044425	intrinsic component of membrane//membrane//cellular_component//integral component of membrane//membrane part	GO:0003674//GO:0005215	molecular_function//transporter activity	sp|Q9M817|PTR6_ARATH Protein NRT1/ PTR FAMILY 1.2 OS=Arabidopsis thaliana GN=NPF1.2 PE=1 SV=1//6.2698e-16
ref0017090-processed-gene-0.6	0.992088	0.115761	0	0.190085	GO:0051179//GO:0008150//GO:0051234//GO:0006810	localization//biological_process//establishment of localization//transport	GO:0016020//GO:0005575	membrane//cellular_component	GO:0003674//GO:0005215	molecular_function//transporter activity	sp|Q8RX77|PTR21_ARATH Protein NRT1/ PTR FAMILY 2.13 OS=Arabidopsis thaliana GN=NPF2.13 PE=1 SV=1//7.5195e-76
ref0017459-exonerate_est2genome-gene-0.2	0	0	0	0	GO:0006810//GO:0051179//GO:0008150//GO:0051234	transport//localization//biological_process//establishment of localization	GO:0016020//GO:0005575	membrane//cellular_component	GO:0005215//GO:0003674	transporter activity//molecular_function	sp|P46032|PTR2_ARATH Protein NRT1/ PTR FAMILY 8.3 OS=Arabidopsis thaliana GN=NPF8.3 PE=1 SV=1//0
ref0017459-exonerate_est2genome-gene-0.3	0	0	0	0	GO:0006810//GO:0051179//GO:0051234//GO:0008150	transport//localization//establishment of localization//biological_process	GO:0005575//GO:0016020	cellular_component//membrane	GO:0005215//GO:0003674	transporter activity//molecular_function	sp|P46032|PTR2_ARATH Protein NRT1/ PTR FAMILY 8.3 OS=Arabidopsis thaliana GN=NPF8.3 PE=1 SV=1//0
ref0017459-exonerate_est2genome-gene-0.5	0	0	0	0	GO:0051234//GO:0006810//GO:0008150//GO:0051179	establishment of localization//transport//biological_process//localization	GO:0005575//GO:0016020	cellular_component//membrane	GO:0005215//GO:0003674	transporter activity//molecular_function	sp|P46032|PTR2_ARATH Protein NRT1/ PTR FAMILY 8.3 OS=Arabidopsis thaliana GN=NPF8.3 PE=1 SV=1//0
ref0017459-processed-gene-0.8	0.055847	0.0368961	0.057177	0.0681705	GO:0016265//GO:0044763//GO:0008219//GO:0050789//GO:0051179//GO:0008150//GO:0006915//GO:0065007//GO:0010941//GO:0042981//GO:0051234//GO:0043067//GO:0044699//GO:0006810//GO:0012501//GO:0050794//GO:0009987	death//single-organism cellular process//cell death//regulation of biological process//localization//biological_process//apoptotic process//biological regulation//regulation of cell death//regulation of apoptotic process//establishment of localization//regulation of programmed cell death//single-organism process//transport//programmed cell death//regulation of cellular process//cellular process	GO:0016020//GO:0005575	membrane//cellular_component	GO:0003674//GO:0005215	molecular_function//transporter activity	sp|P46032|PTR2_ARATH Protein NRT1/ PTR FAMILY 8.3 OS=Arabidopsis thaliana GN=NPF8.3 PE=1 SV=1//1.73551e-31
ref0017459-snap-gene-0.15	0.133811	0.026038	0.0207633	0.0121033	GO:0006810//GO:0008150//GO:0051234//GO:0051179	transport//biological_process//establishment of localization//localization	GO:0044425//GO:0031224//GO:0016020//GO:0005575//GO:0016021	membrane part//intrinsic component of membrane//membrane//cellular_component//integral component of membrane	GO:0008521//GO:0051185//GO:0005215//GO:0003674//GO:0051184	acetyl-CoA transporter activity//coenzyme transporter activity//transporter activity//molecular_function//cofactor transporter activity	sp|P46032|PTR2_ARATH Protein NRT1/ PTR FAMILY 8.3 OS=Arabidopsis thaliana GN=NPF8.3 PE=1 SV=1//1.8076e-30
ref0017459-snap-gene-0.16	0	0.0466819	0	0	GO:1901575//GO:0048522//GO:0051235//GO:0008150//GO:1901564//GO:0016458//GO:0065007//GO:0010876//GO:0044267//GO:0032879//GO:0048519//GO:0051239//GO:0006508//GO:0051234//GO:0033036//GO:0010884//GO:0043170//GO:0034641//GO:0019222//GO:0001816//GO:0009057//GO:0044237//GO:0031047//GO:0006807//GO:0051603//GO:0051179//GO:0050789//GO:0060255//GO:0044763//GO:0010467//GO:0044260//GO:0044257//GO:0030163//GO:…	organic substance catabolic process//positive regulation of cellular process//maintenance of location//biological_process//organonitrogen compound metabolic process//gene silencing//biological regulation//lipid localization//cellular protein metabolic process//regulation of localization//negative regulation of biological process//regulation of multicellular organismal process//proteolysis//establ…	GO:0044422//GO:0031224//GO:0042175//GO:0016020//GO:0044424//GO:0005622//GO:0012505//GO:0032991//GO:0005575//GO:0005634//GO:1902494//GO:0043229//GO:0005783//GO:0005787//GO:0043231//GO:0016021//GO:1990234//GO:0005789//GO:0044425//GO:0044432//GO:0044446//GO:0098588//GO:0005737//GO:0043227//GO:0098796//GO:0043226//GO:0005623//GO:0043234//GO:0044464//GO:0044444//GO:0031090	organelle part//intrinsic component of membrane//nuclear outer membrane-endoplasmic reticulum membrane network//membrane//intracellular part//intracellular//endomembrane system//macromolecular complex//cellular_component//nucleus//catalytic complex//intracellular organelle//endoplasmic reticulum//signal peptidase complex//intracellular membrane-bounded organelle//integral component of membrane//t…	GO:0008233//GO:0003824//GO:0003674//GO:0008270//GO:0016787//GO:0046914//GO:0005488//GO:0043169//GO:0005215//GO:0005515//GO:0046872//GO:0043167	peptidase activity//catalytic activity//molecular_function//zinc ion binding//hydrolase activity//transition metal ion binding//binding//cation binding//transporter activity//protein binding//metal ion binding//ion binding	sp|P46032|PTR2_ARATH Protein NRT1/ PTR FAMILY 8.3 OS=Arabidopsis thaliana GN=NPF8.3 PE=1 SV=1//2.83113e-131
ref0017901-exonerate_est2genome-gene-0.1	0	0	0	0	GO:0008150//GO:0051234//GO:0051179//GO:0006810	biological_process//establishment of localization//localization//transport	GO:0016020//GO:0005575	membrane//cellular_component	GO:0003674//GO:0005215	molecular_function//transporter activity	sp|P46032|PTR2_ARATH Protein NRT1/ PTR FAMILY 8.3 OS=Arabidopsis thaliana GN=NPF8.3 PE=1 SV=1//0
ref0017901-snap-gene-0.4	0	0	0	0	GO:0051179//GO:0051234//GO:0008150//GO:0006810	localization//establishment of localization//biological_process//transport	GO:0005575//GO:0016020	cellular_component//membrane	GO:0003674//GO:0005215	molecular_function//transporter activity	sp|Q93Z20|PTR17_ARATH Protein NRT1/ PTR FAMILY 8.5 OS=Arabidopsis thaliana GN=NPF8.5 PE=2 SV=1//8.7758e-22
ref0017977-processed-gene-0.0	1215.3	0.185437	0.685626	0.476597	GO:0044765//GO:0051179//GO:0055085//GO:0044763//GO:0008150//GO:0051234//GO:1902578//GO:0044699//GO:0006810//GO:0009987	single-organism transport//localization//transmembrane transport//single-organism cellular process//biological_process//establishment of localization//single-organism localization//single-organism process//transport//cellular process	GO:0016021//GO:0031224//GO:0016020//GO:0005575//GO:0044425	integral component of membrane//intrinsic component of membrane//membrane//cellular_component//membrane part	--	--	sp|Q94JG1|NRT23_ORYSJ High-affinity nitrate transporter 2.3 OS=Oryza sativa subsp. japonica GN=NRT2.3 PE=1 SV=1//3.3582e-90
ref0017977-processed-gene-0.1	235.154	0	0	0	--	--	--	--	--	--	sp|Q94JG1|NRT23_ORYSJ High-affinity nitrate transporter 2.3 OS=Oryza sativa subsp. japonica GN=NRT2.3 PE=1 SV=1//3.88793e-19
ref0018262-exonerate_est2genome-gene-0.0	0	0	0	0	GO:0044765//GO:0044763//GO:0055085//GO:0051179//GO:0008150//GO:0051234//GO:1902578//GO:0006810//GO:0044699//GO:0009987	single-organism transport//single-organism cellular process//transmembrane transport//localization//biological_process//establishment of localization//single-organism localization//transport//single-organism process//cellular process	GO:0016021//GO:0016020//GO:0031224//GO:0005575//GO:0044425	integral component of membrane//membrane//intrinsic component of membrane//cellular_component//membrane part	GO:0003674//GO:0005215	molecular_function//transporter activity	sp|Q9LFR1|PTR50_ARATH Protein NRT1/ PTR FAMILY 5.8 OS=Arabidopsis thaliana GN=NPF5.8 PE=2 SV=1//3.67095e-111
ref0018262-snap-gene-0.8	0.217869	0.0550604	0.226398	0.025046	GO:0051179//GO:0055085//GO:0044763//GO:0044260//GO:0010467//GO:0055086//GO:0018130//GO:0009451//GO:0034641//GO:0044765//GO:0019438//GO:1901137//GO:0044237//GO:0006807//GO:0090304//GO:0006399//GO:1901576//GO:0006725//GO:1901135//GO:1901566//GO:0051234//GO:0009163//GO:0044249//GO:0043170//GO:0006396//GO:1901360//GO:0008033//GO:0006139//GO:0008616//GO:0008150//GO:1901564//GO:1902578//GO:0009116//GO:…	localization//transmembrane transport//single-organism cellular process//cellular macromolecule metabolic process//gene expression//nucleobase-containing small molecule metabolic process//heterocycle biosynthetic process//RNA modification//cellular nitrogen compound metabolic process//single-organism transport//aromatic compound biosynthetic process//carbohydrate derivative biosynthetic process//…	GO:0016021//GO:0005575//GO:0031224//GO:0016020//GO:0044425	integral component of membrane//cellular_component//intrinsic component of membrane//membrane//membrane part	GO:0003674//GO:0003824//GO:0016757//GO:0016740//GO:0008479//GO:0005215//GO:0016763	molecular_function//catalytic activity//transferase activity, transferring glycosyl groups//transferase activity//queuine tRNA-ribosyltransferase activity//transporter activity//transferase activity, transferring pentosyl groups	sp|Q9LFR1|PTR50_ARATH Protein NRT1/ PTR FAMILY 5.8 OS=Arabidopsis thaliana GN=NPF5.8 PE=2 SV=1//1.19003e-15
ref0018593-processed-gene-0.4	0	0.127728	0.0619205	0.237082	GO:0050657//GO:0051179//GO:0051236//GO:0008150//GO:0050658//GO:0071705//GO:0015931//GO:0033036//GO:0006403//GO:0051234//GO:0071702//GO:0051028//GO:0006810	nucleic acid transport//localization//establishment of RNA localization//biological_process//RNA transport//nitrogen compound transport//nucleobase-containing compound transport//macromolecule localization//RNA localization//establishment of localization//organic substance transport//mRNA transport//transport	GO:0005634//GO:0043229//GO:0043231//GO:0044424//GO:0005622//GO:0005575//GO:0043226//GO:0005623//GO:0044464//GO:0043227	nucleus//intracellular organelle//intracellular membrane-bounded organelle//intracellular part//intracellular//cellular_component//organelle//cell//cell part//membrane-bounded organelle	--	--	sp|Q9M390|PTR1_ARATH Protein NRT1/ PTR FAMILY 8.1 OS=Arabidopsis thaliana GN=NPF8.1 PE=1 SV=1//1.62795e-13
ref0019176-exonerate_est2genome-gene-0.0	0	0.0581217	0	0	GO:0008150//GO:0051234//GO:0051179//GO:0006810	biological_process//establishment of localization//localization//transport	GO:0016020//GO:0005575	membrane//cellular_component	GO:0003674//GO:0005215	molecular_function//transporter activity	sp|Q9LFB8|PTR5_ARATH Protein NRT1/ PTR FAMILY 8.2 OS=Arabidopsis thaliana GN=NPF8.2 PE=2 SV=1//0
ref0019176-processed-gene-0.9	0	0	0.0388439	0	GO:0006810//GO:0008150//GO:0051234//GO:0051179	transport//biological_process//establishment of localization//localization	GO:0016020//GO:0005575	membrane//cellular_component	GO:0005215//GO:0003674	transporter activity//molecular_function	sp|Q9LFB8|PTR5_ARATH Protein NRT1/ PTR FAMILY 8.2 OS=Arabidopsis thaliana GN=NPF8.2 PE=2 SV=1//2.46837e-102
ref0019176-snap-gene-0.13	0	0	0.0230478	0	GO:0051234//GO:0008150//GO:0051179//GO:0055085//GO:0044763//GO:0044765//GO:0009987//GO:0006810//GO:0044699//GO:1902578	establishment of localization//biological_process//localization//transmembrane transport//single-organism cellular process//single-organism transport//cellular process//transport//single-organism process//single-organism localization	GO:0005575//GO:0016020//GO:0031224//GO:0016021//GO:0044425	cellular_component//membrane//intrinsic component of membrane//integral component of membrane//membrane part	GO:0003674//GO:0005215	molecular_function//transporter activity	sp|Q9LFB8|PTR5_ARATH Protein NRT1/ PTR FAMILY 8.2 OS=Arabidopsis thaliana GN=NPF8.2 PE=2 SV=1//1.47373e-14
ref0019176-snap-gene-0.15	0	0	0	0	GO:1902578//GO:0009987//GO:0006810//GO:0044699//GO:0051179//GO:0055085//GO:0044763//GO:0044765//GO:0051234//GO:0008150	single-organism localization//cellular process//transport//single-organism process//localization//transmembrane transport//single-organism cellular process//single-organism transport//establishment of localization//biological_process	GO:0044425//GO:0016021//GO:0005575//GO:0016020//GO:0031224	membrane part//integral component of membrane//cellular_component//membrane//intrinsic component of membrane	GO:0005215//GO:0003674	transporter activity//molecular_function	sp|Q9M390|PTR1_ARATH Protein NRT1/ PTR FAMILY 8.1 OS=Arabidopsis thaliana GN=NPF8.1 PE=1 SV=1//1.2442e-58
ref0019419-processed-gene-1.19	0.864629	0.148499	0.0346032	0	GO:0006807//GO:0090304//GO:0006399//GO:1901576//GO:0044765//GO:0034641//GO:0043043//GO:0006418//GO:0043038//GO:0044237//GO:0051179//GO:0055085//GO:0044763//GO:0044260//GO:0010467//GO:1901564//GO:0044267//GO:0034645//GO:1901360//GO:0006139//GO:0008150//GO:0006082//GO:0019752//GO:0051234//GO:0044249//GO:0043170//GO:0006725//GO:0006432//GO:1901566//GO:0008152//GO:0044271//GO:0044710//GO:0043603//GO:…	nitrogen compound metabolic process//nucleic acid metabolic process//tRNA metabolic process//organic substance biosynthetic process//single-organism transport//cellular nitrogen compound metabolic process//peptide biosynthetic process//tRNA aminoacylation for protein translation//amino acid activation//cellular metabolic process//localization//transmembrane transport//single-organism cellular pro…	GO:0016021//GO:0016020//GO:0044424//GO:0005622//GO:0031224//GO:0005575//GO:0044464//GO:0005623//GO:0044425//GO:0005737	integral component of membrane//membrane//intracellular part//intracellular//intrinsic component of membrane//cellular_component//cell part//cell//membrane part//cytoplasm	GO:0017076//GO:0004826//GO:0005524//GO:0035639//GO:0005488//GO:0043168//GO:0032549//GO:0032553//GO:0032550//GO:0097159//GO:0032559//GO:0003824//GO:0036094//GO:0030554//GO:0003674//GO:0001882//GO:0016876//GO:0043167//GO:0097367//GO:0000166//GO:0016874//GO:0001883//GO:1901265//GO:0032555//GO:1901363//GO:0016875//GO:0005215//GO:0004812	purine nucleotide binding//phenylalanine-tRNA ligase activity//ATP binding//purine ribonucleoside triphosphate binding//binding//anion binding//ribonucleoside binding//ribonucleotide binding//purine ribonucleoside binding//organic cyclic compound binding//adenyl ribonucleotide binding//catalytic activity//small molecule binding//adenyl nucleotide binding//molecular_function//nucleoside binding//l…	sp|Q0WP01|PTR9_ARATH Protein NRT1/ PTR FAMILY 5.10 OS=Arabidopsis thaliana GN=NPF5.10 PE=2 SV=1//1.47701e-22
ref0019788-exonerate_est2genome-gene-0.0	0	0	0	0	GO:0044763//GO:0051179//GO:0055085//GO:0044765//GO:0051234//GO:0008150//GO:1902578//GO:0009987//GO:0044699//GO:0006810	single-organism cellular process//localization//transmembrane transport//single-organism transport//establishment of localization//biological_process//single-organism localization//cellular process//single-organism process//transport	GO:0016021//GO:0005575//GO:0031224//GO:0016020//GO:0044425	integral component of membrane//cellular_component//intrinsic component of membrane//membrane//membrane part	GO:0004930//GO:0004872//GO:0003674//GO:0004871//GO:0060089//GO:0038023//GO:0005215//GO:0004888	G-protein coupled receptor activity//receptor activity//molecular_function//signal transducer activity//molecular transducer activity//signaling receptor activity//transporter activity//transmembrane signaling receptor activity	sp|P46032|PTR2_ARATH Protein NRT1/ PTR FAMILY 8.3 OS=Arabidopsis thaliana GN=NPF8.3 PE=1 SV=1//1.12165e-171
ref0019788-exonerate_est2genome-gene-0.2	0	0	0	0	--	--	--	--	--	--	sp|Q93Z20|PTR17_ARATH Protein NRT1/ PTR FAMILY 8.5 OS=Arabidopsis thaliana GN=NPF8.5 PE=2 SV=1//3.7954e-13
ref0019788-snap-gene-0.7	0	0	0	0	GO:0008150//GO:0051234//GO:0051179//GO:0006810	biological_process//establishment of localization//localization//transport	GO:0016020//GO:0005575	membrane//cellular_component	GO:0060089//GO:0004871//GO:0003674//GO:0004872//GO:0004930//GO:0004888//GO:0038023//GO:0005215	molecular transducer activity//signal transducer activity//molecular_function//receptor activity//G-protein coupled receptor activity//transmembrane signaling receptor activity//signaling receptor activity//transporter activity	sp|P46032|PTR2_ARATH Protein NRT1/ PTR FAMILY 8.3 OS=Arabidopsis thaliana GN=NPF8.3 PE=1 SV=1//1.16234e-24
ref0019788-snap-gene-0.9	0	0	0	0	GO:0006810//GO:0051179//GO:0051234//GO:0008150	transport//localization//establishment of localization//biological_process	GO:0005576//GO:0005575//GO:0016020	extracellular region//cellular_component//membrane	GO:0016248//GO:0005215//GO:0098772//GO:0003674//GO:0016247//GO:0008200	channel inhibitor activity//transporter activity//molecular function regulator//molecular_function//channel regulator activity//ion channel inhibitor activity	sp|Q93Z20|PTR17_ARATH Protein NRT1/ PTR FAMILY 8.5 OS=Arabidopsis thaliana GN=NPF8.5 PE=2 SV=1//5.25927e-08
ref0020585-exonerate_est2genome-gene-0.0	0	0	0	0	GO:0008150//GO:0051234//GO:0051179//GO:0006810	biological_process//establishment of localization//localization//transport	GO:0016020//GO:0005575	membrane//cellular_component	GO:0003674//GO:0005488//GO:0005215//GO:0005515	molecular_function//binding//transporter activity//protein binding	sp|Q9FNL7|PTR3_ARATH Protein NRT1/ PTR FAMILY 5.2 OS=Arabidopsis thaliana GN=NPF5.2 PE=2 SV=1//0
ref0020585-snap-gene-0.14	0.0181756	0	0	0	GO:0031323//GO:0046483//GO:0009059//GO:0044271//GO:0008152//GO:1903506//GO:0016070//GO:0051252//GO:0031326//GO:0006810//GO:0034654//GO:0071704//GO:0009058//GO:1901362//GO:2000112//GO:0080090//GO:0097659//GO:0009987//GO:0006351//GO:0051171//GO:0010468//GO:0044238//GO:0050794//GO:1901576//GO:0090304//GO:0006807//GO:0032774//GO:0009889//GO:0044237//GO:0010556//GO:0019222//GO:0019438//GO:0019219//GO:…	regulation of cellular metabolic process//heterocycle metabolic process//macromolecule biosynthetic process//cellular nitrogen compound biosynthetic process//metabolic process//regulation of nucleic acid-templated transcription//RNA metabolic process//regulation of RNA metabolic process//regulation of cellular biosynthetic process//transport//nucleobase-containing compound biosynthetic process//o…	GO:0016020//GO:0005575	membrane//cellular_component	GO:0005515//GO:1901363//GO:0003676//GO:0005215//GO:0001071//GO:0003677//GO:0005488//GO:0043565//GO:0097159//GO:0003700//GO:0003674	protein binding//heterocyclic compound binding//nucleic acid binding//transporter activity//nucleic acid binding transcription factor activity//DNA binding//binding//sequence-specific DNA binding//organic cyclic compound binding//transcription factor activity, sequence-specific DNA binding//molecular_function	sp|Q9FNL7|PTR3_ARATH Protein NRT1/ PTR FAMILY 5.2 OS=Arabidopsis thaliana GN=NPF5.2 PE=2 SV=1//9.55375e-30
ref0020744-exonerate_est2genome-gene-0.0	0	0	0	0	GO:0008150//GO:0051234//GO:0044765//GO:0044763//GO:0051179//GO:0055085//GO:0044699//GO:0006810//GO:0009987//GO:1902578	biological_process//establishment of localization//single-organism transport//single-organism cellular process//localization//transmembrane transport//single-organism process//transport//cellular process//single-organism localization	GO:0031224//GO:0016020//GO:0005575//GO:0016021//GO:0044425	intrinsic component of membrane//membrane//cellular_component//integral component of membrane//membrane part	GO:0003674//GO:0005215	molecular_function//transporter activity	sp|Q0WP01|PTR9_ARATH Protein NRT1/ PTR FAMILY 5.10 OS=Arabidopsis thaliana GN=NPF5.10 PE=2 SV=1//1.05986e-179
ref0020744-snap-gene-0.1	0	0	0	0	GO:1902578//GO:0009987//GO:0044699//GO:0006810//GO:0044763//GO:0055085//GO:0051179//GO:0044765//GO:0051234//GO:0008150	single-organism localization//cellular process//single-organism process//transport//single-organism cellular process//transmembrane transport//localization//single-organism transport//establishment of localization//biological_process	GO:0044425//GO:0016021//GO:0005575//GO:0031224//GO:0016020	membrane part//integral component of membrane//cellular_component//intrinsic component of membrane//membrane	GO:0005215//GO:0003674	transporter activity//molecular_function	sp|Q0WP01|PTR9_ARATH Protein NRT1/ PTR FAMILY 5.10 OS=Arabidopsis thaliana GN=NPF5.10 PE=2 SV=1//7.06824e-17
ref0020801-exonerate_est2genome-gene-0.0	0	0	0	0	--	--	--	--	--	--	sp|Q9LV10|PTR53_ARATH Protein NRT1/ PTR FAMILY 2.11 OS=Arabidopsis thaliana GN=NPF2.11 PE=1 SV=1//7.71282e-13
ref0020801-snap-gene-0.1	16.8076	18.1144	21.2217	26.3212	GO:0048285//GO:0007049//GO:0035825//GO:0007126//GO:0046483//GO:0008152//GO:0044710//GO:0009987//GO:0044238//GO:1903046//GO:0071840//GO:0006810//GO:0071704//GO:0044699//GO:0044763//GO:0044260//GO:0000003//GO:0051179//GO:0016043//GO:0006807//GO:0007131//GO:0090304//GO:0044237//GO:1902589//GO:0034641//GO:0007127//GO:0006259//GO:0043170//GO:0006310//GO:0051234//GO:0000280//GO:0022402//GO:0051321//GO:…	organelle fission//cell cycle//reciprocal DNA recombination//meiotic nuclear division//heterocycle metabolic process//metabolic process//single-organism metabolic process//cellular process//primary metabolic process//meiotic cell cycle process//cellular component organization or biogenesis//transport//organic substance metabolic process//single-organism process//single-organism cellular process//…	GO:0005575//GO:0016020	cellular_component//membrane	GO:0005215//GO:0003674	transporter activity//molecular_function	sp|Q9LV10|PTR53_ARATH Protein NRT1/ PTR FAMILY 2.11 OS=Arabidopsis thaliana GN=NPF2.11 PE=1 SV=1//2.06098e-172
ref0021376-exonerate_est2genome-gene-0.2	0	0	0	0	GO:0009987//GO:0044699//GO:0006810//GO:1902578//GO:0051234//GO:0008150//GO:0051179//GO:0055085//GO:0044763//GO:0044765	cellular process//single-organism process//transport//single-organism localization//establishment of localization//biological_process//localization//transmembrane transport//single-organism cellular process//single-organism transport	GO:0044425//GO:0005575//GO:0031224//GO:0016020//GO:0016021	membrane part//cellular_component//intrinsic component of membrane//membrane//integral component of membrane	--	--	sp|P0DKH0|NRT22_ORYSJ High-affinity nitrate transporter 2.2 OS=Oryza sativa subsp. japonica GN=NRT2.2 PE=1 SV=1//0
ref0021376-processed-gene-0.29	0.366772	0	0	0	GO:0051179//GO:0055085//GO:0044763//GO:0044765//GO:0051234//GO:0008150//GO:1902578//GO:0009987//GO:0044699//GO:0006810	localization//transmembrane transport//single-organism cellular process//single-organism transport//establishment of localization//biological_process//single-organism localization//cellular process//single-organism process//transport	GO:0016021//GO:0005575//GO:0031224//GO:0016020//GO:0044425	integral component of membrane//cellular_component//intrinsic component of membrane//membrane//membrane part	--	--	sp|P0DKH0|NRT22_ORYSJ High-affinity nitrate transporter 2.2 OS=Oryza sativa subsp. japonica GN=NRT2.2 PE=1 SV=1//0
ref0021376-processed-gene-0.8	3.0967	0.460293	0.498588	0.343011	GO:0044765//GO:0055085//GO:0051179//GO:0044763//GO:0008150//GO:0051234//GO:1902578//GO:0006810//GO:0044699//GO:0009987	single-organism transport//transmembrane transport//localization//single-organism cellular process//biological_process//establishment of localization//single-organism localization//transport//single-organism process//cellular process	GO:0016021//GO:0016020//GO:0031224//GO:0005575//GO:0044425	integral component of membrane//membrane//intrinsic component of membrane//cellular_component//membrane part	--	--	sp|P0DKH0|NRT22_ORYSJ High-affinity nitrate transporter 2.2 OS=Oryza sativa subsp. japonica GN=NRT2.2 PE=1 SV=1//0
ref0021687-exonerate_est2genome-gene-0.0	0	0	0	0	GO:1902578//GO:0006810//GO:0044699//GO:0009987//GO:0044765//GO:0055085//GO:0051179//GO:0044763//GO:0008150//GO:0051234	single-organism localization//transport//single-organism process//cellular process//single-organism transport//transmembrane transport//localization//single-organism cellular process//biological_process//establishment of localization	GO:0044425//GO:0016021//GO:0016020//GO:0031224//GO:0005575	membrane part//integral component of membrane//membrane//intrinsic component of membrane//cellular_component	GO:0005215//GO:0022857//GO:0003674	transporter activity//transmembrane transporter activity//molecular_function	sp|Q9LV10|PTR53_ARATH Protein NRT1/ PTR FAMILY 2.11 OS=Arabidopsis thaliana GN=NPF2.11 PE=1 SV=1//7.59356e-54
ref0021687-processed-gene-0.1	0	0.0662947	0.219374	0.206328	GO:0009987//GO:0046942//GO:0015849//GO:0015718//GO:0015711//GO:0006810//GO:0006820//GO:0044699//GO:0015725//GO:0071702//GO:0042873//GO:0034220//GO:1902578//GO:0034219//GO:0051234//GO:0006811//GO:0098656//GO:0035429//GO:0008150//GO:1903825//GO:0008643//GO:0055085//GO:0051179//GO:0044763//GO:0044765	cellular process//carboxylic acid transport//organic acid transport//monocarboxylic acid transport//organic anion transport//transport//anion transport//single-organism process//gluconate transport//organic substance transport//aldonate transport//ion transmembrane transport//single-organism localization//carbohydrate transmembrane transport//establishment of localization//ion transport//anion tr…	GO:0098796//GO:0005737//GO:0098588//GO:0043227//GO:0044432//GO:0044425//GO:0044446//GO:0030176//GO:0005789//GO:0044464//GO:0044444//GO:0031090//GO:0005623//GO:0031301//GO:0043234//GO:0042765//GO:0043226//GO:0005575//GO:0031300//GO:0044424//GO:0016020//GO:0012505//GO:0005622//GO:0032991//GO:0044422//GO:0042175//GO:0031227//GO:0031224//GO:0043231//GO:0016021//GO:1902494//GO:0043229//GO:0005783	membrane protein complex//cytoplasm//bounding membrane of organelle//membrane-bounded organelle//endoplasmic reticulum part//membrane part//intracellular organelle part//integral component of endoplasmic reticulum membrane//endoplasmic reticulum membrane//cell part//cytoplasmic part//organelle membrane//cell//integral component of organelle membrane//protein complex//GPI-anchor transamidase compl…	GO:0015075//GO:0005215//GO:0022857//GO:0008509//GO:0015128//GO:0022891//GO:0042879//GO:0046943//GO:1901476//GO:0003674//GO:0008514//GO:0005342//GO:0008028//GO:0015144//GO:0022892	ion transmembrane transporter activity//transporter activity//transmembrane transporter activity//anion transmembrane transporter activity//gluconate transmembrane transporter activity//substrate-specific transmembrane transporter activity//aldonate transmembrane transporter activity//carboxylic acid transmembrane transporter activity//carbohydrate transporter activity//molecular_function//organi…	sp|Q9M9V7|PTR8_ARATH Protein NRT1/ PTR FAMILY 2.9 OS=Arabidopsis thaliana GN=NPF2.9 PE=1 SV=1//9.31686e-144
ref0023066-snap-gene-0.9	1.38172	0.504833	0.390971	0.566203	GO:0044765//GO:0044763//GO:0051179//GO:0055085//GO:0008150//GO:0051234//GO:1902578//GO:0006810//GO:0044699//GO:0009987	single-organism transport//single-organism cellular process//localization//transmembrane transport//biological_process//establishment of localization//single-organism localization//transport//single-organism process//cellular process	GO:0016021//GO:0005622//GO:0016020//GO:0044424//GO:0031224//GO:0005575//GO:0044464//GO:0005623//GO:0044425//GO:0005737	integral component of membrane//intracellular//membrane//intracellular part//intrinsic component of membrane//cellular_component//cell part//cell//membrane part//cytoplasm	GO:0003677//GO:0005488//GO:0097159//GO:0003674//GO:0003690//GO:1901363//GO:0043566//GO:0003676//GO:0005215	DNA binding//binding//organic cyclic compound binding//molecular_function//double-stranded DNA binding//heterocyclic compound binding//structure-specific DNA binding//nucleic acid binding//transporter activity	sp|Q56XQ6|PTR15_ARATH Protein NRT1/ PTR FAMILY 4.4 OS=Arabidopsis thaliana GN=NPF4.4 PE=2 SV=1//1.83609e-99
ref0023145-exonerate_est2genome-gene-0.0	148.414	38.8391	22.1807	15.829	GO:1903509//GO:1901137//GO:0046493//GO:0044237//GO:1901576//GO:0051179//GO:0006664//GO:0044763//GO:0008150//GO:0006793//GO:0009312//GO:0016051//GO:0009245//GO:1901135//GO:0046467//GO:1901269//GO:0044723//GO:0006629//GO:0051234//GO:0090407//GO:0044249//GO:0009311//GO:0008152//GO:0044710//GO:0044255//GO:0006796//GO:0006643//GO:0006644//GO:0044699//GO:0019637//GO:0006810//GO:0009058//GO:0071704//GO:…	liposaccharide metabolic process//carbohydrate derivative biosynthetic process//lipid A metabolic process//cellular metabolic process//organic substance biosynthetic process//localization//glycolipid metabolic process//single-organism cellular process//biological_process//phosphorus metabolic process//oligosaccharide biosynthetic process//carbohydrate biosynthetic process//lipid A biosynthetic pr…	GO:0016020//GO:0005575	membrane//cellular_component	GO:0003824//GO:0016757//GO:0003674//GO:0016740//GO:0016758//GO:0008194//GO:0008915//GO:0005215	catalytic activity//transferase activity, transferring glycosyl groups//molecular_function//transferase activity//transferase activity, transferring hexosyl groups//UDP-glycosyltransferase activity//lipid-A-disaccharide synthase activity//transporter activity	sp|Q8VYE4|PTR12_ARATH Protein NRT1/ PTR FAMILY 4.5 OS=Arabidopsis thaliana GN=NPF4.5 PE=2 SV=1//1.13784e-08
ref0023145-exonerate_est2genome-gene-0.1	0	0	0	0	GO:1902578//GO:0044699//GO:0006810//GO:0009987//GO:0044765//GO:0044763//GO:0051179//GO:0055085//GO:0008150//GO:0051234	single-organism localization//single-organism process//transport//cellular process//single-organism transport//single-organism cellular process//localization//transmembrane transport//biological_process//establishment of localization	GO:0044425//GO:0016021//GO:0031224//GO:0016020//GO:0005575	membrane part//integral component of membrane//intrinsic component of membrane//membrane//cellular_component	GO:0005215//GO:0003674	transporter activity//molecular_function	sp|Q56XQ6|PTR15_ARATH Protein NRT1/ PTR FAMILY 4.4 OS=Arabidopsis thaliana GN=NPF4.4 PE=2 SV=1//3.10225e-101
ref0023145-snap-gene-0.10	0.229693	0.120766	0.228956	0.154838	GO:0044085//GO:0008150//GO:0071822//GO:0065003//GO:0070271//GO:0006461//GO:0051234//GO:0043933//GO:0022607//GO:0044765//GO:0016043//GO:0044763//GO:0051179//GO:0055085//GO:0044699//GO:0071840//GO:0006810//GO:0034622//GO:0009987//GO:0043623//GO:0017004//GO:1902578	cellular component biogenesis//biological_process//protein complex subunit organization//macromolecular complex assembly//protein complex biogenesis//protein complex assembly//establishment of localization//macromolecular complex subunit organization//cellular component assembly//single-organism transport//cellular component organization//single-organism cellular process//localization//transmembr…	GO:0031224//GO:0032991//GO:0016020//GO:0044424//GO:0005622//GO:0044436//GO:0005575//GO:0009512//GO:0016021//GO:0070069//GO:0044425//GO:0009579//GO:0043234//GO:0005623//GO:0044464	intrinsic component of membrane//macromolecular complex//membrane//intracellular part//intracellular//thylakoid part//cellular_component//cytochrome b6f complex//integral component of membrane//cytochrome complex//membrane part//thylakoid//protein complex//cell//cell part	GO:0009055//GO:0003674//GO:0045158//GO:0022857//GO:0005215	electron carrier activity//molecular_function//electron transporter, transferring electrons within cytochrome b6/f complex of photosystem II activity//transmembrane transporter activity//transporter activity	sp|Q8H157|PTR19_ARATH Protein NRT1/ PTR FAMILY 4.6 OS=Arabidopsis thaliana GN=NPF4.6 PE=1 SV=1//3.66693e-27
ref0023145-snap-gene-0.12	0.469945	0.418728	0.662816	0.364205	GO:1901678//GO:0071702//GO:1902578//GO:0055114//GO:0017004//GO:0043623//GO:0008152//GO:0044710//GO:0034622//GO:0022900//GO:0009987//GO:0044699//GO:0015886//GO:0071840//GO:0006810//GO:0044763//GO:0006091//GO:0051179//GO:0055085//GO:0022607//GO:0044237//GO:0044765//GO:0016043//GO:0070271//GO:0006461//GO:0051181//GO:0051234//GO:0043933//GO:0044085//GO:0008150//GO:0065003//GO:0071705//GO:0071822	iron coordination entity transport//organic substance transport//single-organism localization//oxidation-reduction process//cytochrome complex assembly//cellular protein complex assembly//metabolic process//single-organism metabolic process//cellular macromolecular complex assembly//electron transport chain//cellular process//single-organism process//heme transport//cellular component organizatio…	GO:0043234//GO:0005623//GO:0044464//GO:0031967//GO:0044444//GO:0031090//GO:0070469//GO:0043226//GO:0098798//GO:0019866//GO:0043227//GO:0005737//GO:0044429//GO:0030964//GO:0098796//GO:0005743//GO:0098803//GO:0045271//GO:0044425//GO:0044446//GO:0005747//GO:0016021//GO:0005740//GO:0043231//GO:0005739//GO:0031975//GO:0043229//GO:0005746//GO:0098800//GO:1990204//GO:1902494//GO:0031966//GO:0005575//GO:…	protein complex//cell//cell part//organelle envelope//cytoplasmic part//organelle membrane//respiratory chain//organelle//mitochondrial protein complex//organelle inner membrane//membrane-bounded organelle//cytoplasm//mitochondrial part//NADH dehydrogenase complex//membrane protein complex//mitochondrial inner membrane//respiratory chain complex//respiratory chain complex I//membrane part//intrac…	GO:0022857//GO:0005215//GO:0042302//GO:0005198//GO:0003674	transmembrane transporter activity//transporter activity//structural constituent of cuticle//structural molecule activity//molecular_function	sp|Q93Z20|PTR17_ARATH Protein NRT1/ PTR FAMILY 8.5 OS=Arabidopsis thaliana GN=NPF8.5 PE=2 SV=1//1.79701e-61
ref0023145-snap-gene-0.13	0.0728739	0.0189066	0.024407	0.0209478	GO:1902578//GO:0009987//GO:0044699//GO:0006810//GO:0044763//GO:0051179//GO:0055085//GO:0044765//GO:0051234//GO:0008150	single-organism localization//cellular process//single-organism process//transport//single-organism cellular process//localization//transmembrane transport//single-organism transport//establishment of localization//biological_process	GO:0044425//GO:0016021//GO:0005575//GO:0031224//GO:0016020	membrane part//integral component of membrane//cellular_component//intrinsic component of membrane//membrane	GO:0005215//GO:0003674	transporter activity//molecular_function	sp|Q8H157|PTR19_ARATH Protein NRT1/ PTR FAMILY 4.6 OS=Arabidopsis thaliana GN=NPF4.6 PE=1 SV=1//4.10324e-17
ref0023145-snap-gene-0.14	26.4228	4.39756	3.22059	1.50928	GO:0051234//GO:0008150//GO:0044763//GO:0055085//GO:0051179//GO:0044765//GO:0009987//GO:0006810//GO:0044699//GO:1902578	establishment of localization//biological_process//single-organism cellular process//transmembrane transport//localization//single-organism transport//cellular process//transport//single-organism process//single-organism localization	GO:0005575//GO:0016020//GO:0031224//GO:0016021//GO:0044425	cellular_component//membrane//intrinsic component of membrane//integral component of membrane//membrane part	GO:0003674//GO:0005215//GO:0022857	molecular_function//transporter activity//transmembrane transporter activity	sp|Q8VYE4|PTR12_ARATH Protein NRT1/ PTR FAMILY 4.5 OS=Arabidopsis thaliana GN=NPF4.5 PE=2 SV=1//6.51483e-25
ref0023145-snap-gene-0.15	0	0.0225043	0	0.0219757	GO:0006810//GO:0044699//GO:0009987//GO:1902578//GO:0008150//GO:0051234//GO:0044765//GO:0044763//GO:0055085//GO:0051179	transport//single-organism process//cellular process//single-organism localization//biological_process//establishment of localization//single-organism transport//single-organism cellular process//transmembrane transport//localization	GO:0044425//GO:0016020//GO:0031224//GO:0005575//GO:0016021	membrane part//membrane//intrinsic component of membrane//cellular_component//integral component of membrane	GO:0005215//GO:0003674	transporter activity//molecular_function	sp|Q8H157|PTR19_ARATH Protein NRT1/ PTR FAMILY 4.6 OS=Arabidopsis thaliana GN=NPF4.6 PE=1 SV=1//2.72402e-07
ref0023569-exonerate_est2genome-gene-0.3	0	0	0	0	GO:0006810//GO:0051179//GO:0008150//GO:0051234	transport//localization//biological_process//establishment of localization	GO:0016020//GO:0005575	membrane//cellular_component	GO:0005215//GO:0003674	transporter activity//molecular_function	sp|Q0WP01|PTR9_ARATH Protein NRT1/ PTR FAMILY 5.10 OS=Arabidopsis thaliana GN=NPF5.10 PE=2 SV=1//5.71005e-106
ref0023569-snap-gene-0.17	1.29848	0.508049	0.180813	0.0769674	GO:0044700//GO:0007154//GO:0006468//GO:1902578//GO:0006796//GO:0008152//GO:0050896//GO:0006464//GO:0009987//GO:0050794//GO:0044238//GO:0007186//GO:0071704//GO:0019538//GO:0006810//GO:0043412//GO:0007165//GO:0044699//GO:0051179//GO:0050789//GO:0055085//GO:0023052//GO:0044763//GO:0044260//GO:0016310//GO:0044765//GO:0044237//GO:0051234//GO:0043170//GO:0036211//GO:0065007//GO:0006793//GO:0051716//GO:…	single organism signaling//cell communication//protein phosphorylation//single-organism localization//phosphate-containing compound metabolic process//metabolic process//response to stimulus//cellular protein modification process//cellular process//regulation of cellular process//primary metabolic process//G-protein coupled receptor signaling pathway//organic substance metabolic process//protein …	GO:0044425//GO:0016021//GO:0005575//GO:0016020//GO:0031224	membrane part//integral component of membrane//cellular_component//membrane//intrinsic component of membrane	GO:0016503//GO:0004932//GO:0043167//GO:0022891//GO:0097367//GO:0046872//GO:0000166//GO:0005515//GO:0001882//GO:0016681//GO:0016740//GO:0015077//GO:0004672//GO:0016491//GO:0008324//GO:0015075//GO:0005215//GO:0016772//GO:0022857//GO:0008528//GO:0038023//GO:0022890//GO:1901265//GO:0001883//GO:0001653//GO:0004888//GO:0016773//GO:0032555//GO:1901363//GO:0008121//GO:0043169//GO:0035639//GO:0046914//GO:…	pheromone receptor activity//mating-type factor pheromone receptor activity//ion binding//substrate-specific transmembrane transporter activity//carbohydrate derivative binding//metal ion binding//nucleotide binding//protein binding//nucleoside binding//oxidoreductase activity, acting on diphenols and related substances as donors, cytochrome as acceptor//transferase activity//monovalent inorganic…	sp|Q9C7U1|PTR25_ARATH Protein NRT1/ PTR FAMILY 5.12 OS=Arabidopsis thaliana GN=NPF5.12 PE=2 SV=1//8.49671e-107
ref0023824-exonerate_est2genome-gene-0.1	0	0	0	0	GO:0051234//GO:0008150//GO:0051179//GO:0006810	establishment of localization//biological_process//localization//transport	GO:0005575//GO:0016020	cellular_component//membrane	GO:0003674//GO:0005215	molecular_function//transporter activity	sp|Q9FNL7|PTR3_ARATH Protein NRT1/ PTR FAMILY 5.2 OS=Arabidopsis thaliana GN=NPF5.2 PE=2 SV=1//0
ref0023824-snap-gene-0.10	0.0753878	0.116535	0.0649194	0.211214	GO:0045333//GO:1901657//GO:0009161//GO:0044238//GO:0044711//GO:0009119//GO:1901659//GO:0072522//GO:0009987//GO:0006812//GO:0022900//GO:0009145//GO:0009168//GO:0006753//GO:0009150//GO:1901362//GO:0044281//GO:0046390//GO:0009144//GO:0098662//GO:0044699//GO:0009165//GO:0046128//GO:0072521//GO:0009058//GO:0071704//GO:0034654//GO:0019637//GO:0006810//GO:0006119//GO:0009127//GO:0009117//GO:1902578//GO:…	cellular respiration//glycosyl compound metabolic process//ribonucleoside monophosphate metabolic process//primary metabolic process//single-organism biosynthetic process//ribonucleoside metabolic process//glycosyl compound biosynthetic process//purine-containing compound biosynthetic process//cellular process//cation transport//electron transport chain//purine nucleoside triphosphate biosyntheti…	GO:0045259//GO:0098796//GO:0033177//GO:0044425//GO:0005623//GO:0043234//GO:0044464//GO:0005575//GO:0031224//GO:0005622//GO:0044424//GO:0016020//GO:0032991//GO:0045263//GO:0016021//GO:0016469	proton-transporting ATP synthase complex//membrane protein complex//proton-transporting two-sector ATPase complex, proton-transporting domain//membrane part//cell//protein complex//cell part//cellular_component//intrinsic component of membrane//intracellular//intracellular part//membrane//macromolecular complex//proton-transporting ATP synthase complex, coupling factor F(o)//integral component of…	GO:0022857//GO:0015075//GO:0005215//GO:0022890//GO:0016651//GO:0022891//GO:0015077//GO:0008324//GO:0016491//GO:0003674//GO:0003824//GO:0015078//GO:0022892	transmembrane transporter activity//ion transmembrane transporter activity//transporter activity//inorganic cation transmembrane transporter activity//oxidoreductase activity, acting on NAD(P)H//substrate-specific transmembrane transporter activity//monovalent inorganic cation transmembrane transporter activity//cation transmembrane transporter activity//oxidoreductase activity//molecular_functio…	sp|Q9FNL7|PTR3_ARATH Protein NRT1/ PTR FAMILY 5.2 OS=Arabidopsis thaliana GN=NPF5.2 PE=2 SV=1//8.46125e-34
ref0024248-exonerate_est2genome-gene-0.0	0	0	0	0	GO:0051817//GO:0035821//GO:0044068//GO:0065008//GO:0019048//GO:0044763//GO:0051179//GO:0050789//GO:0023052//GO:0065007//GO:0051716//GO:0016032//GO:0008150//GO:0051234//GO:0044764//GO:0051704//GO:0050896//GO:0044700//GO:0044403//GO:0007154//GO:0044419//GO:0006810//GO:0044003//GO:0044699//GO:0051701//GO:0007165//GO:0009987//GO:0007186//GO:0019054//GO:0050794	modification of morphology or physiology of other organism involved in symbiotic interaction//modification of morphology or physiology of other organism//modulation by symbiont of host cellular process//regulation of biological quality//modulation by virus of host morphology or physiology//single-organism cellular process//localization//regulation of biological process//signaling//biological regu…	GO:0016021//GO:0016020//GO:0031224//GO:0005575//GO:0044425	integral component of membrane//membrane//intrinsic component of membrane//cellular_component//membrane part	GO:0004872//GO:0004930//GO:0004871//GO:0060089//GO:0030234//GO:0003674//GO:0004857//GO:0004888//GO:0098772//GO:0005215//GO:0038023	receptor activity//G-protein coupled receptor activity//signal transducer activity//molecular transducer activity//enzyme regulator activity//molecular_function//enzyme inhibitor activity//transmembrane signaling receptor activity//molecular function regulator//transporter activity//signaling receptor activity	sp|Q93VV5|PTR16_ARATH Protein NRT1/ PTR FAMILY 4.3 OS=Arabidopsis thaliana GN=NPF4.3 PE=2 SV=1//0
ref0024248-snap-gene-0.7	0	0	0	0	GO:0090529//GO:0065007//GO:0051716//GO:0006826//GO:0016032//GO:0051301//GO:0008150//GO:0044085//GO:0051234//GO:0006811//GO:1902410//GO:0000041//GO:0022402//GO:0035821//GO:0030001//GO:1903047//GO:0000917//GO:0051817//GO:0016043//GO:0044068//GO:0015684//GO:0044765//GO:0070838//GO:0072511//GO:0022607//GO:0065008//GO:0051179//GO:0000278//GO:0050789//GO:0055085//GO:0023052//GO:0000003//GO:0019048//GO:…	cell septum assembly//biological regulation//cellular response to stimulus//iron ion transport//viral process//cell division//biological_process//cellular component biogenesis//establishment of localization//ion transport//mitotic cytokinetic process//transition metal ion transport//cell cycle process//modification of morphology or physiology of other organism//metal ion transport//mitotic cell c…	GO:0005622//GO:0016020//GO:0044424//GO:0031224//GO:0005575//GO:0016021//GO:0044425//GO:0005737//GO:0044464//GO:0005623	intracellular//membrane//intracellular part//intrinsic component of membrane//cellular_component//integral component of membrane//membrane part//cytoplasm//cell part//cell	GO:0032549//GO:0032553//GO:0032550//GO:0097159//GO:0042626//GO:0032559//GO:0003724//GO:0030554//GO:0036094//GO:0003824//GO:0003674//GO:0030234//GO:0016887//GO:0004857//GO:0016817//GO:0046873//GO:0003723//GO:0032561//GO:0017076//GO:0015093//GO:0015405//GO:0072509//GO:0005524//GO:0016787//GO:0035639//GO:0016820//GO:0022892//GO:0043168//GO:0003924//GO:0005488//GO:0022890//GO:1901265//GO:0042623//GO:…	ribonucleoside binding//ribonucleotide binding//purine ribonucleoside binding//organic cyclic compound binding//ATPase activity, coupled to transmembrane movement of substances//adenyl ribonucleotide binding//RNA helicase activity//adenyl nucleotide binding//small molecule binding//catalytic activity//molecular_function//enzyme regulator activity//ATPase activity//enzyme inhibitor activity//hydro…	sp|Q56XQ6|PTR15_ARATH Protein NRT1/ PTR FAMILY 4.4 OS=Arabidopsis thaliana GN=NPF4.4 PE=2 SV=1//1.9291e-28
ref0024248-snap-gene-0.8	0	0	0	0	GO:0050794//GO:0019054//GO:0009987//GO:0051234//GO:0051701//GO:0044003//GO:0008150//GO:0016032//GO:0006810//GO:0065007//GO:0044419//GO:0051179//GO:0050789//GO:0019048//GO:0065008//GO:0044403//GO:0044068//GO:0051704//GO:0044764//GO:0035821//GO:0051817	regulation of cellular process//modulation by virus of host process//cellular process//establishment of localization//interaction with host//modification by symbiont of host morphology or physiology//biological_process//viral process//transport//biological regulation//interspecies interaction between organisms//localization//regulation of biological process//modulation by virus of host morphology…	GO:0005575//GO:0016020	cellular_component//membrane	GO:0004857//GO:0003674//GO:0005215//GO:0030234//GO:0098772	enzyme inhibitor activity//molecular_function//transporter activity//enzyme regulator activity//molecular function regulator	sp|Q93VV5|PTR16_ARATH Protein NRT1/ PTR FAMILY 4.3 OS=Arabidopsis thaliana GN=NPF4.3 PE=2 SV=1//4.71213e-27
ref0024248-snap-gene-0.9	0	0	0	0	GO:0051716//GO:0090529//GO:0065007//GO:0044085//GO:0051301//GO:0008150//GO:0006826//GO:0051234//GO:0022402//GO:0000041//GO:0006811//GO:1902410//GO:0016043//GO:0000917//GO:0030001//GO:1903047//GO:0070838//GO:0072511//GO:0022607//GO:0015684//GO:0044765//GO:0044763//GO:0000003//GO:0023052//GO:0050789//GO:0000278//GO:0051179//GO:0035556//GO:0000910//GO:0071840//GO:0006810//GO:0032506//GO:0044699//GO:…	cellular response to stimulus//cell septum assembly//biological regulation//cellular component biogenesis//cell division//biological_process//iron ion transport//establishment of localization//cell cycle process//transition metal ion transport//ion transport//mitotic cytokinetic process//cellular component organization//barrier septum assembly//metal ion transport//mitotic cell cycle process//div…	GO:0016020//GO:0044424//GO:0005622//GO:0031224//GO:0005575//GO:0016021//GO:0044425//GO:0005737//GO:0044464//GO:0005623	membrane//intracellular part//intracellular//intrinsic component of membrane//cellular_component//integral component of membrane//membrane part//cytoplasm//cell part//cell	GO:0032550//GO:0097159//GO:0032549//GO:0032553//GO:0003824//GO:0030554//GO:0036094//GO:0060089//GO:0032559//GO:0003724//GO:0004871//GO:0003674//GO:0046873//GO:0016887//GO:0016817//GO:0015093//GO:0004872//GO:0017076//GO:0032561//GO:0003723//GO:0016787//GO:0005524//GO:0072509//GO:0035639//GO:0005488//GO:0003924//GO:0022892//GO:0004930//GO:0043168//GO:0004888//GO:0001883//GO:0022890//GO:1901265//GO:…	purine ribonucleoside binding//organic cyclic compound binding//ribonucleoside binding//ribonucleotide binding//catalytic activity//adenyl nucleotide binding//small molecule binding//molecular transducer activity//adenyl ribonucleotide binding//RNA helicase activity//signal transducer activity//molecular_function//metal ion transmembrane transporter activity//ATPase activity//hydrolase activity, …	sp|Q56XQ6|PTR15_ARATH Protein NRT1/ PTR FAMILY 4.4 OS=Arabidopsis thaliana GN=NPF4.4 PE=2 SV=1//2.09155e-104
ref0024354-exonerate_est2genome-gene-0.0	0	0	0	0	GO:1901362//GO:0044281//GO:0044699//GO:0009058//GO:0071704//GO:0009987//GO:0044711//GO:0008152//GO:0044271//GO:0044710//GO:0046483//GO:0009236//GO:0006766//GO:0033013//GO:0044283//GO:1901360//GO:0008150//GO:1901564//GO:0042364//GO:0006725//GO:0009110//GO:1901566//GO:0033014//GO:0044249//GO:0034641//GO:0019438//GO:0044237//GO:0006807//GO:0009235//GO:1901576//GO:0044763//GO:0018130//GO:0006767	organic cyclic compound biosynthetic process//small molecule metabolic process//single-organism process//biosynthetic process//organic substance metabolic process//cellular process//single-organism biosynthetic process//metabolic process//cellular nitrogen compound biosynthetic process//single-organism metabolic process//heterocycle metabolic process//cobalamin biosynthetic process//vitamin metab…	--	--	--	--	sp|Q8VZE2|PTR22_ARATH Protein NRT1/ PTR FAMILY 5.14 OS=Arabidopsis thaliana GN=NPF5.14 PE=2 SV=2//3.37294e-35
ref0024354-exonerate_est2genome-gene-0.1	0	0	0	0	GO:0008150//GO:0051234//GO:0051179//GO:0006810	biological_process//establishment of localization//localization//transport	GO:0016020//GO:0005575	membrane//cellular_component	GO:0003674//GO:0005215	molecular_function//transporter activity	sp|Q0WP01|PTR9_ARATH Protein NRT1/ PTR FAMILY 5.10 OS=Arabidopsis thaliana GN=NPF5.10 PE=2 SV=1//3.26303e-94
ref0024354-snap-gene-0.8	0	0	0	0	GO:0008150//GO:0065007//GO:0051716//GO:0051234//GO:0007224//GO:0044763//GO:0050789//GO:0051179//GO:0023052//GO:0044699//GO:0007165//GO:0007166//GO:0006810//GO:0050794//GO:0009987//GO:0050896//GO:0044700//GO:0007154	biological_process//biological regulation//cellular response to stimulus//establishment of localization//smoothened signaling pathway//single-organism cellular process//regulation of biological process//localization//signaling//single-organism process//signal transduction//cell surface receptor signaling pathway//transport//regulation of cellular process//cellular process//response to stimulus//s…	GO:0016020//GO:0005575	membrane//cellular_component	GO:0003674//GO:0005215	molecular_function//transporter activity	sp|Q0WP01|PTR9_ARATH Protein NRT1/ PTR FAMILY 5.10 OS=Arabidopsis thaliana GN=NPF5.10 PE=2 SV=1//5.95071e-18
ref0024389-processed-gene-0.3	204.962	0.0578487	0.0746785	0.135577	GO:1902578//GO:0009987//GO:0006810//GO:0044699//GO:0044763//GO:0051179//GO:0055085//GO:0044765//GO:0051234//GO:0008150	single-organism localization//cellular process//transport//single-organism process//single-organism cellular process//localization//transmembrane transport//single-organism transport//establishment of localization//biological_process	GO:0044425//GO:0016021//GO:0005575//GO:0016020//GO:0031224	membrane part//integral component of membrane//cellular_component//membrane//intrinsic component of membrane	--	--	sp|P0DKH0|NRT22_ORYSJ High-affinity nitrate transporter 2.2 OS=Oryza sativa subsp. japonica GN=NRT2.2 PE=1 SV=1//0
ref0024911-exonerate_est2genome-gene-0.2	0	0	0	0	GO:0006810//GO:0051179//GO:0008150//GO:0051234	transport//localization//biological_process//establishment of localization	GO:0016020//GO:0005575	membrane//cellular_component	GO:0005215//GO:0003674	transporter activity//molecular_function	sp|Q93VV5|PTR16_ARATH Protein NRT1/ PTR FAMILY 4.3 OS=Arabidopsis thaliana GN=NPF4.3 PE=2 SV=1//1.04267e-123
ref0024911-snap-gene-0.17	0.0346408	0	0	0	GO:0051179//GO:0051234//GO:0008150//GO:0006810	localization//establishment of localization//biological_process//transport	GO:0005575//GO:0016020	cellular_component//membrane	GO:0005488//GO:0046914//GO:0043169//GO:0008270//GO:0003674//GO:0046872//GO:0043167//GO:0005215	binding//transition metal ion binding//cation binding//zinc ion binding//molecular_function//metal ion binding//ion binding//transporter activity	sp|Q8H157|PTR19_ARATH Protein NRT1/ PTR FAMILY 4.6 OS=Arabidopsis thaliana GN=NPF4.6 PE=1 SV=1//1.36227e-92
ref0025273-exonerate_est2genome-gene-0.0	0	0	0	0	GO:0051179//GO:0008150//GO:0051234//GO:0006810	localization//biological_process//establishment of localization//transport	GO:0016020//GO:0005575	membrane//cellular_component	GO:0003674//GO:0005215	molecular_function//transporter activity	sp|Q9FNL7|PTR3_ARATH Protein NRT1/ PTR FAMILY 5.2 OS=Arabidopsis thaliana GN=NPF5.2 PE=2 SV=1//0
ref0025273-snap-gene-0.10	0.147733	0.055839	0.0155929	0.0389196	GO:0044765//GO:0016265//GO:0044763//GO:0008219//GO:0055085//GO:0051179//GO:0006915//GO:0008150//GO:0051234//GO:1902578//GO:0006810//GO:0012501//GO:0044699//GO:0009987	single-organism transport//death//single-organism cellular process//cell death//transmembrane transport//localization//apoptotic process//biological_process//establishment of localization//single-organism localization//transport//programmed cell death//single-organism process//cellular process	GO:0016021//GO:0016020//GO:0031224//GO:0005575//GO:0044425	integral component of membrane//membrane//intrinsic component of membrane//cellular_component//membrane part	GO:0003674//GO:0005215	molecular_function//transporter activity	sp|Q9FNL7|PTR3_ARATH Protein NRT1/ PTR FAMILY 5.2 OS=Arabidopsis thaliana GN=NPF5.2 PE=2 SV=1//3.49309e-25
ref0025645-exonerate_est2genome-gene-0.1	0	0	0	0	GO:0051234//GO:0008150//GO:0051179//GO:0006810	establishment of localization//biological_process//localization//transport	GO:0005575//GO:0016020	cellular_component//membrane	GO:0003674//GO:0005215	molecular_function//transporter activity	sp|Q05085|PTR7_ARATH Protein NRT1/ PTR FAMILY 6.3 OS=Arabidopsis thaliana GN=NPF6.3 PE=1 SV=1//2.73298e-135
ref0025645-exonerate_est2genome-gene-1.0	0	0	0	0	GO:0051179//GO:0008150//GO:0051234//GO:0006810	localization//biological_process//establishment of localization//transport	GO:0016020//GO:0005575	membrane//cellular_component	GO:0003674//GO:0005215	molecular_function//transporter activity	sp|Q05085|PTR7_ARATH Protein NRT1/ PTR FAMILY 6.3 OS=Arabidopsis thaliana GN=NPF6.3 PE=1 SV=1//0
ref0025645-snap-gene-0.21	0.211744	6.50574	0.970923	0.627066	GO:1902578//GO:0009987//GO:0006810//GO:0044699//GO:0044763//GO:0055085//GO:0051179//GO:0044765//GO:0051234//GO:0008150	single-organism localization//cellular process//transport//single-organism process//single-organism cellular process//transmembrane transport//localization//single-organism transport//establishment of localization//biological_process	GO:0044425//GO:0016021//GO:0005575//GO:0016020//GO:0031224	membrane part//integral component of membrane//cellular_component//membrane//intrinsic component of membrane	GO:0005215//GO:0003674	transporter activity//molecular_function	sp|Q05085|PTR7_ARATH Protein NRT1/ PTR FAMILY 6.3 OS=Arabidopsis thaliana GN=NPF6.3 PE=1 SV=1//7.89911e-93
ref0025645-snap-gene-1.14	0.354697	0.354972	0.262902	0.32018	GO:1902578//GO:0006810//GO:0044699//GO:0009987//GO:0044765//GO:0055085//GO:0051179//GO:0044763//GO:0008150//GO:0051234	single-organism localization//transport//single-organism process//cellular process//single-organism transport//transmembrane transport//localization//single-organism cellular process//biological_process//establishment of localization	GO:0044425//GO:0016021//GO:0016020//GO:0031224//GO:0005575	membrane part//integral component of membrane//membrane//intrinsic component of membrane//cellular_component	GO:0005215//GO:0003674	transporter activity//molecular_function	sp|Q05085|PTR7_ARATH Protein NRT1/ PTR FAMILY 6.3 OS=Arabidopsis thaliana GN=NPF6.3 PE=1 SV=1//1.10451e-86
ref0025737-processed-gene-0.22	238.397	1.00569	0.332307	0.137226	GO:0008150//GO:0051234//GO:0044765//GO:0051179//GO:0055085//GO:0044763//GO:0006810//GO:0044699//GO:0009987//GO:1902578	biological_process//establishment of localization//single-organism transport//localization//transmembrane transport//single-organism cellular process//transport//single-organism process//cellular process//single-organism localization	GO:0016020//GO:0031224//GO:0005575//GO:0016021//GO:0044425	membrane//intrinsic component of membrane//cellular_component//integral component of membrane//membrane part	--	--	sp|P0DKH0|NRT22_ORYSJ High-affinity nitrate transporter 2.2 OS=Oryza sativa subsp. japonica GN=NRT2.2 PE=1 SV=1//0
ref0027169-processed-gene-0.6	12.7677	1.57104	1.63563	0.747841	GO:0051179//GO:0008150//GO:0051234//GO:0006810	localization//biological_process//establishment of localization//transport	GO:0005634//GO:0043229//GO:0043231//GO:0005622//GO:0016020//GO:0044424//GO:0005575//GO:0043226//GO:0005623//GO:0044464//GO:0043227	nucleus//intracellular organelle//intracellular membrane-bounded organelle//intracellular//membrane//intracellular part//cellular_component//organelle//cell//cell part//membrane-bounded organelle	GO:0016757//GO:0003824//GO:0003674//GO:0016740//GO:0003950//GO:0016763//GO:0005215	transferase activity, transferring glycosyl groups//catalytic activity//molecular_function//transferase activity//NAD+ ADP-ribosyltransferase activity//transferase activity, transferring pentosyl groups//transporter activity	sp|Q9M1E2|PTR37_ARATH Protein NRT1/ PTR FAMILY 2.7 OS=Arabidopsis thaliana GN=NPF2.7 PE=1 SV=1//8.45223e-134
ref0028220-snap-gene-0.5	31.8416	15.8161	22.5938	16.2726	GO:0006810//GO:0051234//GO:0008150//GO:0051179	transport//establishment of localization//biological_process//localization	GO:0005575//GO:0016020	cellular_component//membrane	GO:0005215//GO:0003674	transporter activity//molecular_function	sp|P46032|PTR2_ARATH Protein NRT1/ PTR FAMILY 8.3 OS=Arabidopsis thaliana GN=NPF8.3 PE=1 SV=1//2.24167e-28
ref0029218-exonerate_est2genome-gene-0.0	0	0	0	0	GO:0051234//GO:0008150//GO:0051179//GO:0055085//GO:0044763//GO:0044765//GO:0009987//GO:0006810//GO:0044699//GO:1902578	establishment of localization//biological_process//localization//transmembrane transport//single-organism cellular process//single-organism transport//cellular process//transport//single-organism process//single-organism localization	GO:0005575//GO:0016020//GO:0031224//GO:0016021//GO:0044425	cellular_component//membrane//intrinsic component of membrane//integral component of membrane//membrane part	--	--	sp|P0DKH0|NRT22_ORYSJ High-affinity nitrate transporter 2.2 OS=Oryza sativa subsp. japonica GN=NRT2.2 PE=1 SV=1//0
ref0029218-processed-gene-0.0	125.174	0	0.140275	0	GO:1902578//GO:0009987//GO:0006810//GO:0044699//GO:0044763//GO:0051179//GO:0055085//GO:0044765//GO:0051234//GO:0008150	single-organism localization//cellular process//transport//single-organism process//single-organism cellular process//localization//transmembrane transport//single-organism transport//establishment of localization//biological_process	GO:0044425//GO:0016021//GO:0005575//GO:0016020//GO:0031224	membrane part//integral component of membrane//cellular_component//membrane//intrinsic component of membrane	--	--	sp|P0DKH0|NRT22_ORYSJ High-affinity nitrate transporter 2.2 OS=Oryza sativa subsp. japonica GN=NRT2.2 PE=1 SV=1//0
ref0029218-processed-gene-0.2	3.09816	0	0	0	GO:0044765//GO:0044763//GO:0055085//GO:0051179//GO:0008150//GO:0051234//GO:1902578//GO:0044699//GO:0006810//GO:0009987	single-organism transport//single-organism cellular process//transmembrane transport//localization//biological_process//establishment of localization//single-organism localization//single-organism process//transport//cellular process	GO:0016021//GO:0031224//GO:0016020//GO:0005575//GO:0044425	integral component of membrane//intrinsic component of membrane//membrane//cellular_component//membrane part	--	--	sp|P0DKH0|NRT22_ORYSJ High-affinity nitrate transporter 2.2 OS=Oryza sativa subsp. japonica GN=NRT2.2 PE=1 SV=1//0
ref0029484-exonerate_est2genome-gene-0.0	0	0	0	0	GO:0006810//GO:0051179//GO:0051234//GO:0008150	transport//localization//establishment of localization//biological_process	GO:0005575//GO:0016020	cellular_component//membrane	GO:0005215//GO:0003674	transporter activity//molecular_function	sp|P46032|PTR2_ARATH Protein NRT1/ PTR FAMILY 8.3 OS=Arabidopsis thaliana GN=NPF8.3 PE=1 SV=1//2.00386e-77
ref0029484-exonerate_est2genome-gene-0.1	0	0	0	0	GO:0006810//GO:0051234//GO:0008150//GO:0051179	transport//establishment of localization//biological_process//localization	GO:0005575//GO:0016020	cellular_component//membrane	GO:0005215//GO:0003674	transporter activity//molecular_function	sp|Q9M390|PTR1_ARATH Protein NRT1/ PTR FAMILY 8.1 OS=Arabidopsis thaliana GN=NPF8.1 PE=1 SV=1//5.4572e-11
ref0029484-snap-gene-0.8	1.10146	2.74243	1.57413	0.282778	GO:0051234//GO:0008150//GO:0051179//GO:0006810	establishment of localization//biological_process//localization//transport	GO:0005575//GO:0016020	cellular_component//membrane	GO:0003674//GO:0005215	molecular_function//transporter activity	sp|P46032|PTR2_ARATH Protein NRT1/ PTR FAMILY 8.3 OS=Arabidopsis thaliana GN=NPF8.3 PE=1 SV=1//2.60109e-09
ref0029933-exonerate_est2genome-gene-0.0	0	0	0	0	GO:0009987//GO:0044699//GO:0006810//GO:1902578//GO:0051234//GO:0008150//GO:0044763//GO:0051179//GO:0055085//GO:0044765	cellular process//single-organism process//transport//single-organism localization//establishment of localization//biological_process//single-organism cellular process//localization//transmembrane transport//single-organism transport	GO:0044425//GO:0005575//GO:0031224//GO:0016020//GO:0016021	membrane part//cellular_component//intrinsic component of membrane//membrane//integral component of membrane	GO:0005215//GO:0003674	transporter activity//molecular_function	sp|Q0WP01|PTR9_ARATH Protein NRT1/ PTR FAMILY 5.10 OS=Arabidopsis thaliana GN=NPF5.10 PE=2 SV=1//2.95323e-167
ref0029933-exonerate_est2genome-gene-0.1	0	0	0	0	GO:0006810//GO:0051179//GO:0051234//GO:0008150	transport//localization//establishment of localization//biological_process	GO:0005575//GO:0016020	cellular_component//membrane	GO:0005215//GO:0003674	transporter activity//molecular_function	sp|Q0WP01|PTR9_ARATH Protein NRT1/ PTR FAMILY 5.10 OS=Arabidopsis thaliana GN=NPF5.10 PE=2 SV=1//5.89061e-122
ref0029933-processed-gene-0.0	0	0	0	0	GO:0009987//GO:0007186//GO:0044238//GO:0034660//GO:0050794//GO:0022613//GO:0071840//GO:0006810//GO:0071704//GO:0044699//GO:0007165//GO:0007154//GO:0034470//GO:0044700//GO:1902578//GO:0006364//GO:0046483//GO:0008152//GO:0016070//GO:0050896//GO:0043170//GO:0051234//GO:0006725//GO:0016072//GO:0051716//GO:0065007//GO:0044085//GO:1901360//GO:0006139//GO:0008150//GO:0042254//GO:0006396//GO:0044763//GO:…	cellular process//G-protein coupled receptor signaling pathway//primary metabolic process//ncRNA metabolic process//regulation of cellular process//ribonucleoprotein complex biogenesis//cellular component organization or biogenesis//transport//organic substance metabolic process//single-organism process//signal transduction//cell communication//ncRNA processing//single organism signaling//single-…	GO:0005737//GO:0044425//GO:0044464//GO:0005623//GO:0005575//GO:0016020//GO:0044424//GO:0005622//GO:0031224//GO:0016021	cytoplasm//membrane part//cell part//cell//cellular_component//membrane//intracellular part//intracellular//intrinsic component of membrane//integral component of membrane	GO:0005215//GO:0008528//GO:0038023//GO:0008173//GO:0022857//GO:0001653//GO:0004888//GO:0004932//GO:0016503//GO:0008168//GO:0016740//GO:0008757//GO:0008649//GO:0003674//GO:0016741//GO:0003824//GO:0060089//GO:0004871//GO:0004930//GO:0004872	transporter activity//G-protein coupled peptide receptor activity//signaling receptor activity//RNA methyltransferase activity//transmembrane transporter activity//peptide receptor activity//transmembrane signaling receptor activity//mating-type factor pheromone receptor activity//pheromone receptor activity//methyltransferase activity//transferase activity//S-adenosylmethionine-dependent methylt…	sp|Q9SK96|PTR10_ARATH Protein NRT1/ PTR FAMILY 5.16 OS=Arabidopsis thaliana GN=NPF5.16 PE=2 SV=1//2.16353e-22
ref0029933-snap-gene-0.11	0	0	0	0	GO:0008213//GO:0018214//GO:0055114//GO:0043414//GO:0044710//GO:0008152//GO:0006464//GO:0022900//GO:0009987//GO:0017187//GO:0044238//GO:0043412//GO:0019538//GO:0071704//GO:0006810//GO:0044699//GO:0006091//GO:0044260//GO:0044763//GO:0051179//GO:0044237//GO:0018193//GO:0043170//GO:0006479//GO:0018200//GO:0051234//GO:0036211//GO:0044267//GO:0008150//GO:0032259	protein alkylation//protein carboxylation//oxidation-reduction process//macromolecule methylation//single-organism metabolic process//metabolic process//cellular protein modification process//electron transport chain//cellular process//peptidyl-glutamic acid carboxylation//primary metabolic process//macromolecule modification//protein metabolic process//organic substance metabolic process//transp…	GO:0070469//GO:0031090//GO:0044444//GO:0044464//GO:0031967//GO:0043234//GO:0005623//GO:0019866//GO:0043226//GO:0098798//GO:0030964//GO:0098796//GO:0043227//GO:0044429//GO:0005737//GO:0045271//GO:0098803//GO:0044446//GO:0044425//GO:0005743//GO:0005740//GO:0005747//GO:0005739//GO:0043231//GO:1990204//GO:0098800//GO:0005746//GO:0043229//GO:1902494//GO:0031975//GO:0005575//GO:0031966//GO:0044455//GO:…	respiratory chain//organelle membrane//cytoplasmic part//cell part//organelle envelope//protein complex//cell//organelle inner membrane//organelle//mitochondrial protein complex//NADH dehydrogenase complex//membrane protein complex//membrane-bounded organelle//mitochondrial part//cytoplasm//respiratory chain complex I//respiratory chain complex//intracellular organelle part//membrane part//mitoch…	GO:0008488//GO:0008168//GO:0016740//GO:0005215//GO:0003674//GO:0016830//GO:0016829//GO:0016741//GO:0003824//GO:0016831	gamma-glutamyl carboxylase activity//methyltransferase activity//transferase activity//transporter activity//molecular_function//carbon-carbon lyase activity//lyase activity//transferase activity, transferring one-carbon groups//catalytic activity//carboxy-lyase activity	sp|Q9SK96|PTR10_ARATH Protein NRT1/ PTR FAMILY 5.16 OS=Arabidopsis thaliana GN=NPF5.16 PE=2 SV=1//1.26365e-65
ref0029933-snap-gene-0.14	0	0	0	0	GO:0044765//GO:0018193//GO:0044237//GO:0051179//GO:0055085//GO:0044763//GO:0044260//GO:0006091//GO:0044267//GO:0008150//GO:0051234//GO:0018200//GO:0043170//GO:0036211//GO:0008152//GO:0044710//GO:0055114//GO:0006464//GO:1902578//GO:0018214//GO:0006810//GO:0071704//GO:0019538//GO:0043412//GO:0044699//GO:0009987//GO:0022900//GO:0044238//GO:0017187	single-organism transport//peptidyl-amino acid modification//cellular metabolic process//localization//transmembrane transport//single-organism cellular process//cellular macromolecule metabolic process//generation of precursor metabolites and energy//cellular protein metabolic process//biological_process//establishment of localization//peptidyl-glutamic acid modification//macromolecule metabolic…	GO:1902494//GO:0043229//GO:0005746//GO:0098800//GO:1990204//GO:0031975//GO:0043231//GO:0005739//GO:0005747//GO:0016021//GO:0005740//GO:0016020//GO:0044424//GO:0005622//GO:0032991//GO:0044455//GO:0044422//GO:0031224//GO:0005575//GO:0031966//GO:0019866//GO:0098798//GO:0043226//GO:0044464//GO:0031967//GO:0044444//GO:0031090//GO:0070469//GO:0005623//GO:0043234//GO:0044425//GO:0044446//GO:0098803//GO:…	catalytic complex//intracellular organelle//mitochondrial respiratory chain//inner mitochondrial membrane protein complex//oxidoreductase complex//envelope//intracellular membrane-bounded organelle//mitochondrion//mitochondrial respiratory chain complex I//integral component of membrane//mitochondrial envelope//membrane//intracellular part//intracellular//macromolecular complex//mitochondrial mem…	GO:0016831//GO:0003824//GO:0003674//GO:0016829//GO:0016830//GO:0008488//GO:0005215	carboxy-lyase activity//catalytic activity//molecular_function//lyase activity//carbon-carbon lyase activity//gamma-glutamyl carboxylase activity//transporter activity	sp|Q9C7U1|PTR25_ARATH Protein NRT1/ PTR FAMILY 5.12 OS=Arabidopsis thaliana GN=NPF5.12 PE=2 SV=1//1.38629e-75
ref0030034-exonerate_est2genome-gene-0.0	0.313533	0.132635	0	0.352697	GO:0051179//GO:0055085//GO:0006091//GO:0044763//GO:0044765//GO:0044237//GO:0051234//GO:0008150//GO:0000746//GO:1902578//GO:0051704//GO:0044764//GO:0044710//GO:0008152//GO:0055114//GO:0009987//GO:0022900//GO:0044699//GO:0006810	localization//transmembrane transport//generation of precursor metabolites and energy//single-organism cellular process//single-organism transport//cellular metabolic process//establishment of localization//biological_process//conjugation//single-organism localization//multi-organism process//multi-organism cellular process//single-organism metabolic process//metabolic process//oxidation-reductio…	GO:0043231//GO:0005739//GO:0005740//GO:0005747//GO:0016021//GO:0019867//GO:0031975//GO:1902494//GO:1990204//GO:0098800//GO:0043229//GO:0005746//GO:0031966//GO:0005575//GO:0044422//GO:0031224//GO:0005622//GO:0016020//GO:0044424//GO:0044455//GO:0032991//GO:0005623//GO:0043234//GO:0031090//GO:0070469//GO:0044464//GO:0031967//GO:0044444//GO:0098798//GO:0043226//GO:0019866//GO:0044429//GO:0005737//GO:…	intracellular membrane-bounded organelle//mitochondrion//mitochondrial envelope//mitochondrial respiratory chain complex I//integral component of membrane//outer membrane//envelope//catalytic complex//oxidoreductase complex//inner mitochondrial membrane protein complex//intracellular organelle//mitochondrial respiratory chain//mitochondrial membrane//cellular_component//organelle part//intrinsic …	GO:0005488//GO:0003677//GO:0003674//GO:0044212//GO:0097159//GO:0000975//GO:0001067//GO:0005215//GO:0003676//GO:1901363	binding//DNA binding//molecular_function//transcription regulatory region DNA binding//organic cyclic compound binding//regulatory region DNA binding//regulatory region nucleic acid binding//transporter activity//nucleic acid binding//heterocyclic compound binding	sp|Q9LVE0|PTR33_ARATH Protein NRT1/ PTR FAMILY 6.4 OS=Arabidopsis thaliana GN=NPF6.4 PE=1 SV=1//0
ref0030034-processed-gene-0.2	4.85833	3.40328	3.78391	6.04428	GO:0008150//GO:1901360//GO:1901564//GO:0000746//GO:0006725//GO:1901566//GO:0051234//GO:0044249//GO:0033014//GO:0019438//GO:0034641//GO:0044765//GO:0044237//GO:0006807//GO:1901576//GO:0055085//GO:0051179//GO:0044763//GO:0018130//GO:1901362//GO:0044699//GO:0071704//GO:0009058//GO:0006810//GO:0009987//GO:0051704//GO:0044764//GO:0044271//GO:0008152//GO:0046483//GO:1902578//GO:0033013	biological_process//organic cyclic compound metabolic process//organonitrogen compound metabolic process//conjugation//cellular aromatic compound metabolic process//organonitrogen compound biosynthetic process//establishment of localization//cellular biosynthetic process//tetrapyrrole biosynthetic process//aromatic compound biosynthetic process//cellular nitrogen compound metabolic process//singl…	GO:0031224//GO:0016020//GO:0005575//GO:0016021//GO:0019867//GO:0044425	intrinsic component of membrane//membrane//cellular_component//integral component of membrane//outer membrane//membrane part	GO:0003824//GO:0044212//GO:0097159//GO:0003674//GO:0005488//GO:0003677//GO:0003676//GO:1901363//GO:0016765//GO:0001067//GO:0005215//GO:0000975//GO:0016740//GO:0004418	catalytic activity//transcription regulatory region DNA binding//organic cyclic compound binding//molecular_function//binding//DNA binding//nucleic acid binding//heterocyclic compound binding//transferase activity, transferring alkyl or aryl (other than methyl) groups//regulatory region nucleic acid binding//transporter activity//regulatory region DNA binding//transferase activity//hydroxymethylb…	sp|Q9LVE0|PTR33_ARATH Protein NRT1/ PTR FAMILY 6.4 OS=Arabidopsis thaliana GN=NPF6.4 PE=1 SV=1//4.16161e-82
ref0030410-exonerate_est2genome-gene-0.0	0	0	0	0	GO:0009987//GO:0006810//GO:0044699//GO:1902578//GO:0051234//GO:0008150//GO:0055085//GO:0051179//GO:0044763//GO:0044765	cellular process//transport//single-organism process//single-organism localization//establishment of localization//biological_process//transmembrane transport//localization//single-organism cellular process//single-organism transport	GO:0044425//GO:0005575//GO:0016020//GO:0031224//GO:0016021	membrane part//cellular_component//membrane//intrinsic component of membrane//integral component of membrane	GO:0005215//GO:0003674	transporter activity//molecular_function	sp|Q9M390|PTR1_ARATH Protein NRT1/ PTR FAMILY 8.1 OS=Arabidopsis thaliana GN=NPF8.1 PE=1 SV=1//1.43897e-173
ref0030410-snap-gene-0.3	0.0970954	0.202166	0.06088	0.0934719	GO:0006396//GO:0008150//GO:0006139//GO:1901360//GO:0006725//GO:0051234//GO:0043170//GO:0016071//GO:0034641//GO:0044765//GO:0044237//GO:0090304//GO:0006807//GO:0055085//GO:0051179//GO:0044260//GO:0010467//GO:0044763//GO:0031123//GO:0044699//GO:0071704//GO:0006810//GO:0031124//GO:0044238//GO:0009987//GO:0016070//GO:0008152//GO:0046483//GO:1902578//GO:0006397	RNA processing//biological_process//nucleobase-containing compound metabolic process//organic cyclic compound metabolic process//cellular aromatic compound metabolic process//establishment of localization//macromolecule metabolic process//mRNA metabolic process//cellular nitrogen compound metabolic process//single-organism transport//cellular metabolic process//nucleic acid metabolic process//nit…	GO:0031224//GO:0016020//GO:0005575//GO:0016021//GO:0044425	intrinsic component of membrane//membrane//cellular_component//integral component of membrane//membrane part	GO:0003674//GO:0005215	molecular_function//transporter activity	sp|Q9LFB8|PTR5_ARATH Protein NRT1/ PTR FAMILY 8.2 OS=Arabidopsis thaliana GN=NPF8.2 PE=2 SV=1//2.49646e-56
ref0030859-exonerate_est2genome-gene-0.2	0	0	0	0	--	--	--	--	--	--	sp|Q9M175|PTR39_ARATH Protein NRT1/ PTR FAMILY 2.3 OS=Arabidopsis thaliana GN=NPF2.3 PE=2 SV=1//1.27279e-21
ref0030859-snap-gene-0.12	1.65861	0.679895	0.649231	0.968647	GO:0051234//GO:0008150//GO:0051179//GO:0006810	establishment of localization//biological_process//localization//transport	GO:0005575//GO:0016020	cellular_component//membrane	GO:0003674//GO:0005215	molecular_function//transporter activity	sp|Q9M1E1|PTR38_ARATH Protein NRT1/ PTR FAMILY 2.6 OS=Arabidopsis thaliana GN=NPF2.6 PE=2 SV=1//7.33891e-12
ref0030961-exonerate_est2genome-gene-0.0	0	0	0	0	GO:0051234//GO:0008150//GO:0051179//GO:0006810	establishment of localization//biological_process//localization//transport	GO:0005575//GO:0016020	cellular_component//membrane	GO:0003674//GO:0005215	molecular_function//transporter activity	sp|Q8RX77|PTR21_ARATH Protein NRT1/ PTR FAMILY 2.13 OS=Arabidopsis thaliana GN=NPF2.13 PE=1 SV=1//0
ref0030961-exonerate_est2genome-gene-0.1	0	0	0	0	GO:0051179//GO:0051234//GO:0008150//GO:0006810	localization//establishment of localization//biological_process//transport	GO:0005575//GO:0016020	cellular_component//membrane	GO:0003674//GO:0005215	molecular_function//transporter activity	sp|Q8RX77|PTR21_ARATH Protein NRT1/ PTR FAMILY 2.13 OS=Arabidopsis thaliana GN=NPF2.13 PE=1 SV=1//1.44465e-160
ref0030961-snap-gene-0.23	0.00882141	0	0	0	GO:0008150//GO:0051234//GO:0051179//GO:0006810	biological_process//establishment of localization//localization//transport	GO:0016020//GO:0005575	membrane//cellular_component	GO:0003674//GO:0008270//GO:0043169//GO:0046914//GO:0005488//GO:0005215//GO:0043167//GO:0046872	molecular_function//zinc ion binding//cation binding//transition metal ion binding//binding//transporter activity//ion binding//metal ion binding	sp|Q8RX77|PTR21_ARATH Protein NRT1/ PTR FAMILY 2.13 OS=Arabidopsis thaliana GN=NPF2.13 PE=1 SV=1//1.7202e-13
ref0031116-exonerate_est2genome-gene-0.0	0	0	0	0	GO:0055085//GO:1902578//GO:0051179//GO:0044650//GO:0044419//GO:0044763//GO:0044403//GO:0051704//GO:0044765//GO:0007155//GO:0044764//GO:0044406//GO:0019058//GO:0051234//GO:0009987//GO:0009405//GO:0044699//GO:0008150//GO:0016032//GO:0022610//GO:0006810//GO:0019062	transmembrane transport//single-organism localization//localization//adhesion of symbiont to host cell//interspecies interaction between organisms//single-organism cellular process//symbiosis, encompassing mutualism through parasitism//multi-organism process//single-organism transport//cell adhesion//multi-organism cellular process//adhesion of symbiont to host//viral life cycle//establishment of…	GO:0016021//GO:0005575//GO:0031224//GO:0044425//GO:0016020	integral component of membrane//cellular_component//intrinsic component of membrane//membrane part//membrane	GO:0003674//GO:0005215	molecular_function//transporter activity	sp|Q8GXN2|PTR47_ARATH Protein NRT1/ PTR FAMILY 7.2 OS=Arabidopsis thaliana GN=NPF7.2 PE=2 SV=2//0
ref0031116-snap-gene-0.8	0.520441	0.093432	0.0285276	0.0837246	GO:0051704//GO:0044764//GO:0007155//GO:0044406//GO:1902578//GO:0044419//GO:0044403//GO:0044699//GO:0019062//GO:0006810//GO:0022610//GO:0009987//GO:0044765//GO:0051179//GO:0055085//GO:0044650//GO:0044763//GO:0009405//GO:0016032//GO:0008150//GO:0019058//GO:0051234	multi-organism process//multi-organism cellular process//cell adhesion//adhesion of symbiont to host//single-organism localization//interspecies interaction between organisms//symbiosis, encompassing mutualism through parasitism//single-organism process//virion attachment to host cell//transport//biological adhesion//cellular process//single-organism transport//localization//transmembrane transpo…	GO:0044425//GO:0016021//GO:0031224//GO:0016020//GO:0005575	membrane part//integral component of membrane//intrinsic component of membrane//membrane//cellular_component	GO:0005215//GO:0003674	transporter activity//molecular_function	sp|Q8GXN2|PTR47_ARATH Protein NRT1/ PTR FAMILY 7.2 OS=Arabidopsis thaliana GN=NPF7.2 PE=2 SV=2//2.57511e-30
ref0031249-snap-gene-0.4	0.0969573	0.227795	0.239842	0.544768	GO:0051234//GO:0008150//GO:0051179//GO:0006810	establishment of localization//biological_process//localization//transport	GO:0005575//GO:0016020	cellular_component//membrane	GO:0003674//GO:0005215	molecular_function//transporter activity	sp|Q9LV10|PTR53_ARATH Protein NRT1/ PTR FAMILY 2.11 OS=Arabidopsis thaliana GN=NPF2.11 PE=1 SV=1//0
ref0033532-processed-gene-0.0	0.36398	0.310518	3.66618	0.50988	GO:0051234//GO:0008150//GO:0051179//GO:0055085//GO:0044763//GO:0044765//GO:0009987//GO:0006810//GO:0044699//GO:1902578	establishment of localization//biological_process//localization//transmembrane transport//single-organism cellular process//single-organism transport//cellular process//transport//single-organism process//single-organism localization	GO:0005575//GO:0016020//GO:0031224//GO:0016021//GO:0044425	cellular_component//membrane//intrinsic component of membrane//integral component of membrane//membrane part	--	--	sp|P0DKH0|NRT22_ORYSJ High-affinity nitrate transporter 2.2 OS=Oryza sativa subsp. japonica GN=NRT2.2 PE=1 SV=1//0
ref0033532-processed-gene-0.2	0.204456	0.0210309	0.528821	0.144557	GO:0044699//GO:0006810//GO:0009987//GO:1902578//GO:0008150//GO:0051234//GO:0044765//GO:0044763//GO:0055085//GO:0051179	single-organism process//transport//cellular process//single-organism localization//biological_process//establishment of localization//single-organism transport//single-organism cellular process//transmembrane transport//localization	GO:0044425//GO:0031224//GO:0016020//GO:0005575//GO:0016021	membrane part//intrinsic component of membrane//membrane//cellular_component//integral component of membrane	--	--	sp|P0DKH0|NRT22_ORYSJ High-affinity nitrate transporter 2.2 OS=Oryza sativa subsp. japonica GN=NRT2.2 PE=1 SV=1//0
ref0033811-exonerate_est2genome-gene-0.3	0	0	0	0	GO:0051179//GO:0008150//GO:0051234//GO:0006810	localization//biological_process//establishment of localization//transport	GO:0016020//GO:0005575	membrane//cellular_component	GO:0003674//GO:0005215	molecular_function//transporter activity	sp|P46032|PTR2_ARATH Protein NRT1/ PTR FAMILY 8.3 OS=Arabidopsis thaliana GN=NPF8.3 PE=1 SV=1//6.49199e-160
ref0033811-snap-gene-0.25	0	0	0	0	GO:0051179//GO:0008150//GO:0051234//GO:0006810	localization//biological_process//establishment of localization//transport	GO:0016020//GO:0005575	membrane//cellular_component	GO:0003674//GO:0005215	molecular_function//transporter activity	sp|P46032|PTR2_ARATH Protein NRT1/ PTR FAMILY 8.3 OS=Arabidopsis thaliana GN=NPF8.3 PE=1 SV=1//9.06321e-160
ref0033865-processed-gene-0.29	0.101272	0.093117	0.0502871	0	GO:0051179//GO:0055085//GO:0044763//GO:0044765//GO:0022607//GO:0016043//GO:0070271//GO:0051234//GO:0043933//GO:0006461//GO:0044085//GO:0008150//GO:0065003//GO:0071822//GO:1902578//GO:0043248//GO:0043623//GO:0034622//GO:0009987//GO:0044699//GO:0006810//GO:0071840	localization//transmembrane transport//single-organism cellular process//single-organism transport//cellular component assembly//cellular component organization//protein complex biogenesis//establishment of localization//macromolecular complex subunit organization//protein complex assembly//cellular component biogenesis//biological_process//macromolecular complex assembly//protein complex subunit…	GO:0016021//GO:0005575//GO:0031224//GO:0016020//GO:0044425	integral component of membrane//cellular_component//intrinsic component of membrane//membrane//membrane part	--	--	sp|P0DKH0|NRT22_ORYSJ High-affinity nitrate transporter 2.2 OS=Oryza sativa subsp. japonica GN=NRT2.2 PE=1 SV=1//0
ref0035022-exonerate_est2genome-gene-0.0	0	0	0	0	GO:0045184//GO:0071702//GO:0051649//GO:0051641//GO:0008104//GO:0006810//GO:0070727//GO:0034613//GO:0051179//GO:0006886//GO:0008150//GO:0046907//GO:0051234//GO:0015031//GO:0033036	establishment of protein localization//organic substance transport//establishment of localization in cell//cellular localization//protein localization//transport//cellular macromolecule localization//cellular protein localization//localization//intracellular protein transport//biological_process//intracellular transport//establishment of localization//protein transport//macromolecule localization	GO:0043226//GO:0031301//GO:0005623//GO:0031090//GO:0044444//GO:0044464//GO:0005789//GO:0044446//GO:0044432//GO:0044425//GO:0030176//GO:0005737//GO:0098588//GO:0043227//GO:0005783//GO:0043229//GO:0043231//GO:0016021//GO:0044422//GO:0031227//GO:0042175//GO:0031224//GO:0012505//GO:0005622//GO:0044424//GO:0016020//GO:0031300//GO:0005575	organelle//integral component of organelle membrane//cell//organelle membrane//cytoplasmic part//cell part//endoplasmic reticulum membrane//intracellular organelle part//endoplasmic reticulum part//membrane part//integral component of endoplasmic reticulum membrane//cytoplasm//bounding membrane of organelle//membrane-bounded organelle//endoplasmic reticulum//intracellular organelle//intracellular…	GO:0005215//GO:0003674	transporter activity//molecular_function	sp|P46032|PTR2_ARATH Protein NRT1/ PTR FAMILY 8.3 OS=Arabidopsis thaliana GN=NPF8.3 PE=1 SV=1//0
ref0035022-snap-gene-0.10	0.142466	0	0.0538748	0.0158023	GO:1902578//GO:0009987//GO:0044699//GO:0006810//GO:0051179//GO:0055085//GO:0044763//GO:0044765//GO:0051234//GO:0008150	single-organism localization//cellular process//single-organism process//transport//localization//transmembrane transport//single-organism cellular process//single-organism transport//establishment of localization//biological_process	GO:0044425//GO:0016021//GO:0005575//GO:0031224//GO:0016020	membrane part//integral component of membrane//cellular_component//intrinsic component of membrane//membrane	GO:0005215//GO:0003674	transporter activity//molecular_function	sp|P46032|PTR2_ARATH Protein NRT1/ PTR FAMILY 8.3 OS=Arabidopsis thaliana GN=NPF8.3 PE=1 SV=1//5.53502e-17
ref0036815-exonerate_est2genome-gene-0.4	0	0	0	0	GO:1902578//GO:0006810//GO:0044699//GO:0009987//GO:0044765//GO:0044763//GO:0051179//GO:0055085//GO:0008150//GO:0051234	single-organism localization//transport//single-organism process//cellular process//single-organism transport//single-organism cellular process//localization//transmembrane transport//biological_process//establishment of localization	GO:0044425//GO:0016021//GO:0016020//GO:0031224//GO:0005575	membrane part//integral component of membrane//membrane//intrinsic component of membrane//cellular_component	GO:0005215//GO:0003674	transporter activity//molecular_function	sp|Q93VV5|PTR16_ARATH Protein NRT1/ PTR FAMILY 4.3 OS=Arabidopsis thaliana GN=NPF4.3 PE=2 SV=1//5.09404e-86
ref0036815-snap-gene-0.35	0.0625149	0.0952744	0.0123219	0	GO:0008150//GO:0051234//GO:0044765//GO:0044763//GO:0055085//GO:0051179//GO:0006810//GO:0044699//GO:0009987//GO:1902578	biological_process//establishment of localization//single-organism transport//single-organism cellular process//transmembrane transport//localization//transport//single-organism process//cellular process//single-organism localization	GO:0016020//GO:0031224//GO:0005575//GO:0016021//GO:0044425	membrane//intrinsic component of membrane//cellular_component//integral component of membrane//membrane part	GO:0003674//GO:0005215//GO:0022857	molecular_function//transporter activity//transmembrane transporter activity	sp|Q8H157|PTR19_ARATH Protein NRT1/ PTR FAMILY 4.6 OS=Arabidopsis thaliana GN=NPF4.6 PE=1 SV=1//8.36435e-08
ref0037098-exonerate_est2genome-gene-0.0	0	0	0	0	GO:0051179//GO:0051234//GO:0008150//GO:0006810	localization//establishment of localization//biological_process//transport	GO:0005575//GO:0016020	cellular_component//membrane	GO:0003674//GO:0005215	molecular_function//transporter activity	sp|P46032|PTR2_ARATH Protein NRT1/ PTR FAMILY 8.3 OS=Arabidopsis thaliana GN=NPF8.3 PE=1 SV=1//3.62877e-167
ref0037098-exonerate_est2genome-gene-0.1	0	0	0	0	GO:0006810//GO:0051179//GO:0051234//GO:0008150	transport//localization//establishment of localization//biological_process	GO:0005575//GO:0016020	cellular_component//membrane	GO:0005215//GO:0003674	transporter activity//molecular_function	sp|P46032|PTR2_ARATH Protein NRT1/ PTR FAMILY 8.3 OS=Arabidopsis thaliana GN=NPF8.3 PE=1 SV=1//4.66514e-125
ref0037098-processed-gene-0.3	0	0	0	0	GO:0006810//GO:0008150//GO:0051234//GO:0051179	transport//biological_process//establishment of localization//localization	GO:0016020//GO:0005575	membrane//cellular_component	GO:0005215//GO:0003674	transporter activity//molecular_function	sp|P46032|PTR2_ARATH Protein NRT1/ PTR FAMILY 8.3 OS=Arabidopsis thaliana GN=NPF8.3 PE=1 SV=1//5.00025e-120
ref0037098-snap-gene-0.7	0.355161	0.14212	0.358154	0.0998583	GO:1902578//GO:0044699//GO:0006810//GO:0009987//GO:0044765//GO:0044763//GO:0055085//GO:0051179//GO:0008150//GO:0051234	single-organism localization//single-organism process//transport//cellular process//single-organism transport//single-organism cellular process//transmembrane transport//localization//biological_process//establishment of localization	GO:0044425//GO:0016021//GO:0031224//GO:0016020//GO:0005575	membrane part//integral component of membrane//intrinsic component of membrane//membrane//cellular_component	GO:0005215//GO:0003674	transporter activity//molecular_function	sp|P46032|PTR2_ARATH Protein NRT1/ PTR FAMILY 8.3 OS=Arabidopsis thaliana GN=NPF8.3 PE=1 SV=1//4.92463e-62
ref0037266-processed-gene-0.1	0.683049	0.12827	0	0	GO:0051234//GO:0061687//GO:0006811//GO:0000041//GO:0009636//GO:0008150//GO:0051179//GO:1990267//GO:0030001//GO:0044765//GO:0072511//GO:0010038//GO:0006812//GO:0046689//GO:0098754//GO:0006810//GO:0044699//GO:0042221//GO:1902578//GO:0010035//GO:0008152//GO:0015694//GO:0050896//GO:0050787	establishment of localization//detoxification of inorganic compound//ion transport//transition metal ion transport//response to toxic substance//biological_process//localization//response to transition metal nanoparticle//metal ion transport//single-organism transport//divalent inorganic cation transport//response to metal ion//cation transport//response to mercury ion//detoxification//transport/…	GO:0005575//GO:0016020	cellular_component//membrane	GO:0003674//GO:0046873//GO:0022892//GO:0005488//GO:0072509//GO:0015075//GO:0005215//GO:0015097//GO:0022857//GO:0022890//GO:0046915//GO:0022891//GO:0005515//GO:0008324	molecular_function//metal ion transmembrane transporter activity//substrate-specific transporter activity//binding//divalent inorganic cation transmembrane transporter activity//ion transmembrane transporter activity//transporter activity//mercury ion transmembrane transporter activity//transmembrane transporter activity//inorganic cation transmembrane transporter activity//transition metal ion t…	sp|Q84WG0|PTR26_ARATH Protein NRT1/ PTR FAMILY 8.4 OS=Arabidopsis thaliana GN=NPF8.4 PE=2 SV=2//5.38958e-11
ref0037266-processed-gene-0.2	13.7176	2.13956	0.205275	0.128976	GO:0006810//GO:0051234//GO:0008150//GO:0051179	transport//establishment of localization//biological_process//localization	GO:0005575//GO:0016020	cellular_component//membrane	GO:0005215//GO:0003674	transporter activity//molecular_function	sp|P46032|PTR2_ARATH Protein NRT1/ PTR FAMILY 8.3 OS=Arabidopsis thaliana GN=NPF8.3 PE=1 SV=1//1.99357e-108
ref0037357-exonerate_est2genome-gene-0.0	0	0	0	0	GO:0051179//GO:0051234//GO:0008150//GO:0006810	localization//establishment of localization//biological_process//transport	GO:0005575//GO:0016020	cellular_component//membrane	GO:0003674//GO:0005215	molecular_function//transporter activity	sp|Q9LV10|PTR53_ARATH Protein NRT1/ PTR FAMILY 2.11 OS=Arabidopsis thaliana GN=NPF2.11 PE=1 SV=1//0
ref0037357-snap-gene-0.14	2.78329	1.35179	2.05655	1.2122	GO:0043603//GO:0008152//GO:0006465//GO:0051604//GO:0071704//GO:0019538//GO:0006810//GO:0006518//GO:0044238//GO:0009987//GO:0044237//GO:0034641//GO:0006807//GO:0044260//GO:0010467//GO:0051179//GO:0016485//GO:0008150//GO:0044267//GO:1901564//GO:0006508//GO:0043170//GO:0051234	cellular amide metabolic process//metabolic process//signal peptide processing//protein maturation//organic substance metabolic process//protein metabolic process//transport//peptide metabolic process//primary metabolic process//cellular process//cellular metabolic process//cellular nitrogen compound metabolic process//nitrogen compound metabolic process//cellular macromolecule metabolic process/…	GO:0043226//GO:0043234//GO:0005623//GO:0031090//GO:0044444//GO:0044464//GO:0005789//GO:0044446//GO:0044425//GO:0044432//GO:0043227//GO:0098588//GO:0005737//GO:0098796//GO:0005634//GO:0005783//GO:0043229//GO:1902494//GO:1990234//GO:0016021//GO:0043231//GO:0005787//GO:0031224//GO:0042175//GO:0044422//GO:0032991//GO:0005622//GO:0012505//GO:0016020//GO:0044424//GO:0005575	organelle//protein complex//cell//organelle membrane//cytoplasmic part//cell part//endoplasmic reticulum membrane//intracellular organelle part//membrane part//endoplasmic reticulum part//membrane-bounded organelle//bounding membrane of organelle//cytoplasm//membrane protein complex//nucleus//endoplasmic reticulum//intracellular organelle//catalytic complex//transferase complex//integral componen…	GO:1901363//GO:0003676//GO:0005215//GO:0016787//GO:0005488//GO:0043565//GO:0003677//GO:0003824//GO:0008233//GO:0097159//GO:0003674	heterocyclic compound binding//nucleic acid binding//transporter activity//hydrolase activity//binding//sequence-specific DNA binding//DNA binding//catalytic activity//peptidase activity//organic cyclic compound binding//molecular_function	sp|Q9LV10|PTR53_ARATH Protein NRT1/ PTR FAMILY 2.11 OS=Arabidopsis thaliana GN=NPF2.11 PE=1 SV=1//4.73854e-18
ref0037357-snap-gene-0.15	0.66307	2.42747	1.42954	4.67755	GO:0051234//GO:0048583//GO:0033036//GO:0015031//GO:0008150//GO:0051716//GO:0065007//GO:0023051//GO:0046907//GO:0008277//GO:0023052//GO:0050789//GO:0051179//GO:0044763//GO:0006886//GO:0034613//GO:0050794//GO:0007186//GO:0009987//GO:0070727//GO:0051641//GO:0007165//GO:0010646//GO:0044699//GO:0008104//GO:0006810//GO:0009966//GO:0071702//GO:0007154//GO:0051649//GO:0044700//GO:0050896//GO:0045184	establishment of localization//regulation of response to stimulus//macromolecule localization//protein transport//biological_process//cellular response to stimulus//biological regulation//regulation of signaling//intracellular transport//regulation of G-protein coupled receptor protein signaling pathway//signaling//regulation of biological process//localization//single-organism cellular process//…	GO:0005575//GO:0031224//GO:0016020//GO:0016021//GO:0044425	cellular_component//intrinsic component of membrane//membrane//integral component of membrane//membrane part	GO:0003674//GO:0022892//GO:0008565//GO:0005215	molecular_function//substrate-specific transporter activity//protein transporter activity//transporter activity	sp|Q9LV10|PTR53_ARATH Protein NRT1/ PTR FAMILY 2.11 OS=Arabidopsis thaliana GN=NPF2.11 PE=1 SV=1//6.12611e-105
ref0037954-processed-gene-0.1	0.415856	0.11749	0.0703504	0	GO:0044765//GO:0044763//GO:0051179//GO:0055085//GO:0008150//GO:0051234//GO:1902578//GO:0044699//GO:0006810//GO:0009987	single-organism transport//single-organism cellular process//localization//transmembrane transport//biological_process//establishment of localization//single-organism localization//single-organism process//transport//cellular process	GO:0016021//GO:0031224//GO:0016020//GO:0005575//GO:0044425	integral component of membrane//intrinsic component of membrane//membrane//cellular_component//membrane part	--	--	sp|P0DKH0|NRT22_ORYSJ High-affinity nitrate transporter 2.2 OS=Oryza sativa subsp. japonica GN=NRT2.2 PE=1 SV=1//0
ref0038069-exonerate_est2genome-gene-0.2	0	0	0	0	GO:0009987//GO:0006810//GO:0044699//GO:1902578//GO:0051234//GO:0008150//GO:0044763//GO:0051179//GO:0055085//GO:0044765	cellular process//transport//single-organism process//single-organism localization//establishment of localization//biological_process//single-organism cellular process//localization//transmembrane transport//single-organism transport	GO:0044425//GO:0005575//GO:0016020//GO:0031224//GO:0016021	membrane part//cellular_component//membrane//intrinsic component of membrane//integral component of membrane	GO:0005215//GO:0003674	transporter activity//molecular_function	sp|Q05085|PTR7_ARATH Protein NRT1/ PTR FAMILY 6.3 OS=Arabidopsis thaliana GN=NPF6.3 PE=1 SV=1//0
ref0038069-snap-gene-0.26	0.0959647	0.192453	0.223208	0.082018	GO:0006810//GO:0051234//GO:0008150//GO:0051179	transport//establishment of localization//biological_process//localization	GO:0005575//GO:0016020	cellular_component//membrane	GO:0005215//GO:0003674	transporter activity//molecular_function	sp|Q05085|PTR7_ARATH Protein NRT1/ PTR FAMILY 6.3 OS=Arabidopsis thaliana GN=NPF6.3 PE=1 SV=1//1.2168e-64
ref0038506-processed-gene-0.10	37.9695	0	0.292857	0.198499	GO:0044763//GO:0055085//GO:0051179//GO:0044765//GO:0051234//GO:0008150//GO:1902578//GO:0009987//GO:0006810//GO:0044699	single-organism cellular process//transmembrane transport//localization//single-organism transport//establishment of localization//biological_process//single-organism localization//cellular process//transport//single-organism process	GO:0016021//GO:0005575//GO:0016020//GO:0031224//GO:0044425	integral component of membrane//cellular_component//membrane//intrinsic component of membrane//membrane part	--	--	sp|P0DKH0|NRT22_ORYSJ High-affinity nitrate transporter 2.2 OS=Oryza sativa subsp. japonica GN=NRT2.2 PE=1 SV=1//0
ref0038506-snap-gene-0.17	590.189	0.176366	0.779134	0.37431	--	--	--	--	--	--	sp|P0DKH0|NRT22_ORYSJ High-affinity nitrate transporter 2.2 OS=Oryza sativa subsp. japonica GN=NRT2.2 PE=1 SV=1//9.54602e-91
ref0039369-exonerate_est2genome-gene-0.0	0	0	0	0	GO:1902578//GO:0044699//GO:0006810//GO:0009987//GO:0044765//GO:0051179//GO:0055085//GO:0044763//GO:0008150//GO:0051234	single-organism localization//single-organism process//transport//cellular process//single-organism transport//localization//transmembrane transport//single-organism cellular process//biological_process//establishment of localization	GO:0005623//GO:0044459//GO:0044464//GO:0044425//GO:0031226//GO:0005886//GO:0016021//GO:0005887//GO:0071944//GO:0031224//GO:0016020//GO:0005575	cell//plasma membrane part//cell part//membrane part//intrinsic component of plasma membrane//plasma membrane//integral component of membrane//integral component of plasma membrane//cell periphery//intrinsic component of membrane//membrane//cellular_component	GO:0005215//GO:0003674	transporter activity//molecular_function	sp|Q9M331|PTR45_ARATH Protein NRT1/ PTR FAMILY 5.7 OS=Arabidopsis thaliana GN=NPF5.7 PE=2 SV=2//0
ref0039369-snap-gene-0.3	0	0	0	0	GO:0044765//GO:0051179//GO:0055085//GO:1902578//GO:0044763//GO:0044699//GO:0008150//GO:0006810//GO:0009987//GO:0051234	single-organism transport//localization//transmembrane transport//single-organism localization//single-organism cellular process//single-organism process//biological_process//transport//cellular process//establishment of localization	GO:0005886//GO:0044459//GO:0005623//GO:0016021//GO:0005887//GO:0044464//GO:0071944//GO:0031224//GO:0044425//GO:0016020//GO:0031226//GO:0005575	plasma membrane//plasma membrane part//cell//integral component of membrane//integral component of plasma membrane//cell part//cell periphery//intrinsic component of membrane//membrane part//membrane//intrinsic component of plasma membrane//cellular_component	GO:0003674//GO:0005215	molecular_function//transporter activity	sp|Q9M331|PTR45_ARATH Protein NRT1/ PTR FAMILY 5.7 OS=Arabidopsis thaliana GN=NPF5.7 PE=2 SV=2//9.8116e-180
ref0039698-exonerate_est2genome-gene-0.4	0	0	0	0	GO:0006810//GO:0051179//GO:0008150//GO:0051234	transport//localization//biological_process//establishment of localization	GO:0016020//GO:0005575	membrane//cellular_component	GO:0043167//GO:0046872//GO:0005215//GO:0043169//GO:0005488//GO:0003674	ion binding//metal ion binding//transporter activity//cation binding//binding//molecular_function	sp|P46032|PTR2_ARATH Protein NRT1/ PTR FAMILY 8.3 OS=Arabidopsis thaliana GN=NPF8.3 PE=1 SV=1//1.64602e-159
ref0039698-exonerate_est2genome-gene-0.5	39.1341	17.8858	15.0682	13.9826	GO:0006810//GO:0051179//GO:0008150//GO:0051234	transport//localization//biological_process//establishment of localization	GO:0016020//GO:0005575	membrane//cellular_component	GO:0005215//GO:0003674	transporter activity//molecular_function	sp|P46032|PTR2_ARATH Protein NRT1/ PTR FAMILY 8.3 OS=Arabidopsis thaliana GN=NPF8.3 PE=1 SV=1//1.38357e-161
ref0039698-snap-gene-0.26	0.898621	0.49073	0.320084	0.345992	GO:0044267//GO:0034637//GO:0006793//GO:0006163//GO:1901564//GO:0009199//GO:0034645//GO:1901360//GO:0046034//GO:0006139//GO:0008150//GO:0042278//GO:0044249//GO:0006112//GO:0043170//GO:0009259//GO:0051234//GO:0015980//GO:1901566//GO:0044723//GO:0016051//GO:0019693//GO:0006725//GO:1901135//GO:0044264//GO:1901576//GO:0006807//GO:0009250//GO:0009205//GO:0016310//GO:0044237//GO:0034641//GO:0044765//GO:…	cellular protein metabolic process//cellular carbohydrate biosynthetic process//phosphorus metabolic process//purine nucleotide metabolic process//organonitrogen compound metabolic process//ribonucleoside triphosphate metabolic process//cellular macromolecule biosynthetic process//organic cyclic compound metabolic process//ATP metabolic process//nucleobase-containing compound metabolic process//b…	GO:0032991//GO:0016020//GO:0044424//GO:0044423//GO:0005622//GO:0031224//GO:0005575//GO:0019013//GO:0043229//GO:0016021//GO:0043228//GO:0044425//GO:0030529//GO:0019012//GO:0005840//GO:0043232//GO:0005737//GO:0043226//GO:0044444//GO:0044464//GO:0019028//GO:0005623	macromolecular complex//membrane//intracellular part//virion part//intracellular//intrinsic component of membrane//cellular_component//viral nucleocapsid//intracellular organelle//integral component of membrane//non-membrane-bounded organelle//membrane part//ribonucleoprotein complex//virion//ribosome//intracellular non-membrane-bounded organelle//cytoplasm//organelle//cytoplasmic part//cell part…	GO:0003824//GO:0003674//GO:0005198//GO:0008270//GO:0003735//GO:0043169//GO:0005488//GO:0046914//GO:0016773//GO:0005215//GO:0016772//GO:0016491//GO:0016740//GO:0043167//GO:0016651//GO:0046872	catalytic activity//molecular_function//structural molecule activity//zinc ion binding//structural constituent of ribosome//cation binding//binding//transition metal ion binding//phosphotransferase activity, alcohol group as acceptor//transporter activity//transferase activity, transferring phosphorus-containing groups//oxidoreductase activity//transferase activity//ion binding//oxidoreductase ac…	sp|P46032|PTR2_ARATH Protein NRT1/ PTR FAMILY 8.3 OS=Arabidopsis thaliana GN=NPF8.3 PE=1 SV=1//2.4883e-10
ref0039698-snap-gene-0.29	0.642575	0.513347	0.650962	0.313111	GO:0006810//GO:0008150//GO:0051234//GO:0051179	transport//biological_process//establishment of localization//localization	GO:0016020//GO:0005575	membrane//cellular_component	GO:0005215//GO:0046872//GO:0043167//GO:0003674//GO:0005488//GO:0043169	transporter activity//metal ion binding//ion binding//molecular_function//binding//cation binding	sp|P46032|PTR2_ARATH Protein NRT1/ PTR FAMILY 8.3 OS=Arabidopsis thaliana GN=NPF8.3 PE=1 SV=1//6.49316e-12
ref0040793-exonerate_est2genome-gene-0.0	0	0	0	0	GO:1902578//GO:0009987//GO:0044699//GO:0006810//GO:0044763//GO:0055085//GO:0051179//GO:0044765//GO:0051234//GO:0008150	single-organism localization//cellular process//single-organism process//transport//single-organism cellular process//transmembrane transport//localization//single-organism transport//establishment of localization//biological_process	GO:0044425//GO:0016021//GO:0005575//GO:0031224//GO:0016020	membrane part//integral component of membrane//cellular_component//intrinsic component of membrane//membrane	GO:0005215//GO:0003674	transporter activity//molecular_function	sp|Q9M390|PTR1_ARATH Protein NRT1/ PTR FAMILY 8.1 OS=Arabidopsis thaliana GN=NPF8.1 PE=1 SV=1//2.74077e-92
ref0040793-exonerate_est2genome-gene-0.1	0	0	0	0	GO:1902578//GO:0006810//GO:0044699//GO:0009987//GO:0044765//GO:0044763//GO:0051179//GO:0055085//GO:0008150//GO:0051234	single-organism localization//transport//single-organism process//cellular process//single-organism transport//single-organism cellular process//localization//transmembrane transport//biological_process//establishment of localization	GO:0001533//GO:0044464//GO:0005623//GO:0044425//GO:0005886//GO:0016021//GO:0016020//GO:0031224//GO:0071944//GO:0005575	cornified envelope//cell part//cell//membrane part//plasma membrane//integral component of membrane//membrane//intrinsic component of membrane//cell periphery//cellular_component	GO:0005215//GO:0003674	transporter activity//molecular_function	sp|Q9LFB8|PTR5_ARATH Protein NRT1/ PTR FAMILY 8.2 OS=Arabidopsis thaliana GN=NPF8.2 PE=2 SV=1//1.40514e-92
ref0040793-processed-gene-0.12	5.81327	2.05075	8.13698	6.88925	GO:0008150//GO:0051234//GO:0051179//GO:0006810	biological_process//establishment of localization//localization//transport	GO:0016020//GO:0005575	membrane//cellular_component	GO:0003674//GO:0005215	molecular_function//transporter activity	sp|Q9LFB8|PTR5_ARATH Protein NRT1/ PTR FAMILY 8.2 OS=Arabidopsis thaliana GN=NPF8.2 PE=2 SV=1//1.27241e-59
ref0040793-snap-gene-0.28	0.366661	0.237911	0.230672	0.583662	GO:1901360//GO:0034645//GO:0008150//GO:0006139//GO:0006725//GO:0051234//GO:0043170//GO:0044249//GO:0019438//GO:0044765//GO:0034641//GO:0044237//GO:0090304//GO:0006807//GO:0032774//GO:1901576//GO:0055085//GO:0051179//GO:0010467//GO:0044260//GO:0044763//GO:0018130//GO:1901362//GO:0044699//GO:0006810//GO:0009058//GO:0071704//GO:0034654//GO:0044238//GO:0006351//GO:0009987//GO:0097659//GO:0016070//GO:…	organic cyclic compound metabolic process//cellular macromolecule biosynthetic process//biological_process//nucleobase-containing compound metabolic process//cellular aromatic compound metabolic process//establishment of localization//macromolecule metabolic process//cellular biosynthetic process//aromatic compound biosynthetic process//single-organism transport//cellular nitrogen compound metabo…	GO:0031224//GO:0016020//GO:0005575//GO:0016021//GO:0044425	intrinsic component of membrane//membrane//cellular_component//integral component of membrane//membrane part	GO:0016779//GO:0003824//GO:0097159//GO:0003674//GO:0005488//GO:0003677//GO:0003676//GO:1901363//GO:0034062//GO:0016772//GO:0005215//GO:0016740//GO:0003899	nucleotidyltransferase activity//catalytic activity//organic cyclic compound binding//molecular_function//binding//DNA binding//nucleic acid binding//heterocyclic compound binding//RNA polymerase activity//transferase activity, transferring phosphorus-containing groups//transporter activity//transferase activity//DNA-directed RNA polymerase activity	sp|Q9LFB8|PTR5_ARATH Protein NRT1/ PTR FAMILY 8.2 OS=Arabidopsis thaliana GN=NPF8.2 PE=2 SV=1//1.07894e-10
ref0040793-snap-gene-0.29	5.12914	3.32684	6.3747	9.13316	GO:0006810//GO:0008150//GO:0051234//GO:0051179	transport//biological_process//establishment of localization//localization	GO:0016020//GO:0005575	membrane//cellular_component	GO:0005215//GO:0003674	transporter activity//molecular_function	sp|Q9LFB8|PTR5_ARATH Protein NRT1/ PTR FAMILY 8.2 OS=Arabidopsis thaliana GN=NPF8.2 PE=2 SV=1//1.96513e-35
ref0040877-exonerate_est2genome-gene-0.0	0	0	0	0	GO:0051704//GO:0006810//GO:0051179//GO:0009405//GO:0008150//GO:0051234	multi-organism process//transport//localization//pathogenesis//biological_process//establishment of localization	GO:0019867//GO:0016020//GO:0005575	outer membrane//membrane//cellular_component	GO:0005215//GO:0003674	transporter activity//molecular_function	sp|P46032|PTR2_ARATH Protein NRT1/ PTR FAMILY 8.3 OS=Arabidopsis thaliana GN=NPF8.3 PE=1 SV=1//2.63407e-167
ref0040877-snap-gene-0.5	0.0255228	0	0	0	GO:0044238//GO:0009987//GO:0006810//GO:0071704//GO:0051704//GO:0016070//GO:0008152//GO:0046483//GO:0006725//GO:0051234//GO:0043170//GO:0006396//GO:0009405//GO:1901360//GO:0008150//GO:0006139//GO:0051179//GO:0044260//GO:0010467//GO:0034641//GO:0044237//GO:0090304//GO:0006807	primary metabolic process//cellular process//transport//organic substance metabolic process//multi-organism process//RNA metabolic process//metabolic process//heterocycle metabolic process//cellular aromatic compound metabolic process//establishment of localization//macromolecule metabolic process//RNA processing//pathogenesis//organic cyclic compound metabolic process//biological_process//nucleo…	GO:0005575//GO:0016020//GO:0019867	cellular_component//membrane//outer membrane	GO:0005215//GO:0003676//GO:0016891//GO:0004540//GO:1901363//GO:0003674//GO:0003824//GO:0097159//GO:0032296//GO:0016893//GO:0004525//GO:0005488//GO:0004518//GO:0004519//GO:0016787//GO:0004521//GO:0016788//GO:0003723	transporter activity//nucleic acid binding//endoribonuclease activity, producing 5'-phosphomonoesters//ribonuclease activity//heterocyclic compound binding//molecular_function//catalytic activity//organic cyclic compound binding//double-stranded RNA-specific ribonuclease activity//endonuclease activity, active with either ribo- or deoxyribonucleic acids and producing 5'-phosphomonoesters//ribonuc…	sp|P46032|PTR2_ARATH Protein NRT1/ PTR FAMILY 8.3 OS=Arabidopsis thaliana GN=NPF8.3 PE=1 SV=1//1.1735e-122
ref0041449-processed-gene-0.13	0.062658	0.515802	0.665514	0.187742	GO:0044763//GO:0010647//GO:0023052//GO:0051179//GO:0050789//GO:0048015//GO:0002376//GO:1902531//GO:0009967//GO:0048017//GO:0048584//GO:0048583//GO:0050776//GO:0051234//GO:0014068//GO:0008150//GO:0023056//GO:0048522//GO:0014065//GO:0023051//GO:0051716//GO:0006955//GO:0065007//GO:1902533//GO:0007154//GO:0044700//GO:0002682//GO:0050896//GO:0014066//GO:0048518//GO:0050794//GO:0009987//GO:0044699//GO:…	single-organism cellular process//positive regulation of cell communication//signaling//localization//regulation of biological process//phosphatidylinositol-mediated signaling//immune system process//regulation of intracellular signal transduction//positive regulation of signal transduction//inositol lipid-mediated signaling//positive regulation of response to stimulus//regulation of response to …	GO:0005575//GO:0016020	cellular_component//membrane	GO:0005488//GO:0003674//GO:0043548//GO:0005515//GO:0005215//GO:0005102	binding//molecular_function//phosphatidylinositol 3-kinase binding//protein binding//transporter activity//receptor binding	sp|Q9M390|PTR1_ARATH Protein NRT1/ PTR FAMILY 8.1 OS=Arabidopsis thaliana GN=NPF8.1 PE=1 SV=1//0
ref0041457-exonerate_est2genome-gene-0.0	0	0	0	0	GO:0008150//GO:0051234//GO:0051179//GO:0006810	biological_process//establishment of localization//localization//transport	GO:0016020//GO:0005575	membrane//cellular_component	GO:0003674//GO:0005215	molecular_function//transporter activity	sp|P46032|PTR2_ARATH Protein NRT1/ PTR FAMILY 8.3 OS=Arabidopsis thaliana GN=NPF8.3 PE=1 SV=1//1.81431e-165
ref0041457-snap-gene-0.14	0	0	0	0	GO:0006464//GO:0055114//GO:0008152//GO:0044710//GO:0044699//GO:0043412//GO:0006810//GO:0019538//GO:0071704//GO:0044238//GO:0018342//GO:0009987//GO:0044237//GO:0097354//GO:0044260//GO:0051179//GO:0008150//GO:0044267//GO:0036211//GO:0043170//GO:0051234	cellular protein modification process//oxidation-reduction process//metabolic process//single-organism metabolic process//single-organism process//macromolecule modification//transport//protein metabolic process//organic substance metabolic process//primary metabolic process//protein prenylation//cellular process//cellular metabolic process//prenylation//cellular macromolecule metabolic process//…	GO:0016020//GO:0005575	membrane//cellular_component	GO:0016491//GO:0016740//GO:0046872//GO:0043167//GO:0008318//GO:0016765//GO:0005215//GO:0005488//GO:0046914//GO:0043169//GO:0003824//GO:0005507//GO:0004659//GO:0003674	oxidoreductase activity//transferase activity//metal ion binding//ion binding//protein prenyltransferase activity//transferase activity, transferring alkyl or aryl (other than methyl) groups//transporter activity//binding//transition metal ion binding//cation binding//catalytic activity//copper ion binding//prenyltransferase activity//molecular_function	sp|P46032|PTR2_ARATH Protein NRT1/ PTR FAMILY 8.3 OS=Arabidopsis thaliana GN=NPF8.3 PE=1 SV=1//3.34941e-130
ref0041626-processed-gene-0.23	0.828547	0	0.042633	0	GO:0044763//GO:0051179//GO:0055085//GO:0044765//GO:0051234//GO:0008150//GO:1902578//GO:0009987//GO:0006810//GO:0044699	single-organism cellular process//localization//transmembrane transport//single-organism transport//establishment of localization//biological_process//single-organism localization//cellular process//transport//single-organism process	GO:0016021//GO:0005575//GO:0016020//GO:0031224//GO:0044425	integral component of membrane//cellular_component//membrane//intrinsic component of membrane//membrane part	GO:0016782//GO:0003674//GO:0016783//GO:0003824//GO:0016740	transferase activity, transferring sulfur-containing groups//molecular_function//sulfurtransferase activity//catalytic activity//transferase activity	sp|P0DKH0|NRT22_ORYSJ High-affinity nitrate transporter 2.2 OS=Oryza sativa subsp. japonica GN=NRT2.2 PE=1 SV=1//3.75962e-176
ref0041626-snap-gene-0.31	2.3033	0	0	0	GO:1902578//GO:0009987//GO:0044699//GO:0006810//GO:0051179//GO:0055085//GO:0044763//GO:0044765//GO:0051234//GO:0008150	single-organism localization//cellular process//single-organism process//transport//localization//transmembrane transport//single-organism cellular process//single-organism transport//establishment of localization//biological_process	GO:0044425//GO:0016021//GO:0005575//GO:0031224//GO:0016020	membrane part//integral component of membrane//cellular_component//intrinsic component of membrane//membrane	--	--	sp|P0DKH0|NRT22_ORYSJ High-affinity nitrate transporter 2.2 OS=Oryza sativa subsp. japonica GN=NRT2.2 PE=1 SV=1//3.25942e-36
ref0041960-exonerate_est2genome-gene-0.1	0	0	0	0	GO:0006810//GO:0051179//GO:0008150//GO:0051234	transport//localization//biological_process//establishment of localization	GO:0016020//GO:0005575	membrane//cellular_component	GO:0005215//GO:0003674	transporter activity//molecular_function	sp|P46032|PTR2_ARATH Protein NRT1/ PTR FAMILY 8.3 OS=Arabidopsis thaliana GN=NPF8.3 PE=1 SV=1//4.83467e-150
ref0041960-snap-gene-0.6	0	0	0	0	GO:0051234//GO:0008150//GO:0051179//GO:0006810	establishment of localization//biological_process//localization//transport	GO:0005575//GO:0016020	cellular_component//membrane	GO:0003674//GO:0005488//GO:0005215//GO:0005515	molecular_function//binding//transporter activity//protein binding	sp|Q9M390|PTR1_ARATH Protein NRT1/ PTR FAMILY 8.1 OS=Arabidopsis thaliana GN=NPF8.1 PE=1 SV=1//1.32463e-11
ref0042601-snap-gene-0.11	34.0683	12.2156	2.48314	2.15822	GO:0051234//GO:0008150//GO:0055085//GO:0051179//GO:0044763//GO:0044765//GO:0009987//GO:0006810//GO:0044699//GO:1902578	establishment of localization//biological_process//transmembrane transport//localization//single-organism cellular process//single-organism transport//cellular process//transport//single-organism process//single-organism localization	GO:0005575//GO:0016020//GO:0031224//GO:0016021//GO:0044425	cellular_component//membrane//intrinsic component of membrane//integral component of membrane//membrane part	GO:0003674//GO:0005215	molecular_function//transporter activity	sp|Q0WP01|PTR9_ARATH Protein NRT1/ PTR FAMILY 5.10 OS=Arabidopsis thaliana GN=NPF5.10 PE=2 SV=1//4.01715e-19
ref0042659-processed-gene-2.10	320.135	0.73903	0.937601	1.06089	GO:0055085//GO:0051179//GO:0044763//GO:0044765//GO:0051234//GO:0008150//GO:1902578//GO:0009987//GO:0006810//GO:0044699	transmembrane transport//localization//single-organism cellular process//single-organism transport//establishment of localization//biological_process//single-organism localization//cellular process//transport//single-organism process	GO:0016021//GO:0005575//GO:0016020//GO:0031224//GO:0044425	integral component of membrane//cellular_component//membrane//intrinsic component of membrane//membrane part	--	--	sp|Q94JG1|NRT23_ORYSJ High-affinity nitrate transporter 2.3 OS=Oryza sativa subsp. japonica GN=NRT2.3 PE=1 SV=1//0
ref0042846-exonerate_est2genome-gene-0.0	0	0	0	0	GO:1902578//GO:0009987//GO:0006810//GO:0044699//GO:0055085//GO:0051179//GO:0044763//GO:0044765//GO:0051234//GO:0008150	single-organism localization//cellular process//transport//single-organism process//transmembrane transport//localization//single-organism cellular process//single-organism transport//establishment of localization//biological_process	GO:0044425//GO:0016021//GO:0005575//GO:0016020//GO:0031224	membrane part//integral component of membrane//cellular_component//membrane//intrinsic component of membrane	GO:0005215//GO:0003674	transporter activity//molecular_function	sp|Q0WP01|PTR9_ARATH Protein NRT1/ PTR FAMILY 5.10 OS=Arabidopsis thaliana GN=NPF5.10 PE=2 SV=1//1.52644e-154
ref0042891-exonerate_est2genome-gene-0.0	0	0	0	0	GO:0044699//GO:0006810//GO:0009987//GO:1902578//GO:0008150//GO:0051234//GO:0044765//GO:0055085//GO:0051179//GO:0044763	single-organism process//transport//cellular process//single-organism localization//biological_process//establishment of localization//single-organism transport//transmembrane transport//localization//single-organism cellular process	GO:0044425//GO:0031224//GO:0016020//GO:0005575//GO:0016021	membrane part//intrinsic component of membrane//membrane//cellular_component//integral component of membrane	GO:0005215//GO:0003674	transporter activity//molecular_function	sp|Q8H157|PTR19_ARATH Protein NRT1/ PTR FAMILY 4.6 OS=Arabidopsis thaliana GN=NPF4.6 PE=1 SV=1//0
ref0042891-snap-gene-0.14	0.350847	0.24359	0.0769642	0.100436	GO:0051179//GO:0051234//GO:0008150//GO:0006810	localization//establishment of localization//biological_process//transport	GO:0005575//GO:0016020	cellular_component//membrane	GO:0003674//GO:0005215	molecular_function//transporter activity	sp|Q8H157|PTR19_ARATH Protein NRT1/ PTR FAMILY 4.6 OS=Arabidopsis thaliana GN=NPF4.6 PE=1 SV=1//4.6053e-07
ref0042976-exonerate_est2genome-gene-0.0	0	0	0	0	GO:0006810//GO:0051234//GO:0008150//GO:0051179	transport//establishment of localization//biological_process//localization	GO:0005575//GO:0016020	cellular_component//membrane	GO:0005215//GO:0003674	transporter activity//molecular_function	sp|Q9LV10|PTR53_ARATH Protein NRT1/ PTR FAMILY 2.11 OS=Arabidopsis thaliana GN=NPF2.11 PE=1 SV=1//0
ref0042976-snap-gene-0.7	0.21595	0.288819	0.151156	0.609229	GO:0006810//GO:0051234//GO:0008150//GO:0051179	transport//establishment of localization//biological_process//localization	GO:0005575//GO:0016020	cellular_component//membrane	GO:0005215//GO:0003674	transporter activity//molecular_function	sp|Q9LV10|PTR53_ARATH Protein NRT1/ PTR FAMILY 2.11 OS=Arabidopsis thaliana GN=NPF2.11 PE=1 SV=1//0
ref0044263-exonerate_est2genome-gene-0.1	0	0	0	0	--	--	--	--	--	--	sp|P46032|PTR2_ARATH Protein NRT1/ PTR FAMILY 8.3 OS=Arabidopsis thaliana GN=NPF8.3 PE=1 SV=1//2.99306e-19
ref0044263-processed-gene-0.5	0.555799	0.309075	0.275929	0.018638	GO:0006810//GO:0009888//GO:0032502//GO:0060429//GO:0008544//GO:0008150//GO:0048856//GO:0051234//GO:0051179	transport//tissue development//developmental process//epithelium development//epidermis development//biological_process//anatomical structure development//establishment of localization//localization	GO:0016020//GO:0005575	membrane//cellular_component	GO:0005215//GO:0003674	transporter activity//molecular_function	sp|Q9M390|PTR1_ARATH Protein NRT1/ PTR FAMILY 8.1 OS=Arabidopsis thaliana GN=NPF8.1 PE=1 SV=1//4.33853e-29
ref0044263-snap-gene-0.7	9.08577	2.85648	1.58694	1.14874	GO:0006810//GO:0008150//GO:0051234//GO:0051179	transport//biological_process//establishment of localization//localization	GO:0016020//GO:0005575	membrane//cellular_component	GO:0005215//GO:0003674	transporter activity//molecular_function	sp|P46032|PTR2_ARATH Protein NRT1/ PTR FAMILY 8.3 OS=Arabidopsis thaliana GN=NPF8.3 PE=1 SV=1//3.67505e-138
ref0046061-exonerate_est2genome-gene-0.1	0	0	0	0	GO:0016070//GO:0006366//GO:0044271//GO:0008152//GO:0009059//GO:0046483//GO:0006383//GO:1902578//GO:1901362//GO:0044699//GO:0009058//GO:0071704//GO:0034654//GO:0006810//GO:0044238//GO:0006384//GO:0006351//GO:0009987//GO:0097659//GO:0019438//GO:0034641//GO:0044765//GO:0044237//GO:0032774//GO:0090304//GO:0006807//GO:1901576//GO:0055085//GO:0051179//GO:0010467//GO:0044260//GO:0044763//GO:0018130//GO:…	RNA metabolic process//transcription from RNA polymerase II promoter//cellular nitrogen compound biosynthetic process//metabolic process//macromolecule biosynthetic process//heterocycle metabolic process//transcription from RNA polymerase III promoter//single-organism localization//organic cyclic compound biosynthetic process//single-organism process//biosynthetic process//organic substance metab…	GO:0043226//GO:0005623//GO:0044464//GO:0044425//GO:0043227//GO:0005634//GO:0043229//GO:0043231//GO:0016021//GO:0031224//GO:0005622//GO:0044424//GO:0016020//GO:0005575	organelle//cell//cell part//membrane part//membrane-bounded organelle//nucleus//intracellular organelle//intracellular membrane-bounded organelle//integral component of membrane//intrinsic component of membrane//intracellular//intracellular part//membrane//cellular_component	GO:0005215//GO:0001071//GO:0003700//GO:0003674	transporter activity//nucleic acid binding transcription factor activity//transcription factor activity, sequence-specific DNA binding//molecular_function	sp|Q9SX20|PTR18_ARATH Protein NRT1/ PTR FAMILY 3.1 OS=Arabidopsis thaliana GN=NPF3.1 PE=2 SV=1//0
ref0046061-snap-gene-0.14	0	0	0	0	GO:0043412//GO:0006810//GO:0019637//GO:0034654//GO:0071704//GO:0009058//GO:0019538//GO:0044699//GO:1901362//GO:0006644//GO:0008610//GO:0008654//GO:0097659//GO:0009987//GO:0044711//GO:0006351//GO:0009247//GO:0006384//GO:0044238//GO:0044255//GO:0006383//GO:0006497//GO:0009059//GO:0046483//GO:0008152//GO:0044271//GO:0044710//GO:0006366//GO:0016070//GO:0006506//GO:0006464//GO:0006643//GO:0006796//GO:…	macromolecule modification//transport//organophosphate metabolic process//nucleobase-containing compound biosynthetic process//organic substance metabolic process//biosynthetic process//protein metabolic process//single-organism process//organic cyclic compound biosynthetic process//phospholipid metabolic process//lipid biosynthetic process//phospholipid biosynthetic process//nucleic acid-templat…	GO:0044425//GO:0044432//GO:0044446//GO:0005789//GO:0043227//GO:0098588//GO:0005737//GO:0043226//GO:0044464//GO:0044444//GO:0031090//GO:0005623//GO:0016020//GO:0044424//GO:0005622//GO:0012505//GO:0031224//GO:0042175//GO:0044422//GO:0005575//GO:0043229//GO:0005783//GO:0005634//GO:0016021//GO:0043231	membrane part//endoplasmic reticulum part//intracellular organelle part//endoplasmic reticulum membrane//membrane-bounded organelle//bounding membrane of organelle//cytoplasm//organelle//cell part//cytoplasmic part//organelle membrane//cell//membrane//intracellular part//intracellular//endomembrane system//intrinsic component of membrane//nuclear outer membrane-endoplasmic reticulum membrane netw…	GO:0005215//GO:0016740//GO:0003824//GO:0016746//GO:0003700//GO:0003674//GO:0001071//GO:0005488//GO:0048037	transporter activity//transferase activity//catalytic activity//transferase activity, transferring acyl groups//transcription factor activity, sequence-specific DNA binding//molecular_function//nucleic acid binding transcription factor activity//binding//cofactor binding	sp|Q9SX20|PTR18_ARATH Protein NRT1/ PTR FAMILY 3.1 OS=Arabidopsis thaliana GN=NPF3.1 PE=2 SV=1//4.41159e-75
ref0046071-exonerate_est2genome-gene-0.1	0	0	0	0	GO:0051179//GO:0051234//GO:0008150//GO:0006810	localization//establishment of localization//biological_process//transport	GO:0005575//GO:0016020	cellular_component//membrane	GO:0003674//GO:0005215	molecular_function//transporter activity	sp|Q93Z20|PTR17_ARATH Protein NRT1/ PTR FAMILY 8.5 OS=Arabidopsis thaliana GN=NPF8.5 PE=2 SV=1//6.41925e-14
ref0046071-snap-gene-0.15	2.30333	0.321554	0.497657	0.457034	GO:0006810//GO:0051179//GO:0051234//GO:0008150	transport//localization//establishment of localization//biological_process	GO:0005575//GO:0016020	cellular_component//membrane	GO:0005215//GO:0003674	transporter activity//molecular_function	sp|P46032|PTR2_ARATH Protein NRT1/ PTR FAMILY 8.3 OS=Arabidopsis thaliana GN=NPF8.3 PE=1 SV=1//5.30054e-69
ref0047130-processed-gene-0.0	179.382	1.25551	1.16282	0.0825694	GO:0052192//GO:0044764//GO:0044766//GO:0051704//GO:0046794//GO:0044403//GO:0044419//GO:0006810//GO:0051701//GO:0009987//GO:0044000//GO:0051814//GO:1902586//GO:0010496//GO:0052126//GO:0051179//GO:0046740//GO:1902579//GO:0016032//GO:0008150//GO:0046739//GO:0051234//GO:0040011	movement in environment of other organism involved in symbiotic interaction//multi-organism cellular process//multi-organism transport//multi-organism process//transport of virus//symbiosis, encompassing mutualism through parasitism//interspecies interaction between organisms//transport//interaction with host//cellular process//movement in host//movement in other organism involved in symbiotic in…	GO:0044425//GO:0016021//GO:0016020//GO:0031224//GO:0005575	membrane part//integral component of membrane//membrane//intrinsic component of membrane//cellular_component	--	--	sp|A2ZU80|NRT24_ORYSJ Probable high-affinity nitrate transporter 2.4 OS=Oryza sativa subsp. japonica GN=NRT2.4 PE=2 SV=2//3.34975e-111
ref0047414-exonerate_est2genome-gene-0.0	0	0	0	0	GO:0051234//GO:0008150//GO:0051179//GO:0055085//GO:0044763//GO:0044765//GO:0009987//GO:0044699//GO:0006810//GO:1902578	establishment of localization//biological_process//localization//transmembrane transport//single-organism cellular process//single-organism transport//cellular process//single-organism process//transport//single-organism localization	GO:0005575//GO:0031224//GO:0016020//GO:0016021//GO:0044425	cellular_component//intrinsic component of membrane//membrane//integral component of membrane//membrane part	GO:0004842//GO:0003674//GO:0019787//GO:0003824//GO:0061630//GO:0005215//GO:0061659//GO:0016740	ubiquitin-protein transferase activity//molecular_function//ubiquitin-like protein transferase activity//catalytic activity//ubiquitin protein ligase activity//transporter activity//ubiquitin-like protein ligase activity//transferase activity	sp|Q9SX20|PTR18_ARATH Protein NRT1/ PTR FAMILY 3.1 OS=Arabidopsis thaliana GN=NPF3.1 PE=2 SV=1//0
ref0047414-exonerate_est2genome-gene-0.1	0	0	0	0	GO:0044765//GO:0055085//GO:0051179//GO:0044763//GO:0008150//GO:0051234//GO:1902578//GO:0044699//GO:0006810//GO:0009987	single-organism transport//transmembrane transport//localization//single-organism cellular process//biological_process//establishment of localization//single-organism localization//single-organism process//transport//cellular process	GO:0016021//GO:0031224//GO:0016020//GO:0005575//GO:0044425	integral component of membrane//intrinsic component of membrane//membrane//cellular_component//membrane part	GO:0061630//GO:0003824//GO:0004842//GO:0003674//GO:0019787//GO:0016740//GO:0061659//GO:0005215	ubiquitin protein ligase activity//catalytic activity//ubiquitin-protein transferase activity//molecular_function//ubiquitin-like protein transferase activity//transferase activity//ubiquitin-like protein ligase activity//transporter activity	sp|Q9SX20|PTR18_ARATH Protein NRT1/ PTR FAMILY 3.1 OS=Arabidopsis thaliana GN=NPF3.1 PE=2 SV=1//1.17627e-115
ref0047414-snap-gene-0.20	0	0	0	0	GO:0009987//GO:0022900//GO:0044699//GO:0006810//GO:1902578//GO:0008152//GO:0044710//GO:0055114//GO:0051234//GO:0008150//GO:0051179//GO:0055085//GO:0044763//GO:0006091//GO:0044765//GO:0044237	cellular process//electron transport chain//single-organism process//transport//single-organism localization//metabolic process//single-organism metabolic process//oxidation-reduction process//establishment of localization//biological_process//localization//transmembrane transport//single-organism cellular process//generation of precursor metabolites and energy//single-organism transport//cellula…	GO:0005737//GO:0044429//GO:0043227//GO:0098796//GO:0030964//GO:0005743//GO:0044425//GO:0044446//GO:0098803//GO:0045271//GO:0005623//GO:0043234//GO:0044444//GO:0044464//GO:0031967//GO:0031090//GO:0070469//GO:0098798//GO:0043226//GO:0019866//GO:0031966//GO:0005575//GO:0044422//GO:0031224//GO:0016020//GO:0044424//GO:0005622//GO:0032991//GO:0044455//GO:0043231//GO:0005739//GO:0016021//GO:0005747//GO:…	cytoplasm//mitochondrial part//membrane-bounded organelle//membrane protein complex//NADH dehydrogenase complex//mitochondrial inner membrane//membrane part//intracellular organelle part//respiratory chain complex//respiratory chain complex I//cell//protein complex//cytoplasmic part//cell part//organelle envelope//organelle membrane//respiratory chain//mitochondrial protein complex//organelle//or…	GO:0005215//GO:0046872//GO:0061659//GO:0043167//GO:0016740//GO:0003674//GO:0004842//GO:0019787//GO:0003824//GO:0061630//GO:0046914//GO:0005488//GO:0043169//GO:0008270	transporter activity//metal ion binding//ubiquitin-like protein ligase activity//ion binding//transferase activity//molecular_function//ubiquitin-protein transferase activity//ubiquitin-like protein transferase activity//catalytic activity//ubiquitin protein ligase activity//transition metal ion binding//binding//cation binding//zinc ion binding	sp|Q9SX20|PTR18_ARATH Protein NRT1/ PTR FAMILY 3.1 OS=Arabidopsis thaliana GN=NPF3.1 PE=2 SV=1//5.02441e-79
ref0047414-snap-gene-0.22	0	0	0	0	GO:1902578//GO:0006810//GO:0044699//GO:0009987//GO:0044765//GO:0044763//GO:0051179//GO:0055085//GO:0008150//GO:0051234	single-organism localization//transport//single-organism process//cellular process//single-organism transport//single-organism cellular process//localization//transmembrane transport//biological_process//establishment of localization	GO:0044425//GO:0016021//GO:0016020//GO:0031224//GO:0005575	membrane part//integral component of membrane//membrane//intrinsic component of membrane//cellular_component	GO:0016740//GO:0061659//GO:0005215//GO:0061630//GO:0003824//GO:0019787//GO:0003674//GO:0004842	transferase activity//ubiquitin-like protein ligase activity//transporter activity//ubiquitin protein ligase activity//catalytic activity//ubiquitin-like protein transferase activity//molecular_function//ubiquitin-protein transferase activity	sp|Q9SX20|PTR18_ARATH Protein NRT1/ PTR FAMILY 3.1 OS=Arabidopsis thaliana GN=NPF3.1 PE=2 SV=1//8.89644e-104
