# Supplementary material for: Transcriptome profiling revealed candidate genes, pathways and transcription factors related to nitrogen utilization and excessive nitrogen stress in perennial ryegrass
Source: Sci Rep. 2022 Mar 1;12:3353. doi: 10.1038/s41598-022-07329-7 (PMC8888628; doi:10.1038/s41598-022-07329-7)
Supplement: Supplementary file 21 — Supplementary Table S12. [file 41598_2022_7329_MOESM21_ESM.xlsx]

## Sheet: Sheet1
Table S14 List of primers
GeneID	Sense primer	Anti-sense primer
Novel02068	TTGCTCGCTTACTTGCTCTTGTTGT	AGAAATGGTTGGTAGTGGTGGTCGT
Novel02081	TGTTAGCACCACCGACCAAATCG	CCAGCCTTCCCAGCAATCCTACT
Novel02124	GGCAATCGTGATATTCAGCCTCG	TGCACCAGTTGTCGGTCCAGTTT
Novel02164	ATTACAATATGCGGATGGGAAAG	TGGTATGAGTTGACAAAGCGTTAG
ref0000237-processed-gene-0.3	GACGGCTTCAATTACCTGAGCAA	AGATTACCAGGGAGCACATCACC
ref0000265-snap-gene-0.3	CTACTCCTACCTAGCACCCATTTATTT	ACTTTGAGCTGGCATTCACTTTCT
ref0000357-snap-gene-0.29	ACCCTTTGTATTGATGGATGGAC	AACCTATTGTGATACCTTGGCTTTA
ref0000888-snap-gene-0.1	GTTGAGGTGGGAGGTGTATGGAG	TGAACAAACAAGGAGCAAAGTAGC
ref0036202-snap-gene-0.15	GGCATCCCACAGGAATCTAACCC	TGGTGGCAGCAGGAGAAAGAAGA
ref0036451-processed-gene-0.7	GTACCGATGCTTAATTTGTTGCC	CTTGTTATCTGGATCTCGACCTTTT
ref0019776-processed-gene-0.6	CATCATGTTCTGAAGTGGACCTAG	CACCCAACCTCTACTCAACAAAG
Novel01832	AGGTGACACGGGACTACGACAAGAGC	TGGTCGGTGGATTTGGTTGTGCTT
Novel02078	CGAAAGTAACAACCGATGGGAAAT	AAGCCTCGCAAGTAGGGATGGAG
Novel02174	GGCTCTTACGCTCCTTTGATGAT	ATGTTGGTAGAGGCAGCACTTTC
ref0000369-processed-gene-0.11	AGCGGATATTCAACCCATTACCT	GTTCCCTCTAAACAAGCGTCCAT
ref0001408-processed-gene-0.1	ACAACCTCCACGCATTCAAGCAG	CAACGGAAAGTATGAACAGCCAAAT
ref0001927-processed-gene-1.18	GTAGTAGCGATAATGGCGGGACA	TGGGAGCCTAATGAGAAACATAAAA
ref0002068-snap-gene-0.16	GTGGTAAGACCTCCTCGTAAATC	CAATAGAGTGTTGCCATCTGAAA
ref0030817-snap-gene-0.18	AATATCTCGGCCTACCAACACCT	TCCGTTTATCTTCATCTTCTCCC
Novel01854	CTCCATGTCCGACTACAAGACCACG	TGATGCACTAAATCAGCCCTAAACGA
ref0030344-processed-gene-0.2	AAGGAGGTCCAAAGTCAAAGTAG	GCACAATCTAAGGGCAAGGAGGC
ref0036657-snap-gene-0.9	CAATCATTCCCAGTAATCAGCAA	GTACTTGCTCCACTGACATACGG
EIF4A	AACTCAACTTGAAGTGTTGGAGTG	AGATCTGGTCCTGGAAAGAATATG
